# Supplementary material for: Transcriptomic Analysis of the Anthocyanin Biosynthetic Pathway Reveals the Molecular Mechanism Associated with Purple Color Formation in Dendrobium Nestor
Source: Life (Basel). 2021 Feb 2;11(2):113. doi: 10.3390/life11020113 (PMC7912934; doi:10.3390/life11020113)
Supplement: Supplementary file 1 [file life-11-00113-s001.zip]

Archive with 8 entries (8 files):
- Additional file 7 Table S5.xlsx
- Additional file 8 Table S6.xlsx
- Additional file 1 Fig S1.docx
- Additional File 2 Table S1.xlsx
- Additional File 3 Table S2.xlsx
- Additional file 4 Fig S2.docx
- Additional file 5 Table S3.xlsx
- Additional file 6 Table S4.xlsx
