# Supplementary material for: Transcriptomic Analysis of the Anthocyanin Biosynthetic Pathway Reveals the Molecular Mechanism Associated with Purple Color Formation in Dendrobium Nestor
Source: Life (Basel). 2021 Feb 2;11(2):113. doi: 10.3390/life11020113 (PMC7912934; doi:10.3390/life11020113)
Supplement: Supplementary file 1 [file life-11-00113-s001.zip › Additional file 7 Table S5.xlsx]

## Sheet: Table S5
Additional file 7: Table S5. K-Means clustering analysis based on the FPKM of 12625 unique genes among the samples (F, H and B)
Gene	Group	KEGG	NR	Swissprot	Tremble	KOG	GO	Pfam
Cluster-10047.0	1	--	uncharacterized protein LOC110095435 [Dendrobium catenatum]	--	SubName: Full=Uncharacterized protein {ECO:0000313|EMBL:PKU82507.1};	--	--	--
Cluster-10087.0	1	K11498 centromeric protein E | (RefSeq) kinesin-like protein KIN-7A (A)	kinesin-like protein KIN-7A [Dendrobium catenatum]	RecName: Full=Kinesin-like protein KIN-7A {ECO:0000305}; AltName: Full=NPK1-activating kinesin-1 {ECO:0000303|PubMed:11955449}; Short=AtNACK1 {ECO:0000312|EMBL:BAB88748.1}; AltName: Full=Protein HINKEL {ECO:0000303|PubMed:11818068};	SubName: Full=Kinesin-like protein NACK1 {ECO:0000313|EMBL:PKU84603.1};	Kinesin-like protein	GO:0005871,kinesin complex; GO:0005874,microtubule; GO:0009524,phragmoplast; GO:0005524,ATP binding; GO:0016887,ATPase activity; GO:0008017,microtubule binding; GO:0003777,microtubule motor activity; GO:0000911,cytokinesis by cell plate formation; GO:0009558,embryo sac cellularization; GO:0048229,gametophyte development; GO:0007018,microtubule-based movement; GO:0009555,pollen development	--
Cluster-10136.8	1	--	ubiquitin-protein ligase E3 C [Dendrobium catenatum]	--	SubName: Full=Ubiquitin-protein ligase E3 C {ECO:0000313|EMBL:PKU75406.1};	--	--	--
Cluster-10161.0	1	--	--	--	--	--	--	--
Cluster-10205.0	1	K13201 nucleolysin TIA-1/TIAR | (RefSeq) 29 kDa ribonucleoprotein B, chloroplastic (A)	30 kDa ribonucleoprotein, chloroplastic [Dendrobium catenatum]	RecName: Full=28 kDa ribonucleoprotein, chloroplastic; Short=28RNP; Flags: Precursor;	SubName: Full=28 kDa ribonucleoprotein, chloroplastic {ECO:0000313|EMBL:PKA50031.1};	RNA-binding protein (RRM superfamily)	GO:0009507,chloroplast; GO:0030529,NA; GO:0003723,RNA binding; GO:0006397,mRNA processing	RNA recognition motif. (a.k.a. RRM, RBD, or RNP domain)
Cluster-10292.0	1	--	ACT domain-containing protein ACR7-like [Dendrobium catenatum]	RecName: Full=ACT domain-containing protein ACR7 {ECO:0000305}; AltName: Full=Protein ACT DOMAIN REPEATS 7 {ECO:0000303|PubMed:12481063};	SubName: Full=Uncharacterized protein {ECO:0000313|EMBL:PKA48777.1};	--	GO:0005829,cytosol; GO:0016597,amino acid binding	ACT domain
Cluster-10348.1	1	K04733 interleukin-1 receptor-associated kinase 4 [EC:2.7.11.1] | (RefSeq) receptor-like serine/threonine-protein kinase ALE2 (A)	receptor-like serine/threonine-protein kinase ALE2 [Dendrobium catenatum]	RecName: Full=Receptor-like serine/threonine-protein kinase ALE2; EC=2.7.11.1; AltName: Full=Protein ABNORMAL LEAF SHAPE 2; Flags: Precursor;	SubName: Full=Receptor-like serine/threonine-protein kinase ALE2 {ECO:0000313|EMBL:PKU71729.1};	Serine/threonine protein kinase	GO:0016021,integral component of membrane; GO:0005886,plasma membrane; GO:0005524,ATP binding; GO:0016301,kinase activity; GO:0004674,protein serine/threonine kinase activity; GO:0004675,transmembrane receptor protein serine/threonine kinase activity; GO:0030154,cell differentiation; GO:0007166,cell surface receptor signaling pathway; GO:0042335,cuticle development; GO:1905393,plant organ formati…	Protein tyrosine kinase
Cluster-10383.1	1	K01365 cathepsin L [EC:3.4.22.15] | (RefSeq) LOW QUALITY PROTEIN: uncharacterized protein LOC107411312 (A)	uncharacterized protein YNL011C isoform X1 [Phalaenopsis equestris]	--	SubName: Full=uncharacterized protein YNL011C isoform X1 {ECO:0000313|RefSeq:XP_008791393.2};	--	--	Uncharacterised protein family UPF0052
Cluster-1045.0	1	K17604 zinc finger SWIM domain-containing protein 3 | (RefSeq) POPTRDRAFT_570489; hypothetical protein (A)	GDSL esterase/lipase At5g45670-like [Dendrobium catenatum]	RecName: Full=GDSL esterase/lipase At4g18970; EC=3.1.1.-; AltName: Full=Extracellular lipase At4g18970; Flags: Precursor;	SubName: Full=GDSL esterase/lipase {ECO:0000313|EMBL:PKU80002.1};	--	GO:0005576,extracellular region; GO:0016788,hydrolase activity, acting on ester bonds; GO:0016042,lipid catabolic process	GDSL-like Lipase/Acylhydrolase
Cluster-10487.0	1	K07904 Ras-related protein Rab-11A | (RefSeq) ras-related protein RABA5c (A)	Ras-related protein RABA5c [Dendrobium catenatum]	RecName: Full=Ras-related protein RABA5c; Short=AtRABA5c; AltName: Full=Ras-related protein Ara-4; AltName: Full=Ras-related protein Rab11F; Short=AtRab11F;	SubName: Full=Ras-related protein RABA5c {ECO:0000313|EMBL:PKU63525.1};	GTPase Rab11/YPT3, small G protein superfamily	GO:0005829,cytosol; GO:0000139,Golgi membrane; GO:0005795,Golgi stack; GO:0005798,Golgi-associated vesicle; GO:0005886,plasma membrane; GO:0005802,trans-Golgi network; GO:0005525,GTP binding; GO:0003924,GTPase activity; GO:0048219,inter-Golgi cisterna vesicle-mediated transport; GO:0009408,response to heat	Ras family
Cluster-10531.0	1	K00521 ferric-chelate reductase [EC:1.16.1.7] | (RefSeq) ferric reduction oxidase 6-like (A)	Ferric reduction oxidase 7, chloroplastic [Dendrobium catenatum]	RecName: Full=Ferric reduction oxidase 6; Short=AtFRO6; EC=1.16.1.7; AltName: Full=Ferric-chelate reductase 6;	SubName: Full=Ferric reduction oxidase 7, chloroplastic {ECO:0000313|EMBL:PKU79997.1};	Ferric reductase, NADH/NADPH oxidase and related proteins	GO:0016021,integral component of membrane; GO:0005886,plasma membrane; GO:0000293,ferric-chelate reductase activity; GO:0046872,metal ion binding; GO:0006811,ion transport; GO:0009416,response to light stimulus	Ferric reductase NAD binding domain
Cluster-10587.0	1	K13993 HSP20 family protein | (RefSeq) 16.9 kDa class I heat shock protein 1-like (A)	16.9 kDa class I heat shock protein 1-like [Dendrobium catenatum]	RecName: Full=17.4 kDa class I heat shock protein; AltName: Full=17.4 kDa heat shock protein; Short=OsHsp17.4;	SubName: Full=17.9 kDa class I heat shock protein {ECO:0000313|EMBL:PKU75762.1};	Molecular chaperone (small heat-shock protein Hsp26/Hsp42)	GO:0005737,cytoplasm; GO:0046685,response to arsenic-containing substance; GO:0046686,response to cadmium ion; GO:0046688,response to copper ion; GO:0045471,response to ethanol; GO:0009408,response to heat; GO:0042542,response to hydrogen peroxide	Hsp20/alpha crystallin family
Cluster-10614.0	1	--	protein TRIGALACTOSYLDIACYLGLYCEROL 4, chloroplastic isoform X1 [Dendrobium catenatum]	RecName: Full=Protein TRIGALACTOSYLDIACYLGLYCEROL 4, chloroplastic {ECO:0000303|PubMed:18689504}; AltName: Full=Protein PIGMENT DEFECTIVE 320;	SubName: Full=Uncharacterized protein {ECO:0000313|EMBL:PKU78528.1};	--	GO:0009507,chloroplast; GO:0009941,chloroplast envelope; GO:0009707,chloroplast outer membrane; GO:0005783,endoplasmic reticulum; GO:0016021,integral component of membrane; GO:0016020,membrane; GO:0009536,plastid; GO:0070300,phosphatidic acid binding; GO:0042803,protein homodimerization activity; GO:0034196,acylglycerol transport; GO:1990052,ER to chloroplast lipid transport	--
Cluster-10664.1	1	K05387 glutamate receptor, ionotropic, plant | (RefSeq) glutamate receptor 2.1-like (A)	Thioredoxin-like protein CITRX, chloroplastic [Dendrobium catenatum]	RecName: Full=Thioredoxin-like protein CITRX, chloroplastic; EC=1.8.-.- {ECO:0000305}; AltName: Full=Cf-9-interacting thioredoxin {ECO:0000303|PubMed:19825616}; Short=OsCiTrx {ECO:0000303|PubMed:19825616}; Flags: Precursor;	SubName: Full=Thioredoxin-like protein CITRX, chloroplastic {ECO:0000313|EMBL:PKU88055.1};	Thioredoxin	GO:0009507,chloroplast; GO:0009295,nucleoid; GO:0009579,thylakoid; GO:0015035,protein disulfide oxidoreductase activity; GO:0047134,protein-disulfide reductase activity; GO:0045454,cell redox homeostasis; GO:0006952,defense response; GO:0006662,glycerol ether metabolic process; GO:0009657,plastid organization	Thioredoxin
Cluster-10681.5	1	K00759 adenine phosphoribosyltransferase [EC:2.4.2.7] | (RefSeq) uncharacterized protein LOC107609884 (A)	uncharacterized protein At1g51745-like isoform X1 [Dendrobium catenatum]	RecName: Full=Uncharacterized protein At1g51745;	SubName: Full=Uncharacterized protein {ECO:0000313|EMBL:PKU82747.1};	--	--	PWWP domain
Cluster-10701.0	1	K10357 myosin V | (RefSeq) myosin-11-like (A)	myosin-11-like [Dendrobium catenatum]	RecName: Full=Myosin-11; AltName: Full=Myosin XI E; Short=AtXIE;	SubName: Full=Uncharacterized protein {ECO:0000313|EMBL:PKU67092.1};	Myosin class V heavy chain	GO:0005737,cytoplasm; GO:0016459,myosin complex; GO:0003779,actin binding; GO:0005524,ATP binding; GO:0005516,calmodulin binding; GO:0000146,microfilament motor activity; GO:0003774,motor activity; GO:0007015,actin filament organization; GO:0030048,actin filament-based movement; GO:0051640,organelle localization; GO:0009860,pollen tube growth	DIL domain
Cluster-10747.0	1	--	hypothetical protein MA16_Dca011642 [Dendrobium catenatum]	--	SubName: Full=Uncharacterized protein {ECO:0000313|EMBL:PKU78022.1};	--	--	--
Cluster-10780.0	1	K05391 cyclic nucleotide gated channel, plant | (RefSeq) putative cyclic nucleotide-gated ion channel 15 (A)	uncharacterized protein LOC110114173 [Dendrobium catenatum]	--	SubName: Full=Uncharacterized protein {ECO:0000313|EMBL:PKU82066.1};	--	--	Domain of unknown function (DUF4283)
Cluster-10845.0	1	K08150 MFS transporter, SP family, solute carrier family 2 (myo-inositol transporter), member 13 | (RefSeq) inositol transporter 1 (A)	hexose carrier protein HEX6-like [Dendrobium catenatum]	RecName: Full=Hexose carrier protein HEX6;	SubName: Full=Hexose carrier protein HEX6 {ECO:0000313|EMBL:PKU66035.1};	Predicted transporter (major facilitator superfamily)	GO:0016021,integral component of membrane; GO:0015293,symporter activity; GO:0008643,carbohydrate transport	Sugar (and other) transporter
Cluster-10882.0	1	K23196 zinc finger and BTB domain-containing protein 18 | (RefSeq) zinc finger protein WIP5-like (A)	zinc finger protein WIP2-like [Dendrobium catenatum]	RecName: Full=Zinc finger protein WIP2; AltName: Full=Protein NO TRANSMITTING TRACT; AltName: Full=WIP-domain protein 2 {ECO:0000303|PubMed:11782451}; Short=AtWIP2 {ECO:0000303|PubMed:11782451};	SubName: Full=Protein TRANSPARENT TESTA 1 {ECO:0000313|EMBL:PKU80508.1};	FOG: Zn-finger	GO:0005634,nucleus; GO:0003700,DNA-binding transcription factor activity; GO:0046872,metal ion binding; GO:0003676,nucleic acid binding; GO:0001709,cell fate determination; GO:1990058,fruit replum development; GO:0009860,pollen tube growth; GO:0010468,regulation of gene expression; GO:0006355,regulation of transcription, DNA-templated; GO:0006351,transcription, DNA-templated; GO:0010500,transmitt…	Zinc finger, C2H2 type
Cluster-10968.2	1	--	uncharacterized protein LOC110096844 [Dendrobium catenatum]	--	SubName: Full=Uncharacterized protein {ECO:0000313|EMBL:PKU63426.1};	--	--	--
Cluster-10968.3	1	--	uncharacterized protein LOC110096844 [Dendrobium catenatum]	--	SubName: Full=Uncharacterized protein {ECO:0000313|EMBL:PKU63426.1};	--	--	--
Cluster-10972.0	1	K15710 E3 ubiquitin-protein ligase SHPRH [EC:3.6.4.- 2.3.2.27] | (RefSeq) E3 ubiquitin-protein ligase SHPRH isoform X1 (A)	E3 ubiquitin-protein ligase SHPRH isoform X1 [Dendrobium catenatum]	RecName: Full=DNA repair protein RAD5A {ECO:0000305}; EC=3.6.4.- {ECO:0000305}; AltName: Full=Putative SWI/SNF-related matrix-associated actin-dependent regulator of chromatin subfamily A member 3-like 2 {ECO:0000305}; Short=SMARCA3-like protein 2 {ECO:0000305}; AltName: Full=RAD5 homolog A {ECO:0000303|PubMed:18310306}; Short=AtRAD5a {ECO:0000303|PubMed:18310306};	SubName: Full=SWI/SNF-related matrix-associated actin-dependent regulator of chromatin subfamily A member 3-like 2 {ECO:0000313|EMBL:PKU64874.1};	DEAD box-containing helicase-like transcription factor/DNA repair protein	GO:0005634,nucleus; GO:0005524,ATP binding; GO:0004386,helicase activity; GO:0003676,nucleic acid binding; GO:0008270,zinc ion binding; GO:0016569,covalent chromatin modification; GO:0009294,DNA mediated transformation; GO:0000724,double-strand break repair via homologous recombination; GO:0045003,double-strand break repair via synthesis-dependent strand annealing	SNF2 family N-terminal domain
Cluster-11035.0	1	K11714 rhamnogalacturonan II specific xylosyltransferase [EC:2.4.2.-] | (RefSeq) UDP-D-xylose:L-fucose alpha-1,3-D-xylosyltransferase MGP4-like (A)	uncharacterized protein LOC110109722 [Dendrobium catenatum]	--	SubName: Full=Uncharacterized protein {ECO:0000313|EMBL:PKA62880.1};	--	--	Uncharacterized conserved protein (DUF2294)
Cluster-1110.0	1	K00549 5-methyltetrahydropteroyltriglutamate--homocysteine methyltransferase [EC:2.1.1.14] | (RefSeq) 5-methyltetrahydropteroyltriglutamate--homocysteine methyltransferase-like (A)	double-stranded RNA-binding protein 3-like [Dendrobium catenatum]	RecName: Full=Double-stranded RNA-binding protein 5; AltName: Full=dsRNA-binding protein 2; Short=OsDRB2; AltName: Full=dsRNA-binding protein 5;	SubName: Full=Double-stranded RNA-binding protein 3 {ECO:0000313|EMBL:PKU74507.1};	--	GO:0003723,RNA binding	--
Cluster-11147.0	1	K20628 expansin | (RefSeq) expansin-A4 (A)	expansin-A6-like [Dendrobium catenatum]	RecName: Full=Expansin-A4; Short=AtEXPA4; AltName: Full=Alpha-expansin-4; Short=At-EXP4; Short=AtEx4; AltName: Full=Ath-ExpAlpha-1.6; Flags: Precursor;	SubName: Full=Expansin-A4 {ECO:0000313|EMBL:PKU76052.1};	--	GO:0005829,cytosol; GO:0005576,extracellular region; GO:0016020,membrane; GO:0009505,plant-type cell wall; GO:0009506,plasmodesma; GO:0009664,plant-type cell wall organization; GO:0006949,syncytium formation	Pollen allergen
Cluster-1116.0	1	K04733 interleukin-1 receptor-associated kinase 4 [EC:2.7.11.1] | (RefSeq) probable LRR receptor-like serine/threonine-protein kinase IRK (A)	probable LRR receptor-like serine/threonine-protein kinase IRK [Dendrobium catenatum]	RecName: Full=Probable LRR receptor-like serine/threonine-protein kinase IRK {ECO:0000305}; EC=2.7.11.1 {ECO:0000305}; AltName: Full=Inflorescence and root apices receptor-like kinase {ECO:0000303|Ref.1}; Flags: Precursor;	SubName: Full=Inactive leucine-rich repeat receptor-like protein kinase {ECO:0000313|EMBL:PKU66045.1};	--	GO:0016021,integral component of membrane; GO:0005886,plasma membrane; GO:0005524,ATP binding; GO:0004672,protein kinase activity	Protein kinase domain
Cluster-11301.0	1	K03152 protein deglycase [EC:3.5.1.124] | (RefSeq) protein DJ-1 homolog C isoform X1 (A)	protein DJ-1 homolog C [Dendrobium catenatum]	RecName: Full=Protein DJ-1 homolog C; Short=AtDJ1C; Flags: Precursor;	SubName: Full=Protein DJ-1 like C {ECO:0000313|EMBL:PKA58272.1};	Putative transcriptional regulator DJ-1	GO:0009507,chloroplast; GO:0009658,chloroplast organization	DJ-1/PfpI family
Cluster-11303.1	1	--	uncharacterized protein LOC110105359 isoform X2 [Dendrobium catenatum]	RecName: Full=Cytochrome b6-f complex subunit 7; AltName: Full=Cytochrome b6-f complex subunit PetM; AltName: Full=Cytochrome b6-f complex subunit VII; Flags: Fragment;	SubName: Full=Cytochrome b6-f complex subunit 7 {ECO:0000313|EMBL:PKU62588.1};	--	GO:0009535,chloroplast thylakoid membrane; GO:0009512,cytochrome b6f complex; GO:0016021,integral component of membrane; GO:0055114,oxidation-reduction process; GO:0015979,photosynthesis	PetM family of cytochrome b6f complex subunit 7
Cluster-11336.1	1	K06085 synovial sarcoma, X breakpoint 2 interacting protein | (RefSeq) afadin- and alpha-actinin-binding protein-like isoform X1 (A)	afadin- and alpha-actinin-binding protein-like isoform X1 [Dendrobium catenatum]	--	SubName: Full=afadin- and alpha-actinin-binding protein-like {ECO:0000313|RefSeq:XP_008789666.1};	--	--	Afadin- and alpha -actinin-Binding
Cluster-11336.2	1	K06085 synovial sarcoma, X breakpoint 2 interacting protein | (RefSeq) afadin- and alpha-actinin-binding protein-like isoform X1 (A)	afadin- and alpha-actinin-binding protein-like isoform X2 [Dendrobium catenatum]	--	SubName: Full=Uncharacterized protein {ECO:0000313|EnsemblPlants:GSMUA_Achr7P05020_001};	--	--	Afadin- and alpha -actinin-Binding
Cluster-11371.1	1	K06695 26S proteasome regulatory subunit, ATPase 3, interacting protein | (RefSeq) homologous-pairing protein 2 homolog (A)	homologous-pairing protein 2 homolog [Dendrobium catenatum]	RecName: Full=Homologous-pairing protein 2 homolog; AltName: Full=Protein AHP2; Short=AtAHP2; AltName: Full=Protein ARABIDOPSIS HOMOLOG PAIRING 2; AltName: Full=Protein HOP2; Short=AtHOP2;	SubName: Full=homologous-pairing protein 2 homolog {ECO:0000313|RefSeq:XP_008781157.1};	TBP-1 interacting protein	GO:0005634,nucleus; GO:0051026,chiasma assembly	Tat binding protein 1(TBP-1)-interacting protein (TBPIP)
Cluster-11379.4	1	K00995 CDP-diacylglycerol---glycerol-3-phosphate 3-phosphatidyltransferase [EC:2.7.8.5] | (RefSeq) CDP-diacylglycerol--glycerol-3-phosphate 3-phosphatidyltransferase 1, chloroplastic-like (A)	CDP-diacylglycerol--glycerol-3-phosphate 3-phosphatidyltransferase 1, chloroplastic-like [Dendrobium catenatum]	RecName: Full=Cardiolipin synthase (CMP-forming), mitochondrial; Short=CLS; EC=2.7.8.41; Flags: Precursor;	SubName: Full=CDP-diacylglycerol--glycerol-3-phosphate 3-phosphatidyltransferase {ECO:0000313|EMBL:PKU84275.1};	CDP-alcohol phosphatidyltransferase/Phosphatidylglycerol-phosphate synthase	GO:0009941,chloroplast envelope; GO:0016021,integral component of membrane; GO:0005743,mitochondrial inner membrane; GO:0005739,mitochondrion; GO:0008444,CDP-diacylglycerol-glycerol-3-phosphate 3-phosphatidyltransferase activity; GO:0046474,glycerophospholipid biosynthetic process	CDP-alcohol phosphatidyltransferase
Cluster-1144.0	1	K12198 charged multivesicular body protein 5 | (RefSeq) vacuolar protein sorting-associated protein 32 homolog 2-like (A)	light-regulated protein [Dendrobium catenatum]	RecName: Full=Light-regulated protein 1, chloroplastic {ECO:0000303|PubMed:8932388}; AltName: Full=Protein CCR-LIKE, chloroplastic {ECO:0000303|PubMed:16055688}; Flags: Precursor;	SubName: Full=Uncharacterized protein {ECO:0000313|EMBL:CBI35671.3};	--	GO:0009507,chloroplast; GO:0009941,chloroplast envelope; GO:0009570,chloroplast stroma; GO:0098807,chloroplast thylakoid membrane protein complex; GO:0071482,cellular response to light stimulus; GO:0007623,circadian rhythm	Light regulated protein Lir1
Cluster-11448.0	1	K12593 M-phase phosphoprotein 6, animal type | (RefSeq) uncharacterized protein LOC110108908 (A)	hypothetical protein MA16_Dca012848 [Dendrobium catenatum]	--	SubName: Full=Uncharacterized protein {ECO:0000313|EMBL:PKU68179.1};	--	--	--
Cluster-11469.0	1	K22763 deubiquitinase DESI2 [EC:3.4.19.12] | (RefSeq) deSI-like protein At4g17486 isoform X1 (A)	deSI-like protein At4g17486 isoform X1 [Dendrobium catenatum]	RecName: Full=DeSI-like protein At4g17486; EC=3.4.-.-;	SubName: Full=DeSI-like protein {ECO:0000313|EMBL:PKU76619.1};	Uncharacterized conserved protein	GO:0008233,peptidase activity	PPPDE putative peptidase domain
Cluster-1152.0	1	K15333 tRNA guanosine-2'-O-methyltransferase [EC:2.1.1.34] | (RefSeq) uncharacterized protein LOC104224633 (A)	subtilisin-like protease SBT1.7 [Dendrobium catenatum]	RecName: Full=Subtilisin-like protease SBT1.2 {ECO:0000303|PubMed:16193095}; EC=3.4.21.- {ECO:0000305}; AltName: Full=Cucumisin-like serine protease SDD1; AltName: Full=Protein STOMATAL DENSITY AND DISTRIBUTION 1; AltName: Full=Subtilase subfamily 1 member 2 {ECO:0000303|PubMed:16193095}; Short=AtSBT1.2 {ECO:0000303|PubMed:16193095}; AltName: Full=Subtilisin-like protease SDD1 {ECO:0000303|PubMed…	SubName: Full=Subtilisin-like protease {ECO:0000313|EMBL:PKU86241.1};	--	GO:0048046,apoplast; GO:0009897,external side of plasma membrane; GO:0004252,serine-type endopeptidase activity; GO:0042127,regulation of cell proliferation; GO:0010103,stomatal complex morphogenesis	Subtilase family
Cluster-11551.0	1	K14638 solute carrier family 15 (peptide/histidine transporter), member 3/4 | (RefSeq) protein NRT1/ PTR FAMILY 5.4-like (A)	uncharacterized protein LOC110101628 [Dendrobium catenatum]	--	SubName: Full=Uncharacterized protein {ECO:0000313|EMBL:PKU72874.1};	--	--	Regulator of Ty1 transposition protein 107 BRCT domain
Cluster-11718.0	1	--	uncharacterized protein LOC110097027 isoform X2 [Dendrobium catenatum]	--	SubName: Full=Uncharacterized protein {ECO:0000313|EMBL:PKU75665.1};	--	--	Transglycosylase
Cluster-11779.0	1	K14165 atypical dual specificity phosphatase [EC:3.1.3.16 3.1.3.48] | (RefSeq) dual specificity protein phosphatase PHS1 isoform X1 (A)	Dual specificity protein phosphatase PHS1 [Dendrobium catenatum]	RecName: Full=Dual specificity protein phosphatase PHS1; EC=3.1.3.16; EC=3.1.3.48; AltName: Full=Protein PROPYZAMIDE-HYPERSENSITIVE 1;	SubName: Full=Dual specificity protein phosphatase PHS1 {ECO:0000313|EMBL:PKU67756.1};	Dual specificity phosphatase	GO:0005737,cytoplasm; GO:0016301,kinase activity; GO:0004721,phosphoprotein phosphatase activity; GO:0004725,protein tyrosine phosphatase activity; GO:0008138,protein tyrosine/serine/threonine phosphatase activity; GO:0009738,abscisic acid-activated signaling pathway; GO:0043622,cortical microtubule organization; GO:0010468,regulation of gene expression; GO:0010119,regulation of stomatal movement…	Actin-fragmin kinase, catalytic
Cluster-1184.0	1	K16253 DNA-directed RNA polymerase IV and V subunit 7 | (RefSeq) DNA-directed RNA polymerase V subunit 7-like isoform X1 (A)	DNA-directed RNA polymerase V subunit 7-like isoform X1 [Dendrobium catenatum]	RecName: Full=DNA-directed RNA polymerase V subunit 7;	SubName: Full=DNA-directed RNA polymerase II subunit RPB7 {ECO:0000313|EMBL:PKU72528.1};	DNA-directed RNA polymerase subunit E'	GO:0000419,RNA polymerase V complex; GO:0003899,DNA-directed 5'-3' RNA polymerase activity; GO:0003697,single-stranded DNA binding; GO:0003727,single-stranded RNA binding; GO:0006351,transcription, DNA-templated	RNA polymerase III subunit Rpc25
Cluster-11922.2	1	K08504 blocked early in transport 1 | (RefSeq) bet1-like SNARE 1-1 (A)	bet1-like SNARE 1-1 [Dendrobium catenatum]	RecName: Full=Bet1-like SNARE 1-1; Short=AtBET11; AltName: Full=Bet1/Sft1-like SNARE 14a; Short=AtBS14a;	SubName: Full=Bet1-like SNARE 1-1 {ECO:0000313|EMBL:PKU83427.1};	V-SNARE	GO:0005789,endoplasmic reticulum membrane; GO:0000139,Golgi membrane; GO:0016021,integral component of membrane; GO:0005634,nucleus; GO:0005886,plasma membrane; GO:0015031,protein transport; GO:0016192,vesicle-mediated transport	--
Cluster-11974.1	1	--	hypothetical protein MA16_Dca012054 [Dendrobium catenatum]	--	SubName: Full=Uncharacterized protein {ECO:0000313|EMBL:PKU79866.1};	--	--	--
Cluster-12020.0	1	--	uncharacterized protein LOC110114481 isoform X1 [Dendrobium catenatum]	--	SubName: Full=Uncharacterized protein {ECO:0000313|EMBL:PKU80973.1};	--	--	--
Cluster-1203.0	1	K19090 CRISPR-associated protein Cas5t | (RefSeq) putative pentatricopeptide repeat-containing protein At3g05240 (A)	pentatricopeptide repeat-containing protein At4g18840-like [Dendrobium catenatum]	RecName: Full=Pentatricopeptide repeat-containing protein At4g18840;	SubName: Full=Pentatricopeptide repeat-containing protein {ECO:0000313|EMBL:PKU74841.1};	FOG: PPR repeat	GO:0043231,intracellular membrane-bounded organelle; GO:0004519,endonuclease activity; GO:0003723,RNA binding; GO:0009451,RNA modification	PPR repeat
Cluster-12036.0	1	--	uncharacterized protein LOC110096770 [Dendrobium catenatum]	--	SubName: Full=Uncharacterized protein {ECO:0000313|EMBL:PKU85790.1};	--	--	--
Cluster-12041.0	1	K13675 UDP-glucose:O-linked fucose beta-1,3-glucosyltransferase [EC:2.4.1.-] | (RefSeq) uncharacterized LOC103415141 (A)	uncharacterized protein LOC110113015 [Dendrobium catenatum]	--	SubName: Full=Uncharacterized protein {ECO:0000313|EMBL:PKU74216.1};	Galactosyltransferases	--	Protein of unknown function, DUF604
Cluster-12099.0	1	--	hypothetical protein MA16_Dca008090 [Dendrobium catenatum]	--	SubName: Full=Uncharacterized protein {ECO:0000313|EMBL:PKU73526.1};	Spliceosome subunit	--	LUC7 N_terminus
Cluster-12138.0	1	--	protein YLS3-like [Dendrobium catenatum]	RecName: Full=Protein YLS3; AltName: Full=Protein YELLOW-LEAF-SPECIFIC GENE 3; AltName: Full=Xylogen-like protein 9; Short=AtXYLP9; Flags: Precursor;	SubName: Full=Putative GPI-anchored protein {ECO:0000313|EMBL:PKA58265.1};	--	GO:0031225,anchored component of membrane; GO:0005886,plasma membrane; GO:0008289,lipid binding; GO:0006869,lipid transport	Probable lipid transfer
Cluster-1220.0	1	K13950 para-aminobenzoate synthetase [EC:2.6.1.85] | (RefSeq) probable aminodeoxychorismate synthase, chloroplastic (A)	mannose-binding lectin precursor [Dendrobium catenatum]	RecName: Full=Mannose-specific lectin; AltName: Full=Agglutinin {ECO:0000303|PubMed:18776994, ECO:0000303|PubMed:19495769, ECO:0000312|EMBL:ABU62812.1}; Flags: Precursor;	SubName: Full=Mannose-binding lectin {ECO:0000313|EMBL:AFS50005.1};	--	GO:0005576,extracellular region; GO:0005537,mannose binding; GO:0050832,defense response to fungus; GO:0031640,killing of cells of other organism; GO:0034120,positive regulation of erythrocyte aggregation	D-mannose binding lectin
Cluster-12242.0	1	K19893 glucan endo-1,3-beta-glucosidase 5/6 [EC:3.2.1.39] | (RefSeq) glucan endo-1,3-beta-glucosidase 6-like (A)	glucan endo-1,3-beta-glucosidase 6 [Dendrobium catenatum]	RecName: Full=Glucan endo-1,3-beta-glucosidase 6; EC=3.2.1.39; AltName: Full=(1->3)-beta-glucan endohydrolase 6; Short=(1->3)-beta-glucanase 6; AltName: Full=Beta-1,3-endoglucanase 6; Short=Beta-1,3-glucanase 6; Flags: Precursor;	SubName: Full=Glucan endo-1,3-beta-glucosidase 5 {ECO:0000313|EMBL:PKU74564.1};	--	GO:0031225,anchored component of membrane; GO:0046658,anchored component of plasma membrane; GO:0005886,plasma membrane; GO:0009506,plasmodesma; GO:0042973,glucan endo-1,3-beta-D-glucosidase activity; GO:0004553,hydrolase activity, hydrolyzing O-glycosyl compounds; GO:0030247,polysaccharide binding; GO:0005975,carbohydrate metabolic process; GO:0006952,defense response	Glycosyl hydrolases family 17
Cluster-12278.0	1	K14314 nuclear pore complex protein Nup210 | (RefSeq) nuclear pore complex protein GP210-like isoform X1 (A)	nuclear pore complex protein GP210-like isoform X1 [Dendrobium catenatum]	RecName: Full=Nuclear pore complex protein GP210 {ECO:0000303|PubMed:21189294}; AltName: Full=Nuclear pore membrane glycoprotein 210 {ECO:0000250|UniProtKB:Q8TEM1}; AltName: Full=Nucleoporin GP210; AltName: Full=Protein EMBRYO DEFECTIVE 3012 {ECO:0000312|EMBL:AED94552.1}; Flags: Precursor;	SubName: Full=nuclear pore complex protein GP210 isoform X2 {ECO:0000313|RefSeq:XP_008807451.1};	Nuclear pore complex, gp210 component	GO:0005783,endoplasmic reticulum; GO:0016021,integral component of membrane; GO:0005635,nuclear envelope; GO:0031965,nuclear membrane; GO:0005643,nuclear pore; GO:0051028,mRNA transport; GO:0015031,protein transport	Bacterial Ig-like domain (group 2)
Cluster-12366.0	1	K14012 UBX domain-containing protein 1 | (RefSeq) plant UBX domain-containing protein 5-like (A)	uncharacterized protein LOC110105919 isoform X1 [Dendrobium catenatum]	--	SubName: Full=Uncharacterized protein {ECO:0000313|EMBL:PKU76870.1};	--	--	--
Cluster-12378.0	1	K23404 transmembrane anterior posterior transformation protein 1 | (RefSeq) protein POLLEN DEFECTIVE IN GUIDANCE 1-like (A)	protein POLLEN DEFECTIVE IN GUIDANCE 1 isoform X2 [Dendrobium catenatum]	RecName: Full=Protein POLLEN DEFECTIVE IN GUIDANCE 1;	SubName: Full=Protein POLLEN DEFECTIVE IN GUIDANCE 1 {ECO:0000313|EMBL:PKU87951.1};	Predicted membrane protein	GO:0005788,endoplasmic reticulum lumen; GO:0016021,integral component of membrane; GO:0009793,embryo development ending in seed dormancy; GO:0035437,maintenance of protein localization in endoplasmic reticulum; GO:0010183,pollen tube guidance	Eukaryotic membrane protein family
Cluster-12389.0	1	K21249 UV radiation resistance-associated gene protein | (RefSeq) MOT27; predicted protein (A)	uncharacterized protein LOC110025110 isoform X2 [Phalaenopsis equestris]	--	SubName: Full=Uncharacterized protein {ECO:0000313|EMBL:PKA66423.1};	--	--	--
Cluster-12461.0	1	--	hypothetical protein MA16_Dca014440 [Dendrobium catenatum]	--	SubName: Full=Uncharacterized protein {ECO:0000313|EMBL:PKU66833.1};	--	--	Domain of unknown function (DUF4487)
Cluster-12468.0	1	K14985 26-hydroxylase [EC:1.14.-.-] | (RefSeq) 7-ethoxycoumarin O-deethylase-like (A)	Ribosome-binding factor PSRP1, chloroplastic [Dendrobium catenatum]	RecName: Full=Ribosome-binding factor PSRP1, chloroplastic {ECO:0000303|PubMed:10874039}; AltName: Full=30S ribosomal protein 1; AltName: Full=CS-S5 {ECO:0000303|PubMed:2693942}; Short=CS5; AltName: Full=Plastid-specific 30S ribosomal protein 1 {ECO:0000303|PubMed:2376575}; Short=PSrp-1 {ECO:0000303|PubMed:2376575}; AltName: Full=Ribosomal protein 1; AltName: Full=S22 {ECO:0000303|PubMed:1731992}…	SubName: Full=Ribosome-binding factor PSRP1, chloroplastic {ECO:0000313|EMBL:PKU70605.1};	--	GO:0009570,chloroplast stroma; GO:0019843,rRNA binding; GO:0044238,primary metabolic process; GO:0006417,regulation of translation	Sigma 54 modulation/S30EA ribosomal protein C terminus
Cluster-12592.1	1	K05391 cyclic nucleotide gated channel, plant | (RefSeq) putative cyclic nucleotide-gated ion channel 15 (A)	uncharacterized protein LOC110109999 [Dendrobium catenatum]	RecName: Full=Tubby-like protein 8; Short=AtTLP8;	SubName: Full=Uncharacterized protein {ECO:0000313|EMBL:PKU82066.1};	--	GO:0035091,phosphatidylinositol binding	Domain of unknown function (DUF4283)
Cluster-1260.0	1	--	uncharacterized protein LOC110099909 [Dendrobium catenatum]	--	SubName: Full=Uncharacterized protein {ECO:0000313|EMBL:PKU82899.1};	--	--	GDP-fucose protein O-fucosyltransferase
Cluster-12635.0	1	K15445 tRNA (guanine9-N1)-methyltransferase [EC:2.1.1.221] | (RefSeq) uncharacterized protein LOC110095447 (A)	uncharacterized protein LOC110098426 [Dendrobium catenatum]	--	SubName: Full=Uncharacterized protein {ECO:0000313|EMBL:PKU86491.1};	--	--	--
Cluster-12636.0	1	K17964 leucine-rich PPR motif-containing protein, mitochondrial | (RefSeq) pentatricopeptide repeat-containing protein At3g06920-like (A)	pentatricopeptide repeat-containing protein At1g61870, mitochondrial-like [Dendrobium catenatum]	RecName: Full=Pentatricopeptide repeat-containing protein At1g61870, mitochondrial; AltName: Full=Protein PENTATRICOPEPTIDE REPEAT 336; Flags: Precursor;	SubName: Full=Pentatricopeptide repeat-containing protein {ECO:0000313|EMBL:PKU61302.1};	FOG: PPR repeat	GO:0016020,membrane; GO:0005743,mitochondrial inner membrane; GO:0005739,mitochondrion; GO:0004519,endonuclease activity; GO:0000166,nucleotide binding; GO:0003723,RNA binding; GO:0009451,RNA modification	PPR repeat family
Cluster-12721.0	1	K19589 release factor glutamine methyltransferase [EC:2.1.1.297] | (RefSeq) pentatricopeptide repeat-containing protein At2g22410, mitochondrial (A)	pentatricopeptide repeat-containing protein At4g22760-like [Dendrobium catenatum]	RecName: Full=Pentatricopeptide repeat-containing protein At4g22760;	SubName: Full=Pentatricopeptide repeat-containing protein {ECO:0000313|EMBL:PKU63595.1};	FOG: PPR repeat	GO:0043231,intracellular membrane-bounded organelle; GO:0004519,endonuclease activity; GO:0003723,RNA binding; GO:0009451,RNA modification	PPR repeat
Cluster-12733.0	1	K13348 protein Mpv17 | (RefSeq) protein Mpv17 isoform X1 (A)	protein Mpv17 isoform X2 [Dendrobium catenatum]	--	SubName: Full=Uncharacterized protein {ECO:0000313|EMBL:PKU80654.1};	Peroxisomal membrane protein MPV17 and related proteins	--	Mpv17 / PMP22 family
Cluster-1284.0	1	--	RHOMBOID-like protein 2 [Dendrobium catenatum]	RecName: Full=RHOMBOID-like protein 2 {ECO:0000303|PubMed:16223493, ECO:0000303|PubMed:17181860}; Short=AtRBL2 {ECO:0000303|PubMed:16223493, ECO:0000303|PubMed:17181860}; EC=3.4.21.105 {ECO:0000269|PubMed:16223493};	SubName: Full=Uncharacterized protein {ECO:0000313|EMBL:PKU76943.1};	Rhomboid family proteins	GO:0005794,Golgi apparatus; GO:0000139,Golgi membrane; GO:0016021,integral component of membrane; GO:0009506,plasmodesma; GO:0004252,serine-type endopeptidase activity	Rhomboid family
Cluster-12845.0	1	K11423 histone-lysine N-methyltransferase SETD2 [EC:2.1.1.43] | (RefSeq) histone-lysine N-methyltransferase ASHR3 isoform X1 (A)	histone-lysine N-methyltransferase ASHR3 isoform X1 [Dendrobium catenatum]	RecName: Full=Histone-lysine N-methyltransferase ASHR3; EC=2.1.1.43; AltName: Full=ASH1-related protein 3; AltName: Full=Protein SET DOMAIN GROUP 4; AltName: Full=Protein stamen loss;	RecName: Full=Histone-lysine N-methyltransferase {ECO:0000256|SAAS:SAAS00591749}; EC=2.1.1.43 {ECO:0000256|SAAS:SAAS00591749};	Transcription factor NSD1 and related SET domain proteins	GO:0000785,chromatin; GO:0005634,nucleus; GO:0046872,metal ion binding; GO:0008168,methyltransferase activity; GO:0016569,covalent chromatin modification; GO:0007275,multicellular organism development	SET domain
Cluster-12856.0	1	K22733 magnesium transporter | (RefSeq) hypothetical protein (A)	pentatricopeptide repeat-containing protein At1g71490 [Dendrobium catenatum]	RecName: Full=Pentatricopeptide repeat-containing protein At1g71490;	SubName: Full=Pentatricopeptide repeat-containing protein {ECO:0000313|EMBL:PKU70906.1};	FOG: PPR repeat	GO:0043231,intracellular membrane-bounded organelle; GO:0004519,endonuclease activity; GO:0003723,RNA binding; GO:0009451,RNA modification	PPR repeat
Cluster-12857.0	1	K08866 serine/threonine-protein kinase TTK/MPS1 [EC:2.7.12.1] | (RefSeq) extracellular signal-regulated kinase 1 isoform X1 (A)	extracellular signal-regulated kinase 1 isoform X1 [Dendrobium catenatum]	RecName: Full=Mitogen-activated protein kinase kinase kinase 3 {ECO:0000303|PubMed:12119167}; Short=MAP kinase kinase kinase 3 {ECO:0000303|PubMed:12119167}; EC=2.7.11.25 {ECO:0000250|UniProtKB:P53778, ECO:0000255|PROSITE-ProRule:PRU00159}; AltName: Full=MAP3K beta 3 protein kinase {ECO:0000303|PubMed:10095117}; Short=MAP3K beta 3 {ECO:0000303|PubMed:10095117}; AltName: Full=MAPK/ERK kinase kinas…	SubName: Full=Mitogen-activated protein kinase kinase kinase 1 {ECO:0000313|EMBL:PKU69458.1};	Dual specificity; serine/threonine and tyrosine kinase	GO:0005737,cytoplasm; GO:0005524,ATP binding; GO:0004709,MAP kinase kinase kinase activity; GO:0004674,protein serine/threonine kinase activity; GO:0032147,activation of protein kinase activity; GO:0007346,regulation of mitotic cell cycle; GO:0023014,signal transduction by protein phosphorylation; GO:0031098,stress-activated protein kinase signaling cascade	Protein kinase domain
Cluster-1287.0	1	K20777 exonuclease 3'-5' domain-containing protein 2 [EC:3.1.11.1] | (RefSeq) Werner syndrome ATP-dependent helicase homolog (A)	Werner Syndrome-like exonuclease [Dendrobium catenatum]	RecName: Full=Werner Syndrome-like exonuclease; EC=3.1.-.-;	SubName: Full=Werner Syndrome-like exonuclease {ECO:0000313|EMBL:PKU67940.1};	Predicted 3'-5' exonuclease	GO:0005634,nucleus; GO:0008408,3'-5' exonuclease activity; GO:0003677,DNA binding; GO:0046872,metal ion binding	3'-5' exonuclease
Cluster-12885.0	1	K03428 magnesium-protoporphyrin O-methyltransferase [EC:2.1.1.11] | (RefSeq) magnesium protoporphyrin IX methyltransferase, chloroplastic (A)	magnesium-protoporphyrin O-methyltransferase [Dendrobium catenatum]	RecName: Full=Magnesium protoporphyrin IX methyltransferase, chloroplastic; EC=2.1.1.11; Flags: Precursor;	SubName: Full=Magnesium-protoporphyrin O-methyltransferase {ECO:0000313|EMBL:PKU74269.1};	Methyltransferases	GO:0009507,chloroplast; GO:0009941,chloroplast envelope; GO:0031969,chloroplast membrane; GO:0009534,chloroplast thylakoid; GO:0009535,chloroplast thylakoid membrane; GO:0046406,magnesium protoporphyrin IX methyltransferase activity; GO:0015995,chlorophyll biosynthetic process	Magnesium-protoporphyrin IX methyltransferase C-terminus
Cluster-12901.0	1	K04733 interleukin-1 receptor-associated kinase 4 [EC:2.7.11.1] | (RefSeq) serine/threonine-protein kinase At5g01020 (A)	probable serine/threonine-protein kinase PBL8 [Dendrobium catenatum]	RecName: Full=Probable serine/threonine-protein kinase PBL8 {ECO:0000305}; EC=2.7.11.1 {ECO:0000305}; AltName: Full=PBS1-like protein 8 {ECO:0000303|PubMed:20413097};	SubName: Full=Serine/threonine-protein kinase {ECO:0000313|EMBL:PKU69326.1};	Serine/threonine protein kinase	GO:0005886,plasma membrane; GO:0005524,ATP binding; GO:0004675,transmembrane receptor protein serine/threonine kinase activity; GO:0007166,cell surface receptor signaling pathway; GO:0006952,defense response; GO:0006468,protein phosphorylation	Protein tyrosine kinase
Cluster-12901.1	1	K04733 interleukin-1 receptor-associated kinase 4 [EC:2.7.11.1] | (RefSeq) serine/threonine-protein kinase At5g01020 (A)	probable serine/threonine-protein kinase PBL8 [Dendrobium catenatum]	RecName: Full=Probable serine/threonine-protein kinase PBL8 {ECO:0000305}; EC=2.7.11.1 {ECO:0000305}; AltName: Full=PBS1-like protein 8 {ECO:0000303|PubMed:20413097};	SubName: Full=Serine/threonine-protein kinase {ECO:0000313|EMBL:PKU69326.1};	Serine/threonine protein kinase	GO:0005886,plasma membrane; GO:0005524,ATP binding; GO:0004675,transmembrane receptor protein serine/threonine kinase activity; GO:0007166,cell surface receptor signaling pathway; GO:0006952,defense response; GO:0006468,protein phosphorylation	Protein tyrosine kinase
Cluster-12985.0	1	K01206 alpha-L-fucosidase [EC:3.2.1.51] | (RefSeq) FXG1; alpha-fucosidase 1 (A)	GDSL esterase/lipase At4g01130-like [Dendrobium catenatum]	RecName: Full=GDSL esterase/lipase At4g01130; EC=3.1.1.-; AltName: Full=Extracellular lipase At4g01130; Flags: Precursor;	SubName: Full=GDSL esterase/lipase {ECO:0000313|EMBL:PKU78569.1};	--	GO:0005576,extracellular region; GO:0016788,hydrolase activity, acting on ester bonds; GO:0016042,lipid catabolic process	GDSL-like Lipase/Acylhydrolase
Cluster-13017.0	1	K15333 tRNA guanosine-2'-O-methyltransferase [EC:2.1.1.34] | (RefSeq) uncharacterized LOC105043884 (A)	subtilisin-like protease SBT1.8 [Dendrobium catenatum]	RecName: Full=Subtilisin-like protease SBT1.8 {ECO:0000303|PubMed:16193095}; EC=3.4.21.- {ECO:0000255|PROSITE-ProRule:PRU10082}; AltName: Full=Subtilase subfamily 1 member 8 {ECO:0000303|PubMed:16193095}; Short=AtSBT1.8 {ECO:0000303|PubMed:16193095}; Flags: Precursor;	SubName: Full=Subtilisin-like protease {ECO:0000313|EMBL:PKU74694.1};	--	GO:0005618,cell wall; GO:0005576,extracellular region; GO:0005794,Golgi apparatus; GO:0009505,plant-type cell wall; GO:0009506,plasmodesma; GO:0004252,serine-type endopeptidase activity	Subtilase family
Cluster-13060.0	1	K11268 N-acetyltransferase [EC:2.3.1.-] | (RefSeq) protein CHROMOSOME TRANSMISSION FIDELITY 7 (A)	protein CHROMOSOME TRANSMISSION FIDELITY 7 [Dendrobium catenatum]	RecName: Full=Protein CHROMOSOME TRANSMISSION FIDELITY 7; EC=2.3.1.-; AltName: Full=Cohesion establishment factor CTF7; AltName: Full=Protein ESTABLISHMENT OF COHESION 1;	SubName: Full=N-acetyltransferase {ECO:0000313|EMBL:PKU61093.1};	Protein involved in establishing cohesion between sister chromatids during DNA replication	GO:0005737,cytoplasm; GO:0005634,nucleus; GO:0016407,acetyltransferase activity; GO:0046872,metal ion binding; GO:0048653,anther development; GO:0051301,cell division; GO:0080186,developmental vegetative growth; GO:0000724,double-strand break repair via homologous recombination; GO:0009793,embryo development ending in seed dormancy; GO:0009553,embryo sac development; GO:0034089,establishment of m…	ESCO1/2 acetyl-transferase
Cluster-13063.0	1	--	--	--	--	--	--	--
Cluster-13075.0	1	--	uncharacterized protein LOC110093643 [Dendrobium catenatum]	--	SubName: Full=Uncharacterized protein {ECO:0000313|EMBL:PKU65512.1};	Uncharacterized conserved protein, contains DTW domain	--	DTW domain
Cluster-13142.0	1	--	uncharacterized protein LOC110097027 isoform X2 [Dendrobium catenatum]	--	SubName: Full=Uncharacterized protein {ECO:0000313|EMBL:PKU75665.1};	--	--	Transglycosylase
Cluster-13330.0	1	K04460 serine/threonine-protein phosphatase 5 [EC:3.1.3.16] | (RefSeq) zinc finger BED domain-containing protein RICESLEEPER 2-like isoform X1 (A)	Putative AC9 transposase [Dendrobium catenatum]	RecName: Full=Zinc finger BED domain-containing protein RICESLEEPER 2; AltName: Full=Transposase-like protein RICESLEEPER 2;	SubName: Full=AC9 transposase {ECO:0000313|EMBL:PKU83322.1};	Tam3-transposase (Ac family)	GO:0005634,nucleus; GO:0003700,DNA-binding transcription factor activity; GO:0046872,metal ion binding; GO:0046983,protein dimerization activity; GO:0000977,RNA polymerase II regulatory region sequence-specific DNA binding; GO:0009791,post-embryonic development; GO:0006357,regulation of transcription by RNA polymerase II; GO:0006351,transcription, DNA-templated	hAT family C-terminal dimerisation region
Cluster-13354.0	1	K05350 beta-glucosidase [EC:3.2.1.21] | (RefSeq) beta-glucosidase 18-like (A)	beta-glucosidase 18-like [Dendrobium catenatum]	RecName: Full=Beta-glucosidase 18; Short=Os4bglu18; EC=3.2.1.21; Flags: Precursor;	SubName: Full=Beta-glucosidase 18 {ECO:0000313|EMBL:PKU85879.1};	Beta-glucosidase, lactase phlorizinhydrolase, and related proteins	GO:0008422,beta-glucosidase activity; GO:0102483,scopolin beta-glucosidase activity; GO:0005975,carbohydrate metabolic process; GO:1901657,glycosyl compound metabolic process	Glycosyl hydrolase family 1
Cluster-13365.0	1	--	uncharacterized protein LOC110092118 isoform X2 [Dendrobium catenatum]	--	SubName: Full=Uncharacterized protein {ECO:0000313|EMBL:PKU77775.1};	--	--	--
Cluster-1344.0	1	K20628 expansin | (RefSeq) expansin-A8-like (A)	expansin-A10 [Dendrobium catenatum]	RecName: Full=Expansin-A10; AltName: Full=Alpha-expansin-10; AltName: Full=OsEXP10; AltName: Full=OsEXPA10; AltName: Full=OsaEXPa1.28; Flags: Precursor;	SubName: Full=Expansin-A10 {ECO:0000313|EMBL:PKU78312.1};	--	GO:0005618,cell wall; GO:0005576,extracellular region; GO:0016020,membrane; GO:0009664,plant-type cell wall organization	Pollen allergen
Cluster-13465.1	1	--	protein IQ-DOMAIN 1-like isoform X1 [Dendrobium catenatum]	--	SubName: Full=Protein IQ-DOMAIN 32 {ECO:0000313|EMBL:PKU63802.1};	--	--	Protein of unknown function (DUF4005)
Cluster-13495.0	1	K03681 exosome complex component RRP40 | (RefSeq) putative exosome complex component rrp40 isoform X1 (A)	putative exosome complex component rrp40 isoform X1 [Dendrobium catenatum]	--	SubName: Full=Uncharacterized protein {ECO:0000313|EMBL:PKU69756.1};	Exosomal 3'-5' exoribonuclease complex subunit Rrp40	--	KH domain
Cluster-13575.3	1	K14521 N-acetyltransferase 10 [EC:2.3.1.-] | (RefSeq) RNA cytidine acetyltransferase 1-like (A)	RNA cytidine acetyltransferase 1-like [Dendrobium catenatum]	RecName: Full=RNA cytidine acetyltransferase 1 {ECO:0000255|HAMAP-Rule:MF_03211}; EC=2.3.1.- {ECO:0000255|HAMAP-Rule:MF_03211}; AltName: Full=18S rRNA cytosine acetyltransferase 1 {ECO:0000255|HAMAP-Rule:MF_03211};	SubName: Full=UPF0202 protein {ECO:0000313|EMBL:PKA51042.1}; EC=2.3.1.- {ECO:0000313|EMBL:PKA51042.1};	Predicted P-loop ATPase fused to an acetyltransferase	GO:0030686,90S preribosome; GO:0005730,nucleolus; GO:0005524,ATP binding; GO:1990883,rRNA cytidine N-acetyltransferase activity; GO:0000049,tRNA binding; GO:0051392,tRNA N-acetyltransferase activity; GO:1904812,rRNA acetylation involved in maturation of SSU-rRNA; GO:0051391,tRNA acetylation; GO:0002101,tRNA wobble cytosine modification	GNAT acetyltransferase 2
Cluster-1360.0	1	K01599 uroporphyrinogen decarboxylase [EC:4.1.1.37] | (RefSeq) hypothetical protein (A)	peptide-N4-(N-acetyl-beta-glucosaminyl)asparagine amidase A-like [Dendrobium catenatum]	RecName: Full=Peptide-N4-(N-acetyl-beta-glucosaminyl)asparagine amidase A; Short=PNGase A; EC=3.5.1.52; AltName: Full=Glycopeptide N-glycosidase; AltName: Full=N-glycanase; Contains: RecName: Full=Peptide-N4-(N-acetyl-beta-glucosaminyl)asparagine amidase A light chain; AltName: Full=PNGase A small chain; AltName: Full=PNGase A subunit B; Contains: RecName: Full=Peptide-N4-(N-acetyl-beta-glucosami…	SubName: Full=Peptide-N4-(N-acetyl-beta-glucosaminyl)asparagine amidase A {ECO:0000313|EMBL:PKU77064.1};	--	GO:0000224,peptide-N4-(N-acetyl-beta-glucosaminyl)asparagine amidase activity	Peptide N-acetyl-beta-D-glucosaminyl asparaginase amidase A
Cluster-13655.0	1	--	uncharacterized protein LOC110092415 [Dendrobium catenatum]	--	SubName: Full=Uncharacterized protein {ECO:0000313|EMBL:PKU87149.1};	--	--	--
Cluster-13661.0	1	K20224 importin-9 | (RefSeq) importin-9 isoform X1 (A)	importin-9 isoform X2 [Dendrobium catenatum]	RecName: Full=Importin beta-like SAD2 homolog {ECO:0000305};	SubName: Full=importin-9 {ECO:0000313|RefSeq:XP_008782056.1};	Predicted importin 9	GO:0005829,cytosol; GO:0005635,nuclear envelope; GO:0008565,protein transporter activity; GO:0008536,Ran GTPase binding; GO:0006886,intracellular protein transport; GO:0006606,protein import into nucleus; GO:0007165,signal transduction	Importin-beta N-terminal domain
Cluster-13689.0	1	K13993 HSP20 family protein | (RefSeq) 16.9 kDa class I heat shock protein 1-like (A)	16.9 kDa class I heat shock protein 1-like [Dendrobium catenatum]	RecName: Full=17.4 kDa class I heat shock protein; AltName: Full=17.4 kDa heat shock protein; Short=OsHsp17.4;	SubName: Full=17.9 kDa class I heat shock protein {ECO:0000313|EMBL:PKU75762.1};	Molecular chaperone (small heat-shock protein Hsp26/Hsp42)	GO:0005737,cytoplasm; GO:0046685,response to arsenic-containing substance; GO:0046686,response to cadmium ion; GO:0046688,response to copper ion; GO:0045471,response to ethanol; GO:0009408,response to heat; GO:0042542,response to hydrogen peroxide	Hsp20/alpha crystallin family
Cluster-13708.0	1	--	maltose excess protein 1-like, chloroplastic [Dendrobium catenatum]	RecName: Full=Maltose excess protein 1-like, chloroplastic; Flags: Precursor;	SubName: Full=Maltose excess protein 1-like, chloroplastic {ECO:0000313|EMBL:PKU85861.1};	--	GO:0009706,chloroplast inner membrane; GO:0016021,integral component of membrane; GO:0000023,maltose metabolic process	--
Cluster-13745.0	1	K19891 glucan endo-1,3-beta-glucosidase 1/2/3 [EC:3.2.1.39] | (RefSeq) glucan endo-1,3-beta-glucosidase 1-like isoform X1 (A)	glucan endo-1,3-beta-glucosidase 1-like isoform X1 [Dendrobium catenatum]	RecName: Full=Glucan endo-1,3-beta-glucosidase 1; EC=3.2.1.39; AltName: Full=(1->3)-beta-glucan endohydrolase 1; Short=(1->3)-beta-glucanase 1; AltName: Full=Beta-1,3-endoglucanase 1; Short=Beta-1,3-glucanase 1; Flags: Precursor;	SubName: Full=Glucan endo-1,3-beta-glucosidase 1 {ECO:0000313|EMBL:PKA52586.1}; EC=2.7.13.3 {ECO:0000313|EMBL:PKA52586.1};	--	GO:0046658,anchored component of plasma membrane; GO:0042973,glucan endo-1,3-beta-D-glucosidase activity; GO:0004553,hydrolase activity, hydrolyzing O-glycosyl compounds; GO:0030247,polysaccharide binding; GO:0005975,carbohydrate metabolic process; GO:0006952,defense response	Glycosyl hydrolases family 17
Cluster-13753.0	1	K08912 light-harvesting complex II chlorophyll a/b binding protein 1 | (RefSeq) chlorophyll a-b binding protein of LHCII type 1-like (A)	chlorophyll a-b binding protein of LHCII type 1-like [Dendrobium catenatum]	RecName: Full=Chlorophyll a-b binding protein 3C, chloroplastic; AltName: Full=LHCII type I CAB-3C; Short=LHCP; Flags: Precursor;	SubName: Full=Chlorophyll a-b binding protein, chloroplastic {ECO:0000313|EMBL:PKU75297.1};	--	GO:0009941,chloroplast envelope; GO:0009535,chloroplast thylakoid membrane; GO:0016021,integral component of membrane; GO:0009522,photosystem I; GO:0009523,photosystem II; GO:0010287,plastoglobule; GO:0016168,chlorophyll binding; GO:0046872,metal ion binding; GO:0031409,pigment binding; GO:0009768,photosynthesis, light harvesting in photosystem I; GO:0018298,protein-chromophore linkage; GO:000941…	Chlorophyll A-B binding protein
Cluster-13842.0	1	K04078 chaperonin GroES | (RefSeq) 10 kDa chaperonin, mitochondrial-like (A)	10 kDa chaperonin, mitochondrial-like isoform X2 [Dendrobium catenatum]	RecName: Full=10 kDa chaperonin, mitochondrial; AltName: Full=Chaperonin 10; Short=CPN10; AltName: Full=Protein groES; Flags: Precursor;	SubName: Full=10 kDa chaperonin {ECO:0000313|EMBL:PKU65017.1};	Mitochondrial chaperonin	GO:0005759,mitochondrial matrix; GO:0005739,mitochondrion; GO:0005524,ATP binding; GO:0051087,chaperone binding; GO:0005507,copper ion binding; GO:0051082,unfolded protein binding; GO:0051085,chaperone cofactor-dependent protein refolding; GO:0009408,response to heat; GO:0006986,response to unfolded protein	Chaperonin 10 Kd subunit
Cluster-13884.0	1	K15923 alpha-L-fucosidase 2 [EC:3.2.1.51] | (RefSeq) alpha-L-fucosidase 2 (A)	Alpha-L-fucosidase 2 [Dendrobium catenatum]	RecName: Full=Alpha-L-fucosidase 2; EC=3.2.1.51; AltName: Full=Alpha-1,2-fucosidase 2; AltName: Full=Alpha-L-fucosidase 95A; Short=AtFuc95A; AltName: Full=Alpha-L-fucoside fucohydrolase 2; AltName: Full=Protein ALTERED XYLOGLUCAN 8; Flags: Precursor;	SubName: Full=Alpha-L-fucosidase 2 {ECO:0000313|EMBL:PKU59457.1};	--	GO:0048046,apoplast; GO:0047513,1,2-alpha-L-fucosidase activity; GO:0008152,metabolic process	--
Cluster-13885.0	1	K15923 alpha-L-fucosidase 2 [EC:3.2.1.51] | (RefSeq) alpha-L-fucosidase 2 (A)	alpha-L-fucosidase 2 [Dendrobium catenatum]	RecName: Full=Alpha-L-fucosidase 2; EC=3.2.1.51; AltName: Full=Alpha-1,2-fucosidase 2; AltName: Full=Alpha-L-fucosidase 95A; Short=AtFuc95A; AltName: Full=Alpha-L-fucoside fucohydrolase 2; AltName: Full=Protein ALTERED XYLOGLUCAN 8; Flags: Precursor;	SubName: Full=Alpha-L-fucosidase 2 {ECO:0000313|EMBL:PKA58154.1}; EC=3.2.1.51 {ECO:0000313|EMBL:PKA58154.1};	--	GO:0048046,apoplast; GO:0047513,1,2-alpha-L-fucosidase activity; GO:0008152,metabolic process	Glycosyl hydrolase family 65, N-terminal domain
Cluster-13887.0	1	K17964 leucine-rich PPR motif-containing protein, mitochondrial | (RefSeq) pentatricopeptide repeat-containing protein At1g09900-like (A)	Pentatricopeptide repeat-containing protein [Apostasia shenzhenica]	RecName: Full=Pentatricopeptide repeat-containing protein At4g14190, chloroplastic; Flags: Precursor;	SubName: Full=Pentatricopeptide repeat-containing protein {ECO:0000313|EMBL:PKA46140.1};	FOG: PPR repeat	GO:0009507,chloroplast; GO:0043231,intracellular membrane-bounded organelle; GO:0004519,endonuclease activity; GO:0003723,RNA binding; GO:0009451,RNA modification	PPR repeat family
Cluster-13901.0	1	K20848 fructan beta-(2,1)-fructosidase [EC:3.2.1.153] | (RefSeq) beta-fructofuranosidase, insoluble isoenzyme 4 isoform X1 (A)	beta-fructofuranosidase, insoluble isoenzyme 4-like isoform X2 [Dendrobium catenatum]	RecName: Full=Beta-fructofuranosidase, insoluble isoenzyme 4; EC=3.2.1.26; AltName: Full=Cell wall beta-fructosidase 4; AltName: Full=Invertase 4; AltName: Full=OsCIN4; AltName: Full=Sucrose hydrolase 4; Flags: Precursor;	SubName: Full=Beta-fructofuranosidase, insoluble isoenzyme 7 {ECO:0000313|EMBL:PKU85254.1};	Beta-fructofuranosidase (invertase)	GO:0048046,apoplast; GO:0005618,cell wall; GO:0004575,sucrose alpha-glucosidase activity; GO:0005975,carbohydrate metabolic process	Glycosyl hydrolases family 32 N-terminal domain
Cluster-13954.0	1	K20855 beta-1,3-galactosyltransferase 1/2/3/4/5/7/8 [EC:2.4.1.-] | (RefSeq) probable beta-1,3-galactosyltransferase 2 (A)	probable beta-1,3-galactosyltransferase 2 [Dendrobium catenatum]	RecName: Full=Probable beta-1,3-galactosyltransferase 2; EC=2.4.1.-;	SubName: Full=Putative beta-1,3-galactosyltransferase 2 {ECO:0000313|EMBL:PKU66103.1};	Galactosyltransferases	GO:0005794,Golgi apparatus; GO:0000139,Golgi membrane; GO:0016021,integral component of membrane; GO:0008378,galactosyltransferase activity; GO:0006486,protein glycosylation	Galactosyltransferase
Cluster-13969.0	1	--	protein LITTLE ZIPPER 3-like [Dendrobium catenatum]	RecName: Full=Protein LITTLE ZIPPER 4 {ECO:0000303|PubMed:18055602};	SubName: Full=Uncharacterized protein {ECO:0000313|EMBL:PKU64277.1};	--	GO:0006355,regulation of transcription, DNA-templated; GO:0006351,transcription, DNA-templated	--
Cluster-13976.0	1	K01426 amidase [EC:3.5.1.4] | (RefSeq) LOW QUALITY PROTEIN: uncharacterized protein LOC105643773 (A)	basic blue protein-like [Dendrobium catenatum]	RecName: Full=Chemocyanin; AltName: Full=Basic blue protein; AltName: Full=Plantacyanin; Flags: Precursor;	SubName: Full=Basic blue protein {ECO:0000313|EMBL:PKU72740.1};	--	GO:0009055,electron transfer activity; GO:0046872,metal ion binding	Plastocyanin-like domain
Cluster-13994.0	1	K23408 cell division cycle-associated protein 7 | (RefSeq) cell division cycle-associated protein 7 (A)	cell division cycle-associated protein 7-like isoform X1 [Dendrobium catenatum]	--	SubName: Full=Uncharacterized protein {ECO:0000313|EMBL:PKU73382.1};	--	--	Zinc-finger domain of monoamine-oxidase A repressor R1
Cluster-14036.0	1	K17964 leucine-rich PPR motif-containing protein, mitochondrial | (RefSeq) pentatricopeptide repeat-containing protein At3g06920-like (A)	pentatricopeptide repeat-containing protein At4g36680, mitochondrial-like [Dendrobium catenatum]	RecName: Full=Pentatricopeptide repeat-containing protein At4g36680, mitochondrial; Flags: Precursor;	SubName: Full=Pentatricopeptide repeat-containing protein {ECO:0000313|EMBL:PKU76285.1};	FOG: PPR repeat	GO:0005739,mitochondrion; GO:0004519,endonuclease activity; GO:0003729,mRNA binding; GO:0003723,RNA binding; GO:0080156,mitochondrial mRNA modification	PPR repeat family
Cluster-14180.0	1	--	uncharacterized protein LOC110110524 [Dendrobium catenatum]	--	SubName: Full=Uncharacterized protein {ECO:0000313|EMBL:PKA52710.1};	--	--	Cell division control protein 24, OB domain 3
Cluster-14333.0	1	K11251 histone H2A | (RefSeq) histone H2AX (A)	Histone H2AX [Apostasia shenzhenica]	RecName: Full=Histone H2AX;	SubName: Full=Histone H2AX {ECO:0000313|EMBL:PKA65003.1};	Histone 2A	GO:0000786,nucleosome; GO:0005634,nucleus; GO:0003677,DNA binding; GO:0046982,protein heterodimerization activity	C-terminus of histone H2A
Cluster-14344.0	1	K22262 WD repeat and FYVE domain-containing protein 3 | (RefSeq) protein SPIRRIG (A)	uncharacterized protein LOC110107867 [Dendrobium catenatum]	RecName: Full=Pentatricopeptide repeat-containing protein At1g62260, mitochondrial; Flags: Precursor;	SubName: Full=Pentatricopeptide repeat-containing protein {ECO:0000313|EMBL:PKU74743.1};	FOG: PPR repeat	GO:0043231,intracellular membrane-bounded organelle; GO:0005739,mitochondrion; GO:0004519,endonuclease activity; GO:0003723,RNA binding; GO:0016554,cytidine to uridine editing	PPR repeat
Cluster-14398.0	1	K01520 dUTP pyrophosphatase [EC:3.6.1.23] | (RefSeq) deoxyuridine 5'-triphosphate nucleotidohydrolase isoform X1 (A)	deoxyuridine 5'-triphosphate nucleotidohydrolase isoform X1 [Dendrobium catenatum]	RecName: Full=Deoxyuridine 5'-triphosphate nucleotidohydrolase; Short=dUTPase; EC=3.6.1.23; AltName: Full=dUTP pyrophosphatase; AltName: Full=dUTP-pyrophosphatase-like 1; Short=AtDUT1;	SubName: Full=Deoxyuridine 5'-triphosphate nucleotidohydrolase {ECO:0000313|EMBL:PKU77836.1};	dUTPase	GO:0005829,cytosol; GO:0004170,dUTP diphosphatase activity; GO:0042802,identical protein binding; GO:0000287,magnesium ion binding; GO:0006281,DNA repair; GO:0006226,dUMP biosynthetic process; GO:0046081,dUTP catabolic process	dUTPase
Cluster-14540.0	1	K01869 leucyl-tRNA synthetase [EC:6.1.1.4] | (RefSeq) leucine--tRNA ligase, chloroplastic/mitochondrial isoform X1 (A)	leucine--tRNA ligase, chloroplastic/mitochondrial isoform X1 [Dendrobium catenatum]	RecName: Full=Leucine--tRNA ligase, chloroplastic/mitochondrial {ECO:0000305}; EC=6.1.1.4 {ECO:0000305}; AltName: Full=Leucyl-tRNA synthetase {ECO:0000305}; Short=LeuRS {ECO:0000305}; AltName: Full=Protein EMBRYO DEFECTIVE 2369 {ECO:0000303|PubMed:16297076}; Flags: Precursor;	SubName: Full=Valine--tRNA ligase {ECO:0000313|EMBL:PKU73357.1};	Leucyl-tRNA synthetase	GO:0009507,chloroplast; GO:0009570,chloroplast stroma; GO:0005739,mitochondrion; GO:0002161,aminoacyl-tRNA editing activity; GO:0005524,ATP binding; GO:0004823,leucine-tRNA ligase activity; GO:0009793,embryo development ending in seed dormancy; GO:0006429,leucyl-tRNA aminoacylation; GO:0032543,mitochondrial translation	tRNA synthetases class I (I, L, M and V)
Cluster-14549.0	1	K10901 bloom syndrome protein [EC:3.6.4.12] | (RefSeq) ATP-dependent DNA helicase Q-like 4A (A)	ATP-dependent DNA helicase Q-like 4A [Dendrobium catenatum]	RecName: Full=ATP-dependent DNA helicase Q-like 4A; EC=3.6.4.12; AltName: Full=RecQ-like protein 4A; Short=AtRecQ4A; Short=AtRecQl4A; AltName: Full=SGS1-like protein; Short=AtSGS1;	SubName: Full=ATP-dependent DNA helicase Q-like 4A {ECO:0000313|EMBL:JAT42943.1};	ATP-dependent DNA helicase	GO:0005694,chromosome; GO:0005737,cytoplasm; GO:0005634,nucleus; GO:0009506,plasmodesma; GO:0043138,3'-5' DNA helicase activity; GO:0005524,ATP binding; GO:0043140,ATP-dependent 3'-5' DNA helicase activity; GO:0003677,DNA binding; GO:0009378,four-way junction helicase activity; GO:0046872,metal ion binding; GO:0071215,cellular response to abscisic acid stimulus; GO:0070417,cellular response to co…	RQC domain
Cluster-1470.0	1	K13065 shikimate O-hydroxycinnamoyltransferase [EC:2.3.1.133] | (RefSeq) LOW QUALITY PROTEIN: hydroxycinnamoyltransferase 2-like (A)	Shikimate O-hydroxycinnamoyltransferase [Dendrobium catenatum]	RecName: Full=Hydroxycinnamoyltransferase 2 {ECO:0000305}; Short=OsHCT2 {ECO:0000303|PubMed:22285622}; EC=2.3.1.- {ECO:0000305}; AltName: Full=BAHD-like hydroxycinnamoyl transferase HCT2 {ECO:0000305};	SubName: Full=Shikimate O-hydroxycinnamoyltransferase {ECO:0000313|EMBL:PKU73040.1};	--	GO:0016747,transferase activity, transferring acyl groups other than amino-acyl groups	Transferase family
Cluster-14793.0	1	--	uncharacterized protein At4g15545 [Dendrobium catenatum]	RecName: Full=Uncharacterized protein At4g15545;	SubName: Full=Uncharacterized protein {ECO:0000313|EMBL:PKU65845.1};	--	GO:0016021,integral component of membrane; GO:0005886,plasma membrane; GO:0022857,transmembrane transporter activity	--
Cluster-14807.0	1	K01870 isoleucyl-tRNA synthetase [EC:6.1.1.5] | (RefSeq) isoleucine--tRNA ligase, chloroplastic/mitochondrial-like (A)	dirigent protein 22-like [Dendrobium catenatum]	RecName: Full=Dirigent protein 21; Short=AtDIR21; Flags: Precursor;	SubName: Full=Disease resistance response protein 206 {ECO:0000313|EMBL:PKU70535.1};	--	GO:0005618,cell wall; GO:0005576,extracellular region; GO:0016853,isomerase activity	Dirigent-like protein
Cluster-14813.0	1	K22390 acid phosphatase type 7 | (RefSeq) purple acid phosphatase 23 isoform X1 (A)	purple acid phosphatase 23 isoform X1 [Phalaenopsis equestris]	RecName: Full=Purple acid phosphatase 23; EC=3.1.3.2; Flags: Precursor;	RecName: Full=Purple acid phosphatase {ECO:0000256|RuleBase:RU361203}; EC=3.1.3.2 {ECO:0000256|RuleBase:RU361203};	Purple acid phosphatase	GO:0005576,extracellular region; GO:0003993,acid phosphatase activity; GO:0046872,metal ion binding	Calcineurin-like phosphoesterase
Cluster-14909.1	1	K10956 protein transport protein SEC61 subunit alpha | (RefSeq) preprotein translocase subunit SCY1, chloroplastic (A)	preprotein translocase subunit SCY2, chloroplastic isoform X1 [Dendrobium catenatum]	RecName: Full=Preprotein translocase subunit SCY2, chloroplastic; AltName: Full=Protein EMBRYO DEFECTIVE 2289; Flags: Precursor;	SubName: Full=Preprotein translocase subunit SCY2, chloroplastic {ECO:0000313|EMBL:PKU80533.1};	--	GO:0033097,amyloplast membrane; GO:0031969,chloroplast membrane; GO:0009535,chloroplast thylakoid membrane; GO:0016021,integral component of membrane; GO:0009526,plastid envelope; GO:0009658,chloroplast organization; GO:0072598,protein localization to chloroplast; GO:0015031,protein transport; GO:0010027,thylakoid membrane organization	SecY translocase
Cluster-14910.0	1	K09338 homeobox-leucine zipper protein | (RefSeq) homeobox-leucine zipper protein ROC8 (A)	homeobox-leucine zipper protein ROC8 [Dendrobium catenatum]	RecName: Full=Homeobox-leucine zipper protein HDG11 {ECO:0000305}; AltName: Full=HD-ZIP protein HDG11 {ECO:0000305}; AltName: Full=Homeodomain GLABRA 2-like protein 11 {ECO:0000303|PubMed:10809443}; AltName: Full=Homeodomain transcription factor HDG11 {ECO:0000305}; AltName: Full=Protein ENHANCED DROUGHT TOLERANCE 1 {ECO:0000303|PubMed:18451323}; AltName: Full=Protein HOMEODOMAIN GLABROUS 11 {ECO…	SubName: Full=Homeobox-leucine zipper protein ROC8 {ECO:0000313|EMBL:PKU72738.1};	--	GO:0005634,nucleus; GO:0003700,DNA-binding transcription factor activity; GO:0008289,lipid binding; GO:0000976,transcription regulatory region sequence-specific DNA binding; GO:0009828,plant-type cell wall loosening; GO:0006351,transcription, DNA-templated; GO:0010091,trichome branching	START domain
Cluster-15012.0	1	K11547 kinetochore protein NDC80 | (RefSeq) probable kinetochore protein ndc80 (A)	probable kinetochore protein ndc80 [Dendrobium catenatum]	--	SubName: Full=Uncharacterized protein {ECO:0000313|EMBL:PKU80401.1};	Centromere-associated protein HEC1	--	HEC/Ndc80p family
Cluster-15031.0	1	K10663 E3 ubiquitin-protein ligase ATL4 [EC:2.3.2.27] | (RefSeq) E3 ubiquitin-protein ligase ATL4-like (A)	E3 ubiquitin-protein ligase ATL4-like [Dendrobium catenatum]	RecName: Full=E3 ubiquitin-protein ligase ATL4 {ECO:0000305}; EC=2.3.2.27 {ECO:0000269|PubMed:15644464}; AltName: Full=Protein ARABIDOPSIS TOXICOS EN LEVADURA 4 {ECO:0000303|PubMed:10480382}; Short=Protein ATL4 {ECO:0000303|PubMed:10480382}; AltName: Full=RING-H2 finger X1a {ECO:0000303|PubMed:9781696}; AltName: Full=RING-H2 zinc finger protein ATL4 {ECO:0000305}; AltName: Full=RING-H2 zinc finge…	SubName: Full=E3 ubiquitin-protein ligase ATL4 {ECO:0000313|EMBL:PKU72469.1};	FOG: Predicted E3 ubiquitin ligase	GO:0016021,integral component of membrane; GO:0046872,metal ion binding; GO:0061630,ubiquitin protein ligase activity; GO:0004842,ubiquitin-protein transferase activity; GO:0043161,proteasome-mediated ubiquitin-dependent protein catabolic process; GO:0016567,protein ubiquitination	Ring finger domain
Cluster-15053.0	1	K05278 flavonol synthase [EC:1.14.11.23] | (RefSeq) flavonol synthase/flavanone 3-hydroxylase-like (A)	probable 2-oxoglutarate-dependent dioxygenase At5g05600 [Dendrobium catenatum]	RecName: Full=Probable 2-oxoglutarate-dependent dioxygenase At5g05600 {ECO:0000305}; EC=1.14.11.- {ECO:0000305};	SubName: Full=Flavonol synthase/flavanone 3-hydroxylase {ECO:0000313|EMBL:PKU65234.1};	Iron/ascorbate family oxidoreductases	GO:0005829,cytosol; GO:0051213,dioxygenase activity; GO:0120091,jasmonic acid hydrolase; GO:0046872,metal ion binding; GO:0097237,cellular response to toxic substance; GO:0009813,flavonoid biosynthetic process; GO:2000022,regulation of jasmonic acid mediated signaling pathway; GO:0080167,response to karrikin	2OG-Fe(II) oxygenase superfamily
Cluster-15059.2	1	K00784 ribonuclease Z [EC:3.1.26.11] | (RefSeq) uncharacterized LOC107843876 (A)	uncharacterized protein LOC110111779 [Dendrobium catenatum]	--	SubName: Full=Uncharacterized protein {ECO:0000313|EMBL:PKU79469.1};	--	--	Domain of unknown function (DUF4220)
Cluster-15130.0	1	K05857 phosphatidylinositol phospholipase C, delta [EC:3.1.4.11] | (RefSeq) LOW QUALITY PROTEIN: uncharacterized protein LOC101784131 (A)	mitochondrial substrate carrier family protein C-like [Dendrobium catenatum]	RecName: Full=Probable S-adenosylmethionine carrier 2, chloroplastic; Flags: Precursor;	SubName: Full=Protein MITOFERRINLIKE 1, chloroplastic {ECO:0000313|EMBL:PKU65241.1};	Mitochondrial carrier protein PET8	GO:0009941,chloroplast envelope; GO:0031969,chloroplast membrane; GO:0016021,integral component of membrane; GO:0005743,mitochondrial inner membrane; GO:0000095,S-adenosyl-L-methionine transmembrane transporter activity; GO:0006839,mitochondrial transport	Mitochondrial carrier protein
Cluster-15138.1	1	K17964 leucine-rich PPR motif-containing protein, mitochondrial | (RefSeq) uncharacterized protein LOC109237110 (A)	Pentatricopeptide repeat-containing protein [Dendrobium catenatum]	RecName: Full=Pentatricopeptide repeat-containing protein At5g27460;	SubName: Full=Pentatricopeptide repeat-containing protein {ECO:0000313|EMBL:PKU70461.1};	FOG: PPR repeat	GO:0043231,intracellular membrane-bounded organelle; GO:0004519,endonuclease activity; GO:0003723,RNA binding; GO:0009451,RNA modification	PPR repeat
Cluster-15243.0	1	--	uncharacterized protein LOC110096149 isoform X2 [Dendrobium catenatum]	--	SubName: Full=Uncharacterized protein {ECO:0000313|EMBL:PKU68760.1};	--	--	--
Cluster-15307.0	1	K15333 tRNA guanosine-2'-O-methyltransferase [EC:2.1.1.34] | (RefSeq) uncharacterized LOC105043884 (A)	subtilisin-like protease SBT1.5 [Phalaenopsis equestris]	RecName: Full=Subtilisin-like protease SBT1.2 {ECO:0000303|PubMed:16193095}; EC=3.4.21.- {ECO:0000305}; AltName: Full=Cucumisin-like serine protease SDD1; AltName: Full=Protein STOMATAL DENSITY AND DISTRIBUTION 1; AltName: Full=Subtilase subfamily 1 member 2 {ECO:0000303|PubMed:16193095}; Short=AtSBT1.2 {ECO:0000303|PubMed:16193095}; AltName: Full=Subtilisin-like protease SDD1 {ECO:0000303|PubMed…	SubName: Full=Subtilisin-like protease SDD1 {ECO:0000313|EMBL:PKU72530.1};	--	GO:0048046,apoplast; GO:0009897,external side of plasma membrane; GO:0004252,serine-type endopeptidase activity; GO:0042127,regulation of cell proliferation; GO:0010103,stomatal complex morphogenesis	Subtilase family
Cluster-15308.0	1	K04422 mitogen-activated protein kinase kinase kinase 13 [EC:2.7.11.25] | (RefSeq) serine/threonine-protein kinase EDR1 isoform X1 (A)	uncharacterized protein LOC110112842 [Dendrobium catenatum]	--	SubName: Full=Uncharacterized protein {ECO:0000313|EMBL:PKU62633.1};	--	--	PB1 domain
Cluster-15318.0	1	--	uncharacterized protein LOC110097890 [Dendrobium catenatum]	--	SubName: Full=Uncharacterized protein {ECO:0000313|EMBL:PKU80025.1};	Nuclear localization sequence binding protein	--	--
Cluster-15479.0	1	K15397 3-ketoacyl-CoA synthase [EC:2.3.1.199] | (RefSeq) 3-ketoacyl-CoA synthase 17-like (A)	protein RADIALIS-like 3 isoform X2 [Dendrobium catenatum]	RecName: Full=Transcription factor RADIALIS;	SubName: Full=Transcription factor RADIALIS {ECO:0000313|EMBL:PKU68076.1};	Zuotin and related molecular chaperones (DnaJ superfamily), contains DNA-binding domains	GO:0005634,nucleus; GO:0003677,DNA binding; GO:0048262,determination of dorsal/ventral asymmetry; GO:0009908,flower development; GO:0006355,regulation of transcription, DNA-templated; GO:0006351,transcription, DNA-templated	Myb-like DNA-binding domain
Cluster-15503.0	1	--	DNA repair RAD52-like protein 1, mitochondrial [Dendrobium catenatum]	RecName: Full=DNA repair RAD52-like protein 1, mitochondrial {ECO:0000305}; AltName: Full=Organellar DNA-binding protein 1 {ECO:0000303|PubMed:22762281}; Flags: Precursor;	SubName: Full=Uncharacterized protein {ECO:0000313|EMBL:PKU87691.1};	--	GO:0005739,mitochondrion; GO:0005634,nucleus; GO:0050897,cobalt ion binding; GO:0003690,double-stranded DNA binding; GO:0003697,single-stranded DNA binding; GO:0006281,DNA repair; GO:0000724,double-strand break repair via homologous recombination; GO:0000373,Group II intron splicing	--
Cluster-15614.0	1	K00430 peroxidase [EC:1.11.1.7] | (RefSeq) peroxidase 5-like (A)	peroxidase 5-like [Dendrobium catenatum]	RecName: Full=Peroxidase 5 {ECO:0000250|UniProtKB:P22195}; EC=1.11.1.7; Flags: Precursor;	SubName: Full=Peroxidase 5 {ECO:0000313|EMBL:PKU80109.1};	--	GO:0005576,extracellular region; GO:0020037,heme binding; GO:0046872,metal ion binding; GO:0004601,peroxidase activity; GO:0042744,hydrogen peroxide catabolic process; GO:0006979,response to oxidative stress	Peroxidase
Cluster-15617.0	1	K11294 nucleolin | (RefSeq) nucleolin 2-like isoform X1 (A)	probable transcription factor At1g11510 [Dendrobium catenatum]	RecName: Full=Probable transcription factor At1g61730 {ECO:0000305}; AltName: Full=Storekeeper-like protein At1g61730 {ECO:0000305};	SubName: Full=Mediator-associated protein 1 {ECO:0000313|EMBL:PKU61086.1};	--	GO:0009507,chloroplast; GO:0005829,cytosol; GO:0005730,nucleolus; GO:0043565,sequence-specific DNA binding; GO:0044212,transcription regulatory region DNA binding; GO:0019760,glucosinolate metabolic process; GO:0006355,regulation of transcription, DNA-templated; GO:0006351,transcription, DNA-templated	Protein of unknown function, DUF573
Cluster-15672.2	1	--	uncharacterized protein LOC110107095 [Dendrobium catenatum]	RecName: Full=Protein MARD1 {ECO:0000303|PubMed:15159630}; AltName: Full=Mediator of ABA-regulated dormancy1 {ECO:0000303|PubMed:15159630}; AltName: Full=Senescence-associated protein SAG102 {ECO:0000303|PubMed:11402199};	SubName: Full=Uncharacterized protein {ECO:0000313|EMBL:PKU67119.1};	--	GO:0010494,cytoplasmic stress granule; GO:0000932,P-body; GO:0046872,metal ion binding; GO:0009737,response to abscisic acid; GO:0010162,seed dormancy process	zinc-finger of the FCS-type, C2-C2
Cluster-15746.0	1	K23490 cytochrome b5 | (RefSeq) cytochrome b5 (A)	cytochrome b5-like [Dendrobium catenatum]	RecName: Full=Cytochrome b5;	SubName: Full=Cytochrome b5 {ECO:0000313|EMBL:PKU79988.1};	Cytochrome b5	GO:0005789,endoplasmic reticulum membrane; GO:0016021,integral component of membrane; GO:0031090,organelle membrane; GO:0020037,heme binding; GO:0046872,metal ion binding; GO:0055114,oxidation-reduction process	Cytochrome b5-like Heme/Steroid binding domain
Cluster-15774.0	1	K13130 gem associated protein 2 | (RefSeq) gem-associated protein 2-like (A)	gem-associated protein 2-like [Dendrobium catenatum]	--	SubName: Full=Uncharacterized protein {ECO:0000313|EMBL:PKU65255.1};	--	--	Survival motor neuron (SMN) interacting protein 1 (SIP1)
Cluster-1584.0	1	K02113 F-type H+-transporting ATPase subunit delta | (RefSeq) ATP synthase delta chain, chloroplastic-like (A)	ATP synthase delta chain, chloroplastic [Dendrobium catenatum]	RecName: Full=ATP synthase subunit delta, chloroplastic {ECO:0000255|HAMAP-Rule:MF_01416}; AltName: Full=ATP synthase F(1) sector subunit delta {ECO:0000255|HAMAP-Rule:MF_01416}; AltName: Full=F-type ATPase subunit delta {ECO:0000255|HAMAP-Rule:MF_01416}; Flags: Precursor;	SubName: Full=ATP synthase delta chain, chloroplastic {ECO:0000313|EMBL:PKU61691.1};	Mitochondrial F1F0-ATP synthase, subunit OSCP/ATP5	GO:0009507,chloroplast; GO:0009941,chloroplast envelope; GO:0009534,chloroplast thylakoid; GO:0009535,chloroplast thylakoid membrane; GO:0016020,membrane; GO:0010287,plastoglobule; GO:0045261,proton-transporting ATP synthase complex, catalytic core F(1); GO:0010319,stromule; GO:0009579,thylakoid; GO:0046933,proton-transporting ATP synthase activity, rotational mechanism; GO:0015986,ATP synthesis …	ATP synthase delta (OSCP) subunit
Cluster-15897.0	1	--	transcription factor TCP24-like [Dendrobium catenatum]	RecName: Full=Transcription factor PCF6;	SubName: Full=Transcription factor TCP2 {ECO:0000313|EMBL:PKU82301.1};	--	GO:0005634,nucleus; GO:0003677,DNA binding; GO:0007275,multicellular organism development; GO:0006355,regulation of transcription, DNA-templated; GO:0006351,transcription, DNA-templated	TCP family transcription factor
Cluster-15898.0	1	K21919 BTB/POZ domain-containing protein KCTD9 | (RefSeq) FH protein interacting protein FIP2-like isoform X1 (A)	thylakoid lumenal 15 kDa protein 1, chloroplastic isoform X2 [Phalaenopsis equestris]	RecName: Full=Thylakoid lumenal 15 kDa protein 1, chloroplastic; AltName: Full=p15; Flags: Precursor;	SubName: Full=Thylakoid lumenal 15 kDa protein 1, chloroplastic {ECO:0000313|EMBL:PKA63140.1};	--	GO:0009507,chloroplast; GO:0009534,chloroplast thylakoid; GO:0009543,chloroplast thylakoid lumen; GO:0009535,chloroplast thylakoid membrane; GO:0009579,thylakoid; GO:0031977,thylakoid lumen	Pentapeptide repeats (8 copies)
Cluster-16022.0	1	--	protein ESKIMO 1-like [Dendrobium catenatum]	--	SubName: Full=Uncharacterized protein {ECO:0000313|EMBL:PKU67233.1};	--	--	--
Cluster-16081.0	1	K01493 dCMP deaminase [EC:3.5.4.12] | (RefSeq) deoxycytidylate deaminase (A)	deoxycytidylate deaminase [Dendrobium catenatum]	--	SubName: Full=dCMP deaminase {ECO:0000313|EMBL:PKU79355.1};	Deoxycytidylate deaminase	--	Cytidine and deoxycytidylate deaminase zinc-binding region
Cluster-16111.0	1	--	uncharacterized protein LOC110103134 [Dendrobium catenatum]	RecName: Full=30S ribosomal protein S21, chloroplastic {ECO:0000303|PubMed:10874039}; AltName: Full=Chloroplastic small ribosomal subunit protein bS21c {ECO:0000303|PubMed:28007896}; Flags: Precursor;	SubName: Full=30S ribosomal protein S21, chloroplastic {ECO:0000313|EMBL:PKU63288.1};	--	GO:0009507,chloroplast; GO:0005840,ribosome; GO:0019843,rRNA binding; GO:0003735,structural constituent of ribosome; GO:0006412,translation	Ribosomal protein S21
Cluster-16126.8	1	K09458 3-oxoacyl-[acyl-carrier-protein] synthase II [EC:2.3.1.179] | (RefSeq) 3-oxoacyl-[acyl-carrier-protein] synthase, mitochondrial isoform X1 (A)	3-oxoacyl-[acyl-carrier-protein]	RecName: Full=3-oxoacyl-[acyl-carrier-protein] synthase, mitochondrial; EC=2.3.1.41; AltName: Full=Beta-ketoacyl-ACP synthase; AltName: Full=mtKAS; Flags: Precursor;	SubName: Full=3-oxoacyl-[acyl-carrier-protein] synthase, mitochondrial {ECO:0000313|EMBL:PKU71543.1};	3-oxoacyl-(acyl-carrier-protein) synthase (I and II)	GO:0005739,mitochondrion; GO:0004315,3-oxoacyl-[acyl-carrier-protein] synthase activity; GO:0006633,fatty acid biosynthetic process; GO:0010027,thylakoid membrane organization	Beta-ketoacyl synthase, N-terminal domain
Cluster-16162.0	1	--	--	--	--	--	--	--
Cluster-16173.0	1	K17964 leucine-rich PPR motif-containing protein, mitochondrial | (RefSeq) uncharacterized protein LOC109237110 (A)	Pentatricopeptide repeat-containing protein [Dendrobium catenatum]	RecName: Full=Pentatricopeptide repeat-containing protein At5g27460;	SubName: Full=Pentatricopeptide repeat-containing protein {ECO:0000313|EMBL:PKU70461.1};	FOG: PPR repeat	GO:0043231,intracellular membrane-bounded organelle; GO:0004519,endonuclease activity; GO:0003723,RNA binding; GO:0009451,RNA modification	PPR repeat
Cluster-16177.0	1	K03452 magnesium/proton exchanger | (RefSeq) pentatricopeptide repeat-containing protein At3g62890-like (A)	pentatricopeptide repeat-containing protein At5g56310-like isoform X2 [Phalaenopsis equestris]	RecName: Full=Pentatricopeptide repeat-containing protein At1g74630;	SubName: Full=G-type lectin S-receptor-like serine/threonine-protein kinase {ECO:0000313|EMBL:PKA45678.1}; EC=3.6.1.- {ECO:0000313|EMBL:PKA45678.1};	FOG: PPR repeat	GO:0043231,intracellular membrane-bounded organelle; GO:0004519,endonuclease activity; GO:0003723,RNA binding; GO:0008270,zinc ion binding; GO:0009451,RNA modification	PPR repeat
Cluster-16244.0	1	K01115 phospholipase D1/2 [EC:3.1.4.4] | (RefSeq) phospholipase D alpha 1-like isoform X1 (A)	phospholipase D alpha 1-like isoform X2 [Dendrobium catenatum]	RecName: Full=Phospholipase D alpha 1; Short=PLD alpha 1; EC=3.1.4.4; AltName: Full=Choline phosphatase 1; AltName: Full=Phosphatidylcholine-hydrolyzing phospholipase D 1; Flags: Precursor;	SubName: Full=Phospholipase D alpha 1 {ECO:0000313|EMBL:PKU62362.1};	Phospholipase D1	GO:0016020,membrane; GO:0005509,calcium ion binding; GO:0070290,N-acylphosphatidylethanolamine-specific phospholipase D activity; GO:0004630,phospholipase D activity; GO:0016042,lipid catabolic process; GO:0046470,phosphatidylcholine metabolic process	Phospholipase D C terminal
Cluster-16267.0	1	K21919 BTB/POZ domain-containing protein KCTD9 | (RefSeq) FH protein interacting protein FIP2-like isoform X1 (A)	thylakoid lumenal 15 kDa protein 1, chloroplastic isoform X2 [Phalaenopsis equestris]	RecName: Full=Thylakoid lumenal 15 kDa protein 1, chloroplastic; AltName: Full=p15; Flags: Precursor;	SubName: Full=Thylakoid lumenal 15 kDa protein 1, chloroplastic {ECO:0000313|EMBL:PKA63140.1};	--	GO:0009507,chloroplast; GO:0009534,chloroplast thylakoid; GO:0009543,chloroplast thylakoid lumen; GO:0009535,chloroplast thylakoid membrane; GO:0009579,thylakoid; GO:0031977,thylakoid lumen	Pentapeptide repeats (8 copies)
Cluster-1638.0	1	K00700 1,4-alpha-glucan branching enzyme [EC:2.4.1.18] | (RefSeq) 1,4-alpha-glucan-branching enzyme, chloroplastic/amyloplastic-like (A)	APO protein 3, mitochondrial [Dendrobium catenatum]	RecName: Full=APO protein 3, mitochondrial; Flags: Precursor;	SubName: Full=APO protein 3, mitochondrial {ECO:0000313|EMBL:PKU86263.1};	--	GO:0005739,mitochondrion; GO:0003723,RNA binding	APO RNA-binding
Cluster-16388.0	1	K15923 alpha-L-fucosidase 2 [EC:3.2.1.51] | (RefSeq) alpha-L-fucosidase 2 (A)	alpha-L-fucosidase 2 [Dendrobium catenatum]	RecName: Full=Alpha-L-fucosidase 2; EC=3.2.1.51; AltName: Full=Alpha-1,2-fucosidase 2; AltName: Full=Alpha-L-fucosidase 95A; Short=AtFuc95A; AltName: Full=Alpha-L-fucoside fucohydrolase 2; AltName: Full=Protein ALTERED XYLOGLUCAN 8; Flags: Precursor;	SubName: Full=Alpha-L-fucosidase 2 {ECO:0000313|EMBL:PKA58154.1}; EC=3.2.1.51 {ECO:0000313|EMBL:PKA58154.1};	--	GO:0048046,apoplast; GO:0047513,1,2-alpha-L-fucosidase activity; GO:0008152,metabolic process	Glycosyl hydrolase family 65, N-terminal domain
Cluster-16388.1	1	K15923 alpha-L-fucosidase 2 [EC:3.2.1.51] | (RefSeq) alpha-L-fucosidase 2 (A)	alpha-L-fucosidase 2 [Dendrobium catenatum]	RecName: Full=Alpha-L-fucosidase 2; EC=3.2.1.51; AltName: Full=Alpha-1,2-fucosidase 2; AltName: Full=Alpha-L-fucosidase 95A; Short=AtFuc95A; AltName: Full=Alpha-L-fucoside fucohydrolase 2; AltName: Full=Protein ALTERED XYLOGLUCAN 8; Flags: Precursor;	SubName: Full=Alpha-L-fucosidase 2 {ECO:0000313|EMBL:PKA58154.1}; EC=3.2.1.51 {ECO:0000313|EMBL:PKA58154.1};	--	GO:0048046,apoplast; GO:0047513,1,2-alpha-L-fucosidase activity; GO:0008152,metabolic process	Glycosyl hydrolase family 65, N-terminal domain
Cluster-16405.0	1	--	polygalacturonase QRT3-like [Dendrobium catenatum]	RecName: Full=Polygalacturonase QRT3; Short=AtQRT3; Short=PG QRT3; EC=3.2.1.15; AltName: Full=Pectinase QRT3; AltName: Full=Protein QUARTET 3; Flags: Precursor;	SubName: Full=Polygalacturonase QRT3 {ECO:0000313|EMBL:PKU59701.1};	--	GO:0005618,cell wall; GO:0005576,extracellular region; GO:0004650,polygalacturonase activity; GO:0071555,cell wall organization; GO:0008152,metabolic process; GO:0009556,microsporogenesis; GO:0010584,pollen exine formation	Pectate lyase superfamily protein
Cluster-16462.0	1	K11254 histone H4 | (RefSeq) hypothetical protein (A)	hypothetical protein CARUB_v10018191mg [Capsella rubella]	RecName: Full=Histone H4;	RecName: Full=Histone H4 {ECO:0000256|RuleBase:RU000528};	Histone H4	GO:0009507,chloroplast; GO:0005829,cytosol; GO:0000788,nuclear nucleosome; GO:0005730,nucleolus; GO:0005886,plasma membrane; GO:0009506,plasmodesma; GO:0009579,thylakoid; GO:0005774,vacuolar membrane; GO:0003677,DNA binding; GO:0042393,histone binding; GO:0046982,protein heterodimerization activity; GO:0006334,nucleosome assembly; GO:0009414,response to water deprivation	Centromere kinetochore component CENP-T histone fold
Cluster-16567.0	1	K08332 vacuolar protein 8 | (RefSeq) hypothetical protein (A)	U-box domain-containing protein 6-like [Dendrobium catenatum]	RecName: Full=U-box domain-containing protein 6; EC=2.3.2.27; AltName: Full=Plant U-box protein 6; AltName: Full=RING-type E3 ubiquitin transferase PUB6 {ECO:0000305};	SubName: Full=U-box domain-containing protein 6 {ECO:0000313|EMBL:PKA66133.1};	FOG: Armadillo/beta-catenin-like repeats	GO:0009507,chloroplast; GO:0004842,ubiquitin-protein transferase activity	U-box domain
Cluster-16591.0	1	--	uncharacterized protein LOC110028865 [Phalaenopsis equestris]	--	SubName: Full=Uncharacterized protein {ECO:0000313|EMBL:PKU88150.1};	--	--	Protein of unknown function, DUF538
Cluster-16624.0	1	--	uncharacterized protein LOC110112216 [Dendrobium catenatum]	--	SubName: Full=Uncharacterized protein {ECO:0000313|EMBL:PKU70036.1};	Uncharacterized membrane protein	--	AI-2E family transporter
Cluster-16644.0	1	--	uncharacterized protein LOC110095589 [Dendrobium catenatum]	--	SubName: Full=Uncharacterized protein {ECO:0000313|EMBL:PKA59842.1};	--	--	Universal stress protein family
Cluster-1671.0	1	K15015 solute carrier family 32 (vesicular inhibitory amino acid transporter) | (RefSeq) vacuolar amino acid transporter 1-like (A)	vacuolar amino acid transporter 1-like [Dendrobium catenatum]	RecName: Full=Amino acid transporter AVT1C {ECO:0000305}; Short=AtAvt1C {ECO:0000303|PubMed:27925655};	SubName: Full=Lysine histidine transporter 1 {ECO:0000313|EMBL:PKU65608.1};	Amino acid transporters	GO:0016021,integral component of membrane; GO:0005774,vacuolar membrane; GO:0015171,amino acid transmembrane transporter activity; GO:0003333,amino acid transmembrane transport	Transmembrane amino acid transporter protein
Cluster-16723.0	1	K05909 laccase [EC:1.10.3.2] | (RefSeq) laccase-11-like (A)	laccase-11-like [Dendrobium catenatum]	RecName: Full=Laccase-11; EC=1.10.3.2; AltName: Full=Benzenediol:oxygen oxidoreductase 11; AltName: Full=Diphenol oxidase 11; AltName: Full=Urishiol oxidase 11; Flags: Precursor;	SubName: Full=Laccase-11 {ECO:0000313|EMBL:PKU77964.1};	Multicopper oxidases	GO:0048046,apoplast; GO:0005507,copper ion binding; GO:0052716,hydroquinone:oxygen oxidoreductase activity; GO:0016722,oxidoreductase activity, oxidizing metal ions; GO:0046274,lignin catabolic process	Multicopper oxidase
Cluster-1678.0	1	K18195 rhamnogalacturonan endolyase [EC:4.2.2.23] | (RefSeq) uncharacterized protein LOC104807150 isoform X1 (A)	Putative ribonuclease H protein [Dendrobium catenatum]	RecName: Full=Putative ribonuclease H protein At1g65750; EC=3.1.26.4;	SubName: Full=Ribonuclease H protein {ECO:0000313|EMBL:PKU67242.1};	FOG: Reverse transcriptase	GO:0046872,metal ion binding; GO:0003676,nucleic acid binding; GO:0004523,RNA-DNA hybrid ribonuclease activity	Reverse transcriptase (RNA-dependent DNA polymerase)
Cluster-16869.0	1	K05928 tocopherol O-methyltransferase [EC:2.1.1.95] | (RefSeq) probable tocopherol O-methyltransferase, chloroplastic (A)	probable tocopherol O-methyltransferase, chloroplastic [Dendrobium catenatum]	RecName: Full=Probable tocopherol O-methyltransferase, chloroplastic; EC=2.1.1.95; AltName: Full=Gamma-tocopherol methyltransferase; AltName: Full=Vitamin E pathway gene 4 protein; Flags: Precursor;	SubName: Full=Putative tocopherol O-methyltransferase, chloroplastic {ECO:0000313|EMBL:PKU66012.1};	SAM-dependent methyltransferases	GO:0009507,chloroplast; GO:0050342,tocopherol O-methyltransferase activity; GO:0010189,vitamin E biosynthetic process	Methyltransferase domain
Cluster-16951.0	1	K21249 UV radiation resistance-associated gene protein | (RefSeq) MOT27; predicted protein (A)	uncharacterized protein LOC110025110 isoform X2 [Phalaenopsis equestris]	--	SubName: Full=Uncharacterized protein {ECO:0000313|EMBL:PKA66423.1};	--	--	--
Cluster-17045.0	1	K10999 cellulose synthase A [EC:2.4.1.12] | (RefSeq) cellulose synthase A catalytic subunit 5 [UDP-forming]-like (A)	putative cellulose synthase A catalytic subunit 9 [UDP-forming]	RecName: Full=Cellulose synthase A catalytic subunit 6 [UDP-forming]; Short=AtCesA6; EC=2.4.1.12; AltName: Full=AraxCelA; AltName: Full=Isoxaben-resistant protein 2; AltName: Full=Protein PROCUSTE 1; AltName: Full=Protein QUILL;	SubName: Full=Putative cellulose synthase A catalytic subunit 9 [UDP-forming] {ECO:0000313|EMBL:PKA46997.1}; EC=2.4.1.12 {ECO:0000313|EMBL:PKA46997.1};	--	GO:0010330,cellulose synthase complex; GO:0005794,Golgi apparatus; GO:0005887,integral component of plasma membrane; GO:0016020,membrane; GO:0005886,plasma membrane; GO:0016760,cellulose synthase (UDP-forming) activity; GO:0016759,cellulose synthase activity; GO:0046872,metal ion binding; GO:0071555,cell wall organization; GO:0030244,cellulose biosynthetic process; GO:0043622,cortical microtubule…	Cellulose synthase
Cluster-17047.1	1	--	golgin subfamily A member 6-like protein 1 [Dendrobium catenatum]	RecName: Full=BAG family molecular chaperone regulator 5, mitochondrial; AltName: Full=Bcl-2-associated athanogene 5; Flags: Precursor;	SubName: Full=BAG family molecular chaperone regulator 5, mitochondrial {ECO:0000313|EMBL:PKU87369.1};	--	GO:0005739,mitochondrion; GO:0009506,plasmodesma; GO:0005516,calmodulin binding; GO:0051087,chaperone binding; GO:0006457,protein folding; GO:0043207,response to external biotic stimulus; GO:0009266,response to temperature stimulus	BAG domain
Cluster-17078.0	1	K22455 estrogen receptor-binding fragment-associated gene 9 protein | (RefSeq) uncharacterized protein LOC110110168 (A)	uncharacterized protein LOC110099570 isoform X1 [Dendrobium catenatum]	RecName: Full=Remorin 4.1 {ECO:0000305}; Short=OsREM4.1 {ECO:0000303|PubMed:17984200}; AltName: Full=Remorin group 4 member 1 {ECO:0000303|PubMed:17984200};	SubName: Full=Uncharacterized protein {ECO:0000313|EMBL:PKU86538.1};	--	GO:0005886,plasma membrane; GO:0009738,abscisic acid-activated signaling pathway; GO:1900458,negative regulation of brassinosteroid mediated signaling pathway	Remorin, C-terminal region
Cluster-17081.0	1	K06119 sulfoquinovosyltransferase [EC:2.4.1.-] | (RefSeq) sulfoquinovosyl transferase SQD2-like isoform X1 (A)	sulfoquinovosyl transferase SQD2-like isoform X1 [Dendrobium catenatum]	RecName: Full=Sulfoquinovosyl transferase SQD2 {ECO:0000303|PubMed:11960029}; EC=2.4.1.- {ECO:0000305|PubMed:11960029}; AltName: Full=Protein SULFOQUINOVOSYLDIACYLGLYCEROL 2 {ECO:0000303|PubMed:11960029}; AltName: Full=Sulfolipid synthase SQD2 {ECO:0000305|PubMed:11960029}; AltName: Full=UDP-sulfoquinovose: diacylglycerol alpha-sulfoquinovosyltransferase SQD2 {ECO:0000305}; Flags: Precursor;	SubName: Full=Uncharacterized protein {ECO:0000313|EMBL:EEE92645.2};	N-acetylglucosaminyltransferase complex, subunit PIG-A/SPT14, required for phosphatidylinositol biosynthesis/Sulfolipid synthase	GO:0009507,chloroplast; GO:0009941,chloroplast envelope; GO:0031969,chloroplast membrane; GO:0016021,integral component of membrane; GO:0009536,plastid; GO:0008194,UDP-glycosyltransferase activity; GO:0016036,cellular response to phosphate starvation; GO:0009247,glycolipid biosynthetic process; GO:0046506,sulfolipid biosynthetic process	Glycosyl transferases group 1
Cluster-17101.0	1	K21026 acetylajmaline esterase [EC:3.1.1.80] | (RefSeq) acetylajmalan esterase-like (A)	Acetylajmalan esterase [Dendrobium catenatum]	RecName: Full=Acetylajmalan esterase {ECO:0000303|PubMed:16133216}; EC=3.1.1.80; Flags: Precursor;	SubName: Full=Acetylajmalan esterase {ECO:0000313|EMBL:PKU86915.1};	--	GO:0033879,acetylajmaline esterase activity; GO:0009820,alkaloid metabolic process	GDSL-like Lipase/Acylhydrolase
Cluster-17206.0	1	--	uncharacterized protein LOC110108938 [Dendrobium catenatum]	--	SubName: Full=Uncharacterized protein {ECO:0000313|EMBL:PKU62045.1};	--	--	Protein of unknown function (DUF1666)
Cluster-17250.1	1	K04733 interleukin-1 receptor-associated kinase 4 [EC:2.7.11.1] | (RefSeq) LOW QUALITY PROTEIN: G-type lectin S-receptor-like serine/threonine-protein kinase LECRK4 (A)	G-type lectin S-receptor-like serine/threonine-protein kinase LECRK3 [Dendrobium catenatum]	RecName: Full=G-type lectin S-receptor-like serine/threonine-protein kinase LECRK3 {ECO:0000305}; Short=OsLecRK3 {ECO:0000303|PubMed:25485617}; EC=2.7.11.1 {ECO:0000305}; AltName: Full=OsRLCK135 {ECO:0000303|PubMed:19825577}; Flags: Precursor;	SubName: Full=G-type lectin S-receptor-like serine/threonine-protein kinase RLK1 {ECO:0000313|EMBL:PKU76970.1};	--	GO:0016021,integral component of membrane; GO:0005886,plasma membrane; GO:0005524,ATP binding; GO:0030246,carbohydrate binding; GO:0004674,protein serine/threonine kinase activity; GO:0006952,defense response; GO:0006468,protein phosphorylation	Protein kinase domain
Cluster-17364.4	1	K11583 serine/threonine-protein phosphatase 2A regulatory subunit B'' | (RefSeq) serine/threonine protein phosphatase 2A regulatory subunit B''beta-like (A)	serine/threonine protein phosphatase 2A regulatory subunit B''beta-like [Dendrobium catenatum]	RecName: Full=Serine/threonine protein phosphatase 2A regulatory subunit B''alpha; Short=AtB''alpha; Short=PP2A, B'' subunit, alpha isoform;	SubName: Full=Putative serine/threonine-protein phosphatase 2A regulatory subunit B'' subunit TON2 {ECO:0000313|EMBL:PKU73946.1};	Protein phosphatase 2 regulatory subunit	GO:0005739,mitochondrion; GO:0005509,calcium ion binding	EF-hand domain pair
Cluster-17484.0	1	K21630 GATA-type zinc finger protein 1 | (RefSeq) GATA transcription factor 5-like (A)	GATA transcription factor 12-like [Dendrobium catenatum]	RecName: Full=GATA transcription factor 4; Short=AtGATA-4;	SubName: Full=GATA transcription factor 2 {ECO:0000313|EMBL:PKA58280.1};	GATA-4/5/6 transcription factors	GO:0005634,nucleus; GO:0005667,transcription factor complex; GO:0003682,chromatin binding; GO:0003700,DNA-binding transcription factor activity; GO:0000977,RNA polymerase II regulatory region sequence-specific DNA binding; GO:0001085,RNA polymerase II transcription factor binding; GO:0001228,DNA-binding transcription activator activity, RNA polymerase II-specific; GO:0008270,zinc ion binding; GO:…	GATA zinc finger
Cluster-17579.0	1	--	hypothetical protein MA16_Dca025697 [Dendrobium catenatum]	--	SubName: Full=Uncharacterized protein {ECO:0000313|EMBL:PKU68605.1};	--	--	--
Cluster-17597.0	1	--	proline-rich receptor-like protein kinase PERK2 [Dendrobium catenatum]	--	SubName: Full=Uncharacterized protein {ECO:0000313|EMBL:PKU71834.1};	--	--	--
Cluster-17598.0	1	K10396 kinesin family member 5 | (RefSeq) hypothetical protein (A)	GDSL esterase/lipase LIP-4-like [Dendrobium catenatum]	RecName: Full=GDSL esterase/lipase LIP-4; EC=3.1.1.-; AltName: Full=Extracellular lipase LIP-4; Flags: Precursor;	SubName: Full=GDSL esterase/lipase LIP-4 {ECO:0000313|EMBL:PKU63623.1};	--	GO:0005576,extracellular region; GO:0016788,hydrolase activity, acting on ester bonds; GO:0016042,lipid catabolic process	GDSL-like Lipase/Acylhydrolase
Cluster-176.0	1	K01689 enolase [EC:4.2.1.11] | (RefSeq) enolase 1, chloroplastic isoform X1 (A)	uncharacterized protein LOC110111862 [Dendrobium catenatum]	--	SubName: Full=Uncharacterized protein {ECO:0000313|EMBL:PKU78699.1};	--	--	Cotton fibre expressed protein
Cluster-17644.0	1	K03239 translation initiation factor eIF-2B subunit alpha | (RefSeq) methylthioribose-1-phosphate isomerase (A)	protein LURP-one-related 8-like [Dendrobium catenatum]	RecName: Full=Protein LURP-one-related 8;	SubName: Full=Protein LURP-one-related 8 {ECO:0000313|EMBL:PKU85438.1};	--	--	LURP-one-related
Cluster-17761.0	1	--	uncharacterized protein LOC110106532 [Dendrobium catenatum]	--	SubName: Full=uncharacterized protein DDB_G0283697 {ECO:0000313|RefSeq:XP_008786115.2, ECO:0000313|RefSeq:XP_017697637.1};	--	--	--
Cluster-17797.0	1	K17964 leucine-rich PPR motif-containing protein, mitochondrial | (RefSeq) pentatricopeptide repeat-containing protein At1g79540 (A)	pentatricopeptide repeat-containing protein At3g22670, mitochondrial-like [Dendrobium catenatum]	RecName: Full=Pentatricopeptide repeat-containing protein At3g22670, mitochondrial; Flags: Precursor;	SubName: Full=Pentatricopeptide repeat-containing protein {ECO:0000313|EMBL:PKA58269.1}; EC=2.1.1.204 {ECO:0000313|EMBL:PKA58269.1};	FOG: PPR repeat	GO:0043231,intracellular membrane-bounded organelle; GO:0005739,mitochondrion; GO:0004519,endonuclease activity; GO:0003723,RNA binding; GO:0009451,RNA modification	PPR repeat family
Cluster-17884.0	1	K01179 endoglucanase [EC:3.2.1.4] | (RefSeq) endoglucanase 10-like (A)	endoglucanase 10-like [Dendrobium catenatum]	RecName: Full=Endoglucanase 10; EC=3.2.1.4; AltName: Full=Endo-1,4-beta glucanase 10; AltName: Full=OsGLU2;	SubName: Full=Endoglucanase 10 {ECO:0000313|EMBL:PKU77418.1};	--	GO:0016021,integral component of membrane; GO:0008810,cellulase activity; GO:0071555,cell wall organization; GO:0030245,cellulose catabolic process	Glycosyl hydrolase family 9
Cluster-17903.1	1	--	uncharacterized protein LOC110097466 [Dendrobium catenatum]	--	SubName: Full=Uncharacterized protein {ECO:0000313|EMBL:PKU84668.1};	--	--	--
Cluster-18129.0	1	K22048 mechanosensitive ion channel protein 4/5/6/7/8/9/10 | (RefSeq) LOW QUALITY PROTEIN: mechanosensitive ion channel protein 10-like (A)	LOW QUALITY PROTEIN: mechanosensitive ion channel protein 10-like [Phalaenopsis equestris]	RecName: Full=Mechanosensitive ion channel protein 10; AltName: Full=Mechanosensitive channel of small conductance-like 10; AltName: Full=MscS-Like protein 10; Short=AtMSL10;	SubName: Full=mechanosensitive ion channel protein 10-like {ECO:0000313|RefSeq:XP_008808197.1};	Predicted mechanosensitive ion channel	GO:0016021,integral component of membrane; GO:0005886,plasma membrane; GO:0008381,mechanosensitive ion channel activity; GO:0006820,anion transport; GO:0050982,detection of mechanical stimulus; GO:0010150,leaf senescence; GO:0097468,programmed cell death in response to reactive oxygen species	Mechanosensitive ion channel
Cluster-18228.0	1	K19001 ATP-dependent DNA helicase | (RefSeq) ATP-dependent DNA helicase DDM1 isoform X1 (A)	ATP-dependent DNA helicase DDM1 isoform X1 [Dendrobium catenatum]	RecName: Full=ATP-dependent DNA helicase DDM1; EC=3.6.4.12; AltName: Full=Protein CHROMATIN REMODELING 1 {ECO:0000303|PubMed:16547115}; Short=AtCHR1; Short=CHR01; AltName: Full=Protein DECREASED DNA METHYLATION 1; Short=AtDDM1; AltName: Full=Protein SOMNIFEROUS 1; AltName: Full=SWI/SNF2-related matrix-associated actin-dependent regulator of chromatin DDM1;	SubName: Full=ATP-dependent DNA helicase DDM1 {ECO:0000313|EMBL:PKA48853.1}; EC=3.6.4.- {ECO:0000313|EMBL:PKA48853.1};	Chromatin remodeling complex WSTF-ISWI, small subunit	GO:0000786,nucleosome; GO:0005634,nucleus; GO:0005524,ATP binding; GO:0004003,ATP-dependent DNA helicase activity; GO:0016887,ATPase activity; GO:0003677,DNA binding; GO:0009294,DNA mediated transformation; GO:0006344,maintenance of chromatin silencing; GO:0006346,methylation-dependent chromatin silencing; GO:0090241,negative regulation of histone H4 acetylation; GO:0051574,positive regulation of…	DNA-binding domain
Cluster-18234.0	1	--	uncharacterized protein LOC110105627 [Dendrobium catenatum]	--	SubName: Full=Uncharacterized protein {ECO:0000313|EMBL:PKU77553.1};	--	--	--
Cluster-18291.0	1	K21026 acetylajmaline esterase [EC:3.1.1.80] | (RefSeq) GDSL esterase/lipase At5g45910-like (A)	GDSL esterase/lipase At5g45910-like [Dendrobium catenatum]	RecName: Full=GDSL esterase/lipase At5g45910; EC=3.1.1.-; AltName: Full=Extracellular lipase At5g45910; Flags: Precursor;	SubName: Full=GDSL esterase/lipase {ECO:0000313|EMBL:PKU72677.1};	--	GO:0005576,extracellular region; GO:0016788,hydrolase activity, acting on ester bonds; GO:0016042,lipid catabolic process	GDSL-like Lipase/Acylhydrolase
Cluster-18351.0	1	--	uncharacterized protein LOC110101660 [Dendrobium catenatum]	--	SubName: Full=Uncharacterized protein {ECO:0000313|EMBL:PKU75512.1};	--	--	Putative S-adenosyl-L-methionine-dependent methyltransferase
Cluster-1842.0	1	K16296 serine carboxypeptidase-like clade I [EC:3.4.16.-] | (RefSeq) serine carboxypeptidase-like 16 (A)	serine carboxypeptidase-like 16 [Dendrobium catenatum]	RecName: Full=Serine carboxypeptidase-like 18; EC=3.4.16.-; Flags: Precursor;	SubName: Full=Serine carboxypeptidase-like 18 {ECO:0000313|EMBL:PKU83463.1};	Serine carboxypeptidases (lysosomal cathepsin A)	GO:0005576,extracellular region; GO:0004180,carboxypeptidase activity; GO:0016747,transferase activity, transferring acyl groups other than amino-acyl groups; GO:0019748,secondary metabolic process	Serine carboxypeptidase
Cluster-18480.0	1	K20478 golgin subfamily B member 1 | (RefSeq) protein NETWORKED 1D (A)	kinase-interacting family protein-like [Dendrobium catenatum]	RecName: Full=Protein NETWORKED 1A {ECO:0000303|PubMed:22840520};	SubName: Full=Uncharacterized protein {ECO:0000313|EMBL:PKU72840.1};	--	GO:0005737,cytoplasm; GO:0005856,cytoskeleton; GO:0005886,plasma membrane; GO:0009506,plasmodesma; GO:0051015,actin filament binding	KIP1-like protein
Cluster-18490.1	1	K18416 3'-5' exoribonuclease 1 [EC:3.1.-.-] | (RefSeq) uncharacterized exonuclease domain-containing protein At3g15140 isoform X1 (A)	uncharacterized exonuclease domain-containing protein At3g15140 isoform X3 [Dendrobium catenatum]	RecName: Full=Uncharacterized exonuclease domain-containing protein At3g15140; EC=3.1.-.-;	SubName: Full=Putative exonuclease domain-containing protein {ECO:0000313|EMBL:PKU73257.1};	Predicted exonuclease	GO:0005739,mitochondrion; GO:0016891,endoribonuclease activity, producing 5'-phosphomonoesters; GO:0004527,exonuclease activity; GO:0046872,metal ion binding; GO:0003676,nucleic acid binding; GO:0035194,posttranscriptional gene silencing by RNA; GO:0090065,regulation of production of siRNA involved in RNA interference	--
Cluster-18560.0	1	K04733 interleukin-1 receptor-associated kinase 4 [EC:2.7.11.1] | (RefSeq) receptor protein kinase-like protein ZAR1 (A)	receptor protein kinase-like protein ZAR1 [Dendrobium catenatum]	RecName: Full=Receptor protein kinase-like protein ZAR1 {ECO:0000303|PubMed:27014878}; EC=2.7.11.1 {ECO:0000305}; AltName: Full=Protein ZYGOTIC ARREST 1 {ECO:0000303|PubMed:27014878}; Flags: Precursor;	SubName: Full=Putative inactive leucine-rich repeat receptor-like protein kinase {ECO:0000313|EMBL:PKU72500.1};	--	GO:0009507,chloroplast; GO:0009570,chloroplast stroma; GO:0016021,integral component of membrane; GO:0009505,plant-type cell wall; GO:0005886,plasma membrane; GO:0090406,pollen tube; GO:0005524,ATP binding; GO:0016301,kinase activity; GO:0004674,protein serine/threonine kinase activity; GO:0046777,protein autophosphorylation; GO:0010070,zygote asymmetric cell division; GO:0010069,zygote asymmetri…	Protein kinase domain
Cluster-18566.0	1	K13993 HSP20 family protein | (RefSeq) 17.1 kDa class II heat shock protein-like (A)	17.1 kDa class II heat shock protein-like [Dendrobium catenatum]	RecName: Full=17.1 kDa class II heat shock protein;	SubName: Full=17.9 kDa class II heat shock protein {ECO:0000313|EMBL:PKU61666.1};	Molecular chaperone (small heat-shock protein Hsp26/Hsp42)	GO:0005737,cytoplasm	Hsp20/alpha crystallin family
Cluster-18592.0	1	K13544 pheophorbidase [EC:3.1.1.82] | (RefSeq) pheophorbidase isoform X1 (A)	methylesterase 17 [Dendrobium catenatum]	RecName: Full=Methylesterase 17; Short=AtMES17; EC=3.1.1.-; AltName: Full=Methyl indole-3-acetic acid esterase;	SubName: Full=Methylesterase 17 {ECO:0000313|EMBL:PKU86030.1};	--	GO:0016788,hydrolase activity, acting on ester bonds; GO:0080030,methyl indole-3-acetate esterase activity; GO:0033473,indoleacetic acid conjugate metabolic process; GO:0048367,shoot system development	Alpha/beta hydrolase family
Cluster-18647.1	1	K17964 leucine-rich PPR motif-containing protein, mitochondrial | (RefSeq) hypothetical protein (A)	putative pentatricopeptide repeat-containing protein At3g16890, mitochondrial [Dendrobium catenatum]	RecName: Full=Putative pentatricopeptide repeat-containing protein At3g16890, mitochondrial; AltName: Full=Protein PENTATRICOPEPTIDE REPEAT 40; Flags: Precursor;	SubName: Full=Pentatricopeptide repeat-containing protein {ECO:0000313|EMBL:PKU68227.1};	FOG: PPR repeat	GO:0005739,mitochondrion; GO:0004519,endonuclease activity; GO:0003723,RNA binding; GO:0042775,mitochondrial ATP synthesis coupled electron transport; GO:0009737,response to abscisic acid; GO:0006979,response to oxidative stress; GO:0009651,response to salt stress; GO:0009451,RNA modification	PPR repeat family
Cluster-18660.0	1	K14270 aminotransferase | (RefSeq) probable aminotransferase ACS12 isoform X1 (A)	probable aminotransferase ACS12 isoform X1 [Dendrobium catenatum]	RecName: Full=Probable aminotransferase ACS12; EC=2.6.1.-;	SubName: Full=Putative aminotransferase ACS12 {ECO:0000313|EMBL:PKU87000.1};	1-aminocyclopropane-1-carboxylate synthase, and related proteins	GO:0030170,pyridoxal phosphate binding; GO:0008483,transaminase activity; GO:0009058,biosynthetic process	Aminotransferase class I and II
Cluster-18725.0	1	K19891 glucan endo-1,3-beta-glucosidase 1/2/3 [EC:3.2.1.39] | (RefSeq) hypothetical protein (A)	glucan endo-1,3-beta-glucosidase 11-like [Dendrobium catenatum]	RecName: Full=Glucan endo-1,3-beta-glucosidase 11; EC=3.2.1.39; AltName: Full=(1->3)-beta-glucan endohydrolase 11; Short=(1->3)-beta-glucanase 11; AltName: Full=Beta-1,3-endoglucanase 11; Short=Beta-1,3-glucanase 11; Flags: Precursor;	SubName: Full=Glucan endo-1,3-beta-glucosidase 11 {ECO:0000313|EMBL:PKU73239.1};	--	GO:0031225,anchored component of membrane; GO:0046658,anchored component of plasma membrane; GO:0005576,extracellular region; GO:0009505,plant-type cell wall; GO:0005886,plasma membrane; GO:0042973,glucan endo-1,3-beta-D-glucosidase activity; GO:0030247,polysaccharide binding; GO:0005975,carbohydrate metabolic process; GO:0007154,cell communication; GO:0071555,cell wall organization; GO:0006952,d…	Glycosyl hydrolases family 17
Cluster-1873.0	1	K13754 solute carrier family 24 (sodium/potassium/calcium exchanger), member 6 | (RefSeq) cation/calcium exchanger 1-like (A)	Cation/calcium exchanger 1 [Dendrobium catenatum]	RecName: Full=Cation/calcium exchanger 1; Short=AtCCX1; AltName: Full=Protein CATION EXCHANGER 7;	SubName: Full=Cation/calcium exchanger 1 {ECO:0000313|EMBL:PKU78350.1};	K+-dependent Na+:Ca2+ antiporter	GO:0016021,integral component of membrane; GO:0005774,vacuolar membrane; GO:0015297,antiporter activity; GO:0006813,potassium ion transport; GO:0006814,sodium ion transport	Sodium/calcium exchanger protein
Cluster-18753.4	1	K11855 ubiquitin carboxyl-terminal hydrolase 36/42 [EC:3.4.19.12] | (RefSeq) ubiquitin carboxyl-terminal hydrolase 15-like isoform X1 (A)	ubiquitin carboxyl-terminal hydrolase 15-like isoform X4 [Dendrobium catenatum]	RecName: Full=Ubiquitin carboxyl-terminal hydrolase 15; EC=3.4.19.12; AltName: Full=Deubiquitinating enzyme 15; Short=AtUBP15; AltName: Full=Ubiquitin thioesterase 15; AltName: Full=Ubiquitin-specific-processing protease 15;	SubName: Full=Ubiquitin carboxyl-terminal hydrolase 15 {ECO:0000313|EMBL:PKU69745.1};	Ubiquitin carboxyl-terminal hydrolase	GO:0016021,integral component of membrane; GO:0046872,metal ion binding; GO:0036459,thiol-dependent ubiquitinyl hydrolase activity; GO:0016579,protein deubiquitination; GO:0006511,ubiquitin-dependent protein catabolic process	Ubiquitin carboxyl-terminal hydrolase
Cluster-18815.0	1	--	CRS2-associated factor 1, mitochondrial isoform X1 [Dendrobium catenatum]	RecName: Full=CRS2-associated factor 1, mitochondrial; Flags: Precursor;	SubName: Full=CRS2-associated factor 1, mitochondrial {ECO:0000313|EMBL:PKU60088.1};	--	GO:0030529,NA; GO:0005739,mitochondrion; GO:0003723,RNA binding; GO:0006397,mRNA processing; GO:0008380,RNA splicing	CRS1 / YhbY (CRM) domain
Cluster-18913.0	1	K11366 ubiquitin carboxyl-terminal hydrolase 22/27/51 [EC:3.4.19.12] | (RefSeq) ubiquitin carboxyl-terminal hydrolase 22-like isoform X1 (A)	ubiquitin carboxyl-terminal hydrolase 22-like isoform X1 [Dendrobium catenatum]	RecName: Full=Ubiquitin carboxyl-terminal hydrolase 22; EC=3.4.19.12; AltName: Full=Deubiquitinating enzyme 22; Short=AtUBP22; AltName: Full=Ubiquitin thioesterase 22; AltName: Full=Ubiquitin-specific-processing protease 22;	SubName: Full=Ubiquitin carboxyl-terminal hydrolase 22 {ECO:0000313|EMBL:PKU67043.1};	Ubiquitin-specific protease	GO:0036459,thiol-dependent ubiquitinyl hydrolase activity; GO:0008270,zinc ion binding; GO:0016579,protein deubiquitination; GO:0006511,ubiquitin-dependent protein catabolic process	Ubiquitin carboxyl-terminal hydrolase
Cluster-18943.0	1	--	formimidoyltransferase-cyclodeaminase isoform X1 [Dendrobium catenatum]	--	SubName: Full=Uncharacterized protein {ECO:0000313|EMBL:PKU82357.1};	--	--	Formiminotransferase domain, N-terminal subdomain
Cluster-18947.0	1	K09422 transcription factor MYB, plant | (RefSeq) myb-related protein Zm1-like (A)	myb-related protein Zm1-like, partial [Dendrobium catenatum]	RecName: Full=Transcription factor MYB58 {ECO:0000303|PubMed:11597504}; AltName: Full=Myb-related protein 58 {ECO:0000303|PubMed:11597504}; Short=AtMYB58 {ECO:0000303|PubMed:11597504};	SubName: Full=Myb-related protein Zm1 {ECO:0000313|EMBL:PKU70207.1};	Transcription factor, Myb superfamily	GO:0005634,nucleus; GO:0003700,DNA-binding transcription factor activity; GO:0000981,DNA-binding transcription factor activity, RNA polymerase II-specific; GO:0043565,sequence-specific DNA binding; GO:0001135,RNA polymerase II transcription regulator recruiting activity; GO:0044212,transcription regulatory region DNA binding; GO:0030154,cell differentiation; GO:0009809,lignin biosynthetic process…	Myb-like DNA-binding domain
Cluster-18971.0	1	--	--	--	--	--	--	--
Cluster-19069.0	1	K11253 histone H3 | (RefSeq) histone H3.2-like (A)	histone H3.2-like [Cucurbita maxima]	RecName: Full=Histone H3.2;	SubName: Full=Uncharacterized protein {ECO:0000313|EMBL:KJB27089.1};	Histones H3 and H4	GO:0000786,nucleosome; GO:0005634,nucleus; GO:0003677,DNA binding; GO:0046982,protein heterodimerization activity	Core histone H2A/H2B/H3/H4
Cluster-19114.0	1	K10999 cellulose synthase A [EC:2.4.1.12] | (RefSeq) cellulose synthase A catalytic subunit 7 [UDP-forming] (A)	cellulose synthase A catalytic subunit 7 [UDP-forming]	RecName: Full=Cellulose synthase A catalytic subunit 7 [UDP-forming]; EC=2.4.1.12; AltName: Full=OsCesA7;	RecName: Full=Cellulose synthase {ECO:0000256|RuleBase:RU361116}; EC=2.4.1.12 {ECO:0000256|RuleBase:RU361116};	--	GO:0005794,Golgi apparatus; GO:0016021,integral component of membrane; GO:0005886,plasma membrane; GO:0016760,cellulose synthase (UDP-forming) activity; GO:0016759,cellulose synthase activity; GO:0046872,metal ion binding; GO:0071555,cell wall organization; GO:0030244,cellulose biosynthetic process; GO:0009833,plant-type primary cell wall biogenesis; GO:0009834,plant-type secondary cell wall biog…	Cellulose synthase
Cluster-19147.1	1	K04733 interleukin-1 receptor-associated kinase 4 [EC:2.7.11.1] | (RefSeq) uncharacterized protein LOC112529625 (A)	RPM1-interacting protein 4-like isoform X3 [Dendrobium catenatum]	RecName: Full=RPM1-interacting protein 4;	SubName: Full=RPM1-interacting protein 4 {ECO:0000313|EMBL:PKU81853.1};	--	GO:0012505,endomembrane system; GO:0019897,extrinsic component of plasma membrane; GO:0016020,membrane; GO:0005886,plasma membrane; GO:0010204,defense response signaling pathway, resistance gene-independent; GO:0009816,defense response to bacterium, incompatible interaction; GO:0034051,negative regulation of plant-type hypersensitive response; GO:0009626,plant-type hypersensitive response; GO:000…	Cleavage site for pathogenic type III effector avirulence factor Avr
Cluster-19154.0	1	--	hypothetical protein MA16_Dca004357 [Dendrobium catenatum]	--	SubName: Full=Uncharacterized protein {ECO:0000313|EMBL:PKU71515.1};	--	--	--
Cluster-19172.1	1	--	uncharacterized protein LOC110032260 [Phalaenopsis equestris]	--	SubName: Full=Uncharacterized protein {ECO:0000313|EMBL:PKU69802.1};	--	--	--
Cluster-19235.0	1	K16282 E3 ubiquitin-protein ligase RHA2 [EC:2.3.2.27] | (RefSeq) E3 ubiquitin-protein ligase RHA2B-like (A)	E3 ubiquitin-protein ligase RHA2B-like [Dendrobium catenatum]	RecName: Full=E3 ubiquitin-protein ligase RHA2B {ECO:0000305}; EC=2.3.2.27; AltName: Full=RING-H2 finger A2b {ECO:0000303|PubMed:9781696}; AltName: Full=RING-H2 zinc finger protein RHA2b {ECO:0000305}; AltName: Full=RING-type E3 ubiquitin transferase RHA2B {ECO:0000305};	SubName: Full=Putative E3 ubiquitin-protein ligase RHA2B {ECO:0000313|EMBL:PKU87444.1};	FOG: Predicted E3 ubiquitin ligase	GO:0005737,cytoplasm; GO:0005634,nucleus; GO:0046872,metal ion binding; GO:0061630,ubiquitin protein ligase activity; GO:0004842,ubiquitin-protein transferase activity; GO:0009738,abscisic acid-activated signaling pathway; GO:0009789,positive regulation of abscisic acid-activated signaling pathway; GO:0043161,proteasome-mediated ubiquitin-dependent protein catabolic process; GO:0016567,protein ub…	Ring finger domain
Cluster-19262.0	1	--	uncharacterized protein LOC110102267 [Dendrobium catenatum]	--	SubName: Full=Uncharacterized protein {ECO:0000313|EMBL:PKU78240.1};	--	--	--
Cluster-19310.0	1	K10752 histone-binding protein RBBP4 | (RefSeq) histone-binding protein MSI1-like (A)	histone-binding protein MSI1-like [Dendrobium catenatum]	RecName: Full=Histone-binding protein MSI1; AltName: Full=CAF-1 p48 homolog; AltName: Full=Chromatin assembly factor 1 subunit MSI1; Short=CAF-1 subunit MSI1; AltName: Full=Protein MULTICOPY SUPPRESSOR OF IRA 1; Short=AtMSI1; AltName: Full=Protein medicis; AltName: Full=WD-40 repeat-containing protein MSI1;	SubName: Full=Histone-binding protein MSI1 {ECO:0000313|EMBL:PKU84120.1};	Nucleosome remodeling factor, subunit CAF1/NURF55/MSI1	GO:0009507,chloroplast; GO:0005677,chromatin silencing complex; GO:0080008,Cul4-RING E3 ubiquitin ligase complex; GO:0005634,nucleus; GO:0043234,NA; GO:0008283,cell proliferation; GO:0016569,covalent chromatin modification; GO:0006260,DNA replication; GO:0009793,embryo development ending in seed dormancy; GO:0009908,flower development; GO:0031507,heterochromatin assembly; GO:0070828,heterochromat…	Histone-binding protein RBBP4 or subunit C of CAF1 complex
Cluster-19313.0	1	K14972 PAX-interacting protein 1 | (RefSeq) mediator of RNA polymerase II transcription subunit 15a-like (A)	mediator of RNA polymerase II transcription subunit 15a-like [Dendrobium catenatum]	RecName: Full=Pyruvate dehydrogenase E1 component subunit alpha-1, mitochondrial; Short=PDHE1-A; EC=1.2.4.1; Flags: Precursor;	SubName: Full=Pyruvate dehydrogenase E1 component subunit alpha-1, mitochondrial {ECO:0000313|EMBL:PKU84979.1};	Pyruvate dehydrogenase E1, alpha subunit	GO:0005759,mitochondrial matrix; GO:0004739,pyruvate dehydrogenase (acetyl-transferring) activity; GO:0006086,acetyl-CoA biosynthetic process from pyruvate; GO:0006096,glycolytic process	Dehydrogenase E1 component
Cluster-1934.0	1	K22369 epoxide hydrolase 4 [EC:3.3.-.-] | (RefSeq) uncharacterized protein LOC104235966 (A)	uncharacterized protein LOC110111587 [Dendrobium catenatum]	--	SubName: Full=Uncharacterized protein {ECO:0000313|EMBL:PKU65073.1};	Predicted hydrolase/acyltransferase (alpha/beta hydrolase superfamily)	--	alpha/beta hydrolase fold
Cluster-19340.0	1	--	--	--	--	--	--	--
Cluster-19359.0	1	K03283 heat shock 70kDa protein 1/2/6/8 | (RefSeq) probable mediator of RNA polymerase II transcription subunit 37b isoform X1 (A)	probable mediator of RNA polymerase II transcription subunit 37b isoform X1 [Dendrobium catenatum]	--	SubName: Full=Uncharacterized protein {ECO:0000313|EMBL:PKA46243.1};	--	--	Hsp70 protein
Cluster-19359.1	1	K03283 heat shock 70kDa protein 1/2/6/8 | (RefSeq) probable mediator of RNA polymerase II transcription subunit 37b isoform X1 (A)	probable mediator of RNA polymerase II transcription subunit 37b isoform X1 [Dendrobium catenatum]	--	SubName: Full=Uncharacterized protein {ECO:0000313|EMBL:PKA46243.1};	--	--	Hsp70 protein
Cluster-19359.2	1	K03283 heat shock 70kDa protein 1/2/6/8 | (RefSeq) probable mediator of RNA polymerase II transcription subunit 37b isoform X1 (A)	probable mediator of RNA polymerase II transcription subunit 37b isoform X1 [Dendrobium catenatum]	--	SubName: Full=Uncharacterized protein {ECO:0000313|EMBL:PKA46243.1};	--	--	Hsp70 protein
Cluster-19359.3	1	K03283 heat shock 70kDa protein 1/2/6/8 | (RefSeq) probable mediator of RNA polymerase II transcription subunit 37b isoform X1 (A)	probable mediator of RNA polymerase II transcription subunit 37b isoform X1 [Dendrobium catenatum]	--	SubName: Full=Uncharacterized protein {ECO:0000313|EMBL:PKA46243.1};	--	--	Hsp70 protein
Cluster-19365.0	1	K00759 adenine phosphoribosyltransferase [EC:2.4.2.7] | (RefSeq) adenine phosphoribosyltransferase 1-like (A)	adenine phosphoribosyltransferase 1-like [Dendrobium catenatum]	RecName: Full=Adenine phosphoribosyltransferase 1; Short=APRT 1; EC=2.4.2.7;	SubName: Full=Adenine phosphoribosyltransferase 1 {ECO:0000313|EMBL:PKA54290.1}; EC=2.4.2.7 {ECO:0000313|EMBL:PKA54290.1};	Adenine phosphoribosyl transferases	GO:0005737,cytoplasm; GO:0003999,adenine phosphoribosyltransferase activity; GO:0006168,adenine salvage; GO:0044209,AMP salvage; GO:0006166,purine ribonucleoside salvage	Phosphoribosyl transferase domain
Cluster-19436.1	1	--	hypothetical protein MA16_Dca018233 [Dendrobium catenatum]	--	SubName: Full=Uncharacterized protein {ECO:0000313|EMBL:PKU85119.1};	--	--	--
Cluster-19518.0	1	--	probable transcription factor PosF21 isoform X1 [Dendrobium catenatum]	RecName: Full=Probable transcription factor PosF21; AltName: Full=bZIP transcription factor 59; Short=AtbZIP59;	SubName: Full=Putative transcription factor PosF21 {ECO:0000313|EMBL:PKU66479.1};	--	GO:0005737,cytoplasm; GO:0005829,cytosol; GO:0005634,nucleus; GO:0003677,DNA binding; GO:0003700,DNA-binding transcription factor activity; GO:0006351,transcription, DNA-templated	--
Cluster-19518.1	1	--	probable transcription factor PosF21 isoform X2 [Dendrobium catenatum]	RecName: Full=Probable transcription factor PosF21; AltName: Full=bZIP transcription factor 59; Short=AtbZIP59;	SubName: Full=Putative transcription factor PosF21 {ECO:0000313|EMBL:PKU66479.1};	--	GO:0005737,cytoplasm; GO:0005829,cytosol; GO:0005634,nucleus; GO:0003677,DNA binding; GO:0003700,DNA-binding transcription factor activity; GO:0006351,transcription, DNA-templated	--
Cluster-19518.2	1	K20557 transcription factor VIP1 | (RefSeq) transcription factor VIP1 (A)	probable transcription factor PosF21 isoform X1 [Dendrobium catenatum]	RecName: Full=Probable transcription factor PosF21; AltName: Full=bZIP transcription factor 59; Short=AtbZIP59;	SubName: Full=Putative transcription factor PosF21 {ECO:0000313|EMBL:PKU66479.1};	--	GO:0005737,cytoplasm; GO:0005829,cytosol; GO:0005634,nucleus; GO:0003677,DNA binding; GO:0003700,DNA-binding transcription factor activity; GO:0006351,transcription, DNA-templated	bZIP transcription factor
Cluster-19522.4	1	K09753 cinnamoyl-CoA reductase [EC:1.2.1.44] | (RefSeq) cinnamoyl-CoA reductase 1-like (A)	tetraketide alpha-pyrone reductase 2-like [Dendrobium catenatum]	RecName: Full=Tetraketide alpha-pyrone reductase 2; EC=1.1.1.-; AltName: Full=Protein CINNAMOYL-COA REDUCTASE-LIKE 6;	SubName: Full=Tetraketide alpha-pyrone reductase 2 {ECO:0000313|EMBL:PKU69087.1};	Flavonol reductase/cinnamoyl-CoA reductase	GO:0005829,cytosol; GO:0050662,coenzyme binding; GO:0016491,oxidoreductase activity; GO:0010584,pollen exine formation; GO:0080110,sporopollenin biosynthetic process	NAD dependent epimerase/dehydratase family
Cluster-19536.0	1	K08237 hydroquinone glucosyltransferase [EC:2.4.1.218] | (RefSeq) hydroquinone glucosyltransferase-like (A)	hydroquinone glucosyltransferase-like [Dendrobium catenatum]	RecName: Full=Hydroquinone glucosyltransferase; EC=2.4.1.218; AltName: Full=Arbutin synthase;	SubName: Full=Hydroquinone glucosyltransferase {ECO:0000313|EMBL:PKU79922.1};	UDP-glucuronosyl and UDP-glucosyl transferase	GO:0050505,hydroquinone glucosyltransferase activity; GO:0008152,metabolic process	UDP-glucoronosyl and UDP-glucosyl transferase
Cluster-19543.1	1	K09761 16S rRNA (uracil1498-N3)-methyltransferase [EC:2.1.1.193] | (RefSeq) hypothetical protein (A)	hypothetical protein MA16_Dca001945 [Dendrobium catenatum]	--	SubName: Full=Uncharacterized protein {ECO:0000313|EMBL:PKU86114.1};	Uncharacterized conserved protein	--	EVE domain
Cluster-19560.0	1	--	--	--	--	--	--	--
Cluster-19596.0	1	K19791 iron transport multicopper oxidase | (RefSeq) monocopper oxidase-like protein SKU5 (A)	monocopper oxidase-like protein SKU5 [Dendrobium catenatum]	RecName: Full=Monocopper oxidase-like protein SKU5; AltName: Full=Skewed roots; Flags: Precursor;	SubName: Full=Monocopper oxidase-like protein SKU5 {ECO:0000313|EMBL:PKU78478.1};	Multicopper oxidases	GO:0031225,anchored component of membrane; GO:0046658,anchored component of plasma membrane; GO:0048046,apoplast; GO:0005618,cell wall; GO:0016020,membrane; GO:0009505,plant-type cell wall; GO:0005886,plasma membrane; GO:0009506,plasmodesma; GO:0005774,vacuolar membrane; GO:0005507,copper ion binding; GO:0016722,oxidoreductase activity, oxidizing metal ions; GO:0009932,cell tip growth	Multicopper oxidase
Cluster-1965.0	1	K20856 beta-1,6-galactosyltransferase [EC:2.4.1.-] | (RefSeq) beta-1,6-galactosyltransferase GALT31A (A)	beta-1,6-galactosyltransferase GALT31A [Dendrobium catenatum]	RecName: Full=Beta-1,6-galactosyltransferase GALT31A {ECO:0000305}; EC=2.4.1.- {ECO:0000305}; AltName: Full=Beta-1,3-galactosyltransferase 6 {ECO:0000305|PubMed:18548197}; AltName: Full=GT31 family galactosyltransferase 1 {ECO:0000305}; Short=AtGALT31A {ECO:0000303|PubMed:23837821};	SubName: Full=Putative beta-1,3-galactosyltransferase 6 {ECO:0000313|EMBL:PKU75341.1};	Galactosyltransferases	GO:0000139,Golgi membrane; GO:0016021,integral component of membrane; GO:0008378,galactosyltransferase activity; GO:0009793,embryo development ending in seed dormancy; GO:0006486,protein glycosylation	Galactosyltransferase
Cluster-19685.0	1	K13473 chitin elicitor-binding protein | (RefSeq) uncharacterized protein LOC100384051 precursor (A)	lysM domain-containing GPI-anchored protein 1-like [Dendrobium catenatum]	RecName: Full=LysM domain-containing GPI-anchored protein 1; Flags: Precursor;	SubName: Full=LysM domain-containing GPI-anchored protein 1 {ECO:0000313|EMBL:PKU70780.1};	--	GO:0031225,anchored component of membrane; GO:0046658,anchored component of plasma membrane; GO:0005576,extracellular region; GO:0005886,plasma membrane; GO:0042834,peptidoglycan binding; GO:0006952,defense response; GO:0006955,immune response	LysM domain
Cluster-19715.5	1	K10365 capping protein (actin filament) muscle Z-line, beta | (RefSeq) probable F-actin-capping protein subunit beta isoform X1 (A)	uncharacterized protein LOC110096819 [Dendrobium catenatum]	RecName: Full=Probable F-actin-capping protein subunit beta; AltName: Full=CapZ-beta;	SubName: Full=Ribonuclease H protein {ECO:0000313|EMBL:PKU75120.1};	F-actin capping protein, beta subunit	GO:0005884,actin filament; GO:0005737,cytoplasm; GO:0008290,F-actin capping protein complex; GO:0051015,actin filament binding; GO:0030036,actin cytoskeleton organization; GO:0051693,actin filament capping; GO:0007015,actin filament organization; GO:0051016,barbed-end actin filament capping; GO:0000902,cell morphogenesis; GO:0009408,response to heat	Reverse transcriptase (RNA-dependent DNA polymerase)
Cluster-19772.0	1	K13484 5-hydroxyisourate hydrolase / 2-oxo-4-hydroxy-4-carboxy-5-ureidoimidazoline decarboxylase [EC:3.5.2.17 4.1.1.97] | (RefSeq) L10-interacting MYB domain-containing protein-like (A)	L10-interacting MYB domain-containing protein-like [Dendrobium catenatum]	RecName: Full=L10-interacting MYB domain-containing protein {ECO:0000303|PubMed:25707794};	SubName: Full=Uncharacterized protein {ECO:0000313|EMBL:PKU68911.1};	--	GO:0005634,nucleus; GO:0006355,regulation of transcription, DNA-templated; GO:0006351,transcription, DNA-templated	Myb/SANT-like DNA-binding domain
Cluster-19811.0	1	K20557 transcription factor VIP1 | (RefSeq) transcription factor VIP1-like (A)	transcription factor RF2b isoform X1 [Dendrobium catenatum]	RecName: Full=Transcription factor RF2b;	SubName: Full=Transcription factor RF2b {ECO:0000313|EMBL:PKU78902.1};	--	GO:0005634,nucleus; GO:0003677,DNA binding; GO:0003700,DNA-binding transcription factor activity; GO:0006351,transcription, DNA-templated	bZIP transcription factor
Cluster-19846.0	1	K23196 zinc finger and BTB domain-containing protein 18 | (RefSeq) zinc finger protein WIP5-like (A)	zinc finger protein WIP2-like [Dendrobium catenatum]	RecName: Full=Zinc finger protein WIP2; AltName: Full=Protein NO TRANSMITTING TRACT; AltName: Full=WIP-domain protein 2 {ECO:0000303|PubMed:11782451}; Short=AtWIP2 {ECO:0000303|PubMed:11782451};	SubName: Full=Protein TRANSPARENT TESTA 1 {ECO:0000313|EMBL:PKU73050.1};	FOG: Zn-finger	GO:0005634,nucleus; GO:0003700,DNA-binding transcription factor activity; GO:0046872,metal ion binding; GO:0003676,nucleic acid binding; GO:0001709,cell fate determination; GO:1990058,fruit replum development; GO:0009860,pollen tube growth; GO:0010468,regulation of gene expression; GO:0006355,regulation of transcription, DNA-templated; GO:0006351,transcription, DNA-templated; GO:0010500,transmitt…	Zinc-finger of C2H2 type
Cluster-19850.0	1	K01759 lactoylglutathione lyase [EC:4.4.1.5] | (RefSeq) probable lactoylglutathione lyase, chloroplastic (A)	uncharacterized protein LOC110112060 [Dendrobium catenatum]	--	SubName: Full=Uncharacterized protein {ECO:0000313|EMBL:PKU86631.1};	--	--	C2 domain
Cluster-19877.0	1	K02563 UDP-N-acetylglucosamine--N-acetylmuramyl-(pentapeptide) pyrophosphoryl-undecaprenol N-acetylglucosamine transferase [EC:2.4.1.227] | (RefSeq) uncharacterized protein LOC110107578 (A)	uncharacterized protein LOC110107578 [Dendrobium catenatum]	--	SubName: Full=UDP-N-acetylglucosamine--N-acetylmuramyl-(Pentapeptide) pyrophosphoryl-undecaprenol N-acetylglucosamine transferase {ECO:0000313|EMBL:PKU77929.1};	--	--	Glycosyltransferase family 28 N-terminal domain
Cluster-19886.2	1	--	hypothetical protein MA16_Dca017591 [Dendrobium catenatum]	RecName: Full=Homeobox-DDT domain protein RLT3 {ECO:0000305}; AltName: Full=Protein RINGLET 3 {ECO:0000305};	SubName: Full=Uncharacterized protein {ECO:0000313|EMBL:PKU76178.1};	--	GO:0005634,nucleus; GO:0003677,DNA binding; GO:0009908,flower development; GO:0006355,regulation of transcription, DNA-templated; GO:0006351,transcription, DNA-templated	Williams-Beuren syndrome DDT (WSD), D-TOX E motif
Cluster-19887.1	1	--	--	--	--	--	--	--
Cluster-19887.2	1	--	ataxia telangiectasia mutated family protein [Dendrobium catenatum]	--	SubName: Full=Ataxia telangiectasia mutated family protein {ECO:0000313|EMBL:PKU69530.1};	--	--	--
Cluster-1995.0	1	K02184 formin 2 | (RefSeq) formin-like protein 1 (A)	formin-like protein 2 [Dendrobium catenatum]	RecName: Full=Formin-like protein 11; Short=AtFH11; Flags: Precursor;	SubName: Full=Formin-like protein 11 {ECO:0000313|EMBL:PKU87361.1};	Rho GTPase effector BNI1 and related formins	GO:0016021,integral component of membrane; GO:0003779,actin binding	Formin Homology 2 Domain
Cluster-19969.0	1	K04733 interleukin-1 receptor-associated kinase 4 [EC:2.7.11.1] | (RefSeq) G-type lectin S-receptor-like serine/threonine-protein kinase SD3-1 (A)	G-type lectin S-receptor-like serine/threonine-protein kinase SD3-1 [Dendrobium catenatum]	RecName: Full=G-type lectin S-receptor-like serine/threonine-protein kinase SD3-1; EC=2.7.11.1; AltName: Full=S-domain-3 (SD3) receptor kinase 1; Short=SD3-1; Flags: Precursor;	SubName: Full=G-type lectin S-receptor-like serine/threonine-protein kinase SD3-1 {ECO:0000313|EMBL:PKU64839.1};	--	GO:0016021,integral component of membrane; GO:0005886,plasma membrane; GO:0005524,ATP binding; GO:0005516,calmodulin binding; GO:0030246,carbohydrate binding; GO:0004674,protein serine/threonine kinase activity; GO:0006468,protein phosphorylation; GO:0048544,recognition of pollen	D-mannose binding lectin
Cluster-20137.0	1	--	--	--	--	--	--	--
Cluster-20257.0	1	--	WEB family protein At2g38370-like [Dendrobium catenatum]	RecName: Full=WEB family protein At2g38370;	SubName: Full=WEB family protein {ECO:0000313|EMBL:PKU81190.1};	--	GO:0005829,cytosol; GO:0009904,chloroplast accumulation movement; GO:0009903,chloroplast avoidance movement	Weak chloroplast movement under blue light
Cluster-20357.0	1	--	--	--	--	--	--	--
Cluster-20459.0	1	--	uncharacterized protein LOC110111530 [Dendrobium catenatum]	--	SubName: Full=Uncharacterized protein {ECO:0000313|EMBL:PKU66106.1};	--	--	--
Cluster-20469.0	1	K08902 photosystem II Psb27 protein | (RefSeq) photosystem II repair protein PSB27-H1, chloroplastic (A)	photosystem II repair protein PSB27-H1, chloroplastic [Dendrobium catenatum]	RecName: Full=Photosystem II repair protein PSB27-H1, chloroplastic; Short=Psb27-H1; AltName: Full=Thylakoid lumenal protein PSB27-H1; Flags: Precursor;	SubName: Full=Thylakoid lumenal protein {ECO:0000313|EMBL:PKU64271.1};	--	GO:0009507,chloroplast; GO:0009534,chloroplast thylakoid; GO:0009543,chloroplast thylakoid lumen; GO:0009535,chloroplast thylakoid membrane; GO:0009579,thylakoid; GO:0071484,cellular response to light intensity; GO:0010207,photosystem II assembly; GO:0010206,photosystem II repair	Photosystem II Pbs27
Cluster-2047.0	1	K01181 endo-1,4-beta-xylanase [EC:3.2.1.8] | (RefSeq) anti-sigma-I factor RsgI6-like (A)	uncharacterized protein LOC110107221 [Dendrobium catenatum]	RecName: Full=Putative Pol polyprotein from transposon element Bs1; Short=ORF 1;	SubName: Full=Uncharacterized protein {ECO:0000313|EMBL:PKU86100.1};	--	GO:0000166,nucleotide binding	Glycosyl hydrolase family 10
Cluster-20537.0	1	--	uncharacterized protein At5g48480 [Dendrobium catenatum]	RecName: Full=Uncharacterized protein At5g48480;	SubName: Full=Uncharacterized protein {ECO:0000313|EMBL:PKU74429.1};	--	GO:0005829,cytosol	3-demethylubiquinone-9 3-methyltransferase
Cluster-20580.0	1	--	uncharacterized protein LOC110116609 [Dendrobium catenatum]	--	SubName: Full=Uncharacterized protein {ECO:0000313|EMBL:PKU61720.1};	--	--	Iron permease FTR1 family
Cluster-20597.0	1	K13993 HSP20 family protein | (RefSeq) 16.9 kDa class I heat shock protein 1-like (A)	16.9 kDa class I heat shock protein 1-like [Dendrobium catenatum]	RecName: Full=17.4 kDa class I heat shock protein; AltName: Full=17.4 kDa heat shock protein; Short=OsHsp17.4;	SubName: Full=17.9 kDa class I heat shock protein {ECO:0000313|EMBL:PKU75762.1};	Molecular chaperone (small heat-shock protein Hsp26/Hsp42)	GO:0005737,cytoplasm; GO:0046685,response to arsenic-containing substance; GO:0046686,response to cadmium ion; GO:0046688,response to copper ion; GO:0045471,response to ethanol; GO:0009408,response to heat; GO:0042542,response to hydrogen peroxide	Hsp20/alpha crystallin family
Cluster-20614.0	1	--	hypothetical protein MA16_Dca024324 [Dendrobium catenatum]	--	SubName: Full=Uncharacterized protein {ECO:0000313|EMBL:PKU69557.1};	--	--	--
Cluster-20632.0	1	K03239 translation initiation factor eIF-2B subunit alpha | (RefSeq) methylthioribose-1-phosphate isomerase (A)	protein LURP-one-related 8-like [Dendrobium catenatum]	RecName: Full=Protein LURP-one-related 8;	SubName: Full=Protein LURP-one-related 8 {ECO:0000313|EMBL:PKU85438.1};	--	--	LURP-one-related
Cluster-20648.2	1	K03878 NADH-ubiquinone oxidoreductase chain 1 [EC:1.6.5.3] | (RefSeq) nad1, OrsajM_p01; NADH dehydrogenase subunit 1 (A)	LOW QUALITY PROTEIN: uncharacterized protein LOC110038964 [Phalaenopsis equestris]	RecName: Full=NADH-ubiquinone oxidoreductase chain 1; EC=1.6.5.3; AltName: Full=NADH dehydrogenase subunit 1;	SubName: Full=Putative ovule protein {ECO:0000313|EMBL:JAP21561.1}; Flags: Fragment;	Mitochondrial mRNA maturase	GO:0016021,integral component of membrane; GO:0005743,mitochondrial inner membrane; GO:0070469,respiratory chain; GO:0008137,NADH dehydrogenase (ubiquinone) activity	Type II intron maturase
Cluster-20656.0	1	K01537 Ca2+-transporting ATPase [EC:3.6.3.8] | (RefSeq) calcium-transporting ATPase 2, plasma membrane-type isoform X1 (A)	GTPase activating protein 1-like isoform X1 [Dendrobium catenatum]	RecName: Full=GTPase activating protein 1 {ECO:0000303|PubMed:19086295}; Short=OsGAP1 {ECO:0000303|PubMed:19086295}; AltName: Full=G-protein binding protein 1 {ECO:0000303|PubMed:18182423}; Short=OsGPBP1 {ECO:0000303|PubMed:18182423};	SubName: Full=Putative ADP-ribosylation factor GTPase-activating protein AGD11 {ECO:0000313|EMBL:PKU85382.1};	Predicted Ca2+-dependent phospholipid-binding protein	GO:0005829,cytosol; GO:0005634,nucleus; GO:0005886,plasma membrane; GO:0005096,GTPase activator activity; GO:0008289,lipid binding; GO:0046872,metal ion binding; GO:0009738,abscisic acid-activated signaling pathway; GO:0006952,defense response; GO:1902479,positive regulation of defense response to bacterium, incompatible interaction; GO:0043547,positive regulation of GTPase activity; GO:1901002,p…	C2 domain
Cluster-20665.0	1	K22733 magnesium transporter | (RefSeq) hypothetical protein (A)	Pentatricopeptide repeat-containing protein [Dendrobium catenatum]	RecName: Full=Pentatricopeptide repeat-containing protein At3g26782, mitochondrial; Flags: Precursor;	SubName: Full=Pentatricopeptide repeat-containing protein {ECO:0000313|EMBL:PKU77744.1};	FOG: PPR repeat	GO:0043231,intracellular membrane-bounded organelle; GO:0005739,mitochondrion; GO:0004519,endonuclease activity; GO:0003723,RNA binding; GO:0008270,zinc ion binding; GO:0009451,RNA modification	DYW family of nucleic acid deaminases
Cluster-20687.0	1	K11251 histone H2A | (RefSeq) histone H2A-like (A)	histone H2A-like [Dendrobium catenatum]	RecName: Full=Probable histone H2A.4;	SubName: Full=Histone H2A {ECO:0000313|EMBL:PKU87033.1};	Histone 2A	GO:0000790,nuclear chromatin; GO:0000786,nucleosome; GO:0003677,DNA binding; GO:0046982,protein heterodimerization activity; GO:0006342,chromatin silencing	C-terminus of histone H2A
Cluster-2074.0	1	--	uncharacterized protein LOC110095560 [Dendrobium catenatum]	--	SubName: Full=Uncharacterized protein {ECO:0000313|EMBL:PKU70168.1};	--	--	Plant protein of unknown function (DUF936)
Cluster-2085.0	1	--	probable transcription factor GLK1 isoform X2 [Dendrobium catenatum]	RecName: Full=Probable transcription factor GLK1; AltName: Full=Golden2-like protein 1; Short=OsGLK1;	SubName: Full=Transcription activator GLK1 {ECO:0000313|EMBL:PKU73247.1};	--	GO:0005634,nucleus; GO:0003677,DNA binding; GO:0010638,positive regulation of organelle organization; GO:0045893,positive regulation of transcription, DNA-templated; GO:0006351,transcription, DNA-templated	--
Cluster-20861.0	1	K19041 E3 ubiquitin-protein ligase RNF38/44 [EC:2.3.2.27] | (RefSeq) RING-H2 finger protein ATL52-like (A)	RING-H2 finger protein ATL66-like [Dendrobium catenatum]	RecName: Full=RING-H2 finger protein ATL66; EC=2.3.2.27 {ECO:0000305}; AltName: Full=RING-type E3 ubiquitin transferase ATL66 {ECO:0000305};	SubName: Full=RING-H2 finger protein ATL66 {ECO:0000313|EMBL:PKU79641.1};	FOG: Predicted E3 ubiquitin ligase	GO:0016021,integral component of membrane; GO:0046872,metal ion binding; GO:0061630,ubiquitin protein ligase activity; GO:0043161,proteasome-mediated ubiquitin-dependent protein catabolic process	Ring finger domain
Cluster-20873.0	1	--	--	--	--	--	--	--
Cluster-2101.0	1	K23404 transmembrane anterior posterior transformation protein 1 | (RefSeq) lysine ketoglutarate reductase trans-splicing-related protein, putative (A)	uncharacterized protein LOC110106478 isoform X1 [Dendrobium catenatum]	--	SubName: Full=Uncharacterized protein {ECO:0000313|EMBL:PKU80876.1};	--	--	Protein of unknown function (DUF707)
Cluster-21053.0	1	K00430 peroxidase [EC:1.11.1.7] | (RefSeq) peroxidase 17-like (A)	hypothetical protein MA16_Dca016778 [Dendrobium catenatum]	--	SubName: Full=Uncharacterized protein {ECO:0000313|EMBL:PKU81009.1};	--	--	--
Cluster-21217.0	1	K04733 interleukin-1 receptor-associated kinase 4 [EC:2.7.11.1] | (RefSeq) putative serine/threonine-protein kinase (A)	putative serine/threonine-protein kinase [Dendrobium catenatum]	RecName: Full=Cold-responsive protein kinase 1 {ECO:0000303|PubMed:28344081}; EC=2.7.11.1 {ECO:0000255|PROSITE-ProRule:PRU00159, ECO:0000269|PubMed:28344081};	SubName: Full=Putative LRR receptor-like serine/threonine-protein kinase {ECO:0000313|EMBL:PKU71590.1};	Serine/threonine protein kinase	GO:0005886,plasma membrane; GO:0005524,ATP binding; GO:0004674,protein serine/threonine kinase activity; GO:0033160,positive regulation of protein import into nucleus, translocation; GO:0046777,protein autophosphorylation; GO:0009409,response to cold; GO:0050826,response to freezing; GO:0009625,response to insect; GO:0002237,response to molecule of bacterial origin	Protein kinase domain
Cluster-21278.0	1	K00799 glutathione S-transferase [EC:2.5.1.18] | (RefSeq) glutathione S-transferase 3-like (A)	glutathione S-transferase 3-like [Dendrobium catenatum]	RecName: Full=Glutathione S-transferase 3; EC=2.5.1.18; AltName: Full=GST class-phi member 3; AltName: Full=GST-III;	SubName: Full=Glutathione S-transferase 3 {ECO:0000313|EMBL:PKU63717.1};	Glutathione S-transferase	GO:0043234,NA; GO:0004364,glutathione transferase activity; GO:0042803,protein homodimerization activity; GO:0009635,response to herbicide	Glutathione S-transferase, C-terminal domain
Cluster-21293.0	1	K04733 interleukin-1 receptor-associated kinase 4 [EC:2.7.11.1] | (RefSeq) putative wall-associated receptor kinase-like 16 (A)	uncharacterized protein LOC110098245 [Dendrobium catenatum]	--	SubName: Full=Uncharacterized protein {ECO:0000313|EMBL:PKU82262.1};	FOG: Transposon-encoded proteins with TYA, reverse transcriptase, integrase domains in various combinations	--	--
Cluster-21308.0	1	K09648 mitochondrial inner membrane protease subunit 2 [EC:3.4.21.-] | (RefSeq) uncharacterized protein LOC110762209 isoform X1 (A)	uncharacterized protein LOC110100697 [Dendrobium catenatum]	--	SubName: Full=Uncharacterized protein {ECO:0000313|EMBL:PKA55171.1};	--	--	Major Facilitator Superfamily
Cluster-21370.0	1	--	uncharacterized protein LOC110034789 [Phalaenopsis equestris]	--	SubName: Full=Sigma factor binding protein 1, chloroplastic {ECO:0000313|EMBL:PKU76387.1};	--	--	VQ motif
Cluster-21371.0	1	--	--	--	--	--	--	--
Cluster-21500.6	1	K17604 zinc finger SWIM domain-containing protein 3 | (RefSeq) protein FAR1-RELATED SEQUENCE 5-like (A)	protein FAR1-RELATED SEQUENCE 5-like [Dendrobium catenatum]	RecName: Full=Protein FAR1-RELATED SEQUENCE 5;	SubName: Full=Protein FAR1-RELATED SEQUENCE 5 {ECO:0000313|EMBL:PKU70840.1};	--	GO:0005634,nucleus; GO:0008270,zinc ion binding; GO:0006355,regulation of transcription, DNA-templated	FAR1 DNA-binding domain
Cluster-21567.0	1	K18810 cyclin D1/2/4, plant | (RefSeq) cyclin-D3-1-like (A)	cyclin-D3-1-like [Dendrobium catenatum]	RecName: Full=Cyclin-D3-1; AltName: Full=G1/S-specific cyclin-D3-1; Short=CycD3;1;	SubName: Full=Cyclin-D3-1 {ECO:0000313|EMBL:PKU69506.1};	G1/S-specific cyclin D	GO:0005634,nucleus; GO:0007049,cell cycle; GO:0051301,cell division	Cyclin, N-terminal domain
Cluster-21625.0	1	--	--	--	--	--	--	--
Cluster-21663.0	1	K10268 F-box and leucine-rich repeat protein 2/20 | (RefSeq) F-box protein FBW2-like (A)	F-box/LRR-repeat protein At3g48880-like [Dendrobium catenatum]	RecName: Full=F-box/LRR-repeat protein At3g48880;	SubName: Full=F-box/LRR-repeat protein {ECO:0000313|EMBL:PKU61716.1};	Leucine rich repeat proteins, some proteins contain F-box	--	F-box-like
Cluster-21705.0	1	K00679 phospholipid:diacylglycerol acyltransferase [EC:2.3.1.158] | (RefSeq) hypothetical protein (A)	GDSL esterase/lipase At5g33370-like [Dendrobium catenatum]	RecName: Full=GDSL esterase/lipase At5g33370; EC=3.1.1.-; AltName: Full=Extracellular lipase At5g33370; Flags: Precursor;	SubName: Full=GDSL esterase/lipase {ECO:0000313|EMBL:PKU61184.1};	--	GO:0005576,extracellular region; GO:0016788,hydrolase activity, acting on ester bonds; GO:0042335,cuticle development; GO:0016042,lipid catabolic process	GDSL-like Lipase/Acylhydrolase
Cluster-21751.0	1	K17500 integrin-linked kinase-associated serine/threonine phosphatase 2C [EC:3.1.3.16] | (RefSeq) WAT1-related protein At3g18200 isoform X1 (A)	WAT1-related protein At3g30340-like [Dendrobium catenatum]	RecName: Full=WAT1-related protein At3g30340;	SubName: Full=WAT1-related protein {ECO:0000313|EMBL:PKU78532.1};	--	GO:0016021,integral component of membrane; GO:0005886,plasma membrane; GO:0022857,transmembrane transporter activity	EamA-like transporter family
Cluster-21752.0	1	K07442 tRNA (adenine57-N1/adenine58-N1)-methyltransferase catalytic subunit [EC:2.1.1.219 2.1.1.220] | (RefSeq) hypothetical protein (A)	uncharacterized protein LOC110094213 [Dendrobium catenatum]	--	SubName: Full=tRNA (Adenine57-N1/adenine58-N1)-methyltransferase {ECO:0000313|EMBL:PKU61218.1};	--	--	--
Cluster-21762.0	1	--	PREDICTED: triphosphate tunel metalloenzyme 3-like [Elaeis guineensis]	--	SubName: Full=Uncharacterized protein {ECO:0000313|EMBL:PKU85943.1};	--	--	--
Cluster-21823.0	1	K20556 cytochrome P450 family 76 subfamily C | (RefSeq) geraniol 8-hydroxylase-like (A)	geraniol 8-hydroxylase-like isoform X1 [Dendrobium catenatum]	RecName: Full=Geraniol 8-hydroxylase; EC=1.14.13.152; AltName: Full=Cytochrome P450 76B6; AltName: Full=Geraniol 10-hydroxylase; Short=CrG10H;	SubName: Full=Geraniol 8-hydroxylase {ECO:0000313|EMBL:PKU65651.1};	Cytochrome P450 CYP2 subfamily	GO:0005789,endoplasmic reticulum membrane; GO:0016021,integral component of membrane; GO:0102811,geraniol 10-hydroxylase activity; GO:0020037,heme binding; GO:0005506,iron ion binding; GO:0016709,oxidoreductase activity, acting on paired donors, with incorporation or reduction of molecular oxygen, NAD(P)H as one donor, and incorporation of one atom of oxygen; GO:0016099,monoterpenoid biosynthetic…	Cytochrome P450
Cluster-21823.1	1	K20556 cytochrome P450 family 76 subfamily C | (RefSeq) geraniol 8-hydroxylase-like (A)	geraniol 8-hydroxylase-like [Dendrobium catenatum]	RecName: Full=Geraniol 8-hydroxylase; EC=1.14.13.152; AltName: Full=Cytochrome P450 76B10; AltName: Full=Geraniol 10-hydroxylase; Short=SmG10H;	SubName: Full=Geraniol 8-hydroxylase {ECO:0000313|EMBL:PKU75263.1};	Cytochrome P450 CYP2 subfamily	GO:0005789,endoplasmic reticulum membrane; GO:0016021,integral component of membrane; GO:0102811,geraniol 10-hydroxylase activity; GO:0020037,heme binding; GO:0005506,iron ion binding; GO:0016709,oxidoreductase activity, acting on paired donors, with incorporation or reduction of molecular oxygen, NAD(P)H as one donor, and incorporation of one atom of oxygen; GO:0016099,monoterpenoid biosynthetic…	Cytochrome P450
Cluster-21950.0	1	K17553 protein phosphatase 1 regulatory subunit 11 | (RefSeq) protein phosphatase inhibitor protein (A)	uncharacterized protein LOC110101318 isoform X1 [Dendrobium catenatum]	--	SubName: Full=Uncharacterized protein {ECO:0000313|EMBL:PKU74539.1};	--	--	Protein of unknown function, DUF599
Cluster-21974.1	1	--	uncharacterized protein YGR130C isoform X1 [Dendrobium catenatum]	--	SubName: Full=Uncharacterized protein {ECO:0000313|EMBL:PKU74553.1};	--	--	Leucine-rich repeats of kinetochore protein Cenp-F/LEK1
Cluster-21988.0	1	K22857 EEF1A lysine methyltransferase 4 [EC:2.1.1.-] | (RefSeq) protein TIC 62, chloroplastic-like (A)	protein TIC 62, chloroplastic isoform X2 [Dendrobium catenatum]	RecName: Full=Protein TIC 62, chloroplastic; AltName: Full=Translocon at the inner envelope membrane of chloroplasts 62; Short=PsTIC62; Flags: Precursor;	SubName: Full=Protein TIC 62, chloroplastic {ECO:0000313|EMBL:PKU69845.1};	Predicted dehydrogenase	GO:0009706,chloroplast inner membrane; GO:0009570,chloroplast stroma; GO:0015031,protein transport	NAD(P)H-binding
Cluster-22001.0	1	--	--	--	--	--	--	--
Cluster-22014.0	1	--	uncharacterized protein At3g27210-like [Phalaenopsis equestris]	--	SubName: Full=uncharacterized protein At3g27210-like isoform X1 {ECO:0000313|RefSeq:XP_008794576.1};	--	--	--
Cluster-22036.0	1	K10999 cellulose synthase A [EC:2.4.1.12] | (RefSeq) cellulose synthase A catalytic subunit 7 [UDP-forming] (A)	LOW QUALITY PROTEIN: cellulose synthase-like protein G3 [Dendrobium catenatum]	RecName: Full=Cellulose synthase-like protein G3; Short=AtCslG3; EC=2.4.1.-;	SubName: Full=Cellulose synthase-like protein G3 {ECO:0000313|EMBL:PKU74131.1};	--	GO:0005794,Golgi apparatus; GO:0000139,Golgi membrane; GO:0016021,integral component of membrane; GO:0005886,plasma membrane; GO:0016760,cellulose synthase (UDP-forming) activity; GO:0016759,cellulose synthase activity; GO:0071555,cell wall organization; GO:0030244,cellulose biosynthetic process; GO:0009833,plant-type primary cell wall biogenesis	Cellulose synthase
Cluster-22039.0	1	K10742 DNA replication ATP-dependent helicase Dna2 [EC:3.6.4.12] | (RefSeq) DNA replication ATP-dependent helicase/nuclease DNA2 isoform X1 (A)	DNA replication ATP-dependent helicase/nuclease DNA2 isoform X4 [Dendrobium catenatum]	RecName: Full=Regulator of nonsense transcripts 1 homolog; EC=3.6.4.-; AltName: Full=ATP-dependent helicase UPF1;	SubName: Full=Regulator of nonsense transcripts 1 like {ECO:0000313|EMBL:PKU62171.1};	DNA replication helicase	GO:0005737,cytoplasm; GO:0005829,cytosol; GO:0000932,P-body; GO:0005886,plasma membrane; GO:0009506,plasmodesma; GO:0005524,ATP binding; GO:0003677,DNA binding; GO:0004386,helicase activity; GO:0003729,mRNA binding; GO:0008270,zinc ion binding; GO:0042742,defense response to bacterium; GO:0009867,jasmonic acid mediated signaling pathway; GO:0048571,long-day photoperiodism; GO:0000184,nuclear-tran…	AAA domain
Cluster-22050.0	1	K13993 HSP20 family protein | (RefSeq) HSP20-like chaperones superfamily protein (A)	inactive protein RESTRICTED TEV MOVEMENT 2-like [Phalaenopsis equestris]	RecName: Full=Protein RESTRICTED TEV MOVEMENT 2; AltName: Full=Alpha-crystallin domains containing protein 41.3; Short=AtAcd41.3; AltName: Full=Restricted tobacco etch virus movement protein 2;	SubName: Full=22.0 kDa heat shock protein {ECO:0000313|EMBL:PKA50908.1};	Molecular chaperone (small heat-shock protein Hsp26/Hsp42)	GO:0016021,integral component of membrane; GO:0005886,plasma membrane; GO:0006952,defense response; GO:0009615,response to virus; GO:0046741,transport of virus in host, tissue to tissue	Hsp20/alpha crystallin family
Cluster-22067.0	1	--	--	--	--	--	--	--
Cluster-22067.4	1	--	--	--	--	--	--	--
Cluster-22068.0	1	--	uncharacterized protein LOC110099336 [Dendrobium catenatum]	--	SubName: Full=Uncharacterized protein {ECO:0000313|EMBL:PKU83298.1};	--	--	SWIRM-associated region 1
Cluster-22098.3	1	K01193 beta-fructofuranosidase [EC:3.2.1.26] | (RefSeq) LOC109747879; beta-fructofuranosidase, insoluble isoenzyme 3-like (A)	UPF0481 protein At3g47200-like isoform X1 [Phalaenopsis equestris]	RecName: Full=UPF0481 protein At3g47200;	SubName: Full=UPF0481 protein {ECO:0000313|EMBL:PKA58633.1};	--	GO:0016021,integral component of membrane; GO:0005886,plasma membrane	Plant protein of unknown function
Cluster-22172.0	1	K21737 acyl-lipid Delta6-acetylenase / acyl-lipid (9-3)-desaturase [EC:1.14.19.38 1.14.19.47] | (RefSeq) acyl-lipid (9-3)-desaturase-like (A)	acyl-lipid (9-3)-desaturase-like [Dendrobium catenatum]	RecName: Full=Acyl-lipid (9-3)-desaturase {ECO:0000303|PubMed:9108131}; Short=BoDes6 {ECO:0000303|PubMed:9108131}; EC=1.14.19.47 {ECO:0000269|PubMed:9108131};	SubName: Full=Delta(8)-fatty-acid desaturase {ECO:0000313|EMBL:PKU61902.1};	Delta 6-fatty acid desaturase/delta-8 sphingolipid desaturase	GO:0005789,endoplasmic reticulum membrane; GO:0016021,integral component of membrane; GO:0046872,metal ion binding; GO:0016491,oxidoreductase activity; GO:0006636,unsaturated fatty acid biosynthetic process	Fatty acid desaturase
Cluster-22242.0	1	K07375 tubulin beta | (RefSeq) tubulin beta chain-like (A)	tubulin beta chain-like [Dendrobium catenatum]	RecName: Full=Tubulin beta-1 chain; AltName: Full=Beta-1-tubulin;	SubName: Full=Tubulin beta-1 chain {ECO:0000313|EMBL:PKU73744.1};	Beta tubulin	GO:0005737,cytoplasm; GO:0005874,microtubule; GO:0005525,GTP binding; GO:0003924,GTPase activity; GO:0005200,structural constituent of cytoskeleton; GO:0007017,microtubule-based process	Tubulin/FtsZ family, GTPase domain
Cluster-22242.2	1	K07375 tubulin beta | (RefSeq) tubulin beta-8 chain-like (A)	tubulin beta-8 chain-like [Momordica charantia]	RecName: Full=Tubulin beta-2 chain; AltName: Full=Beta-2-tubulin;	SubName: Full=Uncharacterized protein {ECO:0000313|EnsemblPlants:PGSC0003DMT400049213};	Beta tubulin	GO:0005737,cytoplasm; GO:0005874,microtubule; GO:0005525,GTP binding; GO:0003924,GTPase activity; GO:0005200,structural constituent of cytoskeleton; GO:0007017,microtubule-based process	Tubulin C-terminal domain
Cluster-22267.0	1	--	transcriptional regulator ATRX homolog [Dendrobium catenatum]	--	SubName: Full=Uncharacterized protein {ECO:0000313|EMBL:PKU78313.1};	--	--	--
Cluster-22269.0	1	K04733 interleukin-1 receptor-associated kinase 4 [EC:2.7.11.1] | (RefSeq) probable LRR receptor-like serine/threonine-protein kinase At1g05700 (A)	probable LRR receptor-like serine/threonine-protein kinase At1g67720 [Dendrobium catenatum]	RecName: Full=Probable LRR receptor-like serine/threonine-protein kinase At1g67720; EC=2.7.11.1; Flags: Precursor;	SubName: Full=Putative LRR receptor-like serine/threonine-protein kinase {ECO:0000313|EMBL:PKU84271.1};	--	GO:0016021,integral component of membrane; GO:0005524,ATP binding; GO:0004674,protein serine/threonine kinase activity	Carbohydrate-binding protein of the ER
Cluster-22269.2	1	K10737 DNA helicase MCM8 [EC:3.6.4.12] | (RefSeq) tyrosine kinase domain protein (A)	probable LRR receptor-like serine/threonine-protein kinase At1g67720 [Dendrobium catenatum]	RecName: Full=Probable LRR receptor-like serine/threonine-protein kinase At1g67720; EC=2.7.11.1; Flags: Precursor;	SubName: Full=LOW QUALITY PROTEIN: probable LRR receptor-like serine/threonine-protein kinase At1g67720 {ECO:0000313|RefSeq:XP_008783668.2};	--	GO:0016021,integral component of membrane; GO:0005524,ATP binding; GO:0004674,protein serine/threonine kinase activity	Protein kinase domain
Cluster-22274.0	1	K19041 E3 ubiquitin-protein ligase RNF38/44 [EC:2.3.2.27] | (Kazusa) Lj2g3v1471900.1; - (A)	E3 ubiquitin-protein ligase Os04g0590900-like [Dendrobium catenatum]	RecName: Full=E3 ubiquitin-protein ligase Os04g0590900; EC=2.3.2.27 {ECO:0000250|UniProtKB:Q9SLC3}; AltName: Full=RING-H2 finger protein Os04g0590900; AltName: Full=RING-type E3 ubiquitin transferase Os04g0590900 {ECO:0000305};	SubName: Full=E3 ubiquitin-protein ligase {ECO:0000313|EMBL:PKU73097.1};	FOG: Predicted E3 ubiquitin ligase	GO:0016021,integral component of membrane; GO:0046872,metal ion binding; GO:0061630,ubiquitin protein ligase activity; GO:0004842,ubiquitin-protein transferase activity; GO:0043161,proteasome-mediated ubiquitin-dependent protein catabolic process; GO:0016567,protein ubiquitination	Ring finger domain
Cluster-22304.0	1	K08835 serine/threonine-protein kinase OSR1/STK39 [EC:2.7.11.1] | (RefSeq) serine/threonine-protein kinase OSR1-like (A)	uncharacterized protein LOC110112167 [Dendrobium catenatum]	--	SubName: Full=UDP-N-acetylmuramoylalanine--D-glutamate ligase {ECO:0000313|EMBL:JAT62744.1};	RNA-binding protein RBM5 and related proteins, contain G-patch and RRM domains	GO:0016021,integral component of membrane; GO:0016874,ligase activity	--
Cluster-22304.3	1	K08835 serine/threonine-protein kinase OSR1/STK39 [EC:2.7.11.1] | (RefSeq) serine/threonine-protein kinase OSR1-like (A)	uncharacterized protein LOC110112167 [Dendrobium catenatum]	--	SubName: Full=Uncharacterized protein {ECO:0000313|EMBL:PKA56026.1};	RNA-binding protein RBM5 and related proteins, contain G-patch and RRM domains	--	--
Cluster-22318.0	1	K13993 HSP20 family protein | (RefSeq) 17.0 kDa class II heat shock protein-like (A)	17.0 kDa class II heat shock protein-like [Dendrobium catenatum]	RecName: Full=17.9 kDa class II heat shock protein;	SubName: Full=17.9 kDa class II heat shock protein {ECO:0000313|EMBL:PKU61668.1};	Molecular chaperone (small heat-shock protein Hsp26/Hsp42)	GO:0005737,cytoplasm	Hsp20/alpha crystallin family
Cluster-2240.0	1	--	uncharacterized protein LOC110109118 [Dendrobium catenatum]	--	SubName: Full=RING-H2 finger protein ATL70 {ECO:0000313|EMBL:PKU61428.1};	--	--	von Willebrand factor type A domain
Cluster-22400.0	1	--	hypothetical protein MA16_Dca012434 [Dendrobium catenatum]	--	SubName: Full=Uncharacterized protein {ECO:0000313|EMBL:PKU80676.1};	--	--	--
Cluster-22416.0	1	K12589 exosome complex component RRP42 | (RefSeq) Exosome complex component RRP42 (A)	uncharacterized protein LOC110098051 [Dendrobium catenatum]	--	SubName: Full=Uncharacterized protein {ECO:0000313|EMBL:PKU76241.1};	--	--	Leucine carboxyl methyltransferase
Cluster-22472.0	1	K01100 sedoheptulose-bisphosphatase [EC:3.1.3.37] | (RefSeq) sedoheptulose-1,7-bisphosphatase, chloroplastic isoform X1 (A)	sedoheptulose-1,7-bisphosphatase, chloroplastic isoform X1 [Dendrobium catenatum]	RecName: Full=Sedoheptulose-1,7-bisphosphatase, chloroplastic; EC=3.1.3.37; AltName: Full=SED(1,7)P2ase; AltName: Full=Sedoheptulose bisphosphatase; Short=SBPase; Flags: Precursor;	SubName: Full=Sedoheptulose-1,7-bisphosphatase, chloroplastic {ECO:0000313|EMBL:PKU68876.1};	Fructose-1,6-bisphosphatase	GO:0009507,chloroplast; GO:0046872,metal ion binding; GO:0050278,sedoheptulose-bisphosphatase activity; GO:0019253,reductive pentose-phosphate cycle	Fructose-1-6-bisphosphatase, N-terminal domain
Cluster-22523.0	1	K15333 tRNA guanosine-2'-O-methyltransferase [EC:2.1.1.34] | (RefSeq) uncharacterized LOC105043884 (A)	subtilisin-like protease SBT1.8 [Dendrobium catenatum]	RecName: Full=Subtilisin-like protease SBT1.8 {ECO:0000303|PubMed:16193095}; EC=3.4.21.- {ECO:0000255|PROSITE-ProRule:PRU10082}; AltName: Full=Subtilase subfamily 1 member 8 {ECO:0000303|PubMed:16193095}; Short=AtSBT1.8 {ECO:0000303|PubMed:16193095}; Flags: Precursor;	SubName: Full=Subtilisin-like protease {ECO:0000313|EMBL:PKU74694.1};	--	GO:0005618,cell wall; GO:0005576,extracellular region; GO:0005794,Golgi apparatus; GO:0009505,plant-type cell wall; GO:0009506,plasmodesma; GO:0004252,serine-type endopeptidase activity	Subtilase family
Cluster-22541.0	1	K10863 aprataxin [EC:3.1.11.7 3.1.11.8 3.1.12.2] | (RefSeq) basic helix-loop-helix family protein (A)	transcription factor PIF3-like isoform X1 [Dendrobium catenatum]	RecName: Full=Transcription factor bHLH87; AltName: Full=Basic helix-loop-helix protein 87; Short=AtbHLH87; Short=bHLH 87; AltName: Full=Transcription factor EN 121; AltName: Full=bHLH transcription factor bHLH087;	SubName: Full=Transcription factor bHLH87 {ECO:0000313|EMBL:PKU82532.1};	--	GO:0005634,nucleus; GO:0003677,DNA binding; GO:0003700,DNA-binding transcription factor activity; GO:0046983,protein dimerization activity; GO:0006355,regulation of transcription, DNA-templated; GO:0006351,transcription, DNA-templated	Helix-loop-helix DNA-binding domain
Cluster-22548.0	1	--	uncharacterized protein C594.04c [Dendrobium catenatum]	--	SubName: Full=Uncharacterized protein {ECO:0000313|EMBL:PKU77509.1};	Predicted steroid reductase	--	Protein of unknown function (DUF1295)
Cluster-22577.1	1	--	--	--	--	--	--	--
Cluster-22577.3	1	--	--	--	--	--	--	--
Cluster-22577.4	1	--	--	--	--	--	--	--
Cluster-22612.0	1	K21594 translation factor GUF1, mitochondrial [EC:3.6.5.-] | (RefSeq) GTP-binding protein lepa (A)	COBW domain-containing protein 1-like [Phalaenopsis equestris]	--	SubName: Full=COBW domain-containing protein 2 {ECO:0000313|EMBL:JAT59444.1}; Flags: Fragment;	Cobalamin synthesis protein	--	CobW/HypB/UreG, nucleotide-binding domain
Cluster-22620.0	1	K04733 interleukin-1 receptor-associated kinase 4 [EC:2.7.11.1] | (RefSeq) receptor-like serine/threonine-protein kinase ALE2 (A)	receptor-like serine/threonine-protein kinase ALE2 [Dendrobium catenatum]	RecName: Full=Receptor-like serine/threonine-protein kinase ALE2; EC=2.7.11.1; AltName: Full=Protein ABNORMAL LEAF SHAPE 2; Flags: Precursor;	SubName: Full=Receptor-like serine/threonine-protein kinase ALE2 {ECO:0000313|EMBL:PKU71729.1};	Serine/threonine protein kinase	GO:0016021,integral component of membrane; GO:0005886,plasma membrane; GO:0005524,ATP binding; GO:0016301,kinase activity; GO:0004674,protein serine/threonine kinase activity; GO:0004675,transmembrane receptor protein serine/threonine kinase activity; GO:0030154,cell differentiation; GO:0007166,cell surface receptor signaling pathway; GO:0042335,cuticle development; GO:1905393,plant organ formati…	Protein tyrosine kinase
Cluster-22624.1	1	--	uncharacterized protein LOC110111055 [Dendrobium catenatum]	--	SubName: Full=uncharacterized protein LOC103706952 {ECO:0000313|RefSeq:XP_008789459.1};	--	--	--
Cluster-22638.0	1	K01867 tryptophanyl-tRNA synthetase [EC:6.1.1.2] | (RefSeq) tryptophan--tRNA ligase, chloroplastic/mitochondrial isoform X1 (A)	tryptophan--tRNA ligase, chloroplastic/mitochondrial isoform X1 [Dendrobium catenatum]	RecName: Full=Tryptophan--tRNA ligase, chloroplastic/mitochondrial {ECO:0000305}; EC=6.1.1.2 {ECO:0000305}; AltName: Full=Protein OVULE ABORTION 4 {ECO:0000303|PubMed:16297076}; AltName: Full=Tryptophanyl-tRNA synthetase {ECO:0000305}; Short=TrpRS {ECO:0000305}; Flags: Precursor;	SubName: Full=tryptophan--tRNA ligase, chloroplastic/mitochondrial isoform X2 {ECO:0000313|RefSeq:XP_008795916.1};	Mitochondrial tryptophanyl-tRNA synthetase	GO:0009507,chloroplast; GO:0005739,mitochondrion; GO:0005524,ATP binding; GO:0004830,tryptophan-tRNA ligase activity; GO:0006436,tryptophanyl-tRNA aminoacylation	tRNA synthetases class I (W and Y)
Cluster-22651.1	1	K15639 PHYB activation tagged suppressor 1 [EC:1.14.-.-] | (RefSeq) cytochrome P450 734A1 isoform X1 (A)	cytochrome P450 734A1-like [Dendrobium catenatum]	RecName: Full=Cytochrome P450 734A6; EC=1.14.-.-;	SubName: Full=Cytochrome P450 734A1 {ECO:0000313|EMBL:PKU69939.1};	Cytochrome P450 CYP4/CYP19/CYP26 subfamilies	GO:0016021,integral component of membrane; GO:0020037,heme binding; GO:0005506,iron ion binding; GO:0004497,monooxygenase activity; GO:0016705,oxidoreductase activity, acting on paired donors, with incorporation or reduction of molecular oxygen; GO:0010268,brassinosteroid homeostasis; GO:0016131,brassinosteroid metabolic process; GO:0040008,regulation of growth	Cytochrome P450
Cluster-22668.2	1	K23048 RING finger protein unkempt | (RefSeq) zinc finger CCCH domain-containing protein 43-like isoform X1 (A)	zinc finger CCCH domain-containing protein 65-like isoform X1 [Dendrobium catenatum]	RecName: Full=Zinc finger CCCH domain-containing protein 65; Short=OsC3H65;	SubName: Full=Uncharacterized protein {ECO:0000313|EMBL:PIA51466.1};	CCCH-type Zn-finger protein	GO:0003677,DNA binding; GO:0046872,metal ion binding	Zinc finger C-x8-C-x5-C-x3-H type (and similar)
Cluster-22701.0	1	K05350 beta-glucosidase [EC:3.2.1.21] | (RefSeq) beta-glucosidase 18-like isoform X1 (A)	beta-glucosidase 18-like isoform X1 [Dendrobium catenatum]	RecName: Full=Beta-glucosidase 18; Short=Os4bglu18; EC=3.2.1.21; Flags: Precursor;	SubName: Full=Beta-glucosidase 18 {ECO:0000313|EMBL:PKU85880.1};	Beta-glucosidase, lactase phlorizinhydrolase, and related proteins	GO:0008422,beta-glucosidase activity; GO:0102483,scopolin beta-glucosidase activity; GO:0005975,carbohydrate metabolic process; GO:1901657,glycosyl compound metabolic process	Glycosyl hydrolase family 1
Cluster-22727.0	1	K05864 peptidyl-prolyl isomerase D [EC:5.2.1.8] | (RefSeq) hypothetical protein (A)	uncharacterized protein LOC110101555 isoform X1 [Dendrobium catenatum]	--	SubName: Full=Uncharacterized protein {ECO:0000313|EMBL:PKU69492.1};	--	--	PAN domain
Cluster-2283.0	1	K12135 zinc finger protein CONSTANS | (RefSeq) CONST-BR-1; zinc finger protein CONSTANS (A)	zinc finger protein CONSTANS-LIKE 14-like [Dendrobium catenatum]	RecName: Full=Zinc finger protein CONSTANS-LIKE 14;	SubName: Full=Zinc finger protein CONSTANS-LIKE 14 {ECO:0000313|EMBL:PKU75101.1};	--	GO:0005634,nucleus; GO:0003700,DNA-binding transcription factor activity; GO:0008270,zinc ion binding; GO:0006355,regulation of transcription, DNA-templated	CCT motif
Cluster-2284.0	1	--	maltose excess protein 1-like, chloroplastic [Dendrobium catenatum]	RecName: Full=Maltose excess protein 1-like, chloroplastic; Flags: Precursor;	SubName: Full=Maltose excess protein 1-like, chloroplastic {ECO:0000313|EMBL:PKU85861.1};	--	GO:0009706,chloroplast inner membrane; GO:0016021,integral component of membrane; GO:0000023,maltose metabolic process	--
Cluster-22903.0	1	--	--	--	--	--	--	--
Cluster-22917.2	1	K04733 interleukin-1 receptor-associated kinase 4 [EC:2.7.11.1] | (RefSeq) receptor protein kinase-like protein ZAR1 (A)	receptor protein kinase-like protein ZAR1 [Dendrobium catenatum]	RecName: Full=Receptor protein kinase-like protein ZAR1 {ECO:0000303|PubMed:27014878}; EC=2.7.11.1 {ECO:0000305}; AltName: Full=Protein ZYGOTIC ARREST 1 {ECO:0000303|PubMed:27014878}; Flags: Precursor;	SubName: Full=Putative inactive leucine-rich repeat receptor-like protein kinase {ECO:0000313|EMBL:PKU85373.1};	--	GO:0009507,chloroplast; GO:0009570,chloroplast stroma; GO:0016021,integral component of membrane; GO:0009505,plant-type cell wall; GO:0005886,plasma membrane; GO:0090406,pollen tube; GO:0005524,ATP binding; GO:0016301,kinase activity; GO:0004674,protein serine/threonine kinase activity; GO:0046777,protein autophosphorylation; GO:0010070,zygote asymmetric cell division; GO:0010069,zygote asymmetri…	Protein kinase domain
Cluster-22966.0	1	K17500 integrin-linked kinase-associated serine/threonine phosphatase 2C [EC:3.1.3.16] | (RefSeq) WAT1-related protein At3g18200 isoform X1 (A)	WAT1-related protein At5g07050-like [Dendrobium catenatum]	RecName: Full=WAT1-related protein At5g07050;	SubName: Full=WAT1-related protein {ECO:0000313|EMBL:PKU64879.1};	--	GO:0016021,integral component of membrane; GO:0005886,plasma membrane; GO:0022857,transmembrane transporter activity	EamA-like transporter family
Cluster-22992.0	1	--	lysine-rich arabinogalactan protein 19-like, partial [Dendrobium catenatum]	--	--	--	--	--
Cluster-23146.0	1	K19589 release factor glutamine methyltransferase [EC:2.1.1.297] | (RefSeq) pentatricopeptide repeat-containing protein At2g22410, mitochondrial (A)	pentatricopeptide repeat-containing protein At4g33170-like [Dendrobium catenatum]	RecName: Full=Pentatricopeptide repeat-containing protein At4g33170;	SubName: Full=Pentatricopeptide repeat-containing protein {ECO:0000313|EMBL:PKU85563.1};	FOG: PPR repeat	GO:0043231,intracellular membrane-bounded organelle; GO:0004519,endonuclease activity; GO:0003723,RNA binding; GO:0008270,zinc ion binding; GO:0009451,RNA modification	PPR repeat family
Cluster-23179.0	1	--	uncharacterized protein LOC110093871 [Dendrobium catenatum]	--	SubName: Full=Uncharacterized protein {ECO:0000313|EMBL:PKU79137.1};	--	--	WW domain
Cluster-23184.0	1	K04733 interleukin-1 receptor-associated kinase 4 [EC:2.7.11.1] | (RefSeq) probable inactive receptor kinase At4g23740 (A)	probable inactive receptor kinase At4g23740 [Phalaenopsis equestris]	RecName: Full=Probable inactive receptor kinase At4g23740; Flags: Precursor;	SubName: Full=Putative inactive receptor kinase {ECO:0000313|EMBL:PKA58972.1};	--	GO:0016021,integral component of membrane; GO:0005886,plasma membrane; GO:0005524,ATP binding; GO:0004672,protein kinase activity	Protein kinase domain
Cluster-23189.0	1	K17398 DNA (cytosine-5)-methyltransferase 3A [EC:2.1.1.37] | (RefSeq) uncharacterized protein LOC112279643 isoform X1 (A)	DNA (cytosine-5)-methyltransferase DRM2-like [Dendrobium catenatum]	RecName: Full=DNA (cytosine-5)-methyltransferase DRM2 {ECO:0000305}; EC=2.1.1.37 {ECO:0000305}; AltName: Full=OsDRM2 {ECO:0000303|PubMed:22380881}; AltName: Full=Protein DOMAINS REARRANGED METHYLASE 2 {ECO:0000305};	SubName: Full=DNA (Cytosine-5)-methyltransferase DRM2 {ECO:0000313|EMBL:PKU80167.1};	--	GO:0005634,nucleus; GO:0003886,DNA (cytosine-5-)-methyltransferase activity; GO:0003677,DNA binding	C-5 cytosine-specific DNA methylase
Cluster-23224.0	1	K16732 protein regulator of cytokinesis 1 | (RefSeq) 65-kDa microtubule-associated protein 5-like (A)	65-kDa microtubule-associated protein 5-like [Dendrobium catenatum]	RecName: Full=65-kDa microtubule-associated protein 2; Short=AtMAP65-2;	SubName: Full=65-kDa microtubule-associated protein 2 {ECO:0000313|EMBL:PKU83239.1};	Microtubule-associated protein essential for anaphase spindle elongation	GO:0055028,cortical microtubule; GO:0005874,microtubule; GO:0072686,mitotic spindle; GO:0005634,nucleus; GO:0009524,phragmoplast; GO:0009574,preprophase band; GO:0005819,spindle; GO:0000922,spindle pole; GO:0008017,microtubule binding; GO:0008283,cell proliferation; GO:0000911,cytokinesis by cell plate formation; GO:0000226,microtubule cytoskeleton organization; GO:0048528,post-embryonic root dev…	Microtubule associated protein (MAP65/ASE1 family)
Cluster-23227.0	1	K20221 importin-4 | (RefSeq) probable importin subunit beta-4 (A)	probable importin subunit beta-4 [Dendrobium catenatum]	RecName: Full=Transportin-1; Short=AtTRN1; AltName: Full=Importin beta-2; AltName: Full=Karyopherin beta-2;	SubName: Full=Transportin-1 {ECO:0000313|EMBL:PKU65300.1};	Karyopherin (importin) beta 3	GO:0005737,cytoplasm; GO:0005829,cytosol; GO:0031965,nuclear membrane; GO:0034399,nuclear periphery; GO:0005654,nucleoplasm; GO:0005634,nucleus; GO:0008139,nuclear localization sequence binding; GO:0008565,protein transporter activity; GO:0008536,Ran GTPase binding; GO:0035280,miRNA loading onto RISC involved in gene silencing by miRNA; GO:0006607,NLS-bearing protein import into nucleus; GO:00511…	HEAT repeat
Cluster-23254.0	1	--	uncharacterized protein LOC110115739 isoform X1 [Dendrobium catenatum]	--	SubName: Full=Uncharacterized protein {ECO:0000313|EnsemblPlants:GSMUA_Achr8P32910_001};	--	GO:0009570,chloroplast stroma; GO:0009535,chloroplast thylakoid membrane	--
Cluster-23258.0	1	K14506 jasmonic acid-amino synthetase [EC:6.3.2.52] | (RefSeq) uncharacterized LOC109115461 (A)	uncharacterized protein LOC110115578 isoform X2 [Dendrobium catenatum]	--	SubName: Full=Uncharacterized protein {ECO:0000313|EMBL:PKU87301.1};	--	--	Protein of unknown function, DUF547
Cluster-23269.0	1	K17604 zinc finger SWIM domain-containing protein 3 | (RefSeq) protein FAR1-RELATED SEQUENCE 5-like (A)	protein FAR1-RELATED SEQUENCE 5-like isoform X2 [Dendrobium catenatum]	RecName: Full=Protein FAR1-RELATED SEQUENCE 5;	SubName: Full=Protein FAR1-RELATED SEQUENCE 5 {ECO:0000313|EMBL:PKU72967.1};	--	GO:0005634,nucleus; GO:0008270,zinc ion binding; GO:0006355,regulation of transcription, DNA-templated	MULE transposase domain
Cluster-23274.0	1	K18213 proteinaceous RNase P [EC:3.1.26.5] | (RefSeq) proteinaceous RNase P 1, chloroplastic/mitochondrial-like isoform X1 (A)	proteinaceous RNase P 1, chloroplastic/mitochondrial-like isoform X1 [Dendrobium catenatum]	RecName: Full=Proteinaceous RNase P 1, chloroplastic/mitochondrial; EC=3.1.26.5 {ECO:0000269|PubMed:20473316, ECO:0000269|PubMed:22549728, ECO:0000269|PubMed:22991464}; AltName: Full=Pentatricopeptide repeat-containing protein At2g32230; Flags: Precursor;	SubName: Full=Proteinaceous RNase P 1, chloroplastic/mitochondrial {ECO:0000313|EMBL:PKU68049.1};	Uncharacterized membrane protein, predicted efflux pump	GO:0009507,chloroplast; GO:0005739,mitochondrion; GO:0046872,metal ion binding; GO:0004526,ribonuclease P activity; GO:0001682,tRNA 5'-leader removal; GO:0008033,tRNA processing	Protein-only RNase P
Cluster-23391.1	1	K18643 katanin p80 WD40 repeat-containing subunit B1 | (RefSeq) uncharacterized LOC105795008 (A)	uncharacterized protein LOC110110619 [Dendrobium catenatum]	--	SubName: Full=Uncharacterized protein {ECO:0000313|EMBL:PKU63809.1};	--	--	Protein of unknown function (DUF789)
Cluster-23416.0	1	K12741 heterogeneous nuclear ribonucleoprotein A1/A3 | (RefSeq) UBP1-associated protein 2A-like (A)	probable RNA-binding protein ARP1 isoform X3 [Dendrobium catenatum]	RecName: Full=Probable RNA-binding protein ARP1; AltName: Full=ABA-regulated RNA-binding protein 1 {ECO:0000303|PubMed:23040517};	SubName: Full=Glycine-rich RNA-binding protein 4, mitochondrial {ECO:0000313|EMBL:PKU75360.1};	Predicted RNA-binding protein SEB4 (RRM superfamily)	GO:0005634,nucleus; GO:0003729,mRNA binding; GO:0010029,regulation of seed germination; GO:0009737,response to abscisic acid; GO:0009651,response to salt stress; GO:0009414,response to water deprivation	RNA recognition motif. (a.k.a. RRM, RBD, or RNP domain)
Cluster-23430.0	1	K15333 tRNA guanosine-2'-O-methyltransferase [EC:2.1.1.34] | (RefSeq) uncharacterized protein LOC104224633 (A)	subtilisin-like protease SBT1.2 [Phalaenopsis equestris]	RecName: Full=Subtilisin-like protease SBT1.2 {ECO:0000303|PubMed:16193095}; EC=3.4.21.- {ECO:0000305}; AltName: Full=Cucumisin-like serine protease SDD1; AltName: Full=Protein STOMATAL DENSITY AND DISTRIBUTION 1; AltName: Full=Subtilase subfamily 1 member 2 {ECO:0000303|PubMed:16193095}; Short=AtSBT1.2 {ECO:0000303|PubMed:16193095}; AltName: Full=Subtilisin-like protease SDD1 {ECO:0000303|PubMed…	SubName: Full=Subtilisin-like protease SDD1 {ECO:0000313|EMBL:PKU63630.1};	--	GO:0048046,apoplast; GO:0009897,external side of plasma membrane; GO:0004252,serine-type endopeptidase activity; GO:0042127,regulation of cell proliferation; GO:0010103,stomatal complex morphogenesis	Subtilase family
Cluster-2348.0	1	K01213 galacturan 1,4-alpha-galacturonidase [EC:3.2.1.67] | (RefSeq) polygalacturonase At1g48100 (A)	polygalacturonase At1g48100 [Dendrobium catenatum]	RecName: Full=Polygalacturonase At1g48100; Short=PG; EC=3.2.1.15; AltName: Full=Pectinase At1g48100; Flags: Precursor;	SubName: Full=Polygalacturonase {ECO:0000313|EMBL:PKU75783.1};	--	GO:0005618,cell wall; GO:0005576,extracellular region; GO:0004650,polygalacturonase activity; GO:0005975,carbohydrate metabolic process; GO:0009831,plant-type cell wall modification involved in multidimensional cell growth	Glycosyl hydrolases family 28
Cluster-23590.0	1	K05909 laccase [EC:1.10.3.2] | (RefSeq) laccase-22-like (A)	laccase-22-like [Dendrobium catenatum]	RecName: Full=Laccase-22; EC=1.10.3.2; AltName: Full=Benzenediol:oxygen oxidoreductase 22; AltName: Full=Diphenol oxidase 22; AltName: Full=Urishiol oxidase 22; Flags: Precursor;	SubName: Full=Laccase-22 {ECO:0000313|EMBL:PKU77121.1};	Multicopper oxidases	GO:0048046,apoplast; GO:0005507,copper ion binding; GO:0052716,hydroquinone:oxygen oxidoreductase activity; GO:0016722,oxidoreductase activity, oxidizing metal ions; GO:0046274,lignin catabolic process	Multicopper oxidase
Cluster-23598.0	1	K15338 flap endonuclease GEN [EC:3.1.-.-] | (RefSeq) flap endonuclease GEN-like 2 (A)	flap endonuclease GEN-like 2 [Phalaenopsis equestris]	RecName: Full=Flap endonuclease GEN-like 2; EC=3.1.-.-; AltName: Full=OsSEND-1; AltName: Full=Single-strand DNA endonuclease 1;	SubName: Full=Flap endonuclease GEN-like 2 {ECO:0000313|EMBL:PKA58828.1}; EC=3.1.-.- {ECO:0000313|EMBL:PKA58828.1};	5'-3' exonuclease	GO:0005634,nucleus; GO:0003677,DNA binding; GO:0004519,endonuclease activity; GO:0046872,metal ion binding; GO:0006281,DNA repair	XPG I-region
Cluster-23632.0	1	K02210 DNA replication licensing factor MCM7 [EC:3.6.4.12] | (RefSeq) DNA replication licensing factor MCM7 (A)	hypothetical protein LSAT_2X7601 [Lactuca sativa]	RecName: Full=DNA replication licensing factor MCM7; EC=3.6.4.12; AltName: Full=Minichromosome maintenance protein 7; Short=AtMCM7; AltName: Full=Protein PROLIFERA;	RecName: Full=DNA helicase {ECO:0000256|SAAS:SAAS00536514}; EC=3.6.4.12 {ECO:0000256|SAAS:SAAS00536514};	DNA replication licensing factor, MCM7 component	GO:0005737,cytoplasm; GO:0042555,MCM complex; GO:0005634,nucleus; GO:0000347,THO complex; GO:0005524,ATP binding; GO:0003677,DNA binding; GO:0003678,DNA helicase activity; GO:0046872,metal ion binding; GO:0007049,cell cycle; GO:0006270,DNA replication initiation; GO:0006268,DNA unwinding involved in DNA replication; GO:0006355,regulation of transcription, DNA-templated; GO:0010182,sugar mediated …	MCM2/3/5 family
Cluster-237.0	1	K21866 ion channel POLLUX/CASTOR | (RefSeq) ion channel CASTOR-like isoform X1 (A)	putative ion channel POLLUX-like 2 isoform X1 [Phalaenopsis equestris]	RecName: Full=Putative ion channel POLLUX-like 2;	SubName: Full=putative ion channel POLLUX-like 2 {ECO:0000313|RefSeq:XP_008808463.1};	--	GO:0009507,chloroplast; GO:0009941,chloroplast envelope; GO:0016021,integral component of membrane; GO:0008324,cation transmembrane transporter activity; GO:0006813,potassium ion transport	Castor and Pollux, part of voltage-gated ion channel
Cluster-23700.0	1	--	uncharacterized protein LOC110103317 isoform X1 [Dendrobium catenatum]	RecName: Full=UDP-N-acetylmuramoyl-L-alanyl-D-glutamate--2,6-diaminopimelate ligase MurE homolog, chloroplastic {ECO:0000305}; Short=AtMurE {ECO:0000303|PubMed:18036201}; AltName: Full=Protein ALBINO OR PALE-GREEN 13 {ECO:0000303|PubMed:18036201}; AltName: Full=Protein PIGMENT DEFECTIVE EMBRYO 316 {ECO:0000305}; Flags: Precursor;	SubName: Full=Uncharacterized protein {ECO:0000313|EMBL:PKU83623.1};	--	GO:0009507,chloroplast; GO:0009295,nucleoid; GO:0016881,acid-amino acid ligase activity; GO:0005524,ATP binding; GO:0051301,cell division; GO:0010020,chloroplast fission; GO:0009658,chloroplast organization; GO:0008360,regulation of cell shape; GO:0006355,regulation of transcription, DNA-templated; GO:0006351,transcription, DNA-templated	Mur ligase middle domain
Cluster-23861.0	1	K16732 protein regulator of cytokinesis 1 | (RefSeq) 65-kDa microtubule-associated protein 6-like (A)	65-kDa microtubule-associated protein 6-like [Dendrobium catenatum]	RecName: Full=65-kDa microtubule-associated protein 6; Short=AtMAP65-6;	SubName: Full=65-kDa microtubule-associated protein 7 {ECO:0000313|EMBL:PKU71851.1};	Microtubule-associated protein essential for anaphase spindle elongation	GO:0005874,microtubule; GO:0005739,mitochondrion; GO:0005634,nucleus; GO:0009524,phragmoplast; GO:0009536,plastid; GO:0009574,preprophase band; GO:0008017,microtubule binding; GO:0000910,cytokinesis; GO:0000226,microtubule cytoskeleton organization	Microtubule associated protein (MAP65/ASE1 family)
Cluster-23873.0	1	K22262 WD repeat and FYVE domain-containing protein 3 | (RefSeq) protein SPIRRIG (A)	Pentatricopeptide repeat-containing protein [Dendrobium catenatum]	RecName: Full=Pentatricopeptide repeat-containing protein At4g39952, mitochondrial; Flags: Precursor;	SubName: Full=Pentatricopeptide repeat-containing protein {ECO:0000313|EMBL:PKU86875.1};	FOG: PPR repeat	GO:0009507,chloroplast; GO:0005739,mitochondrion; GO:0004519,endonuclease activity; GO:0003723,RNA binding; GO:1900865,chloroplast RNA modification; GO:0031425,chloroplast RNA processing	PPR repeat
Cluster-23881.0	1	--	uncharacterized protein LOC110104333 isoform X1 [Dendrobium catenatum]	RecName: Full=UDP-N-acetylmuramoyl-L-alanyl-D-glutamate--2,6-diaminopimelate ligase MurE homolog, chloroplastic {ECO:0000305}; Short=AtMurE {ECO:0000303|PubMed:18036201}; AltName: Full=Protein ALBINO OR PALE-GREEN 13 {ECO:0000303|PubMed:18036201}; AltName: Full=Protein PIGMENT DEFECTIVE EMBRYO 316 {ECO:0000305}; Flags: Precursor;	SubName: Full=Uncharacterized protein {ECO:0000313|EMBL:PKU64604.1};	--	GO:0009507,chloroplast; GO:0009295,nucleoid; GO:0016881,acid-amino acid ligase activity; GO:0005524,ATP binding; GO:0051301,cell division; GO:0010020,chloroplast fission; GO:0009658,chloroplast organization; GO:0008360,regulation of cell shape; GO:0006355,regulation of transcription, DNA-templated; GO:0006351,transcription, DNA-templated	Mur ligase middle domain
Cluster-23918.0	1	K03283 heat shock 70kDa protein 1/2/6/8 | (RefSeq) 78 kDa glucose-regulated protein-like (A)	Luminal-binding protein [Dendrobium catenatum]	RecName: Full=Probable mediator of RNA polymerase II transcription subunit 37c; AltName: Full=Heat shock 70 kDa protein 2; AltName: Full=Heat shock cognate 70 kDa protein 2; AltName: Full=Heat shock cognate protein 70-2; Short=AtHsc70-2; AltName: Full=Heat shock protein 70-2; Short=AtHsp70-2;	SubName: Full=Luminal-binding protein {ECO:0000313|EMBL:PKU65149.1};	Molecular chaperones HSP70/HSC70, HSP70 superfamily	GO:0005618,cell wall; GO:0005829,cytosol; GO:0005794,Golgi apparatus; GO:0005634,nucleus; GO:0005886,plasma membrane; GO:0005524,ATP binding; GO:0006355,regulation of transcription, DNA-templated; GO:0009617,response to bacterium; GO:0046686,response to cadmium ion; GO:0009408,response to heat; GO:0009615,response to virus; GO:0006351,transcription, DNA-templated	Hsp70 protein
Cluster-23937.0	1	K01687 dihydroxy-acid dehydratase [EC:4.2.1.9] | (RefSeq) dihydroxy-acid dehydratase, chloroplastic (A)	dihydroxy-acid dehydratase, chloroplastic [Dendrobium catenatum]	RecName: Full=Dihydroxy-acid dehydratase, chloroplastic {ECO:0000255|HAMAP-Rule:MF_00012}; Short=AtDHAD {ECO:0000305}; Short=DAD {ECO:0000255|HAMAP-Rule:MF_00012}; EC=4.2.1.9 {ECO:0000255|HAMAP-Rule:MF_00012}; Flags: Precursor;	SubName: Full=Dihydroxy-acid dehydratase {ECO:0000313|EMBL:PKU63043.1};	Dihydroxy-acid dehydratase	GO:0009507,chloroplast; GO:0009570,chloroplast stroma; GO:0009536,plastid; GO:0051539,4 iron, 4 sulfur cluster binding; GO:0005507,copper ion binding; GO:0004160,dihydroxy-acid dehydratase activity; GO:0016836,hydro-lyase activity; GO:0009082,branched-chain amino acid biosynthetic process; GO:0009553,embryo sac development; GO:0009097,isoleucine biosynthetic process; GO:0009555,pollen development…	Dehydratase family
Cluster-23960.0	1	K17964 leucine-rich PPR motif-containing protein, mitochondrial | (RefSeq) hypothetical protein (A)	Pentatricopeptide repeat-containing protein [Dendrobium catenatum]	RecName: Full=Pentatricopeptide repeat-containing protein At3g06920;	SubName: Full=Pentatricopeptide repeat-containing protein {ECO:0000313|EMBL:PKU86744.1};	FOG: PPR repeat	GO:0043231,intracellular membrane-bounded organelle; GO:0004519,endonuclease activity; GO:0003723,RNA binding; GO:0009451,RNA modification	PPR repeat family
Cluster-23968.0	1	--	--	--	--	--	--	--
Cluster-24047.0	1	K09838 zeaxanthin epoxidase [EC:1.14.15.21] | (RefSeq) zeaxanthin epoxidase, chloroplastic isoform X1 (A)	Zeaxanthin epoxidase, chloroplastic [Dendrobium catenatum]	RecName: Full=Monooxygenase 2 {ECO:0000303|PubMed:10216258}; Short=AtMO2 {ECO:0000303|PubMed:10216258}; EC=1.14.13.-;	SubName: Full=Zeaxanthin epoxidase, chloroplastic {ECO:0000313|EMBL:PKU65379.1};	Kynurenine 3-monooxygenase and related flavoprotein monooxygenases	GO:0071949,FAD binding; GO:0004497,monooxygenase activity; GO:0002239,response to oomycetes; GO:0044550,secondary metabolite biosynthetic process	FAD binding domain
Cluster-24124.0	1	K10999 cellulose synthase A [EC:2.4.1.12] | (RefSeq) cellulose synthase A catalytic subunit 4 [UDP-forming] isoform X1 (A)	cellulose synthase A catalytic subunit 4 [UDP-forming]	RecName: Full=Cellulose synthase A catalytic subunit 4 [UDP-forming]; EC=2.4.1.12; AltName: Full=OsCesA4;	SubName: Full=Cellulose synthase A catalytic subunit 4 [UDP-forming] {ECO:0000313|EMBL:PKU70012.1};	--	GO:0005618,cell wall; GO:0005794,Golgi apparatus; GO:0016021,integral component of membrane; GO:0005886,plasma membrane; GO:0016760,cellulose synthase (UDP-forming) activity; GO:0016759,cellulose synthase activity; GO:0046872,metal ion binding; GO:0071555,cell wall organization; GO:0030244,cellulose biosynthetic process; GO:0042742,defense response to bacterium; GO:0050832,defense response to fun…	Cellulose synthase
Cluster-24124.2	1	K10999 cellulose synthase A [EC:2.4.1.12] | (RefSeq) cellulose synthase A catalytic subunit 4 [UDP-forming] isoform X1 (A)	cellulose synthase A catalytic subunit 4 [UDP-forming]	RecName: Full=Cellulose synthase A catalytic subunit 4 [UDP-forming]; EC=2.4.1.12; AltName: Full=OsCesA4;	SubName: Full=Cellulose synthase A catalytic subunit 4 [UDP-forming] {ECO:0000313|EMBL:PKU70012.1};	--	GO:0005618,cell wall; GO:0005794,Golgi apparatus; GO:0016021,integral component of membrane; GO:0005886,plasma membrane; GO:0016760,cellulose synthase (UDP-forming) activity; GO:0016759,cellulose synthase activity; GO:0046872,metal ion binding; GO:0071555,cell wall organization; GO:0030244,cellulose biosynthetic process; GO:0042742,defense response to bacterium; GO:0050832,defense response to fun…	Cellulose synthase
Cluster-24143.0	1	--	WEB family protein At2g38370-like [Dendrobium catenatum]	RecName: Full=WEB family protein At2g38370;	SubName: Full=WEB family protein {ECO:0000313|EMBL:PKU81190.1};	--	GO:0005829,cytosol; GO:0009904,chloroplast accumulation movement; GO:0009903,chloroplast avoidance movement	Weak chloroplast movement under blue light
Cluster-24148.0	1	K10683 BRCA1-associated RING domain protein 1 | (RefSeq) protein BREAST CANCER SUSCEPTIBILITY 1 homolog isoform X1 (A)	protein BREAST CANCER SUSCEPTIBILITY 1 homolog isoform X2 [Dendrobium catenatum]	RecName: Full=Protein BREAST CANCER SUSCEPTIBILITY 1 homolog {ECO:0000303|PubMed:12582233}; Short=AtBRCA1 {ECO:0000303|PubMed:12582233};	SubName: Full=Protein BREAST CANCER SUSCEPTIBILITY 1 like {ECO:0000313|EMBL:PKU69354.1};	Transcriptional regulator BRCA1	GO:0070531,BRCA1-A complex; GO:0031436,BRCA1-BARD1 complex; GO:0005634,nucleus; GO:0005886,plasma membrane; GO:0046872,metal ion binding; GO:0004842,ubiquitin-protein transferase activity; GO:0071480,cellular response to gamma radiation; GO:0006310,DNA recombination; GO:0006281,DNA repair; GO:0000724,double-strand break repair via homologous recombination; GO:0045717,negative regulation of fatty …	BRCA1 C Terminus (BRCT) domain
Cluster-24197.0	1	K18470 Rho GTPase-activating protein 1 | (RefSeq) protein GDAP2 homolog (A)	ganglioside-induced differentiation-associated protein 2 [Dendrobium catenatum]	--	SubName: Full=Uncharacterized protein {ECO:0000313|EMBL:PKU65656.1};	Hismacro and SEC14 domain-containing proteins	--	Divergent CRAL/TRIO domain
Cluster-24234.0	1	K11380 NuA3 HAT complex component NTO1 | (RefSeq) protein Jade-1 (A)	protein Jade-1 [Dendrobium catenatum]	RecName: Full=Histone-lysine N-methyltransferase TRX1 {ECO:0000305}; Short=OsTrx1 {ECO:0000303|PubMed:24420930}; EC=2.1.1.43 {ECO:0000269|PubMed:24420930}; AltName: Full=Protein SET DOMAIN GROUP 723 {ECO:0000305}; AltName: Full=SET family protein 33 {ECO:0000305}; Short=OsSET33 {ECO:0000303|PubMed:23762371};	SubName: Full=Histone-lysine N-methyltransferase ATX1 {ECO:0000313|EMBL:PKU70262.1};	PHD finger protein BR140/LIN-49	GO:0005634,nucleus; GO:0042054,histone methyltransferase activity; GO:0018024,histone-lysine N-methyltransferase activity; GO:0046872,metal ion binding; GO:0009908,flower development; GO:0035556,intracellular signal transduction; GO:0048578,positive regulation of long-day photoperiodism, flowering	PHD-zinc-finger like domain
Cluster-24308.1	1	K05666 ATP-binding cassette, subfamily C (CFTR/MRP), member 2 | (RefSeq) ABC transporter C family member 4-like isoform X1 (A)	ABC transporter C family member 14-like isoform X2 [Dendrobium catenatum]	RecName: Full=ABC transporter C family member 14; Short=ABC transporter ABCC.14; Short=AtABCC14; EC=3.6.3.44; AltName: Full=ATP-energized glutathione S-conjugate pump 10; AltName: Full=Glutathione S-conjugate-transporting ATPase 10; AltName: Full=Multidrug resistance-associated protein 10;	SubName: Full=ABC transporter C family member 4 {ECO:0000313|EMBL:PKU67612.1};	Multidrug resistance-associated protein/mitoxantrone resistance protein, ABC superfamily	GO:0005794,Golgi apparatus; GO:0016021,integral component of membrane; GO:0000325,plant-type vacuole; GO:0005774,vacuolar membrane; GO:0005773,vacuole; GO:0005524,ATP binding; GO:0042626,ATPase activity, coupled to transmembrane movement of substances; GO:0008559,xenobiotic transmembrane transporting ATPase activity; GO:0055085,transmembrane transport	ABC transporter
Cluster-24308.7	1	K05666 ATP-binding cassette, subfamily C (CFTR/MRP), member 2 | (RefSeq) ABC transporter C family member 4-like isoform X1 (A)	ABC transporter C family member 4-like isoform X1 [Dendrobium catenatum]	RecName: Full=ABC transporter C family member 14; Short=ABC transporter ABCC.14; Short=AtABCC14; EC=3.6.3.44; AltName: Full=ATP-energized glutathione S-conjugate pump 10; AltName: Full=Glutathione S-conjugate-transporting ATPase 10; AltName: Full=Multidrug resistance-associated protein 10;	SubName: Full=ABC transporter C family member 4 {ECO:0000313|EMBL:PKU67612.1};	Multidrug resistance-associated protein/mitoxantrone resistance protein, ABC superfamily	GO:0005794,Golgi apparatus; GO:0016021,integral component of membrane; GO:0000325,plant-type vacuole; GO:0005774,vacuolar membrane; GO:0005773,vacuole; GO:0005524,ATP binding; GO:0042626,ATPase activity, coupled to transmembrane movement of substances; GO:0008559,xenobiotic transmembrane transporting ATPase activity; GO:0055085,transmembrane transport	ABC transporter transmembrane region
Cluster-24308.8	1	K05666 ATP-binding cassette, subfamily C (CFTR/MRP), member 2 | (RefSeq) ABC transporter C family member 4-like isoform X1 (A)	ABC transporter C family member 4-like isoform X1 [Dendrobium catenatum]	RecName: Full=ABC transporter C family member 4; Short=ABC transporter ABCC.4; Short=AtABCC4; EC=3.6.3.44; AltName: Full=ATP-energized glutathione S-conjugate pump 4; AltName: Full=Glutathione S-conjugate-transporting ATPase 4; AltName: Full=Multidrug resistance-associated protein 4;	SubName: Full=ABC transporter C family member 4 {ECO:0000313|EMBL:PKU67612.1};	Multidrug resistance-associated protein/mitoxantrone resistance protein, ABC superfamily	GO:0005794,Golgi apparatus; GO:0016021,integral component of membrane; GO:0000325,plant-type vacuole; GO:0005886,plasma membrane; GO:0009506,plasmodesma; GO:0005774,vacuolar membrane; GO:0005773,vacuole; GO:0005524,ATP binding; GO:0042626,ATPase activity, coupled to transmembrane movement of substances; GO:0008559,xenobiotic transmembrane transporting ATPase activity; GO:0006855,drug transmembran…	ABC transporter transmembrane region
Cluster-24458.0	1	K18158 nuclear control of ATPase protein 2 | (RefSeq) protein DGS1, mitochondrial isoform X1 (A)	protein DGS1, mitochondrial isoform X1 [Dendrobium catenatum]	RecName: Full=Protein DGS1, mitochondrial {ECO:0000305}; AltName: Full=Protein DGD1 SUPPRESSOR 1 {ECO:0000303|PubMed:18208519}; Flags: Precursor;	SubName: Full=Uncharacterized protein {ECO:0000313|EMBL:PKU74212.1};	--	GO:0016021,integral component of membrane; GO:0005741,mitochondrial outer membrane; GO:0005739,mitochondrion; GO:0043234,NA; GO:0019375,galactolipid biosynthetic process; GO:0050665,hydrogen peroxide biosynthetic process	ATP synthase regulation protein NCA2
Cluster-24474.0	1	K10999 cellulose synthase A [EC:2.4.1.12] | (RefSeq) cellulose synthase A catalytic subunit 9 [UDP-forming] (A)	cellulose synthase A catalytic subunit 9 [UDP-forming]	RecName: Full=Cellulose synthase A catalytic subunit 7 [UDP-forming]; Short=AtCesA7; EC=2.4.1.12; AltName: Full=Protein FRAGILE FIBER 5; AltName: Full=Protein IRREGULAR XYLEM 3; Short=AtIRX3;	RecName: Full=Cellulose synthase {ECO:0000256|RuleBase:RU361116}; EC=2.4.1.12 {ECO:0000256|RuleBase:RU361116};	--	GO:0010330,cellulose synthase complex; GO:0009507,chloroplast; GO:0005794,Golgi apparatus; GO:0016021,integral component of membrane; GO:0005886,plasma membrane; GO:0016760,cellulose synthase (UDP-forming) activity; GO:0046872,metal ion binding; GO:0030244,cellulose biosynthetic process; GO:0009832,plant-type cell wall biogenesis; GO:0009833,plant-type primary cell wall biogenesis; GO:0009834,pla…	Cellulose synthase
Cluster-24474.1	1	K10999 cellulose synthase A [EC:2.4.1.12] | (RefSeq) cellulose synthase A catalytic subunit 9 [UDP-forming] (A)	cellulose synthase A catalytic subunit 9 [UDP-forming]	RecName: Full=Cellulose synthase A catalytic subunit 9 [UDP-forming]; EC=2.4.1.12; AltName: Full=OsCesA9;	SubName: Full=Cellulose synthase A catalytic subunit 9 [UDP-forming] {ECO:0000313|EMBL:PKU78757.1};	--	GO:0010330,cellulose synthase complex; GO:0009507,chloroplast; GO:0005794,Golgi apparatus; GO:0016021,integral component of membrane; GO:0005886,plasma membrane; GO:0016760,cellulose synthase (UDP-forming) activity; GO:0016759,cellulose synthase activity; GO:0046872,metal ion binding; GO:0030244,cellulose biosynthetic process; GO:0009833,plant-type primary cell wall biogenesis; GO:0009834,plant-t…	Zinc-binding RING-finger
Cluster-24474.3	1	K10999 cellulose synthase A [EC:2.4.1.12] | (RefSeq) cellulose synthase A catalytic subunit 9 [UDP-forming] (A)	Cellulose synthase A catalytic subunit 9 [UDP-forming]	RecName: Full=Cellulose synthase A catalytic subunit 9 [UDP-forming]; EC=2.4.1.12; AltName: Full=OsCesA9;	SubName: Full=Cellulose synthase A catalytic subunit 9 [UDP-forming] {ECO:0000313|EMBL:PKU78757.1};	--	GO:0010330,cellulose synthase complex; GO:0009507,chloroplast; GO:0005794,Golgi apparatus; GO:0016021,integral component of membrane; GO:0005886,plasma membrane; GO:0016760,cellulose synthase (UDP-forming) activity; GO:0016759,cellulose synthase activity; GO:0046872,metal ion binding; GO:0030244,cellulose biosynthetic process; GO:0009833,plant-type primary cell wall biogenesis; GO:0009834,plant-t…	Cellulose synthase
Cluster-24474.5	1	K10999 cellulose synthase A [EC:2.4.1.12] | (RefSeq) cellulose synthase A catalytic subunit 9 [UDP-forming] (A)	cellulose synthase A catalytic subunit 9 [UDP-forming]	RecName: Full=Cellulose synthase A catalytic subunit 7 [UDP-forming]; Short=AtCesA7; EC=2.4.1.12; AltName: Full=Protein FRAGILE FIBER 5; AltName: Full=Protein IRREGULAR XYLEM 3; Short=AtIRX3;	SubName: Full=Cellulose synthase A catalytic subunit 9 [UDP-forming] {ECO:0000313|EMBL:PKU78757.1};	--	GO:0010330,cellulose synthase complex; GO:0009507,chloroplast; GO:0005794,Golgi apparatus; GO:0016021,integral component of membrane; GO:0005886,plasma membrane; GO:0016760,cellulose synthase (UDP-forming) activity; GO:0046872,metal ion binding; GO:0030244,cellulose biosynthetic process; GO:0009832,plant-type cell wall biogenesis; GO:0009833,plant-type primary cell wall biogenesis; GO:0009834,pla…	Cellulose synthase
Cluster-24502.0	1	K21989 calcium permeable stress-gated cation channel | (RefSeq) CSC1-like protein At1g32090 isoform X1 (A)	CSC1-like protein At1g32090 isoform X1 [Phalaenopsis equestris]	RecName: Full=CSC1-like protein At1g32090;	SubName: Full=DNA-directed RNA polymerase III subunit RPC2 {ECO:0000313|EMBL:PKA53010.1}; EC=2.7.7.6 {ECO:0000313|EMBL:PKA53010.1};	Uncharacterized conserved protein	GO:0005794,Golgi apparatus; GO:0000139,Golgi membrane; GO:0016021,integral component of membrane; GO:0005886,plasma membrane; GO:0009506,plasmodesma; GO:0006811,ion transport	Calcium-dependent channel, 7TM region, putative phosphate
Cluster-24563.0	1	K15718 linoleate 9S-lipoxygenase [EC:1.13.11.58] | (RefSeq) probable linoleate 9S-lipoxygenase 5 (A)	probable linoleate 9S-lipoxygenase 5 [Dendrobium catenatum]	RecName: Full=Probable linoleate 9S-lipoxygenase 5; EC=1.13.11.58; AltName: Full=Leaf lipoxygenase;	SubName: Full=Putative linoleate 9S-lipoxygenase 5 {ECO:0000313|EMBL:PKU74323.1};	--	GO:0005737,cytoplasm; GO:0046872,metal ion binding; GO:0016702,oxidoreductase activity, acting on single donors with incorporation of molecular oxygen, incorporation of two atoms of oxygen; GO:0031408,oxylipin biosynthetic process	Lipoxygenase
Cluster-24596.0	1	--	hypothetical protein MA16_Dca009308 [Dendrobium catenatum]	--	SubName: Full=Uncharacterized protein {ECO:0000313|EMBL:PKU80896.1};	--	--	Cotton fibre expressed protein
Cluster-24601.0	1	K04733 interleukin-1 receptor-associated kinase 4 [EC:2.7.11.1] | (RefSeq) probable LRR receptor-like serine/threonine-protein kinase At1g63430 (A)	probable LRR receptor-like serine/threonine-protein kinase At1g63430 isoform X1 [Dendrobium catenatum]	RecName: Full=Probable LRR receptor-like serine/threonine-protein kinase At1g63430; EC=2.7.11.1; Flags: Precursor;	SubName: Full=Putative LRR receptor-like serine/threonine-protein kinase {ECO:0000313|EMBL:PKU84148.1};	--	GO:0016021,integral component of membrane; GO:0005886,plasma membrane; GO:0005524,ATP binding; GO:0004674,protein serine/threonine kinase activity	Protein tyrosine kinase
Cluster-24601.3	1	K04733 interleukin-1 receptor-associated kinase 4 [EC:2.7.11.1] | (RefSeq) probable LRR receptor-like serine/threonine-protein kinase At1g63430 (A)	probable LRR receptor-like serine/threonine-protein kinase At1g63430 isoform X1 [Dendrobium catenatum]	RecName: Full=Probable LRR receptor-like serine/threonine-protein kinase At1g63430; EC=2.7.11.1; Flags: Precursor;	SubName: Full=Putative LRR receptor-like serine/threonine-protein kinase {ECO:0000313|EMBL:PKU84148.1};	--	GO:0016021,integral component of membrane; GO:0005886,plasma membrane; GO:0005524,ATP binding; GO:0004674,protein serine/threonine kinase activity	Protein tyrosine kinase
Cluster-24601.4	1	K04733 interleukin-1 receptor-associated kinase 4 [EC:2.7.11.1] | (RefSeq) probable LRR receptor-like serine/threonine-protein kinase At1g63430 (A)	probable LRR receptor-like serine/threonine-protein kinase At1g63430 isoform X1 [Dendrobium catenatum]	RecName: Full=Probable LRR receptor-like serine/threonine-protein kinase At1g63430; EC=2.7.11.1; Flags: Precursor;	SubName: Full=Putative LRR receptor-like serine/threonine-protein kinase {ECO:0000313|EMBL:PKU84148.1};	--	GO:0016021,integral component of membrane; GO:0005886,plasma membrane; GO:0005524,ATP binding; GO:0004674,protein serine/threonine kinase activity	Protein tyrosine kinase
Cluster-24630.0	1	K14270 aminotransferase | (RefSeq) probable aminotransferase ACS12 (A)	probable aminotransferase ACS12 [Dendrobium catenatum]	RecName: Full=Probable aminotransferase ACS12; EC=2.6.1.-;	SubName: Full=Putative aminotransferase ACS12 {ECO:0000313|EMBL:PKU73118.1};	1-aminocyclopropane-1-carboxylate synthase, and related proteins	GO:0030170,pyridoxal phosphate binding; GO:0008483,transaminase activity; GO:0009058,biosynthetic process	Aminotransferase class I and II
Cluster-24705.0	1	K18485 myogenic factor 6 | (RefSeq) transcription factor bHLH96 (A)	transcription factor bHLH96-like [Dendrobium catenatum]	RecName: Full=Transcription factor bHLH96; AltName: Full=Basic helix-loop-helix protein 96; Short=AtbHLH96; Short=bHLH 96; AltName: Full=Transcription factor EN 15; AltName: Full=bHLH transcription factor bHLH096;	SubName: Full=Transcription factor bHLH96 {ECO:0000313|EMBL:PKU81871.1};	--	GO:0005634,nucleus; GO:0003677,DNA binding; GO:0003700,DNA-binding transcription factor activity; GO:0046983,protein dimerization activity; GO:0006351,transcription, DNA-templated	Helix-loop-helix DNA-binding domain
Cluster-24714.0	1	K22733 magnesium transporter | (RefSeq) hypothetical protein (A)	pentatricopeptide repeat-containing protein At4g32450, mitochondrial-like [Dendrobium catenatum]	RecName: Full=Pentatricopeptide repeat-containing protein At4g32450, mitochondrial; Flags: Precursor;	SubName: Full=Pentatricopeptide repeat-containing protein {ECO:0000313|EMBL:PKU80338.1};	FOG: PPR repeat	GO:0043231,intracellular membrane-bounded organelle; GO:0005739,mitochondrion; GO:0004519,endonuclease activity; GO:0003723,RNA binding; GO:0008270,zinc ion binding; GO:0009451,RNA modification	DYW family of nucleic acid deaminases
Cluster-24726.0	1	K03217 YidC/Oxa1 family membrane protein insertase | (RefSeq) ALBINO3-like protein 2, chloroplastic isoform X1 (A)	ALBINO3-like protein 2, chloroplastic isoform X1 [Dendrobium catenatum]	RecName: Full=ALBINO3-like protein 2, chloroplastic; Short=Ath5; Flags: Precursor;	SubName: Full=ALBINO3-like protein 3, mitochondrial {ECO:0000313|EMBL:PKA61310.1};	Inner membrane protein translocase involved in respiratory chain assembly	GO:0009535,chloroplast thylakoid membrane; GO:0016021,integral component of membrane; GO:0051205,protein insertion into membrane	Tetratricopeptide repeat
Cluster-24741.0	1	K00679 phospholipid:diacylglycerol acyltransferase [EC:2.3.1.158] | (RefSeq) hypothetical protein (A)	GDSL esterase/lipase At5g55050-like [Dendrobium catenatum]	RecName: Full=GDSL esterase/lipase At4g16230; EC=3.1.1.-; AltName: Full=Extracellular lipase At4g16230; Flags: Precursor;	SubName: Full=GDSL esterase/lipase {ECO:0000313|EMBL:PKU83750.1};	--	GO:0005576,extracellular region; GO:0016788,hydrolase activity, acting on ester bonds; GO:0016042,lipid catabolic process	GDSL-like Lipase/Acylhydrolase
Cluster-24764.0	1	K19041 E3 ubiquitin-protein ligase RNF38/44 [EC:2.3.2.27] | (RefSeq) NEP1-interacting protein-like 1 (A)	NEP1-interacting protein-like 1 [Dendrobium catenatum]	RecName: Full=NEP1-interacting protein 1; AltName: Full=RING-H2 finger protein ATL26;	SubName: Full=NEP1-interacting protein 1 {ECO:0000313|EMBL:PKU64519.1};	FOG: Predicted E3 ubiquitin ligase	GO:0009535,chloroplast thylakoid membrane; GO:0016021,integral component of membrane; GO:0046872,metal ion binding; GO:0061630,ubiquitin protein ligase activity; GO:0043161,proteasome-mediated ubiquitin-dependent protein catabolic process	Ring finger domain
Cluster-24774.0	1	--	uncharacterized protein LOC110092209 isoform X1 [Dendrobium catenatum]	--	SubName: Full=Uncharacterized protein {ECO:0000313|EMBL:PKA63502.1};	--	--	--
Cluster-24803.0	1	K06636 structural maintenance of chromosome 1 | (RefSeq) structural maintenance of chromosomes protein 2-2-like (A)	hypothetical protein MA16_Dca000318 [Dendrobium catenatum]	RecName: Full=Protein GRAVITROPIC IN THE LIGHT 1 {ECO:0000303|PubMed:16640600};	SubName: Full=Uncharacterized protein {ECO:0000313|EMBL:PKU78974.1};	--	GO:0009959,negative gravitropism; GO:0009639,response to red or far red light	Plant protein of unknown function (DUF641)
Cluster-24864.0	1	K03868 RING-box protein 1 [EC:2.3.2.32] | (RefSeq) uncharacterized LOC100792815 (A)	putative GEM-like protein 8 [Dendrobium catenatum]	RecName: Full=Putative GEM-like protein 8;	SubName: Full=GEM-like protein 8 {ECO:0000313|EMBL:PKU74171.1};	--	--	GRAM domain
Cluster-24870.0	1	K09419 heat shock transcription factor, other eukaryote | (RefSeq) heat stress transcription factor B-2b-like (A)	heat stress transcription factor B-2b-like [Dendrobium catenatum]	RecName: Full=Heat stress transcription factor B-2b; AltName: Full=Heat stress transcription factor 2; Short=rHsf2; AltName: Full=Heat stress transcription factor 21; Short=OsHsf-21;	SubName: Full=Heat stress transcription factor B-2b {ECO:0000313|EMBL:PKU64434.1};	Heat shock transcription factor	GO:0005634,nucleus; GO:0003700,DNA-binding transcription factor activity; GO:0043565,sequence-specific DNA binding; GO:0006351,transcription, DNA-templated	HSF-type DNA-binding
Cluster-24893.0	1	K18643 katanin p80 WD40 repeat-containing subunit B1 | (RefSeq) uncharacterized LOC105795008 (A)	uncharacterized protein LOC110098080 [Dendrobium catenatum]	--	SubName: Full=Uncharacterized protein {ECO:0000313|EnsemblPlants:GSMUA_Achr4P11120_001};	--	--	Protein of unknown function (DUF789)
Cluster-24896.0	1	--	uncharacterized protein LOC110114073 isoform X1 [Dendrobium catenatum]	--	SubName: Full=Uncharacterized protein {ECO:0000313|EMBL:PKU67018.1};	--	--	Protein of unknown function (DUF1195)
Cluster-24901.0	1	--	hypothetical protein MA16_Dca024474 [Dendrobium catenatum]	--	SubName: Full=Uncharacterized protein {ECO:0000313|EMBL:PKU59985.1};	--	--	--
Cluster-24998.0	1	K03635 molybdopterin synthase catalytic subunit [EC:2.8.1.12] | (RefSeq) molybdopterin synthase catalytic subunit (A)	Molybdopterin synthase catalytic subunit [Dendrobium catenatum]	RecName: Full=Molybdopterin synthase catalytic subunit {ECO:0000255|HAMAP-Rule:MF_03052}; EC=2.8.1.12 {ECO:0000255|HAMAP-Rule:MF_03052}; AltName: Full=Molybdenum cofactor synthesis protein 2 large subunit {ECO:0000255|HAMAP-Rule:MF_03052}; AltName: Full=Molybdenum cofactor synthesis protein 2B {ECO:0000255|HAMAP-Rule:MF_03052}; Short=MOCS2B {ECO:0000255|HAMAP-Rule:MF_03052};	SubName: Full=Molybdopterin synthase catalytic subunit {ECO:0000313|EMBL:PKU72301.1};	Molybdopterin converting factor subunit 2	GO:0005829,cytosol; GO:0019008,molybdopterin synthase complex; GO:0030366,molybdopterin synthase activity; GO:0006777,Mo-molybdopterin cofactor biosynthetic process	MoaE protein
Cluster-24999.0	1	K01081 5'-nucleotidase [EC:3.1.3.5] | (RefSeq) 7-methylguanosine phosphate-specific 5'-nucleotidase A (A)	hypothetical protein AXF42_Ash018342 [Apostasia shenzhenica]	--	SubName: Full=Uncharacterized protein {ECO:0000313|EMBL:PKA45791.1};	Uncharacterized conserved protein	--	Pyrimidine 5'-nucleotidase (UMPH-1)
Cluster-25009.0	1	K06636 structural maintenance of chromosome 1 | (RefSeq) uncharacterized protein LOC112290944 isoform X1 (A)	hypothetical protein MA16_Dca000318 [Dendrobium catenatum]	RecName: Full=Protein GRAVITROPIC IN THE LIGHT 1 {ECO:0000303|PubMed:16640600};	SubName: Full=Uncharacterized protein {ECO:0000313|EMBL:PKU78974.1};	--	GO:0009959,negative gravitropism; GO:0009639,response to red or far red light	Plant protein of unknown function (DUF641)
Cluster-25014.0	1	--	Pentatricopeptide repeat-containing protein [Dendrobium catenatum]	--	SubName: Full=Pentatricopeptide repeat-containing protein {ECO:0000313|EMBL:PKU80491.1};	--	--	--
Cluster-25053.0	1	K19525 vacuolar protein sorting-associated protein 13A/C | (RefSeq) uncharacterized protein LOC110098611 (A)	putative mitochondrial protein [Dendrobium catenatum]	RecName: Full=Uncharacterized mitochondrial protein AtMg00860; AltName: Full=ORF158;	SubName: Full=Putative mitochondrial protein {ECO:0000313|EMBL:PKU77049.1};	FOG: Transposon-encoded proteins with TYA, reverse transcriptase, integrase domains in various combinations	GO:0005739,mitochondrion	Reverse transcriptase (RNA-dependent DNA polymerase)
Cluster-25061.0	1	K08857 NIMA (never in mitosis gene a)-related kinase 1/4/5 [EC:2.7.11.1] | (RefSeq) serine/threonine-protein kinase Nek2 (A)	serine/threonine-protein kinase Nek2 [Dendrobium catenatum]	RecName: Full=Serine/threonine-protein kinase Nek2 {ECO:0000305}; EC=2.7.11.1 {ECO:0000305}; AltName: Full=NimA-related protein kinase 2 {ECO:0000303|PubMed:17886359}; AltName: Full=OsNek2 {ECO:0000303|PubMed:17886359};	SubName: Full=Serine/threonine-protein kinase Nek2 {ECO:0000313|EMBL:PKU59056.1};	Serine/threonine protein kinase	GO:0005524,ATP binding; GO:0004674,protein serine/threonine kinase activity	Protein kinase domain
Cluster-25081.1	1	K05864 peptidyl-prolyl isomerase D [EC:5.2.1.8] | (RefSeq) peptidyl-prolyl cis-trans isomerase CYP40 (A)	peptidyl-prolyl cis-trans isomerase CYP40 [Dendrobium catenatum]	RecName: Full=Peptidyl-prolyl cis-trans isomerase CYP40; Short=PPIase CYP40; EC=5.2.1.8; AltName: Full=Cyclophilin of 40 kDa; Short=Cyclophilin-40; AltName: Full=Protein SQUINT; AltName: Full=Rotamase CYP40;	SubName: Full=Peptidyl-prolyl cis-trans isomerase CYP40 {ECO:0000313|EMBL:PKA55478.1}; EC=5.2.1.8 {ECO:0000313|EMBL:PKA55478.1};	HSP90 co-chaperone CPR7/Cyclophilin	GO:0005737,cytoplasm; GO:0005829,cytosol; GO:0003755,peptidyl-prolyl cis-trans isomerase activity; GO:0010582,floral meristem determinacy; GO:0006457,protein folding; GO:0010050,vegetative phase change	Cyclophilin type peptidyl-prolyl cis-trans isomerase/CLD
Cluster-25156.0	1	K10904 TIMELESS-interacting protein | (RefSeq) chromosome segregation in meiosis protein 3 isoform X1 (A)	chromosome segregation in meiosis protein 3 isoform X1 [Dendrobium catenatum]	--	SubName: Full=Uncharacterized protein {ECO:0000313|EMBL:PKU87775.1};	Meiotic chromosome segregation protein	--	Replication Fork Protection Component Swi3
Cluster-25168.0	1	K21630 GATA-type zinc finger protein 1 | (RefSeq) putative GATA transcription factor 22 (A)	putative GATA transcription factor 22 [Dendrobium catenatum]	RecName: Full=Putative GATA transcription factor 22;	SubName: Full=GATA transcription factor 22 {ECO:0000313|EMBL:PKU82380.1};	GATA-4/5/6 transcription factors	GO:0005634,nucleus; GO:0005667,transcription factor complex; GO:0003682,chromatin binding; GO:0003700,DNA-binding transcription factor activity; GO:0000977,RNA polymerase II regulatory region sequence-specific DNA binding; GO:0001085,RNA polymerase II transcription factor binding; GO:0044212,transcription regulatory region DNA binding; GO:0001228,DNA-binding transcription activator activity, RNA …	GATA zinc finger
Cluster-25188.0	1	K22520 protein disulfide-isomerase [EC:5.3.4.1] | (RefSeq) protein SPA, chloroplastic isoform X1 (A)	protein SPA, chloroplastic isoform X1 [Dendrobium catenatum]	RecName: Full=Protein SPA, chloroplastic {ECO:0000303|PubMed:24372694}; AltName: Full=Sugar partition-affecting protein {ECO:0000303|PubMed:24372694}; Flags: Precursor;	SubName: Full=Protein disulfide-isomerase LQY1 {ECO:0000313|EMBL:PKU62981.1};	--	GO:0009535,chloroplast thylakoid membrane; GO:0016021,integral component of membrane	Family of unknown function (DUF5351)
Cluster-25204.0	1	--	protein MULTIPOLAR SPINDLE 1 isoform X3 [Dendrobium catenatum]	RecName: Full=Protein MULTIPOLAR SPINDLE 1 {ECO:0000303|PubMed:19500302}; AltName: Full=Protein PUTATIVE RECOMBINATION INITIATION DEFECTS 2 {ECO:0000303|PubMed:19763177}; Short=AtPRD2 {ECO:0000303|PubMed:19763177};	SubName: Full=Uncharacterized protein {ECO:0000313|EMBL:PKU86338.1};	--	GO:0005737,cytoplasm; GO:0005634,nucleus; GO:0005819,spindle; GO:0051026,chiasma assembly; GO:0007059,chromosome segregation; GO:0009553,embryo sac development; GO:0007140,male meiotic nuclear division; GO:0042138,meiotic DNA double-strand break formation; GO:0000212,meiotic spindle organization; GO:0048236,plant-type sporogenesis; GO:0009555,pollen development	--
Cluster-25293.0	1	--	putative lipid-transfer protein DIR1 [Dendrobium catenatum]	RecName: Full=Putative lipid-transfer protein DIR1; AltName: Full=Protein DEFECTIVE IN INDUCED RESISTANCE 1; Flags: Precursor;	SubName: Full=Lipid-transfer protein DIR1 {ECO:0000313|EMBL:PKU63526.1};	--	GO:0048046,apoplast; GO:0005783,endoplasmic reticulum; GO:0009506,plasmodesma; GO:0005504,fatty acid binding; GO:0043621,protein self-association; GO:0008270,zinc ion binding; GO:0006869,lipid transport; GO:0009627,systemic acquired resistance; GO:0009862,systemic acquired resistance, salicylic acid mediated signaling pathway	Probable lipid transfer
Cluster-25300.0	1	K16911 ATP-dependent RNA helicase DDX21 [EC:3.6.4.13] | (RefSeq) DEAD-box ATP-dependent RNA helicase 3, chloroplastic (A)	DEAD-box ATP-dependent RNA helicase 3, chloroplastic [Dendrobium catenatum]	RecName: Full=DEAD-box ATP-dependent RNA helicase 3A, chloroplastic {ECO:0000305}; Short=ZmRH3A {ECO:0000305}; EC=3.6.4.13 {ECO:0000305}; Flags: Precursor;	SubName: Full=DEAD-box ATP-dependent RNA helicase 3, chloroplastic {ECO:0000313|EMBL:PKU77785.1};	ATP-dependent RNA helicase	GO:0009507,chloroplast; GO:0005634,nucleus; GO:0005524,ATP binding; GO:0004386,helicase activity; GO:0003723,RNA binding; GO:0008270,zinc ion binding; GO:0009658,chloroplast organization; GO:0000373,Group II intron splicing; GO:0042254,ribosome biogenesis	DEAD/DEAH box helicase
Cluster-25348.0	1	--	uncharacterized protein LOC110107069 [Dendrobium catenatum]	--	SubName: Full=Uncharacterized protein {ECO:0000313|EMBL:PKU87613.1};	--	--	--
Cluster-25366.0	1	K19477 cGMP-dependent protein kinase 2 [EC:2.7.11.12] | (RefSeq) protein phosphatase 2C and cyclic nucleotide-binding/kinase domain-containing protein-like (A)	Protein phosphatase 2C and cyclic nucleotide-binding/kinase domain-containing protein [Dendrobium catenatum]	RecName: Full=Protein phosphatase 2C and cyclic nucleotide-binding/kinase domain-containing protein; Includes: RecName: Full=Probable protein phosphatase 2C 19; Short=AtPP2C19; EC=3.1.3.16; Includes: RecName: Full=Probable inactive cyclic nucleotide-dependent protein kinase At2g20050;	SubName: Full=Protein phosphatase 2C and cyclic nucleotide-binding/kinase domain-containing protein {ECO:0000313|EMBL:PKU63642.1};	cAMP-dependent protein kinase catalytic subunit (PKA)	GO:0005886,plasma membrane; GO:0005524,ATP binding; GO:0046872,metal ion binding; GO:0004721,phosphoprotein phosphatase activity; GO:0004674,protein serine/threonine kinase activity	Protein kinase domain
Cluster-25446.0	1	K03006 DNA-directed RNA polymerase II subunit RPB1 [EC:2.7.7.6] | (RefSeq) early nodulin-like protein 2 (A)	mavicyanin-like [Dendrobium catenatum]	RecName: Full=Mavicyanin;	SubName: Full=Mavicyanin {ECO:0000313|EMBL:PKU88106.1};	--	GO:0009055,electron transfer activity; GO:0046872,metal ion binding	Plastocyanin-like domain
Cluster-2546.0	1	--	--	--	--	--	--	--
Cluster-25485.1	1	--	uncharacterized protein LOC110099666 isoform X2 [Dendrobium catenatum]	--	SubName: Full=Uncharacterized protein {ECO:0000313|EMBL:PKU66769.1};	--	--	Protein of unknown function (DUF3741)
Cluster-25631.0	1	--	uncharacterized protein LOC110107421 [Dendrobium catenatum]	--	SubName: Full=Uncharacterized protein {ECO:0000313|EMBL:PKU74483.1};	--	--	PcfK-like protein
Cluster-25645.0	1	K11268 N-acetyltransferase [EC:2.3.1.-] | (RefSeq) protein CHROMOSOME TRANSMISSION FIDELITY 7 (A)	protein CHROMOSOME TRANSMISSION FIDELITY 7 [Dendrobium catenatum]	RecName: Full=Protein CHROMOSOME TRANSMISSION FIDELITY 7; EC=2.3.1.-; AltName: Full=Cohesion establishment factor CTF7; AltName: Full=Protein ESTABLISHMENT OF COHESION 1;	SubName: Full=N-acetyltransferase {ECO:0000313|EMBL:PKU61093.1};	Protein involved in establishing cohesion between sister chromatids during DNA replication	GO:0005737,cytoplasm; GO:0005634,nucleus; GO:0016407,acetyltransferase activity; GO:0046872,metal ion binding; GO:0048653,anther development; GO:0051301,cell division; GO:0080186,developmental vegetative growth; GO:0000724,double-strand break repair via homologous recombination; GO:0009793,embryo development ending in seed dormancy; GO:0009553,embryo sac development; GO:0034089,establishment of m…	ESCO1/2 acetyl-transferase
Cluster-25653.0	1	K18810 cyclin D1/2/4, plant | (RefSeq) cyclin-D2-1-like isoform X1 (A)	cyclin-D2-1-like isoform X1 [Dendrobium catenatum]	RecName: Full=Cyclin-D1-1; AltName: Full=Cyclin-delta-1; Short=Cyclin-d1; AltName: Full=G1/S-specific cyclin-D1-1; Short=CycD1;1;	SubName: Full=Cyclin-D1-1 {ECO:0000313|EMBL:PKU74612.1};	G1/S-specific cyclin D	GO:0005634,nucleus; GO:0007049,cell cycle; GO:0051301,cell division	Cyclin, N-terminal domain
Cluster-25681.0	1	K15283 solute carrier family 35, member E1 | (RefSeq) xylulose 5-phosphate/phosphate translocator, chloroplastic (A)	uncharacterized protein LOC110021963 [Phalaenopsis equestris]	--	SubName: Full=Uncharacterized protein {ECO:0000313|EMBL:PKA45977.1};	--	--	--
Cluster-25761.0	1	K11426 SET and MYND domain-containing protein | (RefSeq) hypothetical protein (A)	uncharacterized protein LOC110097455 [Dendrobium catenatum]	--	SubName: Full=Uncharacterized protein {ECO:0000313|EMBL:PKU65950.1};	--	--	Protein of unknown function (DUF620)
Cluster-2581.0	1	K13473 chitin elicitor-binding protein | (RefSeq) uncharacterized protein LOC100384051 precursor (A)	chitin elicitor-binding protein-like isoform X1 [Dendrobium catenatum]	RecName: Full=Chitin elicitor-binding protein {ECO:0000303|PubMed:16829581}; Short=CEBiP {ECO:0000303|PubMed:16829581}; Short=OsCEBiP {ECO:0000303|PubMed:27238968}; AltName: Full=Lysin motif-containing protein 1; Short=Os-LYP1; Flags: Precursor;	SubName: Full=chitin elicitor-binding protein {ECO:0000313|RefSeq:XP_008781263.1};	--	GO:0016021,integral component of membrane; GO:0005886,plasma membrane; GO:0008061,chitin binding; GO:0043621,protein self-association; GO:0006952,defense response	LysM domain
Cluster-25843.0	1	--	hypothetical protein MA16_Dca010652 [Dendrobium catenatum]	RecName: Full=Cyclin-dependent protein kinase inhibitor SMR4 {ECO:0000303|PubMed:17599908, ECO:0000303|PubMed:24399300, ECO:0000303|PubMed:26546445}; AltName: Full=Protein SIAMESE-RELATED 4 {ECO:0000303|PubMed:17599908, ECO:0000303|PubMed:24399300, ECO:0000303|PubMed:26546445};	SubName: Full=Uncharacterized protein {ECO:0000313|EMBL:PKU68908.1};	--	GO:0004860,protein kinase inhibitor activity; GO:0007049,cell cycle	--
Cluster-25949.2	1	K13464 jasmonate ZIM domain-containing protein | (RefSeq) protein TIFY 10c-like (A)	protein TIFY 10c-like [Dendrobium catenatum]	RecName: Full=Protein TIFY 10c {ECO:0000305};	SubName: Full=Protein TIFY 10A {ECO:0000313|EMBL:PKU69035.1};	--	GO:0005829,cytosol; GO:0005634,nucleus; GO:0006952,defense response; GO:0006355,regulation of transcription, DNA-templated; GO:0006351,transcription, DNA-templated	tify domain
Cluster-26026.0	1	--	uncharacterized protein LOC110099758 [Dendrobium catenatum]	--	SubName: Full=Uncharacterized protein {ECO:0000313|EMBL:PKU84608.1};	--	--	Cotton fibre expressed protein
Cluster-26047.1	1	K17964 leucine-rich PPR motif-containing protein, mitochondrial | (RefSeq) pentatricopeptide repeat-containing protein At5g55840 (A)	pentatricopeptide repeat-containing protein At4g21880, mitochondrial-like [Dendrobium catenatum]	RecName: Full=Pentatricopeptide repeat-containing protein At4g21880, mitochondrial; Flags: Precursor;	SubName: Full=Pentatricopeptide repeat-containing protein {ECO:0000313|EMBL:PKU85832.1};	FOG: PPR repeat	GO:0043231,intracellular membrane-bounded organelle; GO:0005739,mitochondrion; GO:0004519,endonuclease activity; GO:0003723,RNA binding; GO:0009451,RNA modification	PPR repeat family
Cluster-26050.0	1	--	--	--	--	--	--	--
Cluster-2607.0	1	K14492 two-component response regulator ARR-A family | (RefSeq) two-component response regulator ORR9-like (A)	two-component response regulator ORR9-like [Dendrobium catenatum]	RecName: Full=Two-component response regulator ORR9 {ECO:0000305}; AltName: Full=OsRR9 {ECO:0000303|PubMed:16919402}; AltName: Full=OsRRA1 {ECO:0000303|PubMed:16891544};	SubName: Full=Two-component response regulator ARR9 {ECO:0000313|EMBL:PKU77182.1};	GATA-4/5/6 transcription factors	GO:0005622,intracellular; GO:0009736,cytokinin-activated signaling pathway; GO:0000160,phosphorelay signal transduction system; GO:0006355,regulation of transcription, DNA-templated; GO:0006351,transcription, DNA-templated	Response regulator receiver domain
Cluster-26088.0	1	--	axial regulator YABBY 5-like [Dendrobium catenatum]	RecName: Full=Axial regulator YABBY 5;	SubName: Full=Protein YABBY 2 {ECO:0000313|EMBL:PKU64994.1};	--	GO:0005634,nucleus; GO:0003677,DNA binding; GO:0003700,DNA-binding transcription factor activity; GO:0046872,metal ion binding; GO:0009944,polarity specification of adaxial/abaxial axis; GO:2000024,regulation of leaf development; GO:1902183,regulation of shoot apical meristem development; GO:0006355,regulation of transcription, DNA-templated	YABBY protein
Cluster-26101.0	1	K03549 KUP system potassium uptake protein | (RefSeq) potassium transporter 8-like isoform X1 (A)	uncharacterized protein LOC110114821 [Dendrobium catenatum]	--	SubName: Full=Uncharacterized protein {ECO:0000313|EMBL:PKU80951.1};	--	--	NHL repeat
Cluster-26232.0	1	K08857 NIMA (never in mitosis gene a)-related kinase 1/4/5 [EC:2.7.11.1] | (RefSeq) serine/threonine-protein kinase Nek2 (A)	serine/threonine-protein kinase Nek2 [Dendrobium catenatum]	RecName: Full=Serine/threonine-protein kinase Nek2 {ECO:0000305}; EC=2.7.11.1 {ECO:0000305}; AltName: Full=NimA-related protein kinase 2 {ECO:0000303|PubMed:17886359}; AltName: Full=OsNek2 {ECO:0000303|PubMed:17886359};	SubName: Full=Serine/threonine-protein kinase Nek2 {ECO:0000313|EMBL:PKU59056.1};	Serine/threonine protein kinase	GO:0005524,ATP binding; GO:0004674,protein serine/threonine kinase activity	Protein kinase domain
Cluster-26282.0	1	--	transcription factor TCP4-like [Dendrobium catenatum]	RecName: Full=Transcription factor TCP4; AltName: Full=Protein MATERNAL EFFECT EMBRYO ARREST 35;	SubName: Full=Transcription factor TCP4 {ECO:0000313|EMBL:PKU72675.1};	--	GO:0005634,nucleus; GO:0003677,DNA binding; GO:0003700,DNA-binding transcription factor activity; GO:0030154,cell differentiation; GO:0048826,cotyledon morphogenesis; GO:0009793,embryo development ending in seed dormancy; GO:0048366,leaf development; GO:0009965,leaf morphogenesis; GO:0045962,positive regulation of development, heterochronic; GO:0006355,regulation of transcription, DNA-templated; …	TCP family transcription factor
Cluster-26319.0	1	--	--	--	--	--	--	--
Cluster-26354.0	1	K15263 cell growth-regulating nucleolar protein | (RefSeq) UBP1-associated proteins 1C isoform X1 (A)	UBP1-associated proteins 1C isoform X2 [Dendrobium catenatum]	RecName: Full=UBP1-associated proteins 1C;	SubName: Full=Uncharacterized protein {ECO:0000313|EMBL:PKU84385.1};	Cell growth-regulating nucleolar protein	GO:0005634,nucleus; GO:0003723,RNA binding; GO:0008270,zinc ion binding	LYAR-type C2HC zinc finger
Cluster-26392.0	1	K04733 interleukin-1 receptor-associated kinase 4 [EC:2.7.11.1] | (RefSeq) probable receptor-like protein kinase At5g59700 (A)	putative receptor-like protein kinase [Dendrobium catenatum]	RecName: Full=Probable receptor-like protein kinase At1g30570; EC=2.7.11.-; Flags: Precursor;	SubName: Full=Putative receptor-like protein kinase {ECO:0000313|EMBL:PKU80260.1};	Serine/threonine protein kinase	GO:0016021,integral component of membrane; GO:0005886,plasma membrane; GO:0005524,ATP binding; GO:0004674,protein serine/threonine kinase activity; GO:0009741,response to brassinosteroid; GO:0009826,unidimensional cell growth	Protein tyrosine kinase
Cluster-26419.0	1	K17710 pentatricopeptide repeat domain-containing protein 1 | (RefSeq) hypothetical protein (A)	pentatricopeptide repeat-containing protein At5g02860-like [Dendrobium catenatum]	RecName: Full=Pentatricopeptide repeat-containing protein At5g02860;	SubName: Full=Pentatricopeptide repeat-containing protein {ECO:0000313|EMBL:PKU68766.1};	FOG: PPR repeat	GO:0043231,intracellular membrane-bounded organelle; GO:0004519,endonuclease activity; GO:0003723,RNA binding; GO:0009451,RNA modification	PPR repeat family
Cluster-26465.0	1	K13459 disease resistance protein RPS2 | (RefSeq) probable disease resistance protein At1g61300 (A)	probable disease resistance protein At1g61300 [Dendrobium catenatum]	--	SubName: Full=Disease resistance protein RPS5 {ECO:0000313|EMBL:PKU65570.1};	--	--	--
Cluster-26516.0	1	K10569 endonuclease VIII-like 3 | (RefSeq) hypothetical protein (A)	uncharacterized protein LOC110092989 [Dendrobium catenatum]	--	SubName: Full=Uncharacterized protein {ECO:0000313|EMBL:PKU81895.1};	--	--	GRF zinc finger
Cluster-26564.0	1	K20777 exonuclease 3'-5' domain-containing protein 2 [EC:3.1.11.1] | (RefSeq) Werner syndrome ATP-dependent helicase homolog (A)	Werner Syndrome-like exonuclease [Dendrobium catenatum]	RecName: Full=Werner Syndrome-like exonuclease; EC=3.1.-.-;	SubName: Full=Werner Syndrome-like exonuclease {ECO:0000313|EMBL:PKU67940.1};	Predicted 3'-5' exonuclease	GO:0005634,nucleus; GO:0008408,3'-5' exonuclease activity; GO:0003677,DNA binding; GO:0046872,metal ion binding	3'-5' exonuclease
Cluster-26565.0	1	K11274 chromosome transmission fidelity protein 4 | (RefSeq) WD repeat and HMG-box DNA-binding protein 1 (A)	WD repeat and HMG-box DNA-binding protein 1 [Dendrobium catenatum]	RecName: Full=WD40 repeat-containing protein HOS15 {ECO:0000305}; AltName: Full=HIGH OSMOTIC STRESS GENE EXPRESSION 15 {ECO:0000303|PubMed:18356294};	SubName: Full=Protein Mut11 {ECO:0000313|EMBL:PKU63374.1};	WD40 repeat protein	GO:0080008,Cul4-RING E3 ubiquitin ligase complex; GO:0000118,histone deacetylase complex; GO:0005634,nucleus; GO:0003714,transcription corepressor activity; GO:0016575,histone deacetylation; GO:0006357,regulation of transcription by RNA polymerase II; GO:0009409,response to cold; GO:0006351,transcription, DNA-templated	Minichromosome loss protein, Mcl1, middle region
Cluster-26619.0	1	K01599 uroporphyrinogen decarboxylase [EC:4.1.1.37] | (RefSeq) hypothetical protein (A)	Peptide-N4-(N-acetyl-beta-glucosaminyl)asparagine amidase A [Dendrobium catenatum]	RecName: Full=Peptide-N4-(N-acetyl-beta-glucosaminyl)asparagine amidase A; Short=PNGase A; EC=3.5.1.52; AltName: Full=Glycopeptide N-glycosidase; AltName: Full=N-glycanase; Contains: RecName: Full=Peptide-N4-(N-acetyl-beta-glucosaminyl)asparagine amidase A light chain; AltName: Full=PNGase A small chain; AltName: Full=PNGase A subunit B; Contains: RecName: Full=Peptide-N4-(N-acetyl-beta-glucosami…	SubName: Full=Peptide-N4-(N-acetyl-beta-glucosaminyl)asparagine amidase A {ECO:0000313|EMBL:PKU77062.1};	--	GO:0000224,peptide-N4-(N-acetyl-beta-glucosaminyl)asparagine amidase activity	Peptide N-acetyl-beta-D-glucosaminyl asparaginase amidase A
Cluster-26631.0	1	--	uncharacterized protein LOC110102727 [Dendrobium catenatum]	--	SubName: Full=Uncharacterized protein {ECO:0000313|EMBL:PKU65098.1};	--	--	--
Cluster-26633.0	1	K10406 kinesin family member C2/C3 | (RefSeq) kinesin heavy chain, putative (A)	uncharacterized protein LOC110097488 [Dendrobium catenatum]	--	SubName: Full=Uncharacterized protein {ECO:0000313|EMBL:PKU75864.1};	--	--	Plant protein of unknown function (DUF868)
Cluster-26745.0	1	--	--	--	--	--	--	--
Cluster-26782.0	1	K01179 endoglucanase [EC:3.2.1.4] | (RefSeq) endoglucanase 10-like (A)	endoglucanase 10-like [Dendrobium catenatum]	RecName: Full=Endoglucanase 10; EC=3.2.1.4; AltName: Full=Endo-1,4-beta glucanase 10; AltName: Full=OsGLU2;	SubName: Full=Endoglucanase 10 {ECO:0000313|EMBL:PKU77418.1};	--	GO:0016021,integral component of membrane; GO:0008810,cellulase activity; GO:0071555,cell wall organization; GO:0030245,cellulose catabolic process	Glycosyl hydrolase family 9
Cluster-26848.0	1	K12382 saposin | (RefSeq) uncharacterized protein LOC110110043 (A)	uncharacterized protein LOC110110043 [Dendrobium catenatum]	--	SubName: Full=Uncharacterized protein {ECO:0000313|EMBL:PKU66136.1};	Prosaposin	--	Prp18 domain
Cluster-26862.0	1	K15334 multisite-specific tRNA:(cytosine-C5)-methyltransferase [EC:2.1.1.202] | (RefSeq) tRNA (cytosine(34)-C(5))-methyltransferase-like isoform X1 (A)	uncharacterized protein LOC110114712 isoform X2 [Dendrobium catenatum]	--	SubName: Full=Multisite-specific tRNA:(Cytosine-C5)-methyltransferase {ECO:0000313|EMBL:PKU87401.1};	tRNA cytosine-5-methylases and related enzymes of the NOL1/NOP2/sun superfamily	--	16S rRNA methyltransferase RsmB/F
Cluster-26870.0	1	--	--	--	--	--	--	--
Cluster-26883.0	1	--	zinc finger protein 7-like [Dendrobium catenatum]	RecName: Full=Zinc finger protein 7 {ECO:0000305};	SubName: Full=Zinc finger protein 3 {ECO:0000313|EMBL:PKA57441.1};	--	GO:0005634,nucleus; GO:0003700,DNA-binding transcription factor activity; GO:0046872,metal ion binding; GO:0046982,protein heterodimerization activity; GO:0043565,sequence-specific DNA binding; GO:0044212,transcription regulatory region DNA binding; GO:0009738,abscisic acid-activated signaling pathway; GO:0019760,glucosinolate metabolic process; GO:0009788,negative regulation of abscisic acid-act…	C2H2-type zinc finger
Cluster-26956.0	1	K05605 3-hydroxyisobutyryl-CoA hydrolase [EC:3.1.2.4] | (RefSeq) 3-hydroxyisobutyryl-CoA hydrolase 1-like (A)	chloroplast stem-loop binding protein of 41 kDa b, chloroplastic isoform X1 [Dendrobium catenatum]	RecName: Full=Chloroplast stem-loop binding protein of 41 kDa b, chloroplastic; Short=CSP41-b; AltName: Full=Heteroglycan-interacting protein 1.3; AltName: Full=Protein CHLOROPLAST RNA BINDING; AltName: Full=Protein Gb5f; Flags: Precursor;	SubName: Full=chloroplast stem-loop binding protein of 41 kDa b, chloroplastic {ECO:0000313|RefSeq:XP_008777573.1};	--	GO:0048046,apoplast; GO:0009507,chloroplast; GO:0009941,chloroplast envelope; GO:0009570,chloroplast stroma; GO:0016020,membrane; GO:0005777,peroxisome; GO:0009506,plasmodesma; GO:0000427,plastid-encoded plastid RNA polymerase complex; GO:0010287,plastoglobule; GO:0005840,ribosome; GO:0010319,stromule; GO:0005773,vacuole; GO:0003824,catalytic activity; GO:0050662,coenzyme binding; GO:0003677,DNA …	NAD dependent epimerase/dehydratase family
Cluster-26971.0	1	K08737 DNA mismatch repair protein MSH6 | (RefSeq) DNA mismatch repair protein MSH6 (A)	DNA mismatch repair protein MSH6 [Phalaenopsis equestris]	RecName: Full=DNA mismatch repair protein MSH3; Short=AtMSH3; AltName: Full=MutS protein homolog 3;	SubName: Full=DNA mismatch repair protein MSH6 {ECO:0000313|RefSeq:XP_008800758.1};	Mismatch repair ATPase MSH6 (MutS family)	GO:0032300,mismatch repair complex; GO:0005634,nucleus; GO:0005524,ATP binding; GO:0003684,damaged DNA binding; GO:0008094,DNA-dependent ATPase activity; GO:0000404,heteroduplex DNA loop binding; GO:0030983,mismatched DNA binding; GO:0043570,maintenance of DNA repeat elements; GO:0006298,mismatch repair	MutS domain V
Cluster-26976.0	1	K13148 integrator complex subunit 11 [EC:3.1.27.-] | (RefSeq) cleavage and polyadenylation specificity factor subunit 3-II-like isoform X1 (A)	uncharacterized protein LOC110113979 isoform X1 [Dendrobium catenatum]	RecName: Full=Trihelix transcription factor GT-3a; AltName: Full=Trihelix DNA-binding protein GT-3a;	SubName: Full=Trihelix transcription factor GT-3a {ECO:0000313|EMBL:PKA54785.1};	mRNA cleavage and polyadenylation factor II complex, BRR5 (CPSF subunit)	GO:0005634,nucleus; GO:0003700,DNA-binding transcription factor activity; GO:0042802,identical protein binding; GO:0000981,DNA-binding transcription factor activity, RNA polymerase II-specific; GO:0043565,sequence-specific DNA binding; GO:0006355,regulation of transcription, DNA-templated; GO:0006351,transcription, DNA-templated	Myb/SANT-like DNA-binding domain
Cluster-27041.1	1	K04730 interleukin-1 receptor-associated kinase 1 [EC:2.7.11.1] | (RefSeq) LEAF RUST 10 DISEASE-RESISTANCE LOCUS RECEPTOR-LIKE PROTEIN KINASE-like 1.5 (A)	LEAF RUST 10 DISEASE-RESISTANCE LOCUS RECEPTOR-LIKE PROTEIN KINASE-like 1.5 [Dendrobium catenatum]	RecName: Full=LEAF RUST 10 DISEASE-RESISTANCE LOCUS RECEPTOR-LIKE PROTEIN KINASE-like 1.5 {ECO:0000303|PubMed:12805585}; EC=2.7.11.1; AltName: Full=Probable receptor-like serine/threonine-protein kinase LRK10L-1.5 {ECO:0000305}; Flags: Precursor;	SubName: Full=Putative serine/threonine-protein kinase {ECO:0000313|EMBL:PKU66404.1};	Serine/threonine protein kinase	GO:0016021,integral component of membrane; GO:0005886,plasma membrane; GO:0005524,ATP binding; GO:0030247,polysaccharide binding; GO:0004674,protein serine/threonine kinase activity; GO:0007166,cell surface receptor signaling pathway	Protein kinase domain
Cluster-27081.0	1	K03029 26S proteasome regulatory subunit N10 | (RefSeq) 26S proteasome non-ATPase regulatory subunit 4 homolog (A)	uncharacterized protein LOC110113958 [Dendrobium catenatum]	RecName: Full=Nitrate regulatory gene2 protein {ECO:0000303|PubMed:26744214}; Short=NRG2 protein {ECO:0000303|PubMed:26744214};	SubName: Full=Os09g0538750 protein {ECO:0000313|EMBL:BAH94689.1};	--	GO:0005634,nucleus; GO:0071249,cellular response to nitrate; GO:0015706,nitrate transport; GO:0071705,nitrogen compound transport; GO:0006355,regulation of transcription, DNA-templated; GO:0010167,response to nitrate; GO:1901698,response to nitrogen compound; GO:0006351,transcription, DNA-templated	Protein of unknown function (DUF632)
Cluster-27111.0	1	K00695 sucrose synthase [EC:2.4.1.13] | (RefSeq) sucrose synthase 7-like isoform X1 (A)	sucrose synthase 7-like isoform X1 [Dendrobium catenatum]	RecName: Full=Sucrose synthase 7; Short=OsSUS7; EC=2.4.1.13; AltName: Full=Sucrose-UDP glucosyltransferase 7;	SubName: Full=Sucrose synthase 7 {ECO:0000313|EMBL:PKA60622.1}; EC=2.4.1.13 {ECO:0000313|EMBL:PKA60622.1};	Glycosyltransferase	GO:0005737,cytoplasm; GO:0016020,membrane; GO:0016157,sucrose synthase activity; GO:0005985,sucrose metabolic process	Sucrose synthase
Cluster-27111.1	1	K00695 sucrose synthase [EC:2.4.1.13] | (RefSeq) sucrose synthase 7-like isoform X1 (A)	sucrose synthase 7-like isoform X2 [Dendrobium catenatum]	RecName: Full=Sucrose synthase 7; Short=OsSUS7; EC=2.4.1.13; AltName: Full=Sucrose-UDP glucosyltransferase 7;	SubName: Full=Sucrose synthase 7 {ECO:0000313|EMBL:PKA60622.1}; EC=2.4.1.13 {ECO:0000313|EMBL:PKA60622.1};	Glycosyltransferase	GO:0005737,cytoplasm; GO:0016020,membrane; GO:0016157,sucrose synthase activity; GO:0005985,sucrose metabolic process	Sucrose synthase
Cluster-27174.0	1	K14684 solute carrier family 25 (mitochondrial phosphate transporter), member 23/24/25/41 | (RefSeq) mitochondrial adenine nucleotide transporter ADNT1 (A)	mitochondrial adenine nucleotide transporter ADNT1 [Dendrobium catenatum]	RecName: Full=Mitochondrial adenine nucleotide transporter ADNT1; AltName: Full=Adenine nucleotide transporter 1;	SubName: Full=Mitochondrial adenine nucleotide transporter ADNT1 {ECO:0000313|EMBL:PKU85022.1};	Mitochondrial solute carrier protein	GO:0016021,integral component of membrane; GO:0005743,mitochondrial inner membrane; GO:0006839,mitochondrial transport; GO:0055085,transmembrane transport	Mitochondrial carrier protein
Cluster-2719.0	1	K07478 putative ATPase | (RefSeq) ATPase WRNIP1 (A)	ATPase WRNIP1 [Dendrobium catenatum]	--	SubName: Full=Uncharacterized protein {ECO:0000313|EMBL:PKU59694.1};	ATPase related to the helicase subunit of the Holliday junction resolvase	--	MgsA AAA+ ATPase C terminal
Cluster-27220.0	1	K16296 serine carboxypeptidase-like clade I [EC:3.4.16.-] | (RefSeq) serine carboxypeptidase-like 12 (A)	Serine carboxypeptidase-like 18 [Dendrobium catenatum]	RecName: Full=Serine carboxypeptidase-like 6; EC=3.4.16.-; Flags: Precursor;	SubName: Full=Serine carboxypeptidase-like 18 {ECO:0000313|EMBL:PKU80808.1};	Serine carboxypeptidases (lysosomal cathepsin A)	GO:0005576,extracellular region; GO:0004180,carboxypeptidase activity; GO:0016747,transferase activity, transferring acyl groups other than amino-acyl groups; GO:0019748,secondary metabolic process	Serine carboxypeptidase
Cluster-27268.1	1	--	hypothetical protein MA16_Dca023054 [Dendrobium catenatum]	--	SubName: Full=Uncharacterized protein {ECO:0000313|EMBL:PKU62913.1};	--	--	--
Cluster-27324.0	1	--	uncharacterized protein LOC110114481 isoform X1 [Dendrobium catenatum]	--	SubName: Full=Uncharacterized protein {ECO:0000313|EMBL:PKU80973.1};	--	--	--
Cluster-27347.0	1	K04733 interleukin-1 receptor-associated kinase 4 [EC:2.7.11.1] | (RefSeq) probable serine/threonine-protein kinase PBL8 (A)	probable serine/threonine-protein kinase PBL8 [Dendrobium catenatum]	RecName: Full=Probable serine/threonine-protein kinase PBL8 {ECO:0000305}; EC=2.7.11.1 {ECO:0000305}; AltName: Full=PBS1-like protein 8 {ECO:0000303|PubMed:20413097};	SubName: Full=Serine/threonine-protein kinase {ECO:0000313|EMBL:PKU69326.1};	Serine/threonine protein kinase	GO:0005886,plasma membrane; GO:0005524,ATP binding; GO:0004675,transmembrane receptor protein serine/threonine kinase activity; GO:0007166,cell surface receptor signaling pathway; GO:0006952,defense response; GO:0006468,protein phosphorylation	Protein tyrosine kinase
Cluster-27356.0	1	K05349 beta-glucosidase [EC:3.2.1.21] | (RefSeq) uncharacterized protein LOC110116159 (A)	uncharacterized protein LOC110116159 [Dendrobium catenatum]	--	SubName: Full=Beta-xylosidase/alpha-L-arabinofuranosidase 2 {ECO:0000313|EMBL:PKU61465.1};	--	--	Glycosyl hydrolase family 3 C-terminal domain
Cluster-27356.1	1	K05349 beta-glucosidase [EC:3.2.1.21] | (RefSeq) uncharacterized protein LOC110116159 (A)	uncharacterized protein LOC110116159 [Dendrobium catenatum]	RecName: Full=Beta-xylosidase/alpha-L-arabinofuranosidase 2 {ECO:0000303|PubMed:17615411, ECO:0000312|EMBL:ABQ45228.1}; AltName: Full=Xylan 1,4-beta-xylosidase/Alpha-L-arabinofuranosidase 2; Short=MsXyl2 {ECO:0000303|PubMed:17615411}; Includes: RecName: Full=Beta-xylosidase; EC=3.2.1.37; AltName: Full=1,4-beta-D-xylan xylohydrolase {ECO:0000250|UniProtKB:P48792}; AltName: Full=Xylan 1,4-beta-xylo…	SubName: Full=Beta-xylosidase/alpha-L-arabinofuranosidase 2 {ECO:0000313|EMBL:PKU61465.1};	--	GO:0005578,NA; GO:0046556,alpha-L-arabinofuranosidase activity; GO:0009044,xylan 1,4-beta-xylosidase activity; GO:0045493,xylan catabolic process	Glycosyl hydrolase family 3 N terminal domain
Cluster-27372.0	1	--	uncharacterized protein LOC110096988 [Dendrobium catenatum]	--	SubName: Full=uncharacterized protein LOC103721406 {ECO:0000313|RefSeq:XP_008809826.1};	--	--	--
Cluster-27383.0	1	K13348 protein Mpv17 | (RefSeq) protein Mpv17 isoform X1 (A)	protein Mpv17 isoform X2 [Dendrobium catenatum]	--	SubName: Full=Uncharacterized protein {ECO:0000313|EMBL:PKU80654.1};	Peroxisomal membrane protein MPV17 and related proteins	--	Mpv17 / PMP22 family
Cluster-274.0	1	K09338 homeobox-leucine zipper protein | (RefSeq) homeobox-leucine zipper protein HDG2-like isoform X1 (A)	homeobox-leucine zipper protein ROC3 [Dendrobium catenatum]	RecName: Full=Homeobox-leucine zipper protein ROC3; AltName: Full=GLABR 2-like homeobox protein 3; AltName: Full=HD-ZIP protein ROC3; AltName: Full=Homeodomain transcription factor ROC3; AltName: Full=Protein RICE OUTERMOST CELL-SPECIFIC 3;	SubName: Full=Homeobox-leucine zipper protein ROC3 {ECO:0000313|EMBL:PKU68729.1};	--	GO:0005634,nucleus; GO:0008289,lipid binding; GO:0043565,sequence-specific DNA binding; GO:0006355,regulation of transcription, DNA-templated; GO:0006351,transcription, DNA-templated	START domain
Cluster-2740.0	1	K03006 DNA-directed RNA polymerase II subunit RPB1 [EC:2.7.7.6] | (RefSeq) leucine-rich repeat extensin-like protein 1 (A)	uncharacterized protein At4g06744-like [Dendrobium catenatum]	RecName: Full=Uncharacterized protein At4g06744; Flags: Precursor;	SubName: Full=Uncharacterized protein {ECO:0000313|EMBL:PKU61847.1};	--	GO:0005576,extracellular region	Leucine Rich repeats (2 copies)
Cluster-27419.0	1	K11430 histone-lysine N-methyltransferase EZH2 [EC:2.1.1.43] | (RefSeq) histone-lysine N-methyltransferase EZ1 isoform X1 (A)	histone-lysine N-methyltransferase EZ1 isoform X2 [Dendrobium catenatum]	RecName: Full=Histone-lysine N-methyltransferase EZ1; EC=2.1.1.43; AltName: Full=Enhancer of zeste protein 1;	SubName: Full=Histone-lysine N-methyltransferase EZ1 {ECO:0000313|EMBL:PKU85579.1};	Transcriptional repressor EZH1	GO:0031519,PcG protein complex; GO:0018024,histone-lysine N-methyltransferase activity; GO:0006355,regulation of transcription, DNA-templated; GO:0006351,transcription, DNA-templated	SET domain
Cluster-27423.0	1	K13071 pheophorbide a oxygenase [EC:1.14.15.17] | (RefSeq) hypothetical protein (A)	LOW QUALITY PROTEIN: protochlorophyllide-dependent translocon component 52, chloroplastic-like [Dendrobium catenatum]	RecName: Full=Protochlorophyllide-dependent translocon component 52, chloroplastic; AltName: Full=ACD1-like protein; AltName: Full=Protein TIC 55-IV; AltName: Full=Translocon at the inner envelope membrane of chloroplasts 55-IV; Flags: Precursor;	SubName: Full=Protochlorophyllide-dependent translocon component 52, chloroplastic {ECO:0000313|EMBL:PKA52542.1}; EC=1.14.15.17 {ECO:0000313|EMBL:PKA52542.1};	--	GO:0009507,chloroplast; GO:0009941,chloroplast envelope; GO:0009706,chloroplast inner membrane; GO:0016021,integral component of membrane; GO:0009536,plastid; GO:0051537,2 iron, 2 sulfur cluster binding; GO:0010277,chlorophyllide a oxygenase [overall] activity; GO:0046872,metal ion binding; GO:0015031,protein transport	Pheophorbide a oxygenase
Cluster-27467.2	1	--	Beta-hexosaminidase 3 [Dendrobium catenatum]	--	SubName: Full=Beta-hexosaminidase 3 {ECO:0000313|EMBL:PKU84663.1};	--	--	--
Cluster-27518.0	1	K00261 glutamate dehydrogenase (NAD(P)+) [EC:1.4.1.3] | (RefSeq) glutamate dehydrogenase 1, mitochondrial (A)	glutamate dehydrogenase 1, mitochondrial [Dendrobium catenatum]	RecName: Full=Glutamate dehydrogenase 1, mitochondrial {ECO:0000305}; Short=OsGDH1; EC=1.4.1.3 {ECO:0000255|PROSITE-ProRule:PRU10011}; Flags: Precursor;	SubName: Full=Glutamate dehydrogenase {ECO:0000313|EMBL:PKU59101.1};	Glutamate/leucine/phenylalanine/valine dehydrogenases	GO:0005739,mitochondrion; GO:0004353,glutamate dehydrogenase [NAD(P)+] activity; GO:0006520,cellular amino acid metabolic process; GO:0006995,cellular response to nitrogen starvation; GO:1901698,response to nitrogen compound	Glutamate/Leucine/Phenylalanine/Valine dehydrogenase
Cluster-27533.4	1	--	uncharacterized protein LOC110115333 [Dendrobium catenatum]	--	SubName: Full=Uncharacterized protein {ECO:0000313|EMBL:PKU79875.1};	--	--	S-adenosylmethionine-dependent methyltransferase
Cluster-27540.0	1	K07200 5'-AMP-activated protein kinase, regulatory gamma subunit | (RefSeq) SNF1-related protein kinase regulatory subunit gamma-like PV42a (A)	SNF1-related protein kinase regulatory subunit gamma-like PV42a [Dendrobium catenatum]	RecName: Full=SNF1-related protein kinase regulatory subunit gamma-like PV42a; Short=AtPV42a; AltName: Full=AKIN subunit gamma-like PV42a; AltName: Full=CBS domain-containing protein CBSCBS4;	SubName: Full=SNF1-related protein kinase regulatory subunit gamma-like PV42a {ECO:0000313|EMBL:PKU84963.1};	5'-AMP-activated protein kinase, gamma subunit	GO:0003006,developmental process involved in reproduction; GO:0009553,embryo sac development; GO:0009555,pollen development; GO:0010183,pollen tube guidance; GO:0048443,stamen development	CBS domain
Cluster-27564.2	1	K22832 1,3-beta-glucanosyltransferase GAS1 [EC:2.4.1.-] | (RefSeq) PLASMODESMATA CALLOSE-BINDING PROTEIN 3-like (A)	PLASMODESMATA CALLOSE-BINDING PROTEIN 3-like [Dendrobium catenatum]	RecName: Full=PLASMODESMATA CALLOSE-BINDING PROTEIN 3; Short=AtPDCB3; Flags: Precursor;	SubName: Full=Glucan endo-1,3-beta-glucosidase-like protein 3 {ECO:0000313|EMBL:PKA50353.1}; EC=2.7.13.3 {ECO:0000313|EMBL:PKA50353.1};	--	GO:0031225,anchored component of membrane; GO:0046658,anchored component of plasma membrane; GO:0009506,plasmodesma; GO:0001872,(1->3)-beta-D-glucan binding; GO:0004553,hydrolase activity, hydrolyzing O-glycosyl compounds; GO:0030247,polysaccharide binding	X8 domain
Cluster-27677.0	1	--	hypothetical protein MA16_Dca005684 [Dendrobium catenatum]	--	SubName: Full=Uncharacterized protein {ECO:0000313|EMBL:PKU77852.1};	--	--	--
Cluster-27677.1	1	--	hypothetical protein MA16_Dca019058 [Dendrobium catenatum]	--	SubName: Full=Uncharacterized protein {ECO:0000313|EMBL:PKU69782.1};	--	--	GRF zinc finger
Cluster-278.0	1	K09873 aquaporin TIP | (RefSeq) aquaporin TIP1-1-like (A)	aquaporin TIP1-1-like [Dendrobium catenatum]	RecName: Full=Aquaporin TIP1-1; AltName: Full=Aquaporin TIP; AltName: Full=Gamma-tonoplast intrinsic protein; Short=Gamma-TIP; AltName: Full=Tonoplast intrinsic protein 1-1; Short=AtTIP1;1; AltName: Full=Tonoplast intrinsic protein, root-specific RB7;	SubName: Full=Aquaporin TIP1-2 {ECO:0000313|EMBL:PKU83633.1};	Aquaporin (major intrinsic protein family)	GO:0042807,central vacuole; GO:0009941,chloroplast envelope; GO:0005887,integral component of plasma membrane; GO:0009705,plant-type vacuole membrane; GO:0000326,protein storage vacuole; GO:0005774,vacuolar membrane; GO:0005773,vacuole; GO:0015204,urea transmembrane transporter activity; GO:0015250,water channel activity; GO:0080170,hydrogen peroxide transmembrane transport; GO:0034220,ion transm…	Major intrinsic protein
Cluster-27916.0	1	--	uncharacterized protein LOC110030877 [Phalaenopsis equestris]	--	SubName: Full=Uncharacterized protein {ECO:0000313|EMBL:PKA55160.1};	--	--	Neprosin
Cluster-28003.0	1	--	uncharacterized protein LOC110022269 [Phalaenopsis equestris]	--	SubName: Full=Uncharacterized protein {ECO:0000313|EMBL:OAY70973.1};	--	--	Acyl-coenzyme A:6-aminopenicillanic acid acyl-transferase
Cluster-28035.0	1	--	random slug protein 5-like [Dendrobium catenatum]	--	SubName: Full=Patellin-6 {ECO:0000313|EMBL:PKU81282.1};	Phosphatidylinositol transfer protein PDR16 and related proteins	--	Rtr1/RPAP2 family
Cluster-28089.0	1	--	uncharacterized protein LOC110113935 [Dendrobium catenatum]	--	SubName: Full=Uncharacterized protein {ECO:0000313|EMBL:PKA49603.1};	--	--	Domain of unknown function (DUF4378)
Cluster-28089.1	1	--	uncharacterized protein LOC110113935 [Dendrobium catenatum]	--	SubName: Full=Uncharacterized protein {ECO:0000313|EMBL:PKU77036.1};	--	--	--
Cluster-281.0	1	--	proline-rich receptor-like protein kinase PERK2 [Dendrobium catenatum]	--	SubName: Full=Uncharacterized protein {ECO:0000313|EMBL:PKU71834.1};	--	--	--
Cluster-28137.0	1	K05864 peptidyl-prolyl isomerase D [EC:5.2.1.8] | (RefSeq) hypothetical protein (A)	uncharacterized protein LOC110096021 [Dendrobium catenatum]	--	SubName: Full=Uncharacterized protein {ECO:0000313|EMBL:PKU66308.1};	--	--	PAN domain
Cluster-28139.3	1	K01076 abhydrolase domain-containing protein 17 [EC:3.1.2.22] | (RefSeq) protein ABHD17B (A)	protein ABHD17B [Dendrobium catenatum]	--	SubName: Full=Uncharacterized protein {ECO:0000313|EMBL:PKU73031.1};	Predicted alpha/beta hydrolase	--	Serine aminopeptidase, S33
Cluster-28231.0	1	K13206 coiled-coil domain-containing protein 55 | (RefSeq) LOW QUALITY PROTEIN: nuclear speckle splicing regulatory protein 1 (A)	uncharacterized protein LOC110110789 [Dendrobium catenatum]	--	SubName: Full=Uncharacterized protein {ECO:0000313|EMBL:PKU60319.1};	--	--	Uncharacterized conserved protein (DUF2367)
Cluster-28278.1	1	K15333 tRNA guanosine-2'-O-methyltransferase [EC:2.1.1.34] | (RefSeq) uncharacterized LOC105043884 (A)	subtilisin-like protease SBT1.5 [Dendrobium catenatum]	RecName: Full=Subtilisin-like protease SBT1.2 {ECO:0000303|PubMed:16193095}; EC=3.4.21.- {ECO:0000305}; AltName: Full=Cucumisin-like serine protease SDD1; AltName: Full=Protein STOMATAL DENSITY AND DISTRIBUTION 1; AltName: Full=Subtilase subfamily 1 member 2 {ECO:0000303|PubMed:16193095}; Short=AtSBT1.2 {ECO:0000303|PubMed:16193095}; AltName: Full=Subtilisin-like protease SDD1 {ECO:0000303|PubMed…	SubName: Full=Subtilisin-like protease {ECO:0000313|EMBL:PKU78517.1};	--	GO:0048046,apoplast; GO:0009897,external side of plasma membrane; GO:0004252,serine-type endopeptidase activity; GO:0042127,regulation of cell proliferation; GO:0010103,stomatal complex morphogenesis	Subtilase family
Cluster-28432.0	1	K07393 glutathionyl-hydroquinone reductase [EC:1.8.5.7] | (RefSeq) uncharacterized protein LOC110105579 (A)	uncharacterized protein LOC110105579, partial [Dendrobium catenatum]	--	SubName: Full=Uncharacterized protein {ECO:0000313|EMBL:PKU67135.1};	Predicted glutathione S-transferase	--	Glutathione S-transferase, C-terminal domain
Cluster-28477.0	1	--	--	--	--	--	--	--
Cluster-285.0	1	K01285 lysosomal Pro-X carboxypeptidase [EC:3.4.16.2] | (RefSeq) lysosomal Pro-X carboxypeptidase (A)	hypothetical protein MA16_Dca018131 [Dendrobium catenatum]	--	SubName: Full=Uncharacterized protein {ECO:0000313|EMBL:PKU75061.1};	--	--	--
Cluster-28516.0	1	K14332 photosystem I subunit PsaO | (RefSeq) photosystem I subunit O (A)	photosystem I subunit O [Dendrobium catenatum]	RecName: Full=Photosystem I subunit O; Short=PSI-O; Flags: Precursor;	SubName: Full=Uncharacterized protein {ECO:0000313|EMBL:PKU65412.1};	--	GO:0009507,chloroplast; GO:0009535,chloroplast thylakoid membrane; GO:0016021,integral component of membrane; GO:0009522,photosystem I; GO:0009579,thylakoid; GO:0009768,photosynthesis, light harvesting in photosystem I; GO:0009767,photosynthetic electron transport chain	--
Cluster-28552.0	1	K20828 zinc finger protein 143/76 | (RefSeq) lysine-specific demethylase REF6-like (A)	lysine-specific demethylase JMJ705-like [Dendrobium catenatum]	RecName: Full=Lysine-specific demethylase JMJ705; EC=1.14.11.-; AltName: Full=Jumonji domain-containing protein 705; AltName: Full=Lysine-specific histone demethylase JMJ705; AltName: Full=Protein JUMONJI 705;	SubName: Full=Lysine-specific demethylase REF6 {ECO:0000313|EMBL:PKU64687.1};	--	GO:0005634,nucleus; GO:0051213,dioxygenase activity; GO:0071558,histone demethylase activity (H3-K27 specific); GO:0046872,metal ion binding; GO:0003676,nucleic acid binding; GO:0006952,defense response; GO:0045815,positive regulation of gene expression, epigenetic; GO:0040010,positive regulation of growth rate; GO:0006355,regulation of transcription, DNA-templated; GO:0006351,transcription, DNA-…	--
Cluster-28582.0	1	K03327 multidrug resistance protein, MATE family | (RefSeq) protein DETOXIFICATION 12-like (A)	protein DETOXIFICATION 12-like [Dendrobium catenatum]	RecName: Full=Protein DETOXIFICATION 10 {ECO:0000303|PubMed:11739388}; Short=AtDTX10 {ECO:0000303|PubMed:11739388}; AltName: Full=Multidrug and toxic compound extrusion protein 10 {ECO:0000305}; Short=MATE protein 10 {ECO:0000305};	SubName: Full=MATE efflux family protein 9 {ECO:0000313|EMBL:PKU82664.1};	Uncharacterized membrane protein, predicted efflux pump	GO:0016021,integral component of membrane; GO:0015297,antiporter activity; GO:0015238,drug transmembrane transporter activity; GO:0006855,drug transmembrane transport	MatE
Cluster-28604.0	1	K13691 pathogen-inducible salicylic acid glucosyltransferase [EC:2.4.1.-] | (RefSeq) crocetin glucosyltransferase 2-like (A)	crocetin glucosyltransferase 2-like [Dendrobium catenatum]	RecName: Full=UDP-glycosyltransferase 74F1; EC=2.4.1.-; AltName: Full=Flavonol 7-O-glucosyltransferase;	SubName: Full=UDP-glycosyltransferase 74F1 {ECO:0000313|EMBL:PKU69340.1};	UDP-glucuronosyl and UDP-glucosyl transferase	GO:0043231,intracellular membrane-bounded organelle; GO:0080043,quercetin 3-O-glucosyltransferase activity; GO:0008152,metabolic process	UDP-glucoronosyl and UDP-glucosyl transferase
Cluster-28690.0	1	K01537 Ca2+-transporting ATPase [EC:3.6.3.8] | (RefSeq) LOW QUALITY PROTEIN: calcium-transporting ATPase 1, plasma membrane-type-like (A)	LOW QUALITY PROTEIN: calcium-transporting ATPase 1, plasma membrane-type-like [Dendrobium catenatum]	RecName: Full=DNA polymerase kappa {ECO:0000303|PubMed:15200644}; Short=AtPOLK {ECO:0000303|PubMed:15200644}; EC=2.7.7.7 {ECO:0000269|PubMed:15200644, ECO:0000269|PubMed:17550419};	SubName: Full=DNA polymerase kappa isoform X1 {ECO:0000313|RefSeq:XP_008792573.1, ECO:0000313|RefSeq:XP_008792574.1};	Predicted DNA damage inducible protein	GO:0016020,membrane; GO:0005634,nucleus; GO:0003684,damaged DNA binding; GO:0003887,DNA-directed DNA polymerase activity; GO:0046872,metal ion binding; GO:0003697,single-stranded DNA binding; GO:0006281,DNA repair; GO:0006260,DNA replication	impB/mucB/samB family
Cluster-28702.0	1	K11271 sister chromatid cohesion protein DCC1 | (RefSeq) sister chromatid cohesion protein DCC1 (A)	sister chromatid cohesion protein DCC1 [Dendrobium catenatum]	--	SubName: Full=Uncharacterized protein {ECO:0000313|EMBL:PKU71364.1};	Uncharacterized conserved protein	--	Sister chromatid cohesion protein Dcc1
Cluster-28732.0	1	K16297 serine carboxypeptidase-like clade II [EC:3.4.16.-] | (RefSeq) serine carboxypeptidase-like 34 (A)	serine carboxypeptidase-like 34 [Dendrobium catenatum]	RecName: Full=Serine carboxypeptidase-like 34; EC=3.4.16.-; Flags: Precursor;	SubName: Full=Serine carboxypeptidase-like 34 {ECO:0000313|EMBL:PKU73338.1};	Serine carboxypeptidases (lysosomal cathepsin A)	GO:0005576,extracellular region; GO:0009505,plant-type cell wall; GO:0005773,vacuole; GO:0004185,serine-type carboxypeptidase activity; GO:0051603,proteolysis involved in cellular protein catabolic process	Serine carboxypeptidase
Cluster-28732.2	1	K16297 serine carboxypeptidase-like clade II [EC:3.4.16.-] | (RefSeq) serine carboxypeptidase-like 34 (A)	serine carboxypeptidase-like 34 [Dendrobium catenatum]	RecName: Full=Serine carboxypeptidase-like 34; EC=3.4.16.-; Flags: Precursor;	RecName: Full=Carboxypeptidase {ECO:0000256|RuleBase:RU361156}; EC=3.4.16.- {ECO:0000256|RuleBase:RU361156};	Serine carboxypeptidases (lysosomal cathepsin A)	GO:0005576,extracellular region; GO:0009505,plant-type cell wall; GO:0005773,vacuole; GO:0004185,serine-type carboxypeptidase activity; GO:0051603,proteolysis involved in cellular protein catabolic process	Serine carboxypeptidase
Cluster-28781.0	1	K14411 RNA-binding protein Musashi | (RefSeq) protein gar2 (A)	protein IQ-DOMAIN 1-like [Dendrobium catenatum]	RecName: Full=Protein IQ-DOMAIN 32;	SubName: Full=Protein IQ-DOMAIN 1 {ECO:0000313|EMBL:PKU84068.1};	--	GO:0009941,chloroplast envelope; GO:0005829,cytosol; GO:0005875,microtubule associated complex; GO:0005634,nucleus; GO:0005886,plasma membrane; GO:0009737,response to abscisic acid	Protein of unknown function (DUF4005)
Cluster-28842.0	1	K21485 anthranilate O-methyltransferase [EC:2.1.1.277] | (RefSeq) anthranilate O-methyltransferase 1 (A)	anthranilate O-methyltransferase 1-like [Dendrobium catenatum]	RecName: Full=Anthranilate O-methyltransferase 1; EC=2.1.1.277; AltName: Full=Anthranilic acid methyltransferase 1; AltName: Full=O-methyltransferase 1;	SubName: Full=Benzoate carboxyl methyltransferase {ECO:0000313|EMBL:PKU68547.1};	--	GO:0008168,methyltransferase activity; GO:0006952,defense response	SAM dependent carboxyl methyltransferase
Cluster-28875.0	1	K11594 ATP-dependent RNA helicase DDX3X [EC:3.6.4.13] | (RefSeq) DEAD-box ATP-dependent RNA helicase 52C-like (A)	DEAD-box ATP-dependent RNA helicase 52C-like [Dendrobium catenatum]	RecName: Full=DEAD-box ATP-dependent RNA helicase 52B; EC=3.6.4.13; AltName: Full=OsPL10b;	SubName: Full=DEAD-box ATP-dependent RNA helicase 52C {ECO:0000313|EMBL:PKU72337.1};	ATP-dependent RNA helicase	GO:0005737,cytoplasm; GO:0005730,nucleolus; GO:0005524,ATP binding; GO:0004004,ATP-dependent RNA helicase activity; GO:0003723,RNA binding; GO:0010501,RNA secondary structure unwinding	DEAD/DEAH box helicase
Cluster-28877.3	1	K05658 ATP-binding cassette, subfamily B (MDR/TAP), member 1 [EC:3.6.3.44] | (RefSeq) ABC transporter B family member 13-like isoform X1 (A)	ABC transporter B family member 13-like isoform X2 [Dendrobium catenatum]	RecName: Full=ABC transporter B family member 13; Short=ABC transporter ABCB.13; Short=AtABCB13; AltName: Full=P-glycoprotein 13; AltName: Full=Putative multidrug resistance protein 15;	SubName: Full=ABC transporter B family member 13 {ECO:0000313|EMBL:PKU84013.1};	Multidrug/pheromone exporter, ABC superfamily	GO:0016021,integral component of membrane; GO:0005524,ATP binding; GO:0042626,ATPase activity, coupled to transmembrane movement of substances	ABC transporter
Cluster-28883.1	1	K08679 UDP-glucuronate 4-epimerase [EC:5.1.3.6] | (RefSeq) UDP-glucuronate 4-epimerase 4-like (A)	UDP-glucuronate 4-epimerase 4-like [Dendrobium catenatum]	RecName: Full=UDP-glucuronate 4-epimerase 3; EC=5.1.3.6; AltName: Full=UDP-glucuronic acid epimerase 3;	SubName: Full=UDP-glucuronate 4-epimerase 3 {ECO:0000313|EMBL:PKU79078.1};	UDP-glucose 4-epimerase/UDP-sulfoquinovose synthase	GO:0032580,Golgi cisterna membrane; GO:0016021,integral component of membrane; GO:0016020,membrane; GO:0050378,UDP-glucuronate 4-epimerase activity; GO:0005975,carbohydrate metabolic process	GDP-mannose 4,6 dehydratase
Cluster-28884.0	1	--	protein FAM136A-like [Dendrobium catenatum]	--	SubName: Full=Uncharacterized protein {ECO:0000313|EMBL:PKU66885.1};	Uncharacterized conserved protein	--	Eukaryotic protein of unknown function (DUF842)
Cluster-28896.0	1	K15032 mTERF domain-containing protein, mitochondrial | (RefSeq) transcription termination factor MTERF8, chloroplastic-like (A)	transcription termination factor MTERF8, chloroplastic-like [Dendrobium catenatum]	RecName: Full=Transcription termination factor MTERF2, chloroplastic {ECO:0000305}; AltName: Full=Mitochondrial transcription termination factor 2 {ECO:0000303|PubMed:23087700}; AltName: Full=Protein EMBRYO DEFECTIVE 2219 {ECO:0000303|PubMed:15266054}; Flags: Precursor;	SubName: Full=Uncharacterized protein {ECO:0000313|EMBL:PKU72408.1};	Mitochondrial transcription termination factor, mTERF	GO:0009507,chloroplast; GO:0009506,plasmodesma; GO:0003690,double-stranded DNA binding; GO:0019843,rRNA binding; GO:0003727,single-stranded RNA binding; GO:0009658,chloroplast organization; GO:0032502,developmental process; GO:0006353,DNA-templated transcription, termination; GO:0006355,regulation of transcription, DNA-templated; GO:0042255,ribosome assembly; GO:0008380,RNA splicing	mTERF
Cluster-28939.0	1	K01285 lysosomal Pro-X carboxypeptidase [EC:3.4.16.2] | (RefSeq) lysosomal Pro-X carboxypeptidase (A)	lysosomal Pro-X carboxypeptidase [Dendrobium catenatum]	RecName: Full=Probable serine protease EDA2; EC=3.4.-.-; AltName: Full=Protein EMBRYO SAC DEVELOPMENT ARREST 2; Flags: Precursor;	SubName: Full=Putative serine protease EDA2 {ECO:0000313|EMBL:PKU64396.1};	Prolylcarboxypeptidase (angiotensinase C)	GO:0005576,extracellular region; GO:0008239,dipeptidyl-peptidase activity; GO:0008236,serine-type peptidase activity; GO:0009561,megagametogenesis; GO:0006508,proteolysis	Serine carboxypeptidase S28
Cluster-28941.0	1	--	uncharacterized protein LOC110105271 [Dendrobium catenatum]	--	SubName: Full=Uncharacterized protein {ECO:0000313|EMBL:PKU76627.1};	--	--	--
Cluster-28944.0	1	K01213 galacturan 1,4-alpha-galacturonidase [EC:3.2.1.67] | (RefSeq) polygalacturonase At1g48100 (A)	polygalacturonase At1g48100 [Dendrobium catenatum]	RecName: Full=Polygalacturonase At1g48100; Short=PG; EC=3.2.1.15; AltName: Full=Pectinase At1g48100; Flags: Precursor;	SubName: Full=Polygalacturonase {ECO:0000313|EMBL:PKU75783.1};	--	GO:0005618,cell wall; GO:0005576,extracellular region; GO:0004650,polygalacturonase activity; GO:0005975,carbohydrate metabolic process; GO:0009831,plant-type cell wall modification involved in multidimensional cell growth	Glycosyl hydrolases family 28
Cluster-28966.3	1	K07052 uncharacterized protein | (RefSeq) uncharacterized protein LOC110110501 isoform X1 (A)	uncharacterized protein LOC110110501 isoform X1 [Dendrobium catenatum]	--	SubName: Full=Uncharacterized protein {ECO:0000313|EMBL:PKU73870.1};	--	--	CAAX protease self-immunity
Cluster-29021.0	1	K11426 SET and MYND domain-containing protein | (RefSeq) hypothetical protein (A)	uncharacterized protein LOC110115641 [Dendrobium catenatum]	--	SubName: Full=Uncharacterized protein {ECO:0000313|EMBL:PKU66415.1};	--	--	Protein of unknown function (DUF620)
Cluster-2904.2	1	K04733 interleukin-1 receptor-associated kinase 4 [EC:2.7.11.1] | (RefSeq) probable serine/threonine-protein kinase At1g01540 (A)	probable serine/threonine-protein kinase At1g01540 [Phalaenopsis equestris]	RecName: Full=Probable serine/threonine-protein kinase At1g01540; EC=2.7.11.1;	SubName: Full=Putative serine/threonine-protein kinase {ECO:0000313|EMBL:PKU72956.1};	Serine/threonine protein kinase	GO:0016021,integral component of membrane; GO:0005886,plasma membrane; GO:0005524,ATP binding; GO:0004674,protein serine/threonine kinase activity; GO:0004675,transmembrane receptor protein serine/threonine kinase activity; GO:0007166,cell surface receptor signaling pathway; GO:0046777,protein autophosphorylation; GO:0006468,protein phosphorylation	Protein kinase domain
Cluster-2904.3	1	K04733 interleukin-1 receptor-associated kinase 4 [EC:2.7.11.1] | (RefSeq) probable serine/threonine-protein kinase At1g01540 (A)	probable serine/threonine-protein kinase At1g01540 [Dendrobium catenatum]	RecName: Full=Probable serine/threonine-protein kinase At1g01540; EC=2.7.11.1;	SubName: Full=Putative serine/threonine-protein kinase {ECO:0000313|EMBL:PKU72956.1};	Serine/threonine protein kinase	GO:0016021,integral component of membrane; GO:0005886,plasma membrane; GO:0005524,ATP binding; GO:0004674,protein serine/threonine kinase activity; GO:0004675,transmembrane receptor protein serine/threonine kinase activity; GO:0007166,cell surface receptor signaling pathway; GO:0046777,protein autophosphorylation; GO:0006468,protein phosphorylation	Protein tyrosine kinase
Cluster-29072.0	1	--	uncharacterized protein LOC110097371 [Dendrobium catenatum]	--	SubName: Full=Uncharacterized protein {ECO:0000313|EMBL:PKU67142.1};	--	--	--
Cluster-29127.0	1	K04422 mitogen-activated protein kinase kinase kinase 13 [EC:2.7.11.25] | (RefSeq) LOW QUALITY PROTEIN: mitogen-activated protein kinase kinase kinase 12-like (A)	mitogen-activated protein kinase kinase kinase 13-B-like [Dendrobium catenatum]	RecName: Full=Serine/threonine-protein kinase CTR1 {ECO:0000303|PubMed:8431946}; EC=2.7.11.1 {ECO:0000305}; AltName: Full=Protein CONSTITUTIVE TRIPLE RESPONSE1 {ECO:0000303|PubMed:8431946};	SubName: Full=Protein kinase superfamily protein with octicosapeptide/Phox/Bem1p domain {ECO:0000313|EMBL:AQL04539.1};	Tyrosine kinase specific for activated (GTP-bound) p21cdc42Hs	GO:0005789,endoplasmic reticulum membrane; GO:0005524,ATP binding; GO:0004674,protein serine/threonine kinase activity; GO:0004712,protein serine/threonine/tyrosine kinase activity; GO:0004871,NA; GO:0071281,cellular response to iron ion; GO:0009873,ethylene-activated signaling pathway; GO:0009686,gibberellin biosynthetic process; GO:0010105,negative regulation of ethylene-activated signaling pat…	Protein tyrosine kinase
Cluster-29184.0	1	--	--	--	--	--	--	--
Cluster-29189.0	1	K09338 homeobox-leucine zipper protein | (RefSeq) homeobox-leucine zipper protein HOX32-like (A)	homeobox-leucine zipper protein HOX32-like [Dendrobium catenatum]	RecName: Full=Homeobox-leucine zipper protein HOX32; AltName: Full=HD-ZIP protein HOX32; AltName: Full=Homeodomain transcription factor HOX32; AltName: Full=OsHox32;	SubName: Full=Homeobox-leucine zipper protein HOX32 {ECO:0000313|EMBL:PKU69363.1};	--	GO:0005634,nucleus; GO:0003677,DNA binding; GO:0008289,lipid binding; GO:0006355,regulation of transcription, DNA-templated; GO:0006351,transcription, DNA-templated	MEKHLA domain
Cluster-29210.0	1	K03006 DNA-directed RNA polymerase II subunit RPB1 [EC:2.7.7.6] | (RefSeq) early nodulin-like protein 2 (A)	mavicyanin [Dendrobium catenatum]	RecName: Full=Early nodulin-like protein 1; AltName: Full=Phytocyanin-like protein; Flags: Precursor;	SubName: Full=Early nodulin-like protein 1 {ECO:0000313|EMBL:PKU67997.1};	--	GO:0031225,anchored component of membrane; GO:0046658,anchored component of plasma membrane; GO:0005886,plasma membrane; GO:0009506,plasmodesma; GO:0009055,electron transfer activity	Plastocyanin-like domain
Cluster-29263.0	1	K20029 palmitoyltransferase ZDHHC3/7/25 [EC:2.3.1.225] | (RefSeq) probable protein S-acyltransferase 16 (A)	probable protein S-acyltransferase 16 [Dendrobium catenatum]	RecName: Full=Probable protein S-acyltransferase 16; EC=2.3.1.225; AltName: Full=Probable palmitoyltransferase At3g09320; AltName: Full=Zinc finger DHHC domain-containing protein At3g09320;	SubName: Full=Putative S-acyltransferase {ECO:0000313|EMBL:PKU67184.1};	Predicted DHHC-type Zn-finger protein	GO:0000139,Golgi membrane; GO:0016021,integral component of membrane; GO:0019706,protein-cysteine S-palmitoyltransferase activity	DHHC palmitoyltransferase
Cluster-29292.0	1	K01426 amidase [EC:3.5.1.4] | (RefSeq) amidase 1 isoform X1 (A)	amidase 1 isoform X1 [Dendrobium catenatum]	RecName: Full=Amidase 1 {ECO:0000303|PubMed:27135507}; Short=OsAMI1 {ECO:0000303|PubMed:27135507}; EC=3.5.1.4 {ECO:0000269|PubMed:27135507};	SubName: Full=Amidase 1 {ECO:0000313|EMBL:PKU80541.1};	Amidases	GO:0005737,cytoplasm; GO:0005654,nucleoplasm; GO:0004040,amidase activity; GO:0009851,auxin biosynthetic process	Amidase
Cluster-29297.0	1	--	uncharacterized protein LOC110100333 isoform X4 [Dendrobium catenatum]	--	SubName: Full=tRNA nucleotidyltransferase (CCA-adding enzyme) {ECO:0000313|EMBL:PKU87163.1};	tRNA nucleotidyltransferase/poly(A) polymerase	--	Probable RNA and SrmB- binding site of polymerase A
Cluster-29313.0	1	K14975 codeine 3-O-demethylase [EC:1.14.11.32] | (RefSeq) codeine O-demethylase (A)	S-norcoclaurine synthase 1-like isoform X1 [Dendrobium catenatum]	RecName: Full=S-norcoclaurine synthase 1; Short=CjNCS1; EC=4.2.1.78;	SubName: Full=S-norcoclaurine synthase 1 {ECO:0000313|EMBL:PKU60754.1};	Iron/ascorbate family oxidoreductases	GO:0050474,(S)-norcoclaurine synthase activity; GO:0046872,metal ion binding; GO:0016491,oxidoreductase activity; GO:0009820,alkaloid metabolic process	non-haem dioxygenase in morphine synthesis N-terminal
Cluster-29314.2	1	K08678 UDP-glucuronate decarboxylase [EC:4.1.1.35] | (RefSeq) UDP-glucuronic acid decarboxylase 1 (A)	WD repeat-containing protein 76 isoform X1 [Dendrobium catenatum]	RecName: Full=Pre-mRNA-processing factor 19 homolog 2 {ECO:0000305}; EC=2.3.2.27 {ECO:0000269|PubMed:18393940}; AltName: Full=MOS4-associated complex protein 3B; Short=MAC protein 3B; AltName: Full=Plant U-box protein 60; AltName: Full=RING-type E3 ubiquitin transferase PRP19 2 {ECO:0000305}; AltName: Full=U-box domain-containing protein 60;	SubName: Full=Protein DAMAGED DNA-BINDING 2 {ECO:0000313|EMBL:PKU67631.1};	WD40 protein	GO:0005618,cell wall; GO:0009507,chloroplast; GO:0080008,Cul4-RING E3 ubiquitin ligase complex; GO:0005634,nucleus; GO:0000974,Prp19 complex; GO:0071006,U2-type catalytic step 1 spliceosome; GO:0061630,ubiquitin protein ligase activity; GO:0004842,ubiquitin-protein transferase activity; GO:0042742,defense response to bacterium; GO:0006281,DNA repair; GO:0000349,generation of catalytic spliceosome…	WD domain, G-beta repeat
Cluster-29323.3	1	K02327 DNA polymerase delta subunit 1 [EC:2.7.7.7] | (RefSeq) DNA polymerase delta catalytic subunit (A)	DNA polymerase delta catalytic subunit [Dendrobium catenatum]	RecName: Full=DNA polymerase delta catalytic subunit; EC=2.7.7.7;	SubName: Full=DNA polymerase delta catalytic subunit {ECO:0000313|EMBL:PKU73204.1};	DNA polymerase delta, catalytic subunit	GO:0043625,delta DNA polymerase complex; GO:0008296,3'-5'-exodeoxyribonuclease activity; GO:0051539,4 iron, 4 sulfur cluster binding; GO:0003677,DNA binding; GO:0003887,DNA-directed DNA polymerase activity; GO:0046872,metal ion binding; GO:0000166,nucleotide binding; GO:0006287,base-excision repair, gap-filling; GO:0045004,DNA replication proofreading; GO:0006297,nucleotide-excision repair, DNA g…	DNA polymerase family B
Cluster-29355.0	1	K13680 beta-mannan synthase [EC:2.4.1.32] | (RefSeq) probable mannan synthase 11 isoform X1 (A)	probable mannan synthase 4 isoform X3 [Dendrobium catenatum]	RecName: Full=Glucomannan 4-beta-mannosyltransferase 9; EC=2.4.1.32; AltName: Full=Cellulose synthase-like protein A9; Short=AtCslA9; AltName: Full=Glucomannan synthase; AltName: Full=Mannan synthase 9; AltName: Full=Protein RESISTANT TO AGROBACTERIUM TRANSFORMATION 4;	SubName: Full=Mannosyltransferase {ECO:0000313|EMBL:AIW60926.1}; EC=2.4.1.32 {ECO:0000313|EMBL:AIW60926.1};	--	GO:0000139,Golgi membrane; GO:0016021,integral component of membrane; GO:0047259,glucomannan 4-beta-mannosyltransferase activity; GO:0051753,mannan synthase activity; GO:0071555,cell wall organization; GO:0009294,DNA mediated transformation; GO:0009617,response to bacterium	--
Cluster-29490.0	1	K00799 glutathione S-transferase [EC:2.5.1.18] | (RefSeq) glutathione S-transferase F8, chloroplastic-like (A)	glutathione S-transferase F8, chloroplastic-like [Phalaenopsis equestris]	RecName: Full=Glutathione S-transferase F8, chloroplastic; Short=AtGSTF8; EC=2.5.1.18; AltName: Full=AtGSTF5; AltName: Full=GST class-phi member 8; AltName: Full=Glutathione S-transferase 6; Flags: Precursor;	SubName: Full=Glutathione S-transferase PARB {ECO:0000313|EMBL:PKA60761.1}; EC=2.5.1.18 {ECO:0000313|EMBL:PKA60761.1};	Glutathione S-transferase	GO:0009507,chloroplast; GO:0009941,chloroplast envelope; GO:0009570,chloroplast stroma; GO:0005829,cytosol; GO:0005634,nucleus; GO:0010319,stromule; GO:0009579,thylakoid; GO:0005774,vacuolar membrane; GO:0043295,glutathione binding; GO:0004364,glutathione transferase activity; GO:0004601,peroxidase activity; GO:0006952,defense response; GO:0042742,defense response to bacterium; GO:0006749,glutath…	Glutathione S-transferase, C-terminal domain
Cluster-29509.0	1	K11672 actin-related protein 5 | (RefSeq) actin-related protein 5 isoform X1 (A)	actin-related protein 5 isoform X1 [Dendrobium catenatum]	RecName: Full=Actin-related protein 5;	SubName: Full=Actin-related protein 5 {ECO:0000313|EMBL:PKU68176.1};	Actin-related protein - Arp5p	GO:0005737,cytoplasm; GO:0005654,nucleoplasm; GO:0005634,nucleus; GO:0005200,structural constituent of cytoskeleton; GO:0030029,actin filament-based process; GO:0006281,DNA repair; GO:0007275,multicellular organism development; GO:0080036,regulation of cytokinin-activated signaling pathway; GO:0010082,regulation of root meristem growth	Actin
Cluster-29517.0	1	K11657 remodeling and spacing factor 1 | (RefSeq) homeobox protein HAZ1 (A)	pathogenesis-related homeodomain protein isoform X1 [Dendrobium catenatum]	RecName: Full=Pathogenesis-related homeodomain protein; Short=PRHA;	SubName: Full=Pathogenesis-related homeodomain protein {ECO:0000313|EMBL:PKU64978.1};	PHD Zn-finger protein	GO:0005634,nucleus; GO:0003700,DNA-binding transcription factor activity; GO:0046872,metal ion binding; GO:0043565,sequence-specific DNA binding; GO:0006952,defense response; GO:0045893,positive regulation of transcription, DNA-templated; GO:0009733,response to auxin; GO:0006351,transcription, DNA-templated	Homeobox domain
Cluster-29561.0	1	--	protein suppressor of white apricot isoform X1 [Dendrobium catenatum]	--	SubName: Full=Uncharacterized protein {ECO:0000313|EMBL:PKU65132.1};	mRNA splicing factor	--	Alternative splicing regulator
Cluster-29575.0	1	--	hypothetical protein MA16_Dca004124 [Dendrobium catenatum]	--	SubName: Full=Uncharacterized protein {ECO:0000313|EMBL:PKU82107.1};	--	--	--
Cluster-2959.0	1	K15223 upstream activation factor subunit UAF30 | (RefSeq) uncharacterized protein LOC110025946 (A)	uncharacterized protein LOC110025946 [Phalaenopsis equestris]	--	SubName: Full=Uncharacterized protein {ECO:0000313|EMBL:PKU68545.1};	RNA polymerase I transcription factor UAF	--	SWIB/MDM2 domain
Cluster-29612.1	1	K01595 phosphoenolpyruvate carboxylase [EC:4.1.1.31] | (RefSeq) LOW QUALITY PROTEIN: uncharacterized protein LOC110113993 (A)	SCAR-like protein 2 [Dendrobium catenatum]	RecName: Full=SCAR-like protein 2;	SubName: Full=SCAR-like protein 2 {ECO:0000313|EMBL:PKU79006.1};	--	GO:0005737,cytoplasm; GO:0005856,cytoskeleton; GO:0003779,actin binding; GO:0030036,actin cytoskeleton organization	--
Cluster-29625.0	1	--	--	--	--	--	--	--
Cluster-29629.0	1	--	hypothetical protein MA16_Dca021288 [Dendrobium catenatum]	--	SubName: Full=Uncharacterized protein {ECO:0000313|EMBL:PKU87340.1};	--	--	--
Cluster-29691.0	1	--	Protein PAIR1 [Dendrobium catenatum]	RecName: Full=Protein PAIR1; AltName: Full=Protein HOMOLOGOUS PAIRING ABERRATION IN RICE MEIOSIS 1;	SubName: Full=Protein PAIR1 {ECO:0000313|EMBL:PKU84539.1};	--	GO:0005634,nucleus; GO:0070192,chromosome organization involved in meiotic cell cycle; GO:0009554,megasporogenesis; GO:0009556,microsporogenesis	Protein of unknown function DUF16
Cluster-29773.0	1	K03006 DNA-directed RNA polymerase II subunit RPB1 [EC:2.7.7.6] | (RefSeq) early nodulin-like protein 2 (A)	mavicyanin [Dendrobium catenatum]	RecName: Full=Early nodulin-like protein 1; AltName: Full=Phytocyanin-like protein; Flags: Precursor;	SubName: Full=Early nodulin-like protein 1 {ECO:0000313|EMBL:PKU67997.1};	--	GO:0031225,anchored component of membrane; GO:0046658,anchored component of plasma membrane; GO:0005886,plasma membrane; GO:0009506,plasmodesma; GO:0009055,electron transfer activity	Plastocyanin-like domain
Cluster-29784.0	1	K02990 small subunit ribosomal protein S6 | (RefSeq) 30S ribosomal protein S6 alpha, chloroplastic isoform X1 (A)	30S ribosomal protein S6 alpha, chloroplastic isoform X2 [Dendrobium catenatum]	RecName: Full=30S ribosomal protein S6 alpha, chloroplastic; Flags: Precursor;	SubName: Full=30S ribosomal protein S6 alpha, chloroplastic {ECO:0000313|EMBL:PKU61126.1};	--	GO:0009507,chloroplast; GO:0009535,chloroplast thylakoid membrane; GO:0005840,ribosome; GO:0009579,thylakoid; GO:0070181,small ribosomal subunit rRNA binding; GO:0003735,structural constituent of ribosome; GO:0006412,translation	Ribosomal protein S6
Cluster-29813.0	1	--	EPIDERMAL PATTERNING FACTOR-like protein 1 [Dendrobium catenatum]	RecName: Full=EPIDERMAL PATTERNING FACTOR-like protein 1 {ECO:0000303|PubMed:19435754}; Short=EPF-like protein 1; Contains: RecName: Full=MEPFL1 {ECO:0000305}; Flags: Precursor;	SubName: Full=EPIDERMAL PATTERNING FACTOR-like protein 1 {ECO:0000313|EMBL:PKU74369.1};	--	GO:0005576,extracellular region; GO:0010052,guard cell differentiation; GO:0010374,stomatal complex development	Epidermal patterning factor proteins
Cluster-30001.0	1	--	uncharacterized protein LOC110103446 [Dendrobium catenatum]	--	SubName: Full=Uncharacterized protein {ECO:0000313|EMBL:PKU81047.1};	--	--	--
Cluster-30066.0	1	K02178 checkpoint serine/threonine-protein kinase [EC:2.7.11.1] | (RefSeq) mitotic checkpoint serine/threonine-protein kinase BUB1 isoform X1 (A)	mitotic checkpoint serine/threonine-protein kinase BUB1 isoform X2 [Dendrobium catenatum]	RecName: Full=Mitotic checkpoint serine/threonine-protein kinase BUB1; Short=AtBUB1; EC=2.7.11.1; AltName: Full=Protein BUDDING UNINHIBITED BY BENZYMIDAZOL 1;	SubName: Full=Checkpoint serine/threonine-protein kinase {ECO:0000313|EMBL:PKU72118.1};	Mitotic checkpoint serine/threonine protein kinase	GO:0000778,condensed nuclear chromosome kinetochore; GO:0005524,ATP binding; GO:0004672,protein kinase activity; GO:0004674,protein serine/threonine kinase activity; GO:0051301,cell division; GO:0051754,meiotic sister chromatid cohesion, centromeric; GO:0007094,mitotic spindle assembly checkpoint	Mad3/BUB1 homology region 1
Cluster-30100.0	1	K10875 DNA repair and recombination protein RAD54 and RAD54-like protein [EC:3.6.4.-] | (RefSeq) protein CHROMATIN REMODELING 35 (A)	protein CHROMATIN REMODELING 35 [Dendrobium catenatum]	RecName: Full=Protein CHROMATIN REMODELING 35 {ECO:0000303|PubMed:16547115, ECO:0000303|PubMed:23770592}; AltName: Full=Protein DEFECTIVE IN MERISTEM SILENCING 1 {ECO:0000303|PubMed:18425128}; AltName: Full=Protein DEFECTIVE IN RNA-DIRECTED DNA METHYLATION 1 {ECO:0000303|PubMed:15120073};	SubName: Full=DNA repair and recombination protein RAD54 {ECO:0000313|EMBL:PKU67286.1};	DNA repair protein, SNF2 family	GO:0000419,RNA polymerase V complex; GO:0031618,nuclear pericentric heterochromatin; GO:0005634,nucleus; GO:0090577,RNA polymerase IV transcription factor complex; GO:0005524,ATP binding; GO:0003677,DNA binding; GO:0004386,helicase activity; GO:0071360,cellular response to exogenous dsRNA; GO:0050832,defense response to fungus; GO:0006306,DNA methylation; GO:0032776,DNA methylation on cytosine; G…	SNF2 family N-terminal domain
Cluster-30109.0	1	--	protein LONGIFOLIA 2-like isoform X1 [Dendrobium catenatum]	RecName: Full=Protein LONGIFOLIA 2; AltName: Full=Protein TON1 RECRUITING MOTIF 1;	SubName: Full=Protein LONGIFOLIA 1 {ECO:0000313|EMBL:PKU65083.1};	--	GO:0005737,cytoplasm; GO:0005856,cytoskeleton; GO:0008017,microtubule binding; GO:0051513,regulation of monopolar cell growth	Domain of unknown function (DUF4378)
Cluster-30163.0	1	--	uncharacterized protein LOC110115400 [Dendrobium catenatum]	--	SubName: Full=Uncharacterized protein {ECO:0000313|EMBL:PKU78130.1};	--	--	Senescence regulator
Cluster-30172.0	1	K04733 interleukin-1 receptor-associated kinase 4 [EC:2.7.11.1] | (RefSeq) receptor-like cytosolic serine/threonine-protein kinase RBK1 (A)	probable serine/threonine-protein kinase PBL26 isoform X2 [Dendrobium catenatum]	RecName: Full=Receptor-like cytosolic serine/threonine-protein kinase RBK2; EC=2.7.11.1; AltName: Full=Protein ROP BINDING PROTEIN KINASES 2;	SubName: Full=Receptor-like cytosolic serine/threonine-protein kinase RBK1 {ECO:0000313|EMBL:PKU65666.1};	--	GO:0005737,cytoplasm; GO:0005634,nucleus; GO:0005886,plasma membrane; GO:0005524,ATP binding; GO:0051020,GTPase binding; GO:0004675,transmembrane receptor protein serine/threonine kinase activity; GO:0007166,cell surface receptor signaling pathway; GO:0006468,protein phosphorylation	--
Cluster-30198.0	1	--	U-box domain-containing protein 26 [Dendrobium catenatum]	--	SubName: Full=U-box domain-containing protein 26 {ECO:0000313|EMBL:PKU73419.1};	--	--	--
Cluster-30224.0	1	K04733 interleukin-1 receptor-associated kinase 4 [EC:2.7.11.1] | (RefSeq) G-type lectin S-receptor-like serine/threonine-protein kinase At2g19130 (A)	G-type lectin S-receptor-like serine/threonine-protein kinase At2g19130 [Dendrobium catenatum]	RecName: Full=G-type lectin S-receptor-like serine/threonine-protein kinase At2g19130; EC=2.7.11.1; Flags: Precursor;	SubName: Full=G-type lectin S-receptor-like serine/threonine-protein kinase {ECO:0000313|EMBL:PKA47930.1}; EC=2.7.11.1 {ECO:0000313|EMBL:PKA47930.1};	--	GO:0016021,integral component of membrane; GO:0005886,plasma membrane; GO:0005524,ATP binding; GO:0005516,calmodulin binding; GO:0030246,carbohydrate binding; GO:0004674,protein serine/threonine kinase activity; GO:0006468,protein phosphorylation; GO:0048544,recognition of pollen	Protein kinase domain
Cluster-30255.0	1	--	maltose excess protein 1-like, chloroplastic [Dendrobium catenatum]	RecName: Full=Maltose excess protein 1-like, chloroplastic; Flags: Precursor;	SubName: Full=Maltose excess protein 1-like, chloroplastic {ECO:0000313|EMBL:PKU75389.1};	--	GO:0009706,chloroplast inner membrane; GO:0016021,integral component of membrane; GO:0000023,maltose metabolic process	--
Cluster-30306.0	1	K00679 phospholipid:diacylglycerol acyltransferase [EC:2.3.1.158] | (RefSeq) hypothetical protein (A)	GDSL esterase/lipase At5g33370-like [Phalaenopsis equestris]	RecName: Full=GDSL esterase/lipase At5g33370; EC=3.1.1.-; AltName: Full=Extracellular lipase At5g33370; Flags: Precursor;	SubName: Full=GDSL esterase/lipase {ECO:0000313|EMBL:PKA66465.1}; EC=3.2.1.51 {ECO:0000313|EMBL:PKA66465.1};	--	GO:0005576,extracellular region; GO:0016788,hydrolase activity, acting on ester bonds; GO:0042335,cuticle development; GO:0016042,lipid catabolic process	GDSL-like Lipase/Acylhydrolase
Cluster-30309.0	1	--	uncharacterized protein LOC110115043 [Dendrobium catenatum]	--	SubName: Full=Sucrose synthase 7 {ECO:0000313|EMBL:PKU65562.1};	Glycosyltransferase	--	Glycosyl-transferase family 4
Cluster-30345.2	1	K18195 rhamnogalacturonan endolyase [EC:4.2.2.23] | (RefSeq) uncharacterized protein LOC104807150 isoform X1 (A)	Putative ribonuclease H protein [Dendrobium catenatum]	--	SubName: Full=Ribonuclease H protein {ECO:0000313|EMBL:PKU62559.1};	FOG: Reverse transcriptase	--	--
Cluster-30385.0	1	--	AUGMIN subunit 8-like [Dendrobium catenatum]	RecName: Full=QWRF motif-containing protein 2;	SubName: Full=Uncharacterized protein {ECO:0000313|EMBL:PKU85522.1};	--	--	QWRF family
Cluster-30400.0	1	K01187 alpha-glucosidase [EC:3.2.1.20] | (RefSeq) probable alpha-glucosidase Os06g0675700 (A)	probable alpha-glucosidase Os06g0675700 [Dendrobium catenatum]	RecName: Full=Probable alpha-glucosidase Os06g0675700; EC=3.2.1.20; AltName: Full=Maltase; Flags: Precursor;	SubName: Full=Putative alpha-glucosidase {ECO:0000313|EMBL:PKU68595.1};	Maltase glucoamylase and related hydrolases, glycosyl hydrolase family 31	GO:0004558,alpha-1,4-glucosidase activity; GO:0030246,carbohydrate binding; GO:0032450,maltose alpha-glucosidase activity	Glycosyl hydrolases family 31
Cluster-30422.0	1	K06085 synovial sarcoma, X breakpoint 2 interacting protein | (RefSeq) afadin- and alpha-actinin-binding protein-like isoform X1 (A)	afadin- and alpha-actinin-binding protein-like isoform X1 [Dendrobium catenatum]	--	SubName: Full=afadin- and alpha-actinin-binding protein-like {ECO:0000313|RefSeq:XP_008789666.1};	--	--	Afadin- and alpha -actinin-Binding
Cluster-30433.0	1	K19001 ATP-dependent DNA helicase | (RefSeq) ATP-dependent DNA helicase DDM1 isoform X1 (A)	ATP-dependent DNA helicase DDM1 isoform X1 [Dendrobium catenatum]	RecName: Full=ATP-dependent DNA helicase DDM1; EC=3.6.4.12; AltName: Full=Protein CHROMATIN REMODELING 1 {ECO:0000303|PubMed:16547115}; Short=AtCHR1; Short=CHR01; AltName: Full=Protein DECREASED DNA METHYLATION 1; Short=AtDDM1; AltName: Full=Protein SOMNIFEROUS 1; AltName: Full=SWI/SNF2-related matrix-associated actin-dependent regulator of chromatin DDM1;	SubName: Full=ATP-dependent DNA helicase DDM1 isoform X1 {ECO:0000313|RefSeq:XP_008790354.1};	Chromatin remodeling complex WSTF-ISWI, small subunit	GO:0000786,nucleosome; GO:0005634,nucleus; GO:0005524,ATP binding; GO:0004003,ATP-dependent DNA helicase activity; GO:0016887,ATPase activity; GO:0003677,DNA binding; GO:0009294,DNA mediated transformation; GO:0006344,maintenance of chromatin silencing; GO:0006346,methylation-dependent chromatin silencing; GO:0090241,negative regulation of histone H4 acetylation; GO:0051574,positive regulation of…	SNF2 family N-terminal domain
Cluster-30459.2	1	K18678 phytol kinase [EC:2.7.1.182] | (RefSeq) probable phytol kinase, chloroplastic isoform X1 (A)	probable phytol kinase, chloroplastic isoform X1 [Dendrobium catenatum]	RecName: Full=Probable phytol kinase 1, chloroplastic; EC=2.7.1.182; Flags: Precursor;	SubName: Full=Phytol kinase 1, chloroplastic {ECO:0000313|EMBL:PKU71952.1};	Predicted ER membrane protein	GO:0009507,chloroplast; GO:0031969,chloroplast membrane; GO:0016021,integral component of membrane; GO:0010276,phytol kinase activity; GO:0010189,vitamin E biosynthetic process	--
Cluster-30484.0	1	--	PI-PLC X domain-containing protein At5g67130-like [Dendrobium catenatum]	RecName: Full=PI-PLC X domain-containing protein At5g67130; Flags: Precursor;	SubName: Full=PI-PLC X domain-containing protein {ECO:0000313|EMBL:PKA47996.1};	--	GO:0046658,anchored component of plasma membrane; GO:0005886,plasma membrane; GO:0008081,phosphoric diester hydrolase activity; GO:0006629,lipid metabolic process	--
Cluster-30503.0	1	K00232 acyl-CoA oxidase [EC:1.3.3.6] | (RefSeq) uncharacterized protein LOC107952742 isoform X1 (A)	uncharacterized protein LOC110107473 isoform X1 [Dendrobium catenatum]	RecName: Full=Increased DNA methylation 1 {ECO:0000303|PubMed:22700931}; AltName: Full=Histone H3 acetyltransferase IDM1 {ECO:0000305}; EC=2.3.1.- {ECO:0000255|PROSITE-ProRule:PRU00532}; AltName: Full=Protein ROS4 {ECO:0000303|PubMed:22733760}; AltName: Full=Repressor of silencing 4 {ECO:0000303|PubMed:22733760};	SubName: Full=Chromodomain-helicase-DNA-binding protein 4 {ECO:0000313|EMBL:PKU70532.1};	--	GO:0005634,nucleus; GO:0009506,plasmodesma; GO:0010385,double-stranded methylated DNA binding; GO:0004402,histone acetyltransferase activity; GO:0042393,histone binding; GO:0046872,metal ion binding; GO:0044154,histone H3-K14 acetylation; GO:0043971,histone H3-K18 acetylation; GO:0043972,histone H3-K23 acetylation; GO:0044030,regulation of DNA methylation; GO:0006355,regulation of transcription, …	TPL-binding domain in jasmonate signalling
Cluster-30505.0	1	K01246 DNA-3-methyladenine glycosylase I [EC:3.2.2.20] | (RefSeq) uncharacterized protein LOC110094432 isoform X1 (A)	uncharacterized protein LOC110094432 isoform X1 [Dendrobium catenatum]	--	SubName: Full=DNA-3-methyladenine glycosylase I {ECO:0000313|EMBL:PKU78500.1};	--	--	Methyladenine glycosylase
Cluster-30591.0	1	K02923 large subunit ribosomal protein L38e | (RefSeq) CASP-like protein 2U2 (A)	CASP-like protein 2B1 [Dendrobium catenatum]	RecName: Full=CASP-like protein 2B1; Short=VvCASPL2B1;	SubName: Full=CASP-like protein {ECO:0000313|EMBL:PKU71312.1};	--	GO:0016021,integral component of membrane; GO:0005886,plasma membrane	Domain of unknown function (DUF588)
Cluster-3061.0	1	K15448 multifunctional methyltransferase subunit TRM112 | (RefSeq) multifunctional methyltransferase subunit TRM112-like protein At1g22270 (A)	hypothetical protein [Dendrobium catenatum]	RecName: Full=Multifunctional methyltransferase subunit TRM112 homolog B {ECO:0000305}; AltName: Full=Multifunctional methyltransferase subunit TRM112-like protein At1g78190 {ECO:0000305}; AltName: Full=Protein SMALL ORGAN 2-LIKE {ECO:0000303|PubMed:19929876}; AltName: Full=tRNA methyltransferase 112 homolog B {ECO:0000305}; Short=AtTRM112b {ECO:0000303|PubMed:21653555};	SubName: Full=Uncharacterized protein {ECO:0000313|EMBL:AFS50010.1};	Uncharacterized conserved protein	GO:0018364,peptidyl-glutamine methylation; GO:0070476,rRNA (guanine-N7)-methylation; GO:0030488,tRNA methylation	Trm112p-like protein
Cluster-30618.0	1	K19041 E3 ubiquitin-protein ligase RNF38/44 [EC:2.3.2.27] | (RefSeq) RING-H2 finger protein ATL52-like (A)	RING-H2 finger protein ATL66 [Dendrobium catenatum]	RecName: Full=RING-H2 finger protein ATL60; EC=2.3.2.27 {ECO:0000305}; AltName: Full=RING-type E3 ubiquitin transferase ATL60 {ECO:0000305};	SubName: Full=RING-H2 finger protein ATL66 {ECO:0000313|EMBL:PKU79640.1};	FOG: Predicted E3 ubiquitin ligase	GO:0016021,integral component of membrane; GO:0046872,metal ion binding; GO:0061630,ubiquitin protein ligase activity; GO:0043161,proteasome-mediated ubiquitin-dependent protein catabolic process	Ring finger domain
Cluster-30636.0	1	K17710 pentatricopeptide repeat domain-containing protein 1 | (RefSeq) pentatricopeptide repeat-containing protein At2g01740 (A)	pentatricopeptide repeat-containing protein At2g01740 [Dendrobium catenatum]	RecName: Full=Pentatricopeptide repeat-containing protein At2g01740;	SubName: Full=Pentatricopeptide repeat-containing protein {ECO:0000313|EMBL:PKU70781.1};	FOG: PPR repeat	GO:0043231,intracellular membrane-bounded organelle; GO:0004519,endonuclease activity; GO:0003723,RNA binding; GO:0009451,RNA modification	PPR repeat
Cluster-30752.100060	1	K13420 LRR receptor-like serine/threonine-protein kinase FLS2 [EC:2.7.11.1] | (Kazusa) Lj6g3v1984480.1; - (A)	probable inactive receptor kinase At5g10020 [Dendrobium catenatum]	RecName: Full=Probable inactive receptor kinase At5g10020; Flags: Precursor;	SubName: Full=Putative inactive receptor kinase {ECO:0000313|EMBL:PKA59458.1}; EC=2.7.11.1 {ECO:0000313|EMBL:PKA59458.1};	--	GO:0005829,cytosol; GO:0016021,integral component of membrane; GO:0005886,plasma membrane; GO:0005524,ATP binding; GO:0004672,protein kinase activity	Leucine Rich repeats (2 copies)
Cluster-30752.10008	1	K12812 ATP-dependent RNA helicase UAP56/SUB2 [EC:3.6.4.13] | (RefSeq) DEAD-box ATP-dependent RNA helicase 56-like (A)	paladin [Dendrobium catenatum]	--	SubName: Full=Uncharacterized protein {ECO:0000313|EMBL:PKA51507.1};	--	--	Inositol hexakisphosphate
Cluster-30752.100117	1	K11253 histone H3 | (RefSeq) histone H3.3-like (A)	uncharacterized protein LOC110110990 [Dendrobium catenatum]	RecName: Full=Histone H3.3; Flags: Fragment;	SubName: Full=Uncharacterized protein {ECO:0000313|EMBL:PKU70068.1};	--	GO:0000786,nucleosome; GO:0005634,nucleus; GO:0003677,DNA binding; GO:0046982,protein heterodimerization activity	Late embryogenesis abundant protein
Cluster-30752.100212	1	--	protein LOW PSII ACCUMULATION 1, chloroplastic isoform X2 [Dendrobium catenatum]	RecName: Full=Protein LOW PSII ACCUMULATION 1, chloroplastic; Flags: Precursor;	SubName: Full=Uncharacterized protein {ECO:0000313|EMBL:PKA52718.1};	--	GO:0009507,chloroplast; GO:0009535,chloroplast thylakoid membrane; GO:0016021,integral component of membrane	Protein of unknown function (DUF3493)
Cluster-30752.100222	1	K23286 neurobeachin-like protein 1/2 | (RefSeq) BEACH domain-containing protein B isoform X1 (A)	hypothetical protein MA16_Dca009619 [Dendrobium catenatum]	RecName: Full=BEACH domain-containing protein C2 {ECO:0000303|PubMed:25618824}; AltName: Full=BEACH-domain homolog C2 {ECO:0000305};	SubName: Full=Uncharacterized protein {ECO:0000313|EMBL:PKU66377.1};	Kinase A-anchor protein Neurobeachin and related BEACH and WD40 repeat proteins	GO:0012505,endomembrane system	--
Cluster-30752.100259	1	K06129 lysophospholipase III [EC:3.1.1.5] | (RefSeq) lecithin-cholesterol acyltransferase-like 1 (A)	lecithin-cholesterol acyltransferase-like 1 [Dendrobium catenatum]	RecName: Full=Lecithin-cholesterol acyltransferase-like 1; EC=2.3.1.-;	SubName: Full=Lecithin-cholesterol acyltransferase-like 1 {ECO:0000313|EMBL:PKU81413.1};	Lecithin:cholesterol acyltransferase (LCAT)/Acyl-ceramide synthase	GO:0016021,integral component of membrane; GO:0005774,vacuolar membrane; GO:0005773,vacuole; GO:0008374,O-acyltransferase activity; GO:0006629,lipid metabolic process	Lecithin:cholesterol acyltransferase
Cluster-30752.100262	1	K13680 beta-mannan synthase [EC:2.4.1.32] | (RefSeq) probable mannan synthase 11 isoform X1 (A)	probable mannan synthase 4 isoform X2 [Dendrobium catenatum]	RecName: Full=Probable mannan synthase 4; EC=2.4.1.-; AltName: Full=Cellulose synthase-like protein A4; AltName: Full=OsCslA4;	SubName: Full=Putative mannan synthase 4 {ECO:0000313|EMBL:PKU74753.1};	--	GO:0000139,Golgi membrane; GO:0016021,integral component of membrane; GO:0016757,transferase activity, transferring glycosyl groups; GO:0071555,cell wall organization	Glycosyl transferase family group 2
Cluster-30752.100265	1	K13680 beta-mannan synthase [EC:2.4.1.32] | (RefSeq) probable mannan synthase 11 isoform X1 (A)	probable mannan synthase 4 isoform X3 [Dendrobium catenatum]	RecName: Full=Probable mannan synthase 3; EC=2.4.1.-; AltName: Full=Cellulose synthase-like protein A3; AltName: Full=OsCslA3;	SubName: Full=Putative mannan synthase 4 {ECO:0000313|EMBL:PKU74753.1};	--	GO:0000139,Golgi membrane; GO:0016021,integral component of membrane; GO:0016757,transferase activity, transferring glycosyl groups; GO:0071555,cell wall organization	Glycosyl transferase family group 2
Cluster-30752.100266	1	K13680 beta-mannan synthase [EC:2.4.1.32] | (RefSeq) probable mannan synthase 11 isoform X1 (A)	putative mannan synthase 4 [Dendrobium catenatum]	RecName: Full=Probable mannan synthase 3; EC=2.4.1.-; AltName: Full=Cellulose synthase-like protein A3; AltName: Full=OsCslA3;	SubName: Full=Putative mannan synthase 4 {ECO:0000313|EMBL:PKU74753.1};	--	GO:0000139,Golgi membrane; GO:0016021,integral component of membrane; GO:0016757,transferase activity, transferring glycosyl groups; GO:0071555,cell wall organization	Glycosyl transferase family group 2
Cluster-30752.100299	1	K16670 homeobox protein Meis2 | (RefSeq) homeobox protein knotted-1-like LET12 (A)	homeobox protein knotted-1-like 13 isoform X1 [Dendrobium catenatum]	RecName: Full=Homeobox protein knotted-1-like 13; AltName: Full=Homeobox protein OSH45;	SubName: Full=Homeobox protein knotted-1-like 3 {ECO:0000313|EMBL:PKU65496.1};	Transcription factor MEIS1 and related HOX domain proteins	GO:0005634,nucleus; GO:0003677,DNA binding; GO:0006355,regulation of transcription, DNA-templated; GO:0006351,transcription, DNA-templated	Homeobox KN domain
Cluster-30752.10036	1	K21813 endonuclease V [EC:3.1.26.-] | (RefSeq) endonuclease V-like (A)	uncharacterized protein LOC110111369 isoform X1 [Dendrobium catenatum]	--	SubName: Full=uncharacterized protein LOC103719766 isoform X2 {ECO:0000313|RefSeq:XP_008807379.1};	--	--	Tetratricopeptide repeat
Cluster-30752.100384	1	K14306 nuclear pore complex protein Nup62 | (RefSeq) nuclear pore complex protein NUP62-like (A)	nuclear pore complex protein NUP62-like [Dendrobium catenatum]	RecName: Full=Nuclear pore complex protein NUP62 {ECO:0000303|PubMed:21189294}; AltName: Full=Nucleoporin 62 {ECO:0000312|EMBL:AEC10495.1}; Short=NP62; AltName: Full=Protein EMBRYO DEFECTIVE 2766;	SubName: Full=Uncharacterized protein {ECO:0000313|EMBL:PKA64894.1};	Nuclear porin	GO:0005829,cytosol; GO:0005635,nuclear envelope; GO:0034399,nuclear periphery; GO:0044613,nuclear pore central transport channel; GO:0005487,NA; GO:0005543,phospholipid binding; GO:0017056,structural constituent of nuclear pore; GO:0051028,mRNA transport; GO:0010930,negative regulation of auxin mediated signaling pathway; GO:0006606,protein import into nucleus; GO:0071426,ribonucleoprotein comple…	Nsp1-like C-terminal region
Cluster-30752.10054	1	--	BTB/POZ domain-containing protein At3g05675 isoform X1 [Dendrobium catenatum]	RecName: Full=BTB/POZ domain-containing protein At3g05675;	SubName: Full=BTB/POZ domain-containing protein {ECO:0000313|EMBL:PKU69351.1};	--	GO:0016567,protein ubiquitination	--
Cluster-30752.100567	1	K11252 histone H2B | (RefSeq) histone H2B.4-like (A)	histone H2B.4-like [Phalaenopsis equestris]	RecName: Full=Histone H2B.2;	RecName: Full=Histone H2B {ECO:0000256|RuleBase:RU000451};	Histone H2B	GO:0000786,nucleosome; GO:0005634,nucleus; GO:0003677,DNA binding; GO:0046982,protein heterodimerization activity	Core histone H2A/H2B/H3/H4
Cluster-30752.100583	1	K23113 structural maintenance of chromosomes flexible hinge domain-containing protein 1 | (RefSeq) uncharacterized protein LOC18785803 (A)	protein DEFECTIVE IN MERISTEM SILENCING 3-like isoform X1 [Dendrobium catenatum]	RecName: Full=Protein DEFECTIVE IN MERISTEM SILENCING 3; AltName: Full=Protein INVOLVED IN DE NOVO 1;	SubName: Full=Uncharacterized protein {ECO:0000313|EMBL:PKA45830.1};	--	GO:0000419,RNA polymerase V complex; GO:0042803,protein homodimerization activity; GO:0006306,DNA methylation; GO:0031047,gene silencing by RNA; GO:0070921,regulation of production of siRNA involved in chromatin silencing by small RNA; GO:0080188,RNA-directed DNA methylation	Tat binding protein 1(TBP-1)-interacting protein (TBPIP)
Cluster-30752.100607	1	K08869 aarF domain-containing kinase | (RefSeq) uncharacterized aarF domain-containing protein kinase 2-like (A)	uncharacterized aarF domain-containing protein kinase 2-like [Dendrobium catenatum]	RecName: Full=Protein ACTIVITY OF BC1 COMPLEX KINASE 7, chloroplastic {ECO:0000303|PubMed:22694836}; Short=ABC1-LIKE KINASE 7 {ECO:0000303|PubMed:22694836}; EC=2.7.11.1 {ECO:0000250|UniProtKB:Q9MA15}; AltName: Full=Salt-induced ABC1 kinase 1, chloroplastic {ECO:0000303|PubMed:24117441}; Short=AtSIA1 {ECO:0000303|PubMed:24117441}; Flags: Precursor;	SubName: Full=Putative aarF domain-containing protein kinase {ECO:0000313|EMBL:PKU78423.1};	Predicted unusual protein kinase	GO:0009535,chloroplast thylakoid membrane; GO:0016021,integral component of membrane; GO:0010287,plastoglobule; GO:0005524,ATP binding; GO:0016301,kinase activity; GO:0034599,cellular response to oxidative stress; GO:0055072,iron ion homeostasis; GO:0046467,membrane lipid biosynthetic process; GO:0080177,plastoglobule organization; GO:1901031,regulation of response to reactive oxygen species; GO:…	ABC1 family
Cluster-30752.10062	1	K04733 interleukin-1 receptor-associated kinase 4 [EC:2.7.11.1] | (RefSeq) probable serine/threonine-protein kinase At1g01540 (A)	probable serine/threonine-protein kinase At1g01540 [Dendrobium catenatum]	RecName: Full=Probable serine/threonine-protein kinase At1g01540; EC=2.7.11.1;	SubName: Full=Putative serine/threonine-protein kinase {ECO:0000313|EMBL:PKU65050.1};	Serine/threonine protein kinase	GO:0016021,integral component of membrane; GO:0005886,plasma membrane; GO:0005524,ATP binding; GO:0004674,protein serine/threonine kinase activity; GO:0004675,transmembrane receptor protein serine/threonine kinase activity; GO:0007166,cell surface receptor signaling pathway; GO:0046777,protein autophosphorylation; GO:0006468,protein phosphorylation	Protein kinase domain
Cluster-30752.10066	1	K16573 gamma-tubulin complex component 6 | (RefSeq) uncharacterized LOC103722329 (A)	protein trichome birefringence-like 2 [Dendrobium catenatum]	RecName: Full=Protein trichome birefringence-like 2;	SubName: Full=protein trichome birefringence-like 2 {ECO:0000313|RefSeq:XP_008812175.1};	--	GO:0005794,Golgi apparatus; GO:0016021,integral component of membrane; GO:0016413,O-acetyltransferase activity; GO:0071554,cell wall organization or biogenesis	GDSL/SGNH-like Acyl-Esterase family found in Pmr5 and Cas1p
Cluster-30752.100741	1	--	protein SCAI homolog isoform X2 [Dendrobium catenatum]	--	SubName: Full=Uncharacterized protein {ECO:0000313|EMBL:PKU82057.1};	--	--	Protein SCAI
Cluster-30752.100757	1	K04733 interleukin-1 receptor-associated kinase 4 [EC:2.7.11.1] | (RefSeq) serine/threonine-protein kinase RIPK-like (A)	serine/threonine-protein kinase RIPK-like [Dendrobium catenatum]	RecName: Full=Serine/threonine-protein kinase RIPK {ECO:0000305}; EC=2.7.11.1 {ECO:0000305|PubMed:21320696}; AltName: Full=ACIK1A/PBL14; AltName: Full=ACRE protein ortholog 264A {ECO:0000305}; Short=AtACRE264a {ECO:0000303|PubMed:15181213}; AltName: Full=PBS1-like protein 14 {ECO:0000303|PubMed:20413097}; AltName: Full=RPM1-induced protein kinase {ECO:0000303|PubMed:21320696};	SubName: Full=Serine/threonine-protein kinase {ECO:0000313|EMBL:PKU85888.1};	Serine/threonine protein kinase	GO:0005886,plasma membrane; GO:0005524,ATP binding; GO:0004674,protein serine/threonine kinase activity; GO:0004675,transmembrane receptor protein serine/threonine kinase activity; GO:0007166,cell surface receptor signaling pathway; GO:0042742,defense response to bacterium; GO:0006468,protein phosphorylation	Protein tyrosine kinase
Cluster-30752.100776	1	--	--	--	--	--	--	--
Cluster-30752.10078	1	K04730 interleukin-1 receptor-associated kinase 1 [EC:2.7.11.1] | (RefSeq) proline-rich receptor-like protein kinase PERK1 (A)	proline-rich receptor-like protein kinase PERK1 [Dendrobium catenatum]	RecName: Full=Proline-rich receptor-like protein kinase PERK1; EC=2.7.11.1; AltName: Full=Proline-rich extensin-like receptor kinase 1; Short=AtPERK1;	SubName: Full=Proline-rich receptor-like protein kinase PERK1 {ECO:0000313|EMBL:PKU62047.1};	Serine/threonine protein kinase	GO:0016021,integral component of membrane; GO:0005886,plasma membrane; GO:0005524,ATP binding; GO:0004672,protein kinase activity; GO:0004674,protein serine/threonine kinase activity; GO:0004675,transmembrane receptor protein serine/threonine kinase activity; GO:0007166,cell surface receptor signaling pathway; GO:0046777,protein autophosphorylation; GO:0009620,response to fungus; GO:0009611,respo…	Protein kinase domain
Cluster-30752.10084	1	K18412 trinucleotide repeat-containing gene 6 protein | (RefSeq) uncharacterized protein LOC110093626 (A)	uncharacterized protein LOC110093626 [Dendrobium catenatum]	RecName: Full=Zinc finger CCCH domain-containing protein 38; Short=AtC3H38;	SubName: Full=Zinc finger CCCH domain-containing protein 55 {ECO:0000313|EMBL:PKU65514.1};	--	GO:0003677,DNA binding; GO:0046872,metal ion binding	--
Cluster-30752.100873	1	--	--	--	--	--	--	--
Cluster-30752.100907	1	K12271 signal recognition particle 43 kDa protein | (RefSeq) probable signal recognition particle 43 kDa protein, chloroplastic isoform X1 (A)	putative signal recognition particle 43 kDa protein, chloroplastic [Dendrobium catenatum]	RecName: Full=Probable signal recognition particle 43 kDa protein, chloroplastic; Flags: Precursor;	SubName: Full=Putative signal recognition particle 43 kDa protein, chloroplastic {ECO:0000313|EMBL:PKU59236.1};	FOG: Ankyrin repeat	GO:0009941,chloroplast envelope; GO:0009535,chloroplast thylakoid membrane; GO:0043234,NA; GO:0080085,signal recognition particle, chloroplast targeting; GO:0005786,signal recognition particle, endoplasmic reticulum targeting; GO:0097718,disordered domain specific binding; GO:0042802,identical protein binding; GO:0030674,protein binding, bridging; GO:0070208,protein heterotrimerization; GO:004503…	Ankyrin repeats (many copies)
Cluster-30752.100918	1	K14491 two-component response regulator ARR-B family | (RefSeq) putative two-component response regulator ARR21 (A)	probable transcription factor GLK1 [Dendrobium catenatum]	RecName: Full=Probable transcription factor GLK1; AltName: Full=Golden2-like protein 1; Short=OsGLK1;	SubName: Full=Putative transcription factor GLK1 {ECO:0000313|EMBL:PKU76735.1};	--	GO:0005634,nucleus; GO:0003677,DNA binding; GO:0010638,positive regulation of organelle organization; GO:0045893,positive regulation of transcription, DNA-templated; GO:0006351,transcription, DNA-templated	Myb-like DNA-binding domain
Cluster-30752.100946	1	K17710 pentatricopeptide repeat domain-containing protein 1 | (RefSeq) pentatricopeptide repeat-containing protein At5g14770, mitochondrial (A)	Pentatricopeptide repeat-containing protein [Dendrobium catenatum]	RecName: Full=Pentatricopeptide repeat-containing protein At5g14770, mitochondrial; Flags: Precursor;	SubName: Full=Pentatricopeptide repeat-containing protein {ECO:0000313|EMBL:PKU63044.1};	FOG: PPR repeat	GO:0043231,intracellular membrane-bounded organelle; GO:0005739,mitochondrion; GO:0004519,endonuclease activity; GO:0003723,RNA binding; GO:0009451,RNA modification	PPR repeat family
Cluster-30752.100976	1	K06228 fused [EC:2.7.11.1] | (RefSeq) serine/threonine-protein kinase TIO isoform X1 (A)	serine/threonine-protein kinase TIO isoform X1 [Dendrobium catenatum]	RecName: Full=Serine/threonine-protein kinase TIO; EC=2.7.11.1; AltName: Full=Fused homolog; Short=AtFUSED; AltName: Full=Protein TWO-IN-ONE; Short=AtTIO;	SubName: Full=Serine/threonine-protein kinase TIO {ECO:0000313|EMBL:PKU75854.1};	--	GO:0005856,cytoskeleton; GO:0009524,phragmoplast; GO:0005524,ATP binding; GO:0019894,kinesin binding; GO:0004674,protein serine/threonine kinase activity; GO:0000911,cytokinesis by cell plate formation; GO:0009558,embryo sac cellularization; GO:0007112,male meiosis cytokinesis	Protein kinase domain
Cluster-30752.101008	1	K00729 dolichyl-phosphate beta-glucosyltransferase [EC:2.4.1.117] | (RefSeq) dolichyl-phosphate beta-glucosyltransferase-like (A)	RHOMBOID-like protein 2 [Dendrobium catenatum]	RecName: Full=RHOMBOID-like protein 2 {ECO:0000303|PubMed:16223493, ECO:0000303|PubMed:17181860}; Short=AtRBL2 {ECO:0000303|PubMed:16223493, ECO:0000303|PubMed:17181860}; EC=3.4.21.105 {ECO:0000269|PubMed:16223493};	SubName: Full=Uncharacterized protein {ECO:0000313|EMBL:PKU70615.1};	Rhomboid family proteins	GO:0005794,Golgi apparatus; GO:0000139,Golgi membrane; GO:0016021,integral component of membrane; GO:0009506,plasmodesma; GO:0004252,serine-type endopeptidase activity	--
Cluster-30752.101018	1	K11593 eukaryotic translation initiation factor 2C | (RefSeq) protein argonaute 4-like isoform X1 (A)	PREDICTED: protein argonaute 4-like isoform X1 [Juglans regia]	RecName: Full=Protein argonaute 4A; Short=OsAGO4a;	SubName: Full=protein argonaute 4-like isoform X1 {ECO:0000313|RefSeq:XP_018818945.1, ECO:0000313|RefSeq:XP_018818946.1, ECO:0000313|RefSeq:XP_018818947.1};	Translation initiation factor 2C (eIF-2C) and related proteins	GO:0003676,nucleic acid binding; GO:0031047,gene silencing by RNA	--
Cluster-30752.101118	1	K20223 importin-7 | (RefSeq) uncharacterized LOC100277820 (A)	uncharacterized protein LOC110100859 isoform X2 [Dendrobium catenatum]	--	SubName: Full=uncharacterized protein LOC103721588 isoform X2 {ECO:0000313|RefSeq:XP_008810077.1};	--	--	Importin-beta N-terminal domain
Cluster-30752.10117	1	K00599 methyltransferase-like protein 6 [EC:2.1.1.-] | (RefSeq) uncharacterized protein LOC110092685 (A)	uncharacterized protein LOC110092685 [Dendrobium catenatum]	--	SubName: Full=Uncharacterized protein {ECO:0000313|EMBL:PKA51033.1};	Predicted methyltransferase	--	Lysine methyltransferase
Cluster-30752.101180	1	K12741 heterogeneous nuclear ribonucleoprotein A1/A3 | (RefSeq) RNA-binding protein Musashi homolog 2 (A)	protein PHOSPHATE STARVATION RESPONSE 3 isoform X1 [Dendrobium catenatum]	RecName: Full=Protein PHOSPHATE STARVATION RESPONSE 3 {ECO:0000303|PubMed:26082401}; Short=OsPHR3 {ECO:0000303|PubMed:26082401};	SubName: Full=Os06g0703900 protein {ECO:0000313|EMBL:BAF20417.1}; SubName: Full=Putative transfactor {ECO:0000313|EMBL:BAD54045.1}; SubName: Full=cDNA clone:001-027-G12, full insert sequence {ECO:0000313|EMBL:BAG87524.1}; SubName: Full=cDNA clone:J013127L15, full insert sequence {ECO:0000313|EMBL:BAG90678.1};	--	GO:0005634,nucleus; GO:0003677,DNA binding; GO:0006355,regulation of transcription, DNA-templated; GO:0006351,transcription, DNA-templated	MYB-CC type transfactor, LHEQLE motif
Cluster-30752.101198	1	K11593 eukaryotic translation initiation factor 2C | (RefSeq) protein argonaute 1A-like (A)	Retrovirus-related Pol polyprotein from transposon TNT 1-94 [Dendrobium catenatum]	RecName: Full=Retrovirus-related Pol polyprotein from transposon RE1; AltName: Full=Retro element 1 {ECO:0000303|PubMed:10689195}; Short=AtRE1 {ECO:0000303|PubMed:10689195}; Includes: RecName: Full=Protease RE1; EC=3.4.23.-; Includes: RecName: Full=Reverse transcriptase RE1; EC=2.7.7.49; Includes: RecName: Full=Endonuclease RE1;	SubName: Full=Retrovirus-related Pol polyprotein from transposon TNT 1-94 {ECO:0000313|EMBL:PKU60934.1};	FOG: Transposon-encoded proteins with TYA, reverse transcriptase, integrase domains in various combinations	GO:0004190,aspartic-type endopeptidase activity; GO:0004519,endonuclease activity; GO:0046872,metal ion binding; GO:0003676,nucleic acid binding; GO:0003964,RNA-directed DNA polymerase activity; GO:0015074,DNA integration; GO:0006310,DNA recombination	gag-polypeptide of LTR copia-type
Cluster-30752.101313	1	K01649 2-isopropylmalate synthase [EC:2.3.3.13] | (RefSeq) 2-isopropylmalate synthase A-like (A)	2-isopropylmalate synthase A-like [Dendrobium catenatum]	RecName: Full=2-isopropylmalate synthase B; EC=2.3.3.13; AltName: Full=Alpha-IPM synthase B; AltName: Full=Alpha-isopropylmalate synthase B;	SubName: Full=2-isopropylmalate synthase B {ECO:0000313|EMBL:PKU72875.1};	Alpha-isopropylmalate synthase/homocitrate synthase	GO:0003852,2-isopropylmalate synthase activity; GO:0009098,leucine biosynthetic process	LeuA allosteric (dimerisation) domain
Cluster-30752.101336	1	--	uncharacterized protein LOC110100289 [Dendrobium catenatum]	--	SubName: Full=Uncharacterized protein {ECO:0000313|EMBL:PKU68840.1};	--	--	--
Cluster-30752.101368	1	--	--	--	--	--	--	--
Cluster-30752.101373	1	K02721 photosystem II PsbW protein | (RefSeq) photosystem II reaction center W protein, chloroplastic (A)	Photosystem II reaction center W protein, chloroplastic [Dendrobium catenatum]	RecName: Full=Photosystem II reaction center W protein, chloroplastic; AltName: Full=PSII 6.1 kDa protein; Flags: Precursor;	SubName: Full=Photosystem II reaction center W protein, chloroplastic {ECO:0000313|EMBL:PKU72139.1};	--	GO:0009535,chloroplast thylakoid membrane; GO:0016021,integral component of membrane; GO:0009523,photosystem II; GO:0015979,photosynthesis; GO:0042549,photosystem II stabilization	Photosystem II reaction centre W protein (PsbW)
Cluster-30752.101376	1	--	uncharacterized protein LOC110109560 isoform X6 [Dendrobium catenatum]	--	SubName: Full=Uncharacterized protein {ECO:0000313|EMBL:PKU76141.1};	--	--	Methyltransferase small domain
Cluster-30752.101394	1	K17710 pentatricopeptide repeat domain-containing protein 1 | (RefSeq) pentatricopeptide repeat-containing protein At2g18940, chloroplastic-like (A)	pentatricopeptide repeat-containing protein At5g67570, chloroplastic isoform X1 [Phalaenopsis equestris]	RecName: Full=Pentatricopeptide repeat-containing protein At5g67570, chloroplastic; AltName: Full=Protein DELAYED GREENING 1; AltName: Full=Protein EMBRYO DEFECTIVE 1408; Flags: Precursor;	SubName: Full=pentatricopeptide repeat-containing protein At5g67570, chloroplastic isoform X1 {ECO:0000313|RefSeq:XP_008811660.1};	FOG: PPR repeat	GO:0009507,chloroplast; GO:0004519,endonuclease activity; GO:0003723,RNA binding; GO:0009658,chloroplast organization; GO:0009451,RNA modification; GO:0042793,plastid transcription	PPR repeat family
Cluster-30752.101446	1	K18998 RNA polymerase II C-terminal domain phosphatase-like 1/2 [EC:3.1.3.16] | (RefSeq) RNA polymerase II C-terminal domain phosphatase-like 2 isoform X1 (A)	RNA polymerase II C-terminal domain phosphatase-like 2 isoform X5 [Dendrobium catenatum]	RecName: Full=RNA polymerase II C-terminal domain phosphatase-like 2; Short=FCP-like 2; EC=3.1.3.16; AltName: Full=Carboxyl-terminal phosphatase-like 2; Short=AtCPL2; Short=CTD phosphatase-like 2;	SubName: Full=RNA polymerase II C-terminal domain phosphatase-like 2 {ECO:0000313|EMBL:PKA56381.1};	TFIIF-interacting CTD phosphatases, including NLI-interacting factor	GO:0005737,cytoplasm; GO:0016591,RNA polymerase II, holoenzyme; GO:0005634,nucleus; GO:0008420,RNA polymerase II CTD heptapeptide repeat phosphatase activity; GO:0046872,metal ion binding; GO:0004647,phosphoserine phosphatase activity; GO:0003723,RNA binding; GO:0009734,auxin-activated signaling pathway; GO:0070940,dephosphorylation of RNA polymerase II C-terminal domain; GO:0007275,multicellular…	NLI interacting factor-like phosphatase
Cluster-30752.101606	1	--	Putative disease resistance RPP13-like protein 1 [Dendrobium catenatum]	--	SubName: Full=Disease resistance RPP13-like protein 1 {ECO:0000313|EMBL:PKU77486.1};	--	--	--
Cluster-30752.101609	1	--	--	--	--	--	--	--
Cluster-30752.101617	1	K13083 flavonoid 3',5'-hydroxylase [EC:1.14.14.81] | (RefSeq) flavonoid 3',5'-hydroxylase 1 (A)	flavonoid 3',5'-hydroxylase [Dendrobium moniliforme]	RecName: Full=Flavonoid 3',5'-hydroxylase 1; Short=F3'5'H; EC=1.14.13.88; AltName: Full=CYPLXXVA1; AltName: Full=Cytochrome P450 75A1;	SubName: Full=Flavonoid 3',5'-hydroxylase {ECO:0000313|EMBL:AEB96145.1};	Cytochrome P450 CYP2 subfamily	GO:0005783,endoplasmic reticulum; GO:0033772,flavonoid 3',5'-hydroxylase activity; GO:0020037,heme binding; GO:0005506,iron ion binding; GO:0009718,anthocyanin-containing compound biosynthetic process	Cytochrome P450
Cluster-30752.101635	1	K12449 UDP-apiose/xylose synthase | (RefSeq) UDP-D-apiose/UDP-D-xylose synthase 2-like (A)	PREDICTED: UDP-D-apiose/UDP-D-xylose synthase 2-like [Phoenix dactylifera]	RecName: Full=UDP-D-apiose/UDP-D-xylose synthase 2;	SubName: Full=UDP-D-apiose/UDP-D-xylose synthase 2-like {ECO:0000313|RefSeq:XP_008778090.1};	dTDP-glucose 4-6-dehydratase/UDP-glucuronic acid decarboxylase	GO:0048046,apoplast; GO:0005737,cytoplasm; GO:0005829,cytosol; GO:0003824,catalytic activity; GO:0050662,coenzyme binding; GO:0071555,cell wall organization	NAD dependent epimerase/dehydratase family
Cluster-30752.101662	1	--	--	--	--	--	--	--
Cluster-30752.101672	1	--	--	--	--	--	--	--
Cluster-30752.101737	1	K21444 poly(rC)-binding protein 3/4 | (RefSeq) KH domain-containing protein At4g18375-like isoform X1 (A)	uncharacterized protein LOC110100337 [Dendrobium catenatum]	--	SubName: Full=RNA-directed DNA polymerase {ECO:0000313|EMBL:PKU87302.1};	FOG: Transposon-encoded proteins with TYA, reverse transcriptase, integrase domains in various combinations	--	--
Cluster-30752.101744	1	K04733 interleukin-1 receptor-associated kinase 4 [EC:2.7.11.1] | (RefSeq) protein NSP-INTERACTING KINASE 3-like (A)	leucine-rich repeat receptor-like serine/threonine-protein kinase At1g17230 [Dendrobium catenatum]	RecName: Full=Cold-responsive protein kinase 1 {ECO:0000303|PubMed:28344081}; EC=2.7.11.1 {ECO:0000255|PROSITE-ProRule:PRU00159, ECO:0000269|PubMed:28344081};	SubName: Full=LRR receptor-like serine/threonine-protein kinase GSO2 {ECO:0000313|EMBL:PKU75337.1};	--	GO:0005886,plasma membrane; GO:0005524,ATP binding; GO:0004674,protein serine/threonine kinase activity; GO:0033160,positive regulation of protein import into nucleus, translocation; GO:0046777,protein autophosphorylation; GO:0009409,response to cold; GO:0050826,response to freezing; GO:0009625,response to insect; GO:0002237,response to molecule of bacterial origin	Protein tyrosine kinase
Cluster-30752.10175	1	--	uncharacterized protein LOC110105758 isoform X2 [Dendrobium catenatum]	--	SubName: Full=Uncharacterized protein {ECO:0000313|EnsemblPlants:GSMUA_Achr8P07930_001};	Molecular chaperone (DnaJ superfamily)	--	DnaJ domain
Cluster-30752.101750	1	K12524 bifunctional aspartokinase / homoserine dehydrogenase 1 [EC:2.7.2.4 1.1.1.3] | (RefSeq) bifunctional aspartokinase/homoserine dehydrogenase 1, chloroplastic-like (A)	bifunctional aspartokinase/homoserine dehydrogenase 1, chloroplastic-like [Dendrobium catenatum]	RecName: Full=Bifunctional aspartokinase/homoserine dehydrogenase 2, chloroplastic; Short=AK-HD 2; Short=AK-HSDH 2; Includes: RecName: Full=Aspartokinase; EC=2.7.2.4; Includes: RecName: Full=Homoserine dehydrogenase; EC=1.1.1.3; Flags: Precursor;	RecName: Full=Homoserine dehydrogenase {ECO:0000256|RuleBase:RU000579}; EC=1.1.1.3 {ECO:0000256|RuleBase:RU000579};	--	GO:0009507,chloroplast; GO:0004072,aspartate kinase activity; GO:0005524,ATP binding; GO:0004412,homoserine dehydrogenase activity; GO:0050661,NADP binding; GO:0009089,lysine biosynthetic process via diaminopimelate; GO:0009086,methionine biosynthetic process; GO:0009088,threonine biosynthetic process	Homoserine dehydrogenase
Cluster-30752.101756	1	K10875 DNA repair and recombination protein RAD54 and RAD54-like protein [EC:3.6.4.-] | (RefSeq) protein CHROMATIN REMODELING 25-like (A)	uncharacterized protein LOC110093632 isoform X1 [Dendrobium catenatum]	--	SubName: Full=Uncharacterized protein {ECO:0000313|EMBL:PKA52602.1};	--	--	--
Cluster-30752.101846	1	K00133 aspartate-semialdehyde dehydrogenase [EC:1.2.1.11] | (RefSeq) uncharacterized protein LOC110106358 (A)	uncharacterized protein LOC110106358 [Dendrobium catenatum]	--	SubName: Full=Aspartate-semialdehyde dehydrogenase {ECO:0000313|EMBL:PKU85166.1};	Aspartate-semialdehyde dehydrogenase	--	Semialdehyde dehydrogenase, dimerisation domain
Cluster-30752.10191	1	K17803 methyltransferase OMS1, mitochondrial [EC:2.1.1.-] | (RefSeq) predicted protein (A)	methyltransferase-like protein 7A [Dendrobium catenatum]	--	SubName: Full=Ubiquinone biosynthesis methyltransferase {ECO:0000313|EMBL:PKU72391.1};	Predicted methyltransferase	--	Methyltransferase domain
Cluster-30752.101969	1	--	uncharacterized protein LOC110107324 isoform X1 [Dendrobium catenatum]	--	SubName: Full=Uncharacterized protein {ECO:0000313|EMBL:PKU62924.1};	Predicted RNA polymerase III subunit C17	--	RNA polymerase Rpb4
Cluster-30752.101976	1	K05666 ATP-binding cassette, subfamily C (CFTR/MRP), member 2 | (RefSeq) putative ABC transporter C family member 15 (A)	putative ABC transporter C family member 15 [Dendrobium catenatum]	RecName: Full=ABC transporter C family member 3; Short=ABC transporter ABCC.3; Short=AtABCC3; EC=3.6.3.44; AltName: Full=ATP-energized glutathione S-conjugate pump 3; AltName: Full=Glutathione S-conjugate-transporting ATPase 3; AltName: Full=Multidrug resistance-associated protein 3;	SubName: Full=ABC transporter C family member 3 {ECO:0000313|EMBL:PKU86433.1};	Multidrug resistance-associated protein/mitoxantrone resistance protein, ABC superfamily	GO:0048046,apoplast; GO:0016021,integral component of membrane; GO:0000325,plant-type vacuole; GO:0009506,plasmodesma; GO:0005774,vacuolar membrane; GO:0005773,vacuole; GO:0005524,ATP binding; GO:0042626,ATPase activity, coupled to transmembrane movement of substances; GO:0010290,chlorophyll catabolite transmembrane transporter activity; GO:0015431,glutathione S-conjugate-exporting ATPase activit…	ABC transporter transmembrane region
Cluster-30752.101993	1	K10885 ATP-dependent DNA helicase 2 subunit 2 | (RefSeq) ATP-dependent DNA helicase 2 subunit KU80 (A)	ATP-dependent DNA helicase 2 subunit KU80 [Dendrobium catenatum]	RecName: Full=ATP-dependent DNA helicase 2 subunit KU80; EC=3.6.4.12; AltName: Full=ATP-dependent DNA helicase 2 subunit 2; AltName: Full=ATP-dependent DNA helicase II 80 kDa subunit;	SubName: Full=ATP-dependent DNA helicase 2 subunit KU80 {ECO:0000313|EMBL:PKU75330.1};	DNA-binding subunit of a DNA-dependent protein kinase (Ku80 autoantigen)	GO:0043564,Ku70:Ku80 complex; GO:0000784,nuclear chromosome, telomeric region; GO:0005524,ATP binding; GO:0004003,ATP-dependent DNA helicase activity; GO:0003684,damaged DNA binding; GO:0003690,double-stranded DNA binding; GO:0042162,telomeric DNA binding; GO:0006310,DNA recombination; GO:0006303,double-strand break repair via nonhomologous end joining; GO:0009408,response to heat; GO:0000723,tel…	--
Cluster-30752.101997	1	--	--	--	--	--	--	--
Cluster-30752.102049	1	K13199 plasminogen activator inhibitor 1 RNA-binding protein | (RefSeq) nuclear RNA-binding-like protein (A)	Subtilisin-like protease SDD1 [Dendrobium catenatum]	RecName: Full=Subtilisin-like protease SBT1.7 {ECO:0000303|PubMed:16193095}; EC=3.4.21.- {ECO:0000305}; AltName: Full=Cucumisin-like serine protease; AltName: Full=Subtilase subfamily 1 member 7 {ECO:0000303|PubMed:16193095}; Short=AtSBT1.7 {ECO:0000303|PubMed:16193095}; AltName: Full=Subtilisin-like serine protease 1 {ECO:0000303|PubMed:12702015}; Short=At-SLP1 {ECO:0000303|PubMed:12702015}; Fla…	SubName: Full=Subtilisin-like protease SDD1 {ECO:0000313|EMBL:PKU60632.1};	--	GO:0048046,apoplast; GO:0005618,cell wall; GO:0005576,extracellular region; GO:0009505,plant-type cell wall; GO:0004252,serine-type endopeptidase activity; GO:0080001,mucilage extrusion from seed coat; GO:0048359,mucilage metabolic process involved in seed coat development; GO:0010214,seed coat development	--
Cluster-30752.102055	1	--	--	--	--	--	--	--
Cluster-30752.102123	1	K20279 synaptojanin [EC:3.1.3.36] | (RefSeq) type IV inositol polyphosphate 5-phosphatase 3 (A)	type I inositol polyphosphate 5-phosphatase 1-like isoform X1 [Dendrobium catenatum]	RecName: Full=Type IV inositol polyphosphate 5-phosphatase 3 {ECO:0000305}; Short=At5PTase3 {ECO:0000305}; EC=3.1.3.36 {ECO:0000269|PubMed:21677096}; EC=3.1.3.86 {ECO:0000269|PubMed:21677096};	SubName: Full=Type I inositol 1,4,5-trisphosphate 5-phosphatase 1 {ECO:0000313|EMBL:PKU86917.1};	Inositol polyphosphate 5-phosphatase and related proteins	GO:0034485,phosphatidylinositol-3,4,5-trisphosphate 5-phosphatase activity; GO:0004439,phosphatidylinositol-4,5-bisphosphate 5-phosphatase activity; GO:0046856,phosphatidylinositol dephosphorylation	Endonuclease/Exonuclease/phosphatase family
Cluster-30752.102142	1	K09060 plant G-box-binding factor | (RefSeq) transcriptional activator TAF-1-like (A)	bZIP transcription factor 11-like [Dendrobium catenatum]	RecName: Full=bZIP transcription factor 44 {ECO:0000305}; Short=AtbZIP44 {ECO:0000303|PubMed:11906833};	SubName: Full=Ocs element-binding factor 1 {ECO:0000313|EMBL:PKU68096.1};	--	GO:0005634,nucleus; GO:0003700,DNA-binding transcription factor activity; GO:0046982,protein heterodimerization activity; GO:0043565,sequence-specific DNA binding; GO:0044212,transcription regulatory region DNA binding; GO:0009845,seed germination; GO:0006351,transcription, DNA-templated	bZIP transcription factor
Cluster-30752.102200	1	K11251 histone H2A | (RefSeq) histone H2A variant 1 (A)	histone H2A variant 1 [Phalaenopsis equestris]	RecName: Full=Probable histone H2A variant 3;	SubName: Full=Putative histone H2A variant 3 {ECO:0000313|EMBL:PKU80727.1};	Histone 2A	GO:0000790,nuclear chromatin; GO:0000786,nucleosome; GO:0003677,DNA binding; GO:0046982,protein heterodimerization activity; GO:0006342,chromatin silencing	Core histone H2A/H2B/H3/H4
Cluster-30752.102209	1	K02209 DNA replication licensing factor MCM5 [EC:3.6.4.12] | (RefSeq) DNA replication licensing factor MCM5 (A)	DNA replication licensing factor MCM5 [Dendrobium catenatum]	RecName: Full=DNA replication licensing factor MCM5; EC=3.6.4.12; AltName: Full=Minichromosome maintenance protein 5;	SubName: Full=DNA replication licensing factor MCM3 like {ECO:0000313|EMBL:PKU64318.1};	DNA replication licensing factor, MCM5 component	GO:0042555,MCM complex; GO:0005634,nucleus; GO:0005524,ATP binding; GO:0003682,chromatin binding; GO:0003678,DNA helicase activity; GO:0003688,DNA replication origin binding; GO:0007049,cell cycle; GO:0006270,DNA replication initiation	MCM2/3/5 family
Cluster-30752.102268	1	K13421 uridine monophosphate synthetase [EC:2.4.2.10 4.1.1.23] | (RefSeq) uridine 5'-monophosphate synthase (A)	uridine 5'-monophosphate synthase [Phalaenopsis equestris]	RecName: Full=Uridine 5'-monophosphate synthase; Short=UMP synthase; Includes: RecName: Full=Orotate phosphoribosyltransferase; Short=OPRTase; EC=2.4.2.10; Includes: RecName: Full=Orotidine 5'-phosphate decarboxylase; EC=4.1.1.23; AltName: Full=OMPdecase;	SubName: Full=Uridine 5'-monophosphate synthase {ECO:0000313|EMBL:PKA52441.1}; EC=2.4.2.10 {ECO:0000313|EMBL:PKA52441.1}; EC=4.1.1.23 {ECO:0000313|EMBL:PKA52441.1};	Uridine 5'- monophosphate synthase/orotate phosphoribosyltransferase	GO:0005829,cytosol; GO:0004588,orotate phosphoribosyltransferase activity; GO:0004590,orotidine-5'-phosphate decarboxylase activity; GO:0006207,'de novo' pyrimidine nucleobase biosynthetic process; GO:0044205,'de novo' UMP biosynthetic process; GO:0016036,cellular response to phosphate starvation; GO:0046686,response to cadmium ion	Orotidine 5'-phosphate decarboxylase / HUMPS family
Cluster-30752.102318	1	K05387 glutamate receptor, ionotropic, plant | (RefSeq) glutamate receptor 3.4-like (A)	glutamate receptor 3.4-like [Dendrobium catenatum]	RecName: Full=Glutamate receptor 3.4; Short=AtGLR4; AltName: Full=Ligand-gated ion channel 3.4; Flags: Precursor;	SubName: Full=Glutamate receptor 3.4 {ECO:0000313|EMBL:PKU78145.1};	Glutamate-gated kainate-type ion channel receptor subunit GluR5 and related subunits	GO:0009507,chloroplast; GO:0016021,integral component of membrane; GO:0005886,plasma membrane; GO:0009536,plastid; GO:0005262,calcium channel activity; GO:0008066,glutamate receptor activity; GO:0004970,ionotropic glutamate receptor activity; GO:0015276,ligand-gated ion channel activity; GO:0006816,calcium ion transport; GO:0019722,calcium-mediated signaling; GO:0071311,cellular response to aceta…	Receptor family ligand binding region
Cluster-30752.102336	1	K06173 tRNA pseudouridine38-40 synthase [EC:5.4.99.12] | (RefSeq) uncharacterized protein LOC110094718 isoform X1 (A)	uncharacterized protein LOC110094718 isoform X4 [Dendrobium catenatum]	--	SubName: Full=tRNA pseudouridine38-40 synthase {ECO:0000313|EMBL:PKA65041.1}; EC=5.4.99.12 {ECO:0000313|EMBL:PKA65041.1};	Predicted pseudouridylate synthase	--	tRNA pseudouridine synthase
Cluster-30752.102404	1	K15333 tRNA guanosine-2'-O-methyltransferase [EC:2.1.1.34] | (RefSeq) uncharacterized protein LOC104224633 (A)	subtilisin-like protease SBT2.5 isoform X1 [Dendrobium catenatum]	RecName: Full=Subtilisin-like protease SBT2.6 {ECO:0000303|PubMed:16193095}; EC=3.4.21.- {ECO:0000255|PROSITE-ProRule:PRU10082}; AltName: Full=Subtilase subfamily 2 member 6 {ECO:0000303|PubMed:16193095}; Short=AtSBT2.6 {ECO:0000303|PubMed:16193095}; Flags: Precursor;	SubName: Full=Subtilisin-like protease {ECO:0000313|EMBL:PKU63336.1};	--	GO:0005618,cell wall; GO:0005576,extracellular region; GO:0016020,membrane; GO:0004252,serine-type endopeptidase activity	Subtilase family
Cluster-30752.102487	1	K03063 26S proteasome regulatory subunit T3 | (RefSeq) 26S protease regulatory subunit 6B homolog (A)	root phototropism protein 3 [Dendrobium catenatum]	RecName: Full=Root phototropism protein 3; AltName: Full=BTB/POZ domain-containing protein RPT3; AltName: Full=Non-phototropic hypocotyl protein 3;	SubName: Full=Root phototropism protein 3 {ECO:0000313|EMBL:PKU70466.1};	--	GO:0005886,plasma membrane; GO:0004871,NA; GO:0009638,phototropism; GO:0016567,protein ubiquitination	NPH3 family
Cluster-30752.102505	1	K12236 transcriptional repressor NF-X1 | (RefSeq) NF-X1-type zinc finger protein NFXL1 (A)	NF-X1-type zinc finger protein NFXL1 [Dendrobium catenatum]	RecName: Full=NF-X1-type zinc finger protein NFXL1; Short=AtNFXL1; EC=2.3.2.-;	SubName: Full=NF-X1-type zinc finger protein NFXL1 {ECO:0000313|EMBL:PKU74377.1};	Transcription factor NF-X1, contains NFX-type Zn2+-binding and R3H domains	GO:0005634,nucleus; GO:0016874,ligase activity; GO:0003729,mRNA binding; GO:0000977,RNA polymerase II regulatory region sequence-specific DNA binding; GO:0001078,proximal promoter DNA-binding transcription repressor activity, RNA polymerase II-specific; GO:0008270,zinc ion binding; GO:0042742,defense response to bacterium; GO:0000122,negative regulation of transcription by RNA polymerase II; GO:0…	NF-X1 type zinc finger
Cluster-30752.102527	1	K20855 beta-1,3-galactosyltransferase 1/2/3/4/5/7/8 [EC:2.4.1.-] | (RefSeq) probable beta-1,3-galactosyltransferase 2 (A)	hypothetical protein MA16_Dca005408 [Dendrobium catenatum]	--	SubName: Full=Uncharacterized protein {ECO:0000313|EMBL:PKU82403.1};	--	--	Senescence regulator
Cluster-30752.102562	1	K00434 L-ascorbate peroxidase [EC:1.11.1.11] | (RefSeq) thylakoid lumenal 29 kDa protein, chloroplastic (A)	thylakoid lumenal 29 kDa protein, chloroplastic [Dendrobium catenatum]	RecName: Full=Thylakoid lumenal 29 kDa protein, chloroplastic; Short=TL29; EC=1.-.-.-; AltName: Full=LeAPx09; AltName: Full=P29; Flags: Precursor;	SubName: Full=thylakoid lumenal 29 kDa protein, chloroplastic isoform X1 {ECO:0000313|RefSeq:XP_008802957.1};	--	GO:0009543,chloroplast thylakoid lumen; GO:0004130,cytochrome-c peroxidase activity; GO:0020037,heme binding; GO:0034599,cellular response to oxidative stress; GO:0042744,hydrogen peroxide catabolic process; GO:0000302,response to reactive oxygen species	Peroxidase
Cluster-30752.102569	1	--	--	--	--	--	--	--
Cluster-30752.102574	1	K05288 phosphatidylinositol glycan, class O | (RefSeq) GPI ethanolamine phosphate transferase 3 isoform X1 (A)	GPI ethanolamine phosphate transferase 3 isoform X3 [Dendrobium catenatum]	--	SubName: Full=Uncharacterized protein {ECO:0000313|EMBL:PKU73237.1};	Glycosylphosphatidylinositol anchor synthesis protein	--	--
Cluster-30752.102666	1	K02887 large subunit ribosomal protein L20 | (RefSeq) uncharacterized protein LOC110104841 (A)	uncharacterized protein LOC110104841 [Dendrobium catenatum]	RecName: Full=50S ribosomal protein L20, chloroplastic;	SubName: Full=50S ribosomal protein L20, chloroplastic {ECO:0000313|EMBL:PKU64502.1};	Mitochondrial/chloroplast ribosomal protein L20	GO:0009507,chloroplast; GO:0005840,ribosome; GO:0019843,rRNA binding; GO:0003735,structural constituent of ribosome; GO:0006412,translation	Ribosomal protein L20
Cluster-30752.102705	1	K00759 adenine phosphoribosyltransferase [EC:2.4.2.7] | (RefSeq) adenine phosphoribosyltransferase 4-like (A)	adenine phosphoribosyltransferase 4-like [Dendrobium catenatum]	RecName: Full=Adenine phosphoribosyltransferase 4; Short=AtAPT4; EC=2.4.2.7;	SubName: Full=Adenine phosphoribosyltransferase 1, chloroplastic {ECO:0000313|EMBL:PKU71240.1};	Adenine phosphoribosyl transferases	GO:0005829,cytosol; GO:0003999,adenine phosphoribosyltransferase activity; GO:0006168,adenine salvage; GO:0044209,AMP salvage; GO:0006166,purine ribonucleoside salvage	Phosphoribosyl transferase domain
Cluster-30752.102733	1	K02358 elongation factor Tu | (RefSeq) elongation factor Tu, mitochondrial (A)	elongation factor Tu, mitochondrial [Dendrobium catenatum]	RecName: Full=Elongation factor Tu, mitochondrial; Flags: Precursor;	SubName: Full=Elongation factor Tu, mitochondrial {ECO:0000313|EMBL:PKU78694.1};	Mitochondrial translation elongation factor Tu	GO:0005618,cell wall; GO:0005739,mitochondrion; GO:0005524,ATP binding; GO:0050897,cobalt ion binding; GO:0005525,GTP binding; GO:0003924,GTPase activity; GO:0003746,translation elongation factor activity; GO:0008270,zinc ion binding; GO:0046686,response to cadmium ion	Elongation factor Tu GTP binding domain
Cluster-30752.102769	1	K10750 chromatin assembly factor 1 subunit A | (RefSeq) chromatin assembly factor 1 subunit FAS1 (A)	chromatin assembly factor 1 subunit FAS1 [Dendrobium catenatum]	RecName: Full=Chromatin assembly factor 1 subunit FSM; Short=CAF-1 subunit FSM; AltName: Full=CAF-1 p150 homolog; AltName: Full=Protein FASCIATA 1 homolog; AltName: Full=Protein FLATTENED SHOOT MERISTEM;	SubName: Full=Chromatin assembly factor 1 subunit FSM {ECO:0000313|EMBL:PKU80335.1};	Chromatin assembly factor-I	GO:0033186,CAF-1 complex; GO:0005634,nucleus; GO:0016569,covalent chromatin modification; GO:0006310,DNA recombination; GO:0006281,DNA repair; GO:0044772,mitotic cell cycle phase transition; GO:0006334,nucleosome assembly; GO:0010389,regulation of G2/M transition of mitotic cell cycle; GO:0006355,regulation of transcription, DNA-templated; GO:0010449,root meristem growth; GO:0006351,transcription…	--
Cluster-30752.102772	1	K10750 chromatin assembly factor 1 subunit A | (RefSeq) chromatin assembly factor 1 subunit FAS1 (A)	chromatin assembly factor 1 subunit FAS1 [Dendrobium catenatum]	RecName: Full=Chromatin assembly factor 1 subunit FAS1; Short=CAF-1 subunit FAS1; AltName: Full=CAF-1 p150 homolog; AltName: Full=Protein FASCIATA 1;	SubName: Full=Chromatin assembly factor 1 subunit FSM {ECO:0000313|EMBL:PKU80335.1};	Chromatin assembly factor-I	GO:0033186,CAF-1 complex; GO:0005634,nucleus; GO:0042393,histone binding; GO:0008283,cell proliferation; GO:0006325,chromatin organization; GO:0016569,covalent chromatin modification; GO:0006310,DNA recombination; GO:0006260,DNA replication; GO:0000724,double-strand break repair via homologous recombination; GO:0031507,heterochromatin assembly; GO:0048366,leaf development; GO:0006334,nucleosome a…	Chromatin assembly factor 1 subunit A
Cluster-30752.102774	1	K10750 chromatin assembly factor 1 subunit A | (RefSeq) chromatin assembly factor 1 subunit FAS1 (A)	chromatin assembly factor 1 subunit FAS1 [Dendrobium catenatum]	RecName: Full=Chromatin assembly factor 1 subunit FSM; Short=CAF-1 subunit FSM; AltName: Full=CAF-1 p150 homolog; AltName: Full=Protein FASCIATA 1 homolog; AltName: Full=Protein FLATTENED SHOOT MERISTEM;	SubName: Full=Chromatin assembly factor 1 subunit FSM {ECO:0000313|EMBL:PKU80335.1};	Chromatin assembly factor-I	GO:0033186,CAF-1 complex; GO:0005634,nucleus; GO:0016569,covalent chromatin modification; GO:0006310,DNA recombination; GO:0006281,DNA repair; GO:0044772,mitotic cell cycle phase transition; GO:0006334,nucleosome assembly; GO:0010389,regulation of G2/M transition of mitotic cell cycle; GO:0006355,regulation of transcription, DNA-templated; GO:0010449,root meristem growth; GO:0006351,transcription…	--
Cluster-30752.102831	1	K10534 nitrate reductase (NAD(P)H) [EC:1.7.1.1 1.7.1.2 1.7.1.3] | (RefSeq) nitrate reductase [NAD(P)H]-like (A)	nitrate reductase [NAD(P)H]	RecName: Full=Nitrate reductase [NADH]; Short=NR; EC=1.7.1.1;	RecName: Full=Nitrate reductase {ECO:0000256|PIRNR:PIRNR000233};	Sulfite oxidase, molybdopterin-binding component	GO:0005829,cytosol; GO:0020037,heme binding; GO:0030151,molybdenum ion binding; GO:0043546,molybdopterin cofactor binding; GO:0009703,nitrate reductase (NADH) activity; GO:0050464,nitrate reductase (NADPH) activity; GO:0042128,nitrate assimilation; GO:0006809,nitric oxide biosynthetic process	Oxidoreductase molybdopterin binding domain
Cluster-30752.102858	1	K17796 mitochondrial import inner membrane translocase subunit TIM21 | (RefSeq) probable mitochondrial import inner membrane translocase subunit TIM21 (A)	probable mitochondrial import inner membrane translocase subunit TIM21 [Dendrobium catenatum]	RecName: Full=Probable mitochondrial import inner membrane translocase subunit TIM21; AltName: Full=Protein SEGREGATION DISTORTION 3; Flags: Precursor;	SubName: Full=Putative mitochondrial import inner membrane translocase subunit TIM21 {ECO:0000313|EMBL:PKU66033.1};	Uncharacterized conserved protein	GO:0016021,integral component of membrane; GO:0005744,TIM23 mitochondrial import inner membrane translocase complex; GO:0005739,mitochondrion; GO:0032981,mitochondrial respiratory chain complex I assembly; GO:0033617,mitochondrial respiratory chain complex IV assembly; GO:0030150,protein import into mitochondrial matrix; GO:0090351,seedling development	TIM21
Cluster-30752.102885	1	K11593 eukaryotic translation initiation factor 2C | (RefSeq) protein argonaute 4B-like (A)	protein argonaute 4B-like [Dendrobium catenatum]	RecName: Full=Protein argonaute 4B; Short=OsAGO4b;	SubName: Full=Protein argonaute 4B {ECO:0000313|EMBL:PKU87443.1};	Translation initiation factor 2C (eIF-2C) and related proteins	GO:0003676,nucleic acid binding; GO:0031047,gene silencing by RNA	Piwi domain
Cluster-30752.102886	1	K11593 eukaryotic translation initiation factor 2C | (RefSeq) protein argonaute 4B-like (A)	protein argonaute 4B-like [Dendrobium catenatum]	RecName: Full=Protein argonaute 4B; Short=OsAGO4b;	SubName: Full=Protein argonaute 4B {ECO:0000313|EMBL:PKU87443.1};	Translation initiation factor 2C (eIF-2C) and related proteins	GO:0003676,nucleic acid binding; GO:0031047,gene silencing by RNA	Piwi domain
Cluster-30752.1029	1	K11548 kinetochore protein Nuf2 | (RefSeq) probable kinetochore protein NUF2 (A)	probable kinetochore protein NUF2 [Dendrobium catenatum]	--	SubName: Full=Uncharacterized protein {ECO:0000313|EMBL:PKU65595.1};	Centromere-associated protein NUF2	--	Nuf2 family
Cluster-30752.103022	1	--	uncharacterized protein LOC110112092 [Dendrobium catenatum]	--	SubName: Full=Uncharacterized protein {ECO:0000313|EMBL:PKU65602.1};	--	--	SAM domain (Sterile alpha motif)
Cluster-30752.103086	1	K02540 DNA replication licensing factor MCM2 [EC:3.6.4.12] | (RefSeq) DNA replication licensing factor MCM2 (A)	DNA replication licensing factor MCM2 [Dendrobium catenatum]	RecName: Full=DNA replication licensing factor MCM2; EC=3.6.4.12; AltName: Full=Minichromosome maintenance protein 2; Short=OsMCM2;	SubName: Full=DNA replication licensing factor MCM3 like 1 {ECO:0000313|EMBL:PKU75816.1};	DNA replication licensing factor, MCM2 component	GO:0005829,cytosol; GO:0042555,MCM complex; GO:0000347,THO complex; GO:0005524,ATP binding; GO:0003677,DNA binding; GO:0003678,DNA helicase activity; GO:0046872,metal ion binding; GO:0007049,cell cycle; GO:0006270,DNA replication initiation; GO:0006268,DNA unwinding involved in DNA replication; GO:0009793,embryo development ending in seed dormancy; GO:0042127,regulation of cell proliferation; GO:…	MCM2/3/5 family
Cluster-30752.103087	1	K02540 DNA replication licensing factor MCM2 [EC:3.6.4.12] | (RefSeq) DNA replication licensing factor MCM2 (A)	DNA replication licensing factor MCM2 [Dendrobium catenatum]	RecName: Full=DNA replication licensing factor MCM2; EC=3.6.4.12; AltName: Full=Minichromosome maintenance protein 2; Short=OsMCM2;	SubName: Full=DNA replication licensing factor MCM3 like 1 {ECO:0000313|EMBL:PKU75816.1};	DNA replication licensing factor, MCM2 component	GO:0005829,cytosol; GO:0042555,MCM complex; GO:0000347,THO complex; GO:0005524,ATP binding; GO:0003677,DNA binding; GO:0003678,DNA helicase activity; GO:0046872,metal ion binding; GO:0007049,cell cycle; GO:0006270,DNA replication initiation; GO:0006268,DNA unwinding involved in DNA replication; GO:0009793,embryo development ending in seed dormancy; GO:0042127,regulation of cell proliferation; GO:…	MCM2/3/5 family
Cluster-30752.103097	1	K16189 phytochrome-interacting factor 4 | (RefSeq) transcription factor PIF4 (A)	transcription factor SPATULA-like isoform X1 [Dendrobium catenatum]	RecName: Full=Transcription factor SPATULA; AltName: Full=Basic helix-loop-helix protein 24; Short=AtbHLH24; Short=bHLH 24; AltName: Full=Transcription factor EN 99; AltName: Full=bHLH transcription factor bHLH024;	SubName: Full=Transcription factor PIF3 {ECO:0000313|EMBL:PKU85586.1};	--	GO:0005634,nucleus; GO:0003677,DNA binding; GO:0003700,DNA-binding transcription factor activity; GO:0046983,protein dimerization activity; GO:0048440,carpel development; GO:0007623,circadian rhythm; GO:0010154,fruit development; GO:0010187,negative regulation of seed germination; GO:0009409,response to cold; GO:0010114,response to red light; GO:0006351,transcription, DNA-templated	Helix-loop-helix DNA-binding domain
Cluster-30752.103207	1	--	--	--	--	--	--	--
Cluster-30752.103212	1	K09647 mitochondrial inner membrane protease subunit 1 [EC:3.4.21.-] | (RefSeq) mitochondrial inner membrane protease subunit 1-like (A)	mitochondrial inner membrane protease subunit 1-like [Dendrobium catenatum]	RecName: Full=Probable thylakoidal processing peptidase 2, chloroplastic; EC=3.4.21.89; AltName: Full=Signal peptidase I-2; Flags: Precursor;	SubName: Full=Putative thylakoidal processing peptidase 2, chloroplastic {ECO:0000313|EMBL:PKU60654.1};	Mitochondrial inner membrane protease, subunit IMP1	GO:0009535,chloroplast thylakoid membrane; GO:0016021,integral component of membrane; GO:0008236,serine-type peptidase activity	Peptidase S24-like
Cluster-30752.103241	1	--	protein RRNAD1 [Dendrobium catenatum]	--	SubName: Full=Uncharacterized protein {ECO:0000313|EMBL:PKA66016.1};	rRNA adenine N-6-methyltransferase	--	Methyltransferase domain
Cluster-30752.103266	1	K10875 DNA repair and recombination protein RAD54 and RAD54-like protein [EC:3.6.4.-] | (RefSeq) SNF2 domain-containing protein CLASSY 2-like (A)	SNF2 domain-containing protein CLASSY 2-like [Dendrobium catenatum]	RecName: Full=SNF2 domain-containing protein CLASSY 2; AltName: Full=Protein CHROMATIN REMODELING 42;	SubName: Full=CHD3-type chromatin-remodeling factor PICKLE {ECO:0000313|EMBL:PKU77267.1};	DNA repair protein, SNF2 family	GO:0005634,nucleus; GO:0005524,ATP binding; GO:0004386,helicase activity	SNF2 family N-terminal domain
Cluster-30752.10330	1	K14564 nucleolar protein 56 | (RefSeq) nucleolar protein 56-like (A)	putative nucleolar protein 5-2 [Dendrobium catenatum]	RecName: Full=Probable nucleolar protein 5-2; AltName: Full=MAR-binding NOP56/58 homolog 2; AltName: Full=Nucleolar protein 58-2;	SubName: Full=Putative nucleolar protein 5-2 {ECO:0000313|EMBL:PKU83234.1};	Ribosome biogenesis protein - Nop56p/Sik1p	GO:0031428,box C/D snoRNP complex; GO:0016020,membrane; GO:0005730,nucleolus; GO:0032040,small-subunit processome; GO:0030515,snoRNA binding; GO:0000154,rRNA modification	snoRNA binding domain, fibrillarin
Cluster-30752.103319	1	--	--	--	--	--	--	--
Cluster-30752.103324	1	K08734 DNA mismatch repair protein MLH1 | (RefSeq) DNA mismatch repair protein MLH1 isoform X1 (A)	DNA mismatch repair protein MLH1 isoform X2 [Dendrobium catenatum]	RecName: Full=DNA mismatch repair protein MLH1; AltName: Full=MutL protein homolog 1; AltName: Full=Protein MUTL-HOMOLOGUE 1; Short=AtMLH1;	SubName: Full=DNA mismatch repair protein MLH1 {ECO:0000313|EMBL:PKA66760.1};	DNA mismatch repair protein - MLH1 family	GO:0005712,chiasma; GO:0032389,MutLalpha complex; GO:0000790,nuclear chromatin; GO:0000795,synaptonemal complex; GO:0005524,ATP binding; GO:0016887,ATPase activity; GO:0030983,mismatched DNA binding; GO:0003697,single-stranded DNA binding; GO:0010154,fruit development; GO:0006298,mismatch repair; GO:0006312,mitotic recombination; GO:0009555,pollen development; GO:0048316,seed development; GO:0009…	DNA mismatch repair protein Mlh1 C-terminus
Cluster-30752.103358	1	K13144 integrator complex subunit 7 | (RefSeq) uncharacterized protein LOC110101407 isoform X1 (A)	uncharacterized protein LOC110101407 isoform X1 [Dendrobium catenatum]	--	SubName: Full=Uncharacterized protein {ECO:0000313|EMBL:PKA66124.1};	Uncharacterized conserved protein	--	HEAT repeats
Cluster-30752.103383	1	--	hypothetical protein MA16_Dca009619 [Dendrobium catenatum]	RecName: Full=BEACH domain-containing protein C2 {ECO:0000303|PubMed:25618824}; AltName: Full=BEACH-domain homolog C2 {ECO:0000305};	SubName: Full=Uncharacterized protein {ECO:0000313|EMBL:PKU66377.1};	Kinase A-anchor protein Neurobeachin and related BEACH and WD40 repeat proteins	GO:0012505,endomembrane system	Domain of unknown function (DUF4704)
Cluster-30752.103459	1	--	ankyrin repeat protein SKIP35-like [Dendrobium catenatum]	RecName: Full=Ankyrin repeat protein SKIP35; AltName: Full=SKP1-interacting partner 35;	SubName: Full=F-box/ankyrin repeat protein SKIP35 {ECO:0000313|EMBL:PKU68959.1};	--	--	Ankyrin repeats (3 copies)
Cluster-30752.103575	1	--	--	--	--	--	--	--
Cluster-30752.103590	1	K10268 F-box and leucine-rich repeat protein 2/20 | (RefSeq) F-box protein At5g51380-like (A)	uncharacterized protein LOC110093937 isoform X1 [Dendrobium catenatum]	RecName: Full=Increased DNA methylation 1 {ECO:0000303|PubMed:22700931}; AltName: Full=Histone H3 acetyltransferase IDM1 {ECO:0000305}; EC=2.3.1.- {ECO:0000255|PROSITE-ProRule:PRU00532}; AltName: Full=Protein ROS4 {ECO:0000303|PubMed:22733760}; AltName: Full=Repressor of silencing 4 {ECO:0000303|PubMed:22733760};	SubName: Full=Uncharacterized protein {ECO:0000313|EMBL:PKU85528.1};	--	GO:0005634,nucleus; GO:0009506,plasmodesma; GO:0010385,double-stranded methylated DNA binding; GO:0004402,histone acetyltransferase activity; GO:0042393,histone binding; GO:0046872,metal ion binding; GO:0044154,histone H3-K14 acetylation; GO:0043971,histone H3-K18 acetylation; GO:0043972,histone H3-K23 acetylation; GO:0044030,regulation of DNA methylation; GO:0006355,regulation of transcription, …	TPL-binding domain in jasmonate signalling
Cluster-30752.103596	1	K10849 DNA excision repair protein ERCC-1 | (RefSeq) DNA excision repair protein ERCC-1 isoform X1 (A)	DNA excision repair protein ERCC-1-like isoform X1 [Dendrobium catenatum]	--	SubName: Full=DNA excision repair protein ERCC-1 {ECO:0000313|EMBL:PKU68161.1};	--	--	--
Cluster-30752.103646	1	K00133 aspartate-semialdehyde dehydrogenase [EC:1.2.1.11] | (RefSeq) F10B6.22 (A)	random slug protein 5-like isoform X5 [Dendrobium catenatum]	RecName: Full=Patellin-6;	SubName: Full=Patellin-5 {ECO:0000313|EMBL:PKU79568.1};	Phosphatidylinositol transfer protein PDR16 and related proteins	GO:0005737,cytoplasm; GO:0005886,plasma membrane; GO:0008289,lipid binding; GO:0007049,cell cycle; GO:0051301,cell division	CRAL/TRIO domain
Cluster-30752.103658	1	--	large ribosomal RNA subunit accumulation protein YCED homolog 2, chloroplastic isoform X1 [Dendrobium catenatum]	RecName: Full=Large ribosomal RNA subunit accumulation protein YCED homolog 2, chloroplastic {ECO:0000305}; AltName: Full=Protein DUF177B {ECO:0000303|PubMed:27574185}; Flags: Precursor;	SubName: Full=Uncharacterized protein {ECO:0000313|EMBL:PKU76287.1};	--	GO:0009507,chloroplast; GO:0042254,ribosome biogenesis	Uncharacterized ACR, COG1399
Cluster-30752.103663	1	K17338 receptor expression-enhancing protein 1/2/3/4 | (RefSeq) HVA22-like protein i isoform X1 (A)	HVA22-like protein h isoform X2 [Dendrobium catenatum]	RecName: Full=HVA22-like protein i; Short=AtHVA22i;	SubName: Full=HVA22-like protein i {ECO:0000313|EMBL:PKU66160.1};	HVA22/DP1 gene product-related proteins	--	TB2/DP1, HVA22 family
Cluster-30752.103678	1	K00602 phosphoribosylaminoimidazolecarboxamide formyltransferase / IMP cyclohydrolase [EC:2.1.2.3 3.5.4.10] | (RefSeq) uncharacterized protein LOC110098451 isoform X1 (A)	uncharacterized protein LOC110098451 isoform X1 [Dendrobium catenatum]	--	SubName: Full=Phosphoribosylaminoimidazolecarboxamide formyltransferase / IMP cyclohydrolase {ECO:0000313|EMBL:PKU86513.1};	AICAR transformylase/IMP cyclohydrolase/methylglyoxal synthase	--	AICARFT/IMPCHase bienzyme
Cluster-30752.103721	1	K00895 diphosphate-dependent phosphofructokinase [EC:2.7.1.90] | (RefSeq) pyrophosphate--fructose 6-phosphate 1-phosphotransferase subunit alpha-like (A)	uncharacterized protein LOC110109716 [Dendrobium catenatum]	--	SubName: Full=Uncharacterized protein {ECO:0000313|EMBL:PKA53705.1};	--	--	C2 domain
Cluster-30752.103744	1	K13179 ATP-dependent RNA helicase DDX18/HAS1 [EC:3.6.4.13] | (RefSeq) LOC109766595; DEAD-box ATP-dependent RNA helicase 50-like (A)	DEAD-box ATP-dependent RNA helicase 39 isoform X1 [Dendrobium catenatum]	RecName: Full=DEAD-box ATP-dependent RNA helicase 39; EC=3.6.4.13;	SubName: Full=DEAD-box ATP-dependent RNA helicase 39 {ECO:0000313|EMBL:PKU72696.1};	ATP-dependent RNA helicase	GO:0009507,chloroplast; GO:0005737,cytoplasm; GO:0005730,nucleolus; GO:0005524,ATP binding; GO:0004004,ATP-dependent RNA helicase activity; GO:0070180,large ribosomal subunit rRNA binding; GO:0080158,NA; GO:1901259,chloroplast rRNA processing; GO:0010501,RNA secondary structure unwinding	DEAD/DEAH box helicase
Cluster-30752.103770	1	K21110 cingulin-like protein 1 | (RefSeq) golgin subfamily A member 6-like protein 6 (A)	hypothetical protein MA16_Dca002663 [Dendrobium catenatum]	--	SubName: Full=Uncharacterized protein {ECO:0000313|EMBL:PKU84151.1};	--	--	N-terminal C2 in EEIG1 and EHBP1 proteins
Cluster-30752.103773	1	K21110 cingulin-like protein 1 | (RefSeq) golgin subfamily A member 6-like protein 6 (A)	hypothetical protein MA16_Dca002663 [Dendrobium catenatum]	--	SubName: Full=Uncharacterized protein {ECO:0000313|EMBL:PKU84151.1};	--	--	N-terminal C2 in EEIG1 and EHBP1 proteins
Cluster-30752.10379	1	K14689 solute carrier family 30 (zinc transporter), member 2 | (RefSeq) hypothetical protein (A)	uncharacterized protein LOC110112347 [Dendrobium catenatum]	--	SubName: Full=Uncharacterized protein {ECO:0000313|EMBL:PKU77868.1};	--	--	alpha/beta hydrolase fold
Cluster-30752.103977	1	--	chloride channel protein CLC-e isoform X1 [Dendrobium catenatum]	RecName: Full=Chloride channel protein CLC-e; Short=AtCLC-e; AltName: Full=CBS domain-containing protein CBSCLC3;	SubName: Full=Chloride channel protein CLC-e {ECO:0000313|EMBL:PKU63665.1};	Cl- channel CLC-3 and related proteins (CLC superfamily)	GO:0034707,chloride channel complex; GO:0005247,voltage-gated chloride channel activity; GO:0034765,regulation of ion transmembrane transport	Voltage gated chloride channel
Cluster-30752.104035	1	K11808 phosphoribosylaminoimidazole carboxylase [EC:4.1.1.21] | (RefSeq) phosphoribosylaminoimidazole carboxylase, chloroplastic isoform X1 (A)	phosphoribosylaminoimidazole carboxylase, chloroplastic isoform X1 [Dendrobium catenatum]	RecName: Full=Phosphoribosylaminoimidazole carboxylase, chloroplastic; EC=4.1.1.21; AltName: Full=AIR carboxylase; Short=AIRC; Flags: Precursor; Fragment;	SubName: Full=Phosphoribosylaminoimidazole carboxylase, chloroplastic {ECO:0000313|EMBL:PKU74927.1};	Phosphoribosylamidoimidazole-succinocarboxamide synthase	GO:0009507,chloroplast; GO:0005524,ATP binding; GO:0046872,metal ion binding; GO:0004638,phosphoribosylaminoimidazole carboxylase activity; GO:0006189,'de novo' IMP biosynthetic process	AIR carboxylase
Cluster-30752.104049	1	K10755 replication factor C subunit 2/4 | (RefSeq) replication factor C subunit 2-like (A)	protein STICHEL-like 3 [Dendrobium catenatum]	RecName: Full=Protein STICHEL-like 3;	SubName: Full=Uncharacterized protein {ECO:0000313|EMBL:PKU79276.1};	Replication factor C, subunit RFC4	GO:0009360,DNA polymerase III complex; GO:0005663,DNA replication factor C complex; GO:0005634,nucleus; GO:0005886,plasma membrane; GO:0005524,ATP binding; GO:0003677,DNA binding; GO:0003887,DNA-directed DNA polymerase activity; GO:0006281,DNA repair; GO:0006261,DNA-dependent DNA replication	DNA polymerase III, delta subunit
Cluster-30752.104053	1	--	hypothetical protein MA16_Dca000621 [Dendrobium catenatum]	RecName: Full=Protein STICHEL-like 3;	SubName: Full=Uncharacterized protein {ECO:0000313|EMBL:PKU79276.1};	Replication factor C, subunit RFC4	GO:0009360,DNA polymerase III complex; GO:0005663,DNA replication factor C complex; GO:0005634,nucleus; GO:0005886,plasma membrane; GO:0005524,ATP binding; GO:0003677,DNA binding; GO:0003887,DNA-directed DNA polymerase activity; GO:0006281,DNA repair; GO:0006261,DNA-dependent DNA replication	--
Cluster-30752.104066	1	K01076 abhydrolase domain-containing protein 17 [EC:3.1.2.22] | (RefSeq) protein ABHD17B-like (A)	protein ABHD17B-like [Dendrobium catenatum]	--	SubName: Full=Uncharacterized protein {ECO:0000313|EMBL:PKU77025.1};	Predicted alpha/beta hydrolase	--	--
Cluster-30752.10407	1	K01213 galacturan 1,4-alpha-galacturonidase [EC:3.2.1.67] | (RefSeq) polygalacturonase At1g48100 (A)	polygalacturonase At1g48100 [Dendrobium catenatum]	RecName: Full=Polygalacturonase At1g48100; Short=PG; EC=3.2.1.15; AltName: Full=Pectinase At1g48100; Flags: Precursor;	SubName: Full=Polygalacturonase {ECO:0000313|EMBL:PKU75783.1};	--	GO:0005618,cell wall; GO:0005576,extracellular region; GO:0004650,polygalacturonase activity; GO:0005975,carbohydrate metabolic process; GO:0009831,plant-type cell wall modification involved in multidimensional cell growth	Glycosyl hydrolases family 28
Cluster-30752.10409	1	K00679 phospholipid:diacylglycerol acyltransferase [EC:2.3.1.158] | (RefSeq) hypothetical protein (A)	GDSL esterase/lipase At5g33370-like [Dendrobium catenatum]	RecName: Full=GDSL esterase/lipase At5g33370; EC=3.1.1.-; AltName: Full=Extracellular lipase At5g33370; Flags: Precursor;	SubName: Full=GDSL esterase/lipase {ECO:0000313|EMBL:PKU69025.1};	--	GO:0005576,extracellular region; GO:0016788,hydrolase activity, acting on ester bonds; GO:0042335,cuticle development; GO:0016042,lipid catabolic process	GDSL-like Lipase/Acylhydrolase
Cluster-30752.104098	1	K16221 transcription factor TCP21 (protein CCA1 HIKING EXPEDITION) | (RefSeq) transcription factor TCP7-like (A)	transcription factor PCF1-like [Dendrobium catenatum]	RecName: Full=Transcription factor PCF1;	SubName: Full=Transcription factor PCF1 {ECO:0000313|EMBL:PKU71335.1};	--	GO:0005634,nucleus; GO:0003677,DNA binding; GO:0007275,multicellular organism development; GO:0006355,regulation of transcription, DNA-templated; GO:0006351,transcription, DNA-templated	TCP family transcription factor
Cluster-30752.104108	1	--	uncharacterized protein LOC110107915, partial [Dendrobium catenatum]	--	SubName: Full=Uncharacterized protein {ECO:0000313|EMBL:PKU84363.1};	Nucleolar GTPase/ATPase p130	--	--
Cluster-30752.104143	1	K13126 polyadenylate-binding protein | (RefSeq) 28 kDa ribonucleoprotein, chloroplastic (A)	33 kDa ribonucleoprotein, chloroplastic-like [Phalaenopsis equestris]	RecName: Full=33 kDa ribonucleoprotein, chloroplastic; Flags: Precursor;	SubName: Full=28 kDa ribonucleoprotein, chloroplastic {ECO:0000313|EMBL:PKU85289.1};	FOG: RRM domain	GO:0009507,chloroplast; GO:0030529,NA; GO:0003723,RNA binding; GO:0006397,mRNA processing	RNA recognition motif. (a.k.a. RRM, RBD, or RNP domain)
Cluster-30752.104162	1	K00753 glycoprotein 3-alpha-L-fucosyltransferase [EC:2.4.1.214] | (RefSeq) glycoprotein 3-alpha-L-fucosyltransferase A-like isoform X1 (A)	glycoprotein 3-alpha-L-fucosyltransferase A-like isoform X1 [Dendrobium catenatum]	RecName: Full=Glycoprotein 3-alpha-L-fucosyltransferase A; EC=2.4.1.214 {ECO:0000269|PubMed:11420147, ECO:0000269|PubMed:11696361, ECO:0000269|PubMed:21515584}; AltName: Full=Core alpha-(1,3)-fucosyltransferase; AltName: Full=Fuc-T C3; AltName: Full=FucT1; AltName: Full=FucTA; AltName: Full=Fucosyltransferase 11; Short=AtFUT11;	SubName: Full=Glycoprotein 3-alpha-L-fucosyltransferase A {ECO:0000313|EMBL:OAY66003.1};	Fucosyltransferase	GO:0005794,Golgi apparatus; GO:0032580,Golgi cisterna membrane; GO:0016021,integral component of membrane; GO:0046920,alpha-(1->3)-fucosyltransferase activity; GO:0008417,fucosyltransferase activity; GO:0018392,glycoprotein 3-alpha-L-fucosyltransferase activity; GO:0046872,metal ion binding; GO:0071555,cell wall organization; GO:0042355,L-fucose catabolic process; GO:0006486,protein glycosylation…	Glycosyltransferase family 10 (fucosyltransferase) C-term
Cluster-30752.104228	1	K20924 cellulose synthase-like protein [EC:2.4.1.-] | (RefSeq) cellulose synthase-like protein D4 (A)	uncharacterized protein LOC110098095 [Dendrobium catenatum]	RecName: Full=Putative ribonuclease H protein At1g65750; EC=3.1.26.4;	SubName: Full=Ribonuclease H protein {ECO:0000313|EMBL:PKU86055.1};	FOG: Reverse transcriptase	GO:0046872,metal ion binding; GO:0003676,nucleic acid binding; GO:0004523,RNA-DNA hybrid ribonuclease activity	Reverse transcriptase-like
Cluster-30752.104229	1	K08908 light-harvesting complex I chlorophyll a/b binding protein 2 | (RefSeq) chlorophyll a-b binding protein, chloroplastic (A)	chlorophyll a-b binding protein, chloroplastic [Dendrobium catenatum]	RecName: Full=Chlorophyll a-b binding protein, chloroplastic; AltName: Full=LHCI type II CAB; Flags: Precursor;	SubName: Full=Chlorophyll a-b binding protein, chloroplastic {ECO:0000313|EMBL:PKU73151.1};	--	GO:0009535,chloroplast thylakoid membrane; GO:0016021,integral component of membrane; GO:0009522,photosystem I; GO:0009523,photosystem II; GO:0016168,chlorophyll binding; GO:0046872,metal ion binding; GO:0009765,photosynthesis, light harvesting; GO:0018298,protein-chromophore linkage	Chlorophyll A-B binding protein
Cluster-30752.104239	1	--	hypothetical protein MA16_Dca004107 [Dendrobium catenatum]	--	SubName: Full=Uncharacterized protein {ECO:0000313|EMBL:PKU82090.1};	--	--	Conserved hypothetical protein (Lin0512_fam)
Cluster-30752.104320	1	K07198 5'-AMP-activated protein kinase, catalytic alpha subunit [EC:2.7.11.11] | (RefSeq) CBL-interacting protein kinase 23 (A)	CBL-interacting protein kinase 23 [Dendrobium catenatum]	RecName: Full=CBL-interacting protein kinase 23; EC=2.7.11.1; AltName: Full=OsCIPK23;	SubName: Full=CBL-interacting protein kinase 23 {ECO:0000313|EMBL:PKU69352.1};	Serine/threonine protein kinase	GO:0005737,cytoplasm; GO:0005829,cytosol; GO:0005634,nucleus; GO:0005886,plasma membrane; GO:0009536,plastid; GO:0005524,ATP binding; GO:0004674,protein serine/threonine kinase activity; GO:0035556,intracellular signal transduction; GO:0010107,potassium ion import; GO:0006468,protein phosphorylation; GO:0007584,response to nutrient; GO:0009414,response to water deprivation; GO:0010118,stomatal mo…	Protein kinase domain
Cluster-30752.104368	1	K16670 homeobox protein Meis2 | (RefSeq) homeobox protein BEL1 homolog (A)	homeobox protein BEL1 homolog [Dendrobium catenatum]	RecName: Full=BEL1-like homeodomain protein 2; Short=BEL1-like protein 2; AltName: Full=Protein SAWTOOTH 1;	SubName: Full=Homeobox protein BEL1 like {ECO:0000313|EMBL:PKU83996.1};	Transcription factor MEIS1 and related HOX domain proteins	GO:0005634,nucleus; GO:0003677,DNA binding; GO:0003700,DNA-binding transcription factor activity; GO:0009965,leaf morphogenesis; GO:0006351,transcription, DNA-templated	Associated with HOX
Cluster-30752.104421	1	--	--	--	--	--	--	--
Cluster-30752.104424	1	--	--	--	--	--	--	--
Cluster-30752.104427	1	K01875 seryl-tRNA synthetase [EC:6.1.1.11] | (RefSeq) serine--tRNA ligase, chloroplastic/mitochondrial isoform X1 (A)	serine--tRNA ligase, chloroplastic/mitochondrial isoform X1 [Dendrobium catenatum]	RecName: Full=Serine--tRNA ligase, chloroplastic/mitochondrial {ECO:0000305}; EC=6.1.1.11 {ECO:0000305}; AltName: Full=AtSRS {ECO:0000303|PubMed:16107332}; AltName: Full=Protein OVULE ABORTION 7 {ECO:0000303|PubMed:16297076}; AltName: Full=Seryl-tRNA synthetase {ECO:0000305}; Short=SerRS {ECO:0000305}; AltName: Full=Seryl-tRNA(Ser/Sec) synthetase {ECO:0000305}; Flags: Precursor;	SubName: Full=Serine--tRNA ligase {ECO:0000313|EMBL:PKU70941.1};	Seryl-tRNA synthetase	GO:0009507,chloroplast; GO:0005739,mitochondrion; GO:0005524,ATP binding; GO:0004828,serine-tRNA ligase activity; GO:0009658,chloroplast organization; GO:0007005,mitochondrion organization; GO:0048481,plant ovule development; GO:0097056,selenocysteinyl-tRNA(Sec) biosynthetic process; GO:0006434,seryl-tRNA aminoacylation	tRNA synthetase class II core domain (G, H, P, S and T)
Cluster-30752.104455	1	K19036 ATP-dependent RNA/DNA helicase IGHMBP2 [EC:3.6.4.12 3.6.4.13] | (RefSeq) DNA-binding protein SMUBP-2 isoform X1 (A)	DNA-binding protein SMUBP-2 isoform X1 [Dendrobium catenatum]	RecName: Full=Regulator of nonsense transcripts 1 homolog; EC=3.6.4.-; AltName: Full=ATP-dependent helicase UPF1;	SubName: Full=Regulator of nonsense transcripts 1 like {ECO:0000313|EMBL:PKU71661.1};	DNA helicase	GO:0005737,cytoplasm; GO:0005829,cytosol; GO:0000932,P-body; GO:0005886,plasma membrane; GO:0009506,plasmodesma; GO:0005524,ATP binding; GO:0003677,DNA binding; GO:0004386,helicase activity; GO:0003729,mRNA binding; GO:0008270,zinc ion binding; GO:0042742,defense response to bacterium; GO:0009867,jasmonic acid mediated signaling pathway; GO:0048571,long-day photoperiodism; GO:0000184,nuclear-tran…	AAA domain
Cluster-30752.104489	1	K15730 cytosolic prostaglandin-E synthase [EC:5.3.99.3] | (RefSeq) uncharacterized protein OsI_027940-like isoform X1 (A)	uncharacterized protein OsI_027940-like isoform X2 [Dendrobium catenatum]	RecName: Full=Uncharacterized protein Os08g0359500;	SubName: Full=Uncharacterized protein {ECO:0000313|EMBL:PKU81232.1};	HSP90 co-chaperone p23	GO:0005829,cytosol; GO:0005634,nucleus; GO:0005886,plasma membrane; GO:0009506,plasmodesma; GO:0080037,negative regulation of cytokinin-activated signaling pathway; GO:0010628,positive regulation of gene expression; GO:2000012,regulation of auxin polar transport; GO:0010449,root meristem growth	CS domain
Cluster-30752.104493	1	K13950 para-aminobenzoate synthetase [EC:2.6.1.85] | (RefSeq) probable aminodeoxychorismate synthase, chloroplastic (A)	mannose-specific lectin 1-like [Dendrobium catenatum]	RecName: Full=Mannose-specific lectin 1; AltName: Full=Agglutinin {ECO:0000303|PubMed:10931189}; Short=CVA {ECO:0000303|PubMed:10931189}; AltName: Full=Mannose-binding lectin {ECO:0000303|PubMed:10931189}; Contains: RecName: Full=Mannose-specific lectin 1 chain 1; AltName: Full=CVA-DOM1 {ECO:0000303|PubMed:10931189}; Contains: RecName: Full=Mannose-specific lectin 1 chain 2; AltName: Full=CVA-DOM…	SubName: Full=Mannose-specific lectin 1 {ECO:0000313|EMBL:PKU69426.1};	--	GO:0005537,mannose binding	D-mannose binding lectin
Cluster-30752.104523	1	K12191 charged multivesicular body protein 2A | (RefSeq) vacuolar protein sorting-associated protein 2 homolog 2-like (A)	protein LSD1 [Dendrobium catenatum]	RecName: Full=Protein LSD1; AltName: Full=Protein LESION SIMULATING DISEASE 1; Short=OsLSD1; AltName: Full=Putative zinc finger LSD1;	SubName: Full=protein LSD1 isoform X2 {ECO:0000313|RefSeq:XP_008799374.1, ECO:0000313|RefSeq:XP_008799375.1, ECO:0000313|RefSeq:XP_008799376.1};	--	GO:0005634,nucleus; GO:0030154,cell differentiation; GO:0031348,negative regulation of defense response; GO:0034051,negative regulation of plant-type hypersensitive response; GO:0009626,plant-type hypersensitive response; GO:0045595,regulation of cell differentiation	LSD1 zinc finger
Cluster-30752.104552	1	K13950 para-aminobenzoate synthetase [EC:2.6.1.85] | (RefSeq) probable aminodeoxychorismate synthase, chloroplastic (A)	mannose-specific lectin 2-like [Dendrobium catenatum]	RecName: Full=Mannose-specific lectin; AltName: Full=Agglutinin; AltName: Full=LecGNA 2; Flags: Precursor;	SubName: Full=Mannose-specific lectin {ECO:0000313|EMBL:PKU77105.1};	--	GO:0005576,extracellular region; GO:0005537,mannose binding	D-mannose binding lectin
Cluster-30752.104587	1	K14326 regulator of nonsense transcripts 1 [EC:3.6.4.-] | (RefSeq) GTP-binding protein BRASSINAZOLE INSENSITIVE PALE GREEN 2, chloroplastic-like (A)	NO-associated protein 1, chloroplastic/mitochondrial [Dendrobium catenatum]	RecName: Full=GTP-binding protein BRASSINAZOLE INSENSITIVE PALE GREEN 2, chloroplastic {ECO:0000303|PubMed:19919572}; Short=Protein BRZ-INSENSITIVE-PALE GREEN 2 {ECO:0000303|PubMed:19919572}; Flags: Precursor;	SubName: Full=NO-associated protein 1, chloroplastic/mitochondrial {ECO:0000313|EMBL:PKU74282.1};	Predicted GTPases	GO:0009507,chloroplast; GO:0009570,chloroplast stroma; GO:0005739,mitochondrion; GO:0005525,GTP binding; GO:0003924,GTPase activity; GO:0019843,rRNA binding; GO:0009742,brassinosteroid mediated signaling pathway; GO:0009658,chloroplast organization; GO:1901259,chloroplast rRNA processing; GO:0032502,developmental process; GO:1904143,positive regulation of carotenoid biosynthetic process; GO:19023…	50S ribosome-binding GTPase
Cluster-30752.104593	1	K15283 solute carrier family 35, member E1 | (RefSeq) triose phosphate/phosphate translocator, chloroplastic (A)	triose phosphate/phosphate translocator, chloroplastic [Dendrobium catenatum]	RecName: Full=Triose phosphate/phosphate translocator, chloroplastic; Short=cTPT; AltName: Full=E29; Flags: Precursor;	SubName: Full=Triose phosphate/phosphate translocator TPT, chloroplastic {ECO:0000313|EMBL:PKU64917.1};	Glucose-6-phosphate/phosphate and phosphoenolpyruvate/phosphate antiporter	GO:0031969,chloroplast membrane; GO:0016021,integral component of membrane; GO:0022857,transmembrane transporter activity	Triose-phosphate Transporter family
Cluster-30752.104619	1	K20624 12-hydroxyjasmonoyl-L-amino acid 12-hydroxylase / fatty acid hydroxylase [EC:1.14.14.49] | (RefSeq) cytochrome P450 94C1 (A)	cytochrome P450 94C1 [Dendrobium catenatum]	RecName: Full=Cytochrome P450 94C1 {ECO:0000305}; EC=1.14.14.49 {ECO:0000269|PubMed:22215670, ECO:0000269|PubMed:26164240}; AltName: Full=12-hydroxyjasmonoyl-L-amino acid 12-hydroxylase {ECO:0000303|PubMed:22215670};	SubName: Full=Cytochrome P450 94A1 {ECO:0000313|EMBL:PKU82169.1};	Cytochrome P450 CYP4/CYP19/CYP26 subfamilies	GO:0005789,endoplasmic reticulum membrane; GO:0016021,integral component of membrane; GO:0043231,intracellular membrane-bounded organelle; GO:0018685,alkane 1-monooxygenase activity; GO:0020037,heme binding; GO:0005506,iron ion binding; GO:0009611,response to wounding	Cytochrome P450
Cluster-30752.104665	1	K18195 rhamnogalacturonan endolyase [EC:4.2.2.23] | (RefSeq) uncharacterized protein LOC104807150 isoform X1 (A)	uncharacterized protein LOC110107868 [Dendrobium catenatum]	RecName: Full=Uncharacterized protein At4g02000;	SubName: Full=Uncharacterized protein {ECO:0000313|EMBL:PKU62497.1};	FOG: Reverse transcriptase	--	Reverse transcriptase (RNA-dependent DNA polymerase)
Cluster-30752.104670	1	--	--	--	--	--	--	--
Cluster-30752.104676	1	--	uncharacterized protein LOC110101098 isoform X2 [Dendrobium catenatum]	--	SubName: Full=Uncharacterized protein {ECO:0000313|EMBL:PKU78737.1};	--	--	Protein of unknown function, DUF547
Cluster-30752.104679	1	--	uncharacterized protein LOC110101098 isoform X2 [Dendrobium catenatum]	--	SubName: Full=Uncharacterized protein {ECO:0000313|EMBL:PKU78737.1};	--	--	Protein of unknown function, DUF547
Cluster-30752.104708	1	K00857 thymidine kinase [EC:2.7.1.21] | (RefSeq) thymidine kinase (A)	thymidine kinase [Dendrobium catenatum]	RecName: Full=Thymidine kinase; EC=2.7.1.21;	SubName: Full=Thymidine kinase {ECO:0000313|EMBL:PKU76640.1};	Thymidine kinase	GO:0005524,ATP binding; GO:0042802,identical protein binding; GO:0046872,metal ion binding; GO:0004797,thymidine kinase activity; GO:0071897,DNA biosynthetic process; GO:0006259,DNA metabolic process; GO:0006302,double-strand break repair; GO:0010225,response to UV-C; GO:0046104,thymidine metabolic process	Thymidine kinase
Cluster-30752.104726	1	K01802 peptidylprolyl isomerase [EC:5.2.1.8] | (RefSeq) LOW QUALITY PROTEIN: peptidyl-prolyl cis-trans isomerase FKBP13, chloroplastic-like (A)	LOW QUALITY PROTEIN: peptidyl-prolyl cis-trans isomerase FKBP13, chloroplastic-like [Dendrobium catenatum]	RecName: Full=Peptidyl-prolyl cis-trans isomerase FKBP13, chloroplastic {ECO:0000303|PubMed:12424338}; Short=PPIase FKBP13 {ECO:0000303|PubMed:12424338}; EC=5.2.1.8 {ECO:0000305}; AltName: Full=FK506-binding protein 1; AltName: Full=FK506-binding protein 13 {ECO:0000303|PubMed:12424338}; Short=AtFKBP13 {ECO:0000303|PubMed:12424338}; AltName: Full=Immunophilin FKBP13 {ECO:0000303|PubMed:15047905};…	RecName: Full=Peptidylprolyl isomerase {ECO:0000256|PROSITE-ProRule:PRU00277}; EC=5.2.1.8 {ECO:0000256|PROSITE-ProRule:PRU00277};	FKBP-type peptidyl-prolyl cis-trans isomerase	GO:0009507,chloroplast; GO:0009543,chloroplast thylakoid lumen; GO:0031977,thylakoid lumen; GO:0005528,FK506 binding; GO:0003755,peptidyl-prolyl cis-trans isomerase activity; GO:0061077,chaperone-mediated protein folding	FKBP-type peptidyl-prolyl cis-trans isomerase
Cluster-30752.104731	1	K19202 histone deacetylase complex subunit SAP30 | (RefSeq) uncharacterized protein LOC110097679 (A)	uncharacterized protein LOC110097679 [Dendrobium catenatum]	--	SubName: Full=Uncharacterized protein {ECO:0000313|EMBL:PKU67908.1};	--	--	Sin3 binding region of histone deacetylase complex subunit SAP30
Cluster-30752.104738	1	K20457 dihydrofolate synthase [EC:6.3.2.12] | (RefSeq) dihydrofolate synthetase (A)	dihydrofolate synthetase [Phalaenopsis equestris]	RecName: Full=Dihydrofolate synthetase {ECO:0000303|PubMed:11752472}; Short=AtDFA {ECO:0000303|PubMed:11752472}; EC=6.3.2.12 {ECO:0000269|PubMed:11752472}; AltName: Full=Protein GLOBULAR ARREST 1 {ECO:0000303|PubMed:12535338}; Flags: Precursor;	SubName: Full=dihydrofolate synthetase isoform X2 {ECO:0000313|RefSeq:XP_008783812.1};	Folylpolyglutamate synthase	GO:0005759,mitochondrial matrix; GO:0005524,ATP binding; GO:0008841,dihydrofolate synthase activity; GO:0046872,metal ion binding; GO:0009793,embryo development ending in seed dormancy; GO:0006730,one-carbon metabolic process; GO:0046654,tetrahydrofolate biosynthetic process	Mur ligase middle domain
Cluster-30752.104767	1	K10735 GINS complex subunit 4 | (RefSeq) DNA replication complex GINS protein SLD5 (A)	DNA replication complex GINS protein SLD5 [Dendrobium catenatum]	--	SubName: Full=Uncharacterized protein {ECO:0000313|EMBL:PKU85279.1};	Predicted alpha-helical protein, potentially involved in replication/repair	--	DNA replication complex GINS protein SLD5 C-terminus
Cluster-30752.104811	1	K02723 photosystem II PsbY protein | (RefSeq) photosystem II core complex proteins psbY, chloroplastic isoform X1 (A)	photosystem II core complex proteins psbY, chloroplastic isoform X1 [Dendrobium catenatum]	RecName: Full=Photosystem II core complex proteins psbY, chloroplastic; AltName: Full=L-arginine-metabolizing enzyme; Short=L-AME; Contains: RecName: Full=Photosystem II protein psbY-1, chloroplastic; AltName: Full=psbY-A1; Contains: RecName: Full=Photosystem II protein psbY-2, chloroplastic; AltName: Full=psbY-A2; Flags: Precursor;	SubName: Full=Photosystem II core complex proteins psbY, chloroplastic {ECO:0000313|EMBL:PKU87827.1};	--	GO:0009535,chloroplast thylakoid membrane; GO:0016021,integral component of membrane; GO:0009523,photosystem II; GO:0030145,manganese ion binding; GO:0015979,photosynthesis	Photosystem II protein Y (PsbY)
Cluster-30752.10482	1	--	uncharacterized protein LOC110097513 [Dendrobium catenatum]	--	SubName: Full=Uncharacterized protein {ECO:0000313|EMBL:PKU81981.1};	--	--	Protein BYPASS1-related
Cluster-30752.104822	1	--	uncharacterized protein LOC110106860 isoform X2 [Dendrobium catenatum]	RecName: Full=Histone-lysine N-methyltransferase TRX1 {ECO:0000305}; Short=OsTrx1 {ECO:0000303|PubMed:24420930}; EC=2.1.1.43 {ECO:0000269|PubMed:24420930}; AltName: Full=Protein SET DOMAIN GROUP 723 {ECO:0000305}; AltName: Full=SET family protein 33 {ECO:0000305}; Short=OsSET33 {ECO:0000303|PubMed:23762371};	SubName: Full=Histone-lysine N-methyltransferase ATX1 {ECO:0000313|EMBL:PKU84499.1};	--	GO:0005634,nucleus; GO:0042054,histone methyltransferase activity; GO:0018024,histone-lysine N-methyltransferase activity; GO:0046872,metal ion binding; GO:0009908,flower development; GO:0035556,intracellular signal transduction; GO:0048578,positive regulation of long-day photoperiodism, flowering	--
Cluster-30752.10484	1	K04733 interleukin-1 receptor-associated kinase 4 [EC:2.7.11.1] | (RefSeq) wall-associated receptor kinase 5-like (A)	wall-associated receptor kinase 5-like [Dendrobium catenatum]	RecName: Full=Wall-associated receptor kinase 5; EC=2.7.11.-; Flags: Precursor;	SubName: Full=wall-associated receptor kinase 2-like {ECO:0000313|RefSeq:XP_008783082.1};	--	GO:0016021,integral component of membrane; GO:0005524,ATP binding; GO:0005509,calcium ion binding; GO:0030247,polysaccharide binding; GO:0004674,protein serine/threonine kinase activity; GO:0007166,cell surface receptor signaling pathway	Protein tyrosine kinase
Cluster-30752.104851	1	K12896 splicing factor, arginine/serine-rich 7 | (RefSeq) serine/arginine-rich splicing factor RSZ21A (A)	Serine/arginine-rich splicing factor RSZ21 [Apostasia shenzhenica]	RecName: Full=Serine/arginine-rich splicing factor RSZ23; AltName: Full=RS-containing zinc finger protein 23; Short=Os-RSZ23; Short=Os-RSZp23;	SubName: Full=Serine/arginine-rich splicing factor RSZ21 {ECO:0000313|EMBL:PKA52862.1};	Alternative splicing factor SRp20/9G8 (RRM superfamily)	GO:0005634,nucleus; GO:0003676,nucleic acid binding; GO:0008270,zinc ion binding; GO:0000398,mRNA splicing, via spliceosome	RNA recognition motif. (a.k.a. RRM, RBD, or RNP domain)
Cluster-30752.104870	1	K15333 tRNA guanosine-2'-O-methyltransferase [EC:2.1.1.34] | (RefSeq) LOW QUALITY PROTEIN: uncharacterized protein LOC110022769 (A)	LOW QUALITY PROTEIN: uncharacterized protein LOC110022769 [Phalaenopsis equestris]	--	SubName: Full=uncharacterized protein LOC103710780 {ECO:0000313|RefSeq:XP_008794887.1};	RNA Methylase, SpoU family	--	--
Cluster-30752.104915	1	K09419 heat shock transcription factor, other eukaryote | (RefSeq) heat stress transcription factor A-2b isoform X1 (A)	heat stress transcription factor A-2b isoform X1 [Dendrobium catenatum]	RecName: Full=Heat stress transcription factor A-2b; AltName: Full=Heat stress transcription factor 18; Short=OsHsf-18; AltName: Full=Heat stress transcription factor 5; Short=rHsf5;	SubName: Full=Heat stress transcription factor A-2b {ECO:0000313|EMBL:PKU80494.1};	Heat shock transcription factor	GO:0005737,cytoplasm; GO:0005634,nucleus; GO:0003700,DNA-binding transcription factor activity; GO:0043565,sequence-specific DNA binding; GO:0006351,transcription, DNA-templated	HSF-type DNA-binding
Cluster-30752.104917	1	K09419 heat shock transcription factor, other eukaryote | (RefSeq) heat stress transcription factor A-2b isoform X1 (A)	heat stress transcription factor A-2b isoform X1 [Dendrobium catenatum]	RecName: Full=Heat stress transcription factor A-2b; AltName: Full=Heat stress transcription factor 18; Short=OsHsf-18; AltName: Full=Heat stress transcription factor 5; Short=rHsf5;	SubName: Full=Heat stress transcription factor A-2b {ECO:0000313|EMBL:PKU80494.1};	Heat shock transcription factor	GO:0005737,cytoplasm; GO:0005634,nucleus; GO:0003700,DNA-binding transcription factor activity; GO:0043565,sequence-specific DNA binding; GO:0006351,transcription, DNA-templated	HSF-type DNA-binding
Cluster-30752.104926	1	K04733 interleukin-1 receptor-associated kinase 4 [EC:2.7.11.1] | (RefSeq) probable serine/threonine-protein kinase PBL21 (A)	probable serine/threonine-protein kinase PBL21 [Dendrobium catenatum]	RecName: Full=Probable serine/threonine-protein kinase PBL21 {ECO:0000305}; EC=2.7.11.1 {ECO:0000305}; AltName: Full=PBS1-like protein 21 {ECO:0000303|PubMed:20413097}; AltName: Full=Protein ALTERED SEED GERMINATION 5 {ECO:0000305};	SubName: Full=Uncharacterized protein {ECO:0000313|EnsemblPlants:GSMUA_AchrUn_randomP19640_001};	Serine/threonine protein kinase	GO:0005886,plasma membrane; GO:0005524,ATP binding; GO:0004675,transmembrane receptor protein serine/threonine kinase activity; GO:0007166,cell surface receptor signaling pathway; GO:0006952,defense response; GO:0006468,protein phosphorylation	Protein tyrosine kinase
Cluster-30752.104933	1	K01802 peptidylprolyl isomerase [EC:5.2.1.8] | (RefSeq) FKB16-3; peptidyl-prolyl cis-trans isomerase, FKBP-type (A)	peptidyl-prolyl cis-trans isomerase FKBP20-2, chloroplastic [Dendrobium catenatum]	RecName: Full=Peptidyl-prolyl cis-trans isomerase FKBP20-2, chloroplastic {ECO:0000303|PubMed:15047905}; Short=PPIase FKBP20-2 {ECO:0000303|PubMed:15047905}; EC=5.2.1.8 {ECO:0000305}; AltName: Full=FK506-binding protein 20-2 {ECO:0000303|PubMed:15047905}; Short=AtFKBP20-2 {ECO:0000303|PubMed:15047905}; AltName: Full=Immunophilin FKBP20-2 {ECO:0000303|PubMed:15047905}; AltName: Full=Rotamase; Flag…	SubName: Full=Peptidyl-prolyl cis-trans isomerase FKBP20-2, chloroplastic {ECO:0000313|EMBL:PKU60901.1};	--	GO:0009507,chloroplast; GO:0009543,chloroplast thylakoid lumen; GO:0005737,cytoplasm; GO:0009579,thylakoid; GO:0031977,thylakoid lumen; GO:0005528,FK506 binding; GO:0016491,oxidoreductase activity; GO:0003755,peptidyl-prolyl cis-trans isomerase activity; GO:0061077,chaperone-mediated protein folding; GO:0010207,photosystem II assembly	FKBP-type peptidyl-prolyl cis-trans isomerase
Cluster-30752.104975	1	K08592 sentrin-specific protease 1 [EC:3.4.22.68] | (RefSeq) uncharacterized protein LOC110033035 (A)	sodium/proton antiporter 1 [Dendrobium catenatum]	RecName: Full=Sodium/proton antiporter 1 {ECO:0000303|PubMed:11500563}; Short=AtNHD1 {ECO:0000303|PubMed:11500563}; Short=Na(+)/H(+) antiporter 1 {ECO:0000303|PubMed:11500563}; Flags: Precursor;	SubName: Full=Uncharacterized protein {ECO:0000313|EMBL:PKU83534.1};	--	GO:0009941,chloroplast envelope; GO:0031969,chloroplast membrane; GO:0016021,integral component of membrane; GO:0015297,antiporter activity; GO:0050833,pyruvate transmembrane transporter activity; GO:0006848,pyruvate transport; GO:0009651,response to salt stress; GO:0006814,sodium ion transport	Citrate transporter
Cluster-30752.104979	1	--	sodium/proton antiporter 1 [Dendrobium catenatum]	RecName: Full=Sodium/proton antiporter 1 {ECO:0000303|PubMed:11500563}; Short=AtNHD1 {ECO:0000303|PubMed:11500563}; Short=Na(+)/H(+) antiporter 1 {ECO:0000303|PubMed:11500563}; Flags: Precursor;	SubName: Full=Uncharacterized protein {ECO:0000313|EMBL:PKU83534.1};	--	GO:0009941,chloroplast envelope; GO:0031969,chloroplast membrane; GO:0016021,integral component of membrane; GO:0015297,antiporter activity; GO:0050833,pyruvate transmembrane transporter activity; GO:0006848,pyruvate transport; GO:0009651,response to salt stress; GO:0006814,sodium ion transport	Citrate transporter
Cluster-30752.104983	1	--	sodium/proton antiporter 1 [Dendrobium catenatum]	RecName: Full=Sodium/proton antiporter 1 {ECO:0000303|PubMed:11500563}; Short=AtNHD1 {ECO:0000303|PubMed:11500563}; Short=Na(+)/H(+) antiporter 1 {ECO:0000303|PubMed:11500563}; Flags: Precursor;	SubName: Full=Uncharacterized protein {ECO:0000313|EMBL:PKU83534.1};	--	GO:0009941,chloroplast envelope; GO:0031969,chloroplast membrane; GO:0016021,integral component of membrane; GO:0015297,antiporter activity; GO:0050833,pyruvate transmembrane transporter activity; GO:0006848,pyruvate transport; GO:0009651,response to salt stress; GO:0006814,sodium ion transport	Citrate transporter
Cluster-30752.105042	1	--	hypothetical protein MA16_Dca000663 [Dendrobium catenatum]	--	SubName: Full=Uncharacterized protein {ECO:0000313|EMBL:PKU79318.1};	--	--	--
Cluster-30752.105046	1	K01214 isoamylase [EC:3.2.1.68] | (RefSeq) isoamylase 1, chloroplastic isoform X1 (A)	isoamylase 1, chloroplastic isoform X1 [Dendrobium catenatum]	RecName: Full=Isoamylase 1, chloroplastic {ECO:0000305}; Short=OsISA1 {ECO:0000303|PubMed:15618430}; EC=3.2.1.68 {ECO:0000269|PubMed:10333591}; AltName: Full=Protein SUGARY-1 {ECO:0000303|PubMed:15618430}; Flags: Precursor;	SubName: Full=Isoamylase 1, chloroplastic {ECO:0000313|EMBL:PKU63929.1};	1,4-alpha-glucan branching enzyme/starch branching enzyme II	GO:0010368,chloroplast isoamylase complex; GO:0043033,isoamylase complex; GO:0019156,isoamylase activity; GO:0010021,amylopectin biosynthetic process; GO:0019252,starch biosynthetic process; GO:0005983,starch catabolic process	Carbohydrate-binding module 48 (Isoamylase N-terminal domain)
Cluster-30752.105068	1	K07374 tubulin alpha | (RefSeq) tubulin alpha-1 chain (A)	PREDICTED: tubulin alpha chain [Elaeis guineensis]	RecName: Full=Tubulin alpha-1 chain;	SubName: Full=Tubulin {ECO:0000313|EMBL:OMO56371.1};	Alpha tubulin	GO:0005737,cytoplasm; GO:0005874,microtubule; GO:0005525,GTP binding; GO:0003924,GTPase activity; GO:0005200,structural constituent of cytoskeleton; GO:0007017,microtubule-based process	Tubulin C-terminal domain
Cluster-30752.105069	1	K07374 tubulin alpha | (RefSeq) alpha-tubulin-like protein (A)	PREDICTED: tubulin alpha-6 chain-like isoform X2 [Brassica rapa]	RecName: Full=Tubulin alpha-2 chain; AltName: Full=Alpha-2-tubulin;	SubName: Full=Alpha tubulin 1 {ECO:0000313|EMBL:ALC74038.1}; Flags: Fragment;	Alpha tubulin	GO:0005737,cytoplasm; GO:0005874,microtubule; GO:0005525,GTP binding; GO:0003924,GTPase activity; GO:0005200,structural constituent of cytoskeleton; GO:0007017,microtubule-based process	Tubulin/FtsZ family, GTPase domain
Cluster-30752.105146	1	K17964 leucine-rich PPR motif-containing protein, mitochondrial | (RefSeq) pentatricopeptide repeat-containing protein At1g79540 (A)	pentatricopeptide repeat-containing protein At1g77360, mitochondrial [Dendrobium catenatum]	RecName: Full=Pentatricopeptide repeat-containing protein At1g77360, mitochondrial; Flags: Precursor;	SubName: Full=Pentatricopeptide repeat-containing protein {ECO:0000313|EMBL:PKU71777.1};	FOG: PPR repeat	GO:0043231,intracellular membrane-bounded organelle; GO:0005739,mitochondrion; GO:0004519,endonuclease activity; GO:0003723,RNA binding; GO:0009451,RNA modification	PPR repeat family
Cluster-30752.105148	1	--	uncharacterized protein LOC110116562 [Dendrobium catenatum]	--	SubName: Full=Uncharacterized protein {ECO:0000313|EMBL:PKU62860.1};	--	--	--
Cluster-30752.105163	1	K18081 myotubularin-related protein 1/2 [EC:3.1.3.64 3.1.3.95] | (RefSeq) phosphatidylinositol-3-phosphatase myotubularin-2-like (A)	uncharacterized protein LOC110095294 [Dendrobium catenatum]	--	SubName: Full=Uncharacterized protein {ECO:0000313|EMBL:PKU88074.1};	--	--	Protein of unknown function (DUF668)
Cluster-30752.105169	1	--	hypothetical protein MA16_Dca015989 [Dendrobium catenatum]	RecName: Full=Enhanced ethylene response protein 5 {ECO:0000303|PubMed:18429939}; AltName: Full=Nuclear mRNA export protein THP1 {ECO:0000303|PubMed:19843313}; Short=AtTHP1 {ECO:0000303|PubMed:19843313};	SubName: Full=Uncharacterized protein {ECO:0000313|EMBL:PKU67260.1};	Transcription-associated recombination protein - Thp1p	GO:0005634,nucleus; GO:0070390,transcription export complex 2; GO:0003690,double-stranded DNA binding; GO:0003723,RNA binding; GO:0009873,ethylene-activated signaling pathway; GO:0071033,nuclear retention of pre-mRNA at the site of transcription; GO:0016973,poly(A)+ mRNA export from nucleus; GO:0000973,posttranscriptional tethering of RNA polymerase II gene DNA at nuclear periphery; GO:0060968,re…	PCI domain
Cluster-30752.105204	1	K23222 nuclease HARBI1 [EC:3.1.-.-] | (RefSeq) protein ALP1-like (A)	protein ALP1-like [Dendrobium catenatum]	--	SubName: Full=Uncharacterized protein {ECO:0000313|EMBL:PKU67252.1};	Predicted transposase	--	--
Cluster-30752.105354	1	--	--	--	--	--	--	--
Cluster-30752.105359	1	K18447 ADP-sugar diphosphatase [EC:3.6.1.21] | (RefSeq) nudix hydrolase 14, chloroplastic isoform X1 (A)	nudix hydrolase 14, chloroplastic isoform X2 [Dendrobium catenatum]	RecName: Full=Nudix hydrolase 14, chloroplastic; Short=AtNUDT14; EC=3.6.1.21; AltName: Full=ADP-sugar diphosphatase; Short=AtASPP; Flags: Precursor;	SubName: Full=Nudix hydrolase 14, chloroplastic {ECO:0000313|EMBL:PKU73108.1};	Nucleoside diphosphate-sugar hydrolase of the MutT (NUDIX) family	GO:0009507,chloroplast; GO:0009570,chloroplast stroma; GO:0080042,ADP-glucose pyrophosphohydrolase activity; GO:0080041,ADP-ribose pyrophosphohydrolase activity; GO:0019144,ADP-sugar diphosphatase activity; GO:0046872,metal ion binding	--
Cluster-30752.105479	1	K05666 ATP-binding cassette, subfamily C (CFTR/MRP), member 2 | (RefSeq) ABC transporter C family member 4-like isoform X1 (A)	ABC transporter C family member 4-like isoform X1 [Dendrobium catenatum]	RecName: Full=ABC transporter C family member 4; Short=ABC transporter ABCC.4; Short=AtABCC4; EC=3.6.3.44; AltName: Full=ATP-energized glutathione S-conjugate pump 4; AltName: Full=Glutathione S-conjugate-transporting ATPase 4; AltName: Full=Multidrug resistance-associated protein 4;	SubName: Full=ABC transporter C family member 4 {ECO:0000313|EMBL:PKU67612.1};	Multidrug resistance-associated protein/mitoxantrone resistance protein, ABC superfamily	GO:0005794,Golgi apparatus; GO:0016021,integral component of membrane; GO:0000325,plant-type vacuole; GO:0005886,plasma membrane; GO:0009506,plasmodesma; GO:0005774,vacuolar membrane; GO:0005773,vacuole; GO:0005524,ATP binding; GO:0042626,ATPase activity, coupled to transmembrane movement of substances; GO:0008559,xenobiotic transmembrane transporting ATPase activity; GO:0006855,drug transmembran…	--
Cluster-30752.105590	1	--	--	--	--	--	--	--
Cluster-30752.105621	1	K05909 laccase [EC:1.10.3.2] | (RefSeq) laccase-10-like (A)	laccase-10-like [Dendrobium catenatum]	RecName: Full=Laccase-17; EC=1.10.3.2; AltName: Full=Benzenediol:oxygen oxidoreductase 17; AltName: Full=Diphenol oxidase 17; AltName: Full=Urishiol oxidase 17; Flags: Precursor;	SubName: Full=Laccase-17 {ECO:0000313|EMBL:PKU72796.1};	Multicopper oxidases	GO:0048046,apoplast; GO:0005507,copper ion binding; GO:0052716,hydroquinone:oxygen oxidoreductase activity; GO:0016491,oxidoreductase activity; GO:0016722,oxidoreductase activity, oxidizing metal ions; GO:0009809,lignin biosynthetic process; GO:0046274,lignin catabolic process; GO:0009698,phenylpropanoid metabolic process	Multicopper oxidase
Cluster-30752.105658	1	K14488 SAUR family protein | (RefSeq) auxin-responsive protein SAUR50-like (A)	auxin-responsive protein SAUR50-like [Dendrobium catenatum]	RecName: Full=Auxin-responsive protein SAUR50 {ECO:0000303|PubMed:12036261}; AltName: Full=Protein SMALL AUXIN UP RNA 50 {ECO:0000303|PubMed:12036261};	SubName: Full=Auxin-induced protein X15 {ECO:0000313|EMBL:PKU73140.1};	--	GO:0009734,auxin-activated signaling pathway; GO:0040008,regulation of growth	Auxin responsive protein
Cluster-30752.105709	1	K08332 vacuolar protein 8 | (RefSeq) uncharacterized protein LOC100191487 (A)	U-box domain-containing protein 44-like isoform X1 [Dendrobium catenatum]	RecName: Full=U-box domain-containing protein 44; EC=2.3.2.27; AltName: Full=Plant U-box protein 44; AltName: Full=Protein SENESCENCE-ASSOCIATED E3 UBIQUITIN LIGASE 1; AltName: Full=RING-type E3 ubiquitin transferase PUB44 {ECO:0000305};	SubName: Full=U-box domain-containing protein 43 {ECO:0000313|EMBL:PKU84254.1};	FOG: Armadillo/beta-catenin-like repeats	GO:0005737,cytoplasm; GO:0005634,nucleus; GO:0005886,plasma membrane; GO:0070696,transmembrane receptor protein serine/threonine kinase binding; GO:0004842,ubiquitin-protein transferase activity; GO:0010150,leaf senescence; GO:0090359,negative regulation of abscisic acid biosynthetic process; GO:0010115,regulation of abscisic acid biosynthetic process; GO:0010380,regulation of chlorophyll biosynt…	U-box domain
Cluster-30752.105873	1	K08592 sentrin-specific protease 1 [EC:3.4.22.68] | (RefSeq) ubiquitin-like-specific protease 1A (A)	uncharacterized protein LOC110097596 [Dendrobium catenatum]	--	SubName: Full=Ubiquitin-like-specific protease 1B {ECO:0000313|EMBL:PKU63233.1};	--	--	Plant mobile domain
Cluster-30752.105908	1	K12823 ATP-dependent RNA helicase DDX5/DBP2 [EC:3.6.4.13] | (RefSeq) hypothetical protein (A)	DEAD-box ATP-dependent RNA helicase 58, chloroplastic [Dendrobium catenatum]	RecName: Full=DEAD-box ATP-dependent RNA helicase 58, chloroplastic; EC=3.6.4.13; Flags: Precursor;	SubName: Full=DEAD-box ATP-dependent RNA helicase 58, chloroplastic {ECO:0000313|EMBL:PKU78143.1};	Translation initiation factor 4F, helicase subunit (eIF-4A) and related helicases	GO:0009507,chloroplast; GO:0005737,cytoplasm; GO:0005730,nucleolus; GO:0005524,ATP binding; GO:0004004,ATP-dependent RNA helicase activity; GO:0003723,RNA binding; GO:0010501,RNA secondary structure unwinding	Helicase conserved C-terminal domain
Cluster-30752.105959	1	--	--	--	--	--	--	--
Cluster-30752.105963	1	--	uncharacterized protein At5g19025-like isoform X1 [Dendrobium catenatum]	RecName: Full=Uncharacterized protein At5g19025;	SubName: Full=Uncharacterized protein {ECO:0000313|EMBL:PKU82263.1};	--	GO:0022625,cytosolic large ribosomal subunit; GO:0016021,integral component of membrane; GO:0003723,RNA binding; GO:0003735,structural constituent of ribosome; GO:0042254,ribosome biogenesis; GO:0006412,translation	--
Cluster-30752.106079	1	--	uncharacterized protein LOC110110923 isoform X2 [Dendrobium catenatum]	--	SubName: Full=Uncharacterized protein {ECO:0000313|EMBL:PKU78409.1};	--	--	--
Cluster-30752.10611	1	K20299 vacuolar protein sorting-associated protein 53 | (RefSeq) vacuolar protein sorting-associated protein 53 A isoform X1 (A)	vacuolar protein sorting-associated protein 53 A isoform X2 [Dendrobium catenatum]	RecName: Full=Vacuolar protein sorting-associated protein 53 A; Short=AtVPS53; AltName: Full=Protein HEAT-INTOLERANT 1;	SubName: Full=Uncharacterized protein {ECO:0000313|EMBL:PKA50631.1};	Late Golgi protein sorting complex, subunit Vps53	GO:0005829,cytosol; GO:0010008,endosome membrane; GO:0000938,GARP complex; GO:0000139,Golgi membrane; GO:0005739,mitochondrion; GO:0010286,heat acclimation; GO:0007009,plasma membrane organization; GO:0015031,protein transport; GO:0009408,response to heat; GO:0006970,response to osmotic stress; GO:0042147,retrograde transport, endosome to Golgi; GO:0006890,retrograde vesicle-mediated transport, G…	Vps53-like, N-terminal
Cluster-30752.106131	1	K07375 tubulin beta | (RefSeq) tubulin beta chain-like (A)	beta-tubulin, partial [Cymbidium faberi]	RecName: Full=Tubulin beta-7 chain; AltName: Full=Beta-7-tubulin;	RecName: Full=Tubulin beta chain {ECO:0000256|RuleBase:RU000352}; Flags: Fragment;	Beta tubulin	GO:0005737,cytoplasm; GO:0005874,microtubule; GO:0005525,GTP binding; GO:0003924,GTPase activity; GO:0005200,structural constituent of cytoskeleton; GO:0016049,cell growth; GO:0007017,microtubule-based process; GO:0090378,seed trichome elongation	Tubulin/FtsZ family, GTPase domain
Cluster-30752.10616	1	K20291 conserved oligomeric Golgi complex subunit 4 | (RefSeq) pentatricopeptide repeat-containing protein At4g01400, mitochondrial (A)	pentatricopeptide repeat-containing protein At5g66631 [Dendrobium catenatum]	RecName: Full=Pentatricopeptide repeat-containing protein At5g66631;	SubName: Full=Pentatricopeptide repeat-containing protein {ECO:0000313|EMBL:PKA59417.1}; EC=2.1.1.204 {ECO:0000313|EMBL:PKA59417.1};	FOG: PPR repeat	GO:0043231,intracellular membrane-bounded organelle; GO:0004519,endonuclease activity; GO:0003723,RNA binding; GO:0009451,RNA modification	PPR repeat family
Cluster-30752.10617	1	--	uncharacterized protein LOC110094349 [Dendrobium catenatum]	--	SubName: Full=Uncharacterized protein {ECO:0000313|EMBL:PKU74296.1};	--	--	GDP-fucose protein O-fucosyltransferase
Cluster-30752.106244	1	K02925 large subunit ribosomal protein L3e | (RefSeq) uncharacterized LOC107870717 (A)	uncharacterized protein LOC110114923 [Dendrobium catenatum]	--	SubName: Full=Uncharacterized protein {ECO:0000313|EMBL:PKU80924.1};	--	--	--
Cluster-30752.106280	1	K10891 fanconi anemia group D2 protein | (RefSeq) Fanconi anemia group D2 protein homolog isoform X1 (A)	Fanconi anemia group D2 protein homolog isoform X2 [Phalaenopsis equestris]	--	SubName: Full=Fanconi anemia group D2 protein homolog isoform X1 {ECO:0000313|RefSeq:XP_017697889.1};	Uncharacterized conserved protein	--	Fanconi anaemia protein FancD2 nuclease
Cluster-30752.1063	1	K18195 rhamnogalacturonan endolyase [EC:4.2.2.23] | (RefSeq) uncharacterized protein LOC104807150 isoform X1 (A)	uncharacterized protein LOC110103127 [Dendrobium catenatum]	--	SubName: Full=Ribonuclease H protein {ECO:0000313|EMBL:PKU66589.1};	FOG: Reverse transcriptase	--	Reverse transcriptase (RNA-dependent DNA polymerase)
Cluster-30752.106303	1	--	--	--	--	--	--	--
Cluster-30752.10636	1	--	--	--	--	--	--	--
Cluster-30752.10638	1	--	--	--	--	--	--	--
Cluster-30752.10639	1	--	--	--	--	--	--	--
Cluster-30752.106440	1	K17895 GATA-binding protein 3 | (RefSeq) GATA transcription factor 9 (A)	GATA transcription factor 4-like [Dendrobium catenatum]	RecName: Full=GATA transcription factor 2; Short=AtGATA-2;	SubName: Full=GATA transcription factor 2 {ECO:0000313|EMBL:PKU78748.1};	GATA-4/5/6 transcription factors	GO:0005634,nucleus; GO:0005667,transcription factor complex; GO:0003682,chromatin binding; GO:0003700,DNA-binding transcription factor activity; GO:0000977,RNA polymerase II regulatory region sequence-specific DNA binding; GO:0001085,RNA polymerase II transcription factor binding; GO:0001228,DNA-binding transcription activator activity, RNA polymerase II-specific; GO:0008270,zinc ion binding; GO:…	GATA zinc finger
Cluster-30752.106445	1	K17964 leucine-rich PPR motif-containing protein, mitochondrial | (RefSeq) pentatricopeptide repeat-containing protein At1g09900-like (A)	pentatricopeptide repeat-containing protein At1g73710 [Dendrobium catenatum]	RecName: Full=Pentatricopeptide repeat-containing protein At1g73710;	SubName: Full=Pentatricopeptide repeat-containing protein {ECO:0000313|EMBL:PKU76937.1};	FOG: PPR repeat	GO:0043231,intracellular membrane-bounded organelle; GO:0004519,endonuclease activity; GO:0003723,RNA binding; GO:0009451,RNA modification	PPR repeat family
Cluster-30752.106458	1	K20848 fructan beta-(2,1)-fructosidase [EC:3.2.1.153] | (RefSeq) beta-fructofuranosidase, insoluble isoenzyme 4 isoform X1 (A)	beta-fructofuranosidase, insoluble isoenzyme 4-like isoform X2 [Dendrobium catenatum]	RecName: Full=Beta-fructofuranosidase, insoluble isoenzyme 4; EC=3.2.1.26; AltName: Full=Cell wall beta-fructosidase 4; AltName: Full=Invertase 4; AltName: Full=OsCIN4; AltName: Full=Sucrose hydrolase 4; Flags: Precursor;	SubName: Full=Beta-fructofuranosidase, insoluble isoenzyme 7 {ECO:0000313|EMBL:PKU85254.1};	Beta-fructofuranosidase (invertase)	GO:0048046,apoplast; GO:0005618,cell wall; GO:0004575,sucrose alpha-glucosidase activity; GO:0005975,carbohydrate metabolic process	Glycosyl hydrolases family 32 N-terminal domain
Cluster-30752.1065	1	K01092 myo-inositol-1(or 4)-monophosphatase [EC:3.1.3.25] | (RefSeq) phosphatase IMPL1, chloroplastic-like isoform X1 (A)	protein CURVATURE THYLAKOID 1B, chloroplastic-like [Dendrobium catenatum]	RecName: Full=Protein CURVATURE THYLAKOID 1B, chloroplastic; AltName: Full=Photosystem I protein P; AltName: Full=Thylakoid membrane phosphoprotein 14 kDa; Flags: Precursor;	SubName: Full=Thylakoid membrane phosphoprotein 14 kDa, chloroplastic {ECO:0000313|EMBL:PKU77535.1};	--	GO:0009507,chloroplast; GO:0009941,chloroplast envelope; GO:0030093,chloroplast photosystem I; GO:0009534,chloroplast thylakoid; GO:0009535,chloroplast thylakoid membrane; GO:0016021,integral component of membrane; GO:0009295,nucleoid; GO:0009508,plastid chromosome; GO:0009579,thylakoid; GO:0003677,DNA binding; GO:0019904,protein domain specific binding; GO:0009773,photosynthetic electron transpo…	CAAD domains of cyanobacterial aminoacyl-tRNA synthetase
Cluster-30752.106511	1	K11253 histone H3 | (RefSeq) histone H3.3-like (A)	uncharacterized protein LOC110110990 [Dendrobium catenatum]	RecName: Full=Histone H3.3; Flags: Fragment;	SubName: Full=Uncharacterized protein {ECO:0000313|EMBL:PKU70068.1};	--	GO:0000786,nucleosome; GO:0005634,nucleus; GO:0003677,DNA binding; GO:0046982,protein heterodimerization activity	Late embryogenesis abundant protein
Cluster-30752.106559	1	--	K(+) efflux antiporter 3, chloroplastic isoform X1 [Phalaenopsis equestris]	RecName: Full=K(+) efflux antiporter 3, chloroplastic {ECO:0000303|PubMed:11500563}; Short=AtKEA3 {ECO:0000303|PubMed:11500563}; Flags: Precursor;	SubName: Full=K(+) efflux antiporter 3, chloroplastic {ECO:0000313|EMBL:PKU72716.1};	Predicted K+/H+-antiporter	GO:0009507,chloroplast; GO:0031969,chloroplast membrane; GO:0009535,chloroplast thylakoid membrane; GO:0000139,Golgi membrane; GO:0016021,integral component of membrane; GO:0042651,thylakoid membrane; GO:0022890,inorganic cation transmembrane transporter activity; GO:0015299,solute:proton antiporter activity; GO:0009658,chloroplast organization; GO:0009643,photosynthetic acclimation; GO:1905157,p…	Sodium/hydrogen exchanger family
Cluster-30752.106676	1	--	--	--	--	--	--	--
Cluster-30752.106701	1	--	--	--	--	--	--	--
Cluster-30752.10673	1	K02112 F-type H+-transporting ATPase subunit beta [EC:3.6.3.14] | (Kazusa) Lj4g3v1330430.1; - (A)	uncharacterized protein LOC110103473 isoform X1 [Dendrobium catenatum]	RecName: Full=ATP synthase subunit beta, chloroplastic {ECO:0000255|HAMAP-Rule:MF_01347}; EC=3.6.3.14 {ECO:0000255|HAMAP-Rule:MF_01347}; AltName: Full=ATP synthase F1 sector subunit beta {ECO:0000255|HAMAP-Rule:MF_01347}; AltName: Full=F-ATPase subunit beta {ECO:0000255|HAMAP-Rule:MF_01347};	SubName: Full=Uncharacterized protein {ECO:0000313|EMBL:PKU65637.1};	F0F1-type ATP synthase, beta subunit	GO:0009535,chloroplast thylakoid membrane; GO:0045261,proton-transporting ATP synthase complex, catalytic core F(1); GO:0005524,ATP binding; GO:0046933,proton-transporting ATP synthase activity, rotational mechanism; GO:0015986,ATP synthesis coupled proton transport	--
Cluster-30752.10674	1	--	uncharacterized protein LOC110103473 isoform X1 [Dendrobium catenatum]	--	SubName: Full=Uncharacterized protein {ECO:0000313|EMBL:PKU65637.1};	--	--	--
Cluster-30752.106749	1	K04733 interleukin-1 receptor-associated kinase 4 [EC:2.7.11.1] | (RefSeq) probable LRR receptor-like serine/threonine-protein kinase At1g67720 (A)	putative leucine-rich repeat receptor-like serine/threonine-protein kinase At2g14440 isoform X1 [Dendrobium catenatum]	RecName: Full=Putative leucine-rich repeat receptor-like serine/threonine-protein kinase At2g14440; EC=2.7.11.1; Flags: Precursor;	SubName: Full=Leucine-rich repeat receptor-like serine/threonine-protein kinase {ECO:0000313|EMBL:PKA63788.1}; EC=2.7.10.1 {ECO:0000313|EMBL:PKA63788.1}; EC=2.7.11.1 {ECO:0000313|EMBL:PKA63788.1};	FOG: Leucine rich repeat	GO:0016021,integral component of membrane; GO:0005886,plasma membrane; GO:0005524,ATP binding; GO:0004674,protein serine/threonine kinase activity	Carbohydrate-binding protein of the ER
Cluster-30752.106750	1	K01870 isoleucyl-tRNA synthetase [EC:6.1.1.5] | (RefSeq) isoleucine--tRNA ligase, chloroplastic/mitochondrial-like (A)	dirigent protein 21-like [Dendrobium catenatum]	RecName: Full=Dirigent protein 21; Short=AtDIR21; Flags: Precursor;	SubName: Full=Disease resistance response protein 206 {ECO:0000313|EMBL:PKU74415.1};	--	GO:0005618,cell wall; GO:0005576,extracellular region; GO:0016853,isomerase activity	Dirigent-like protein
Cluster-30752.106752	1	K10742 DNA replication ATP-dependent helicase Dna2 [EC:3.6.4.12] | (RefSeq) DNA replication ATP-dependent helicase/nuclease DNA2 isoform X1 (A)	DNA replication ATP-dependent helicase/nuclease DNA2 isoform X3 [Dendrobium catenatum]	RecName: Full=Regulator of nonsense transcripts 1 homolog; EC=3.6.4.-; AltName: Full=ATP-dependent helicase UPF1;	SubName: Full=Regulator of nonsense transcripts 1 like {ECO:0000313|EMBL:PKU62171.1};	DNA replication helicase	GO:0005737,cytoplasm; GO:0005829,cytosol; GO:0000932,P-body; GO:0005886,plasma membrane; GO:0009506,plasmodesma; GO:0005524,ATP binding; GO:0003677,DNA binding; GO:0004386,helicase activity; GO:0003729,mRNA binding; GO:0008270,zinc ion binding; GO:0042742,defense response to bacterium; GO:0009867,jasmonic acid mediated signaling pathway; GO:0048571,long-day photoperiodism; GO:0000184,nuclear-tran…	DNA replication factor Dna2
Cluster-30752.106760	1	--	--	--	--	--	--	--
Cluster-30752.106762	1	--	--	--	--	--	--	--
Cluster-30752.106767	1	--	uncharacterized protein LOC110112808 isoform X1 [Dendrobium catenatum]	--	SubName: Full=Uncharacterized protein {ECO:0000313|EMBL:PKU71429.1};	--	--	DIL domain
Cluster-30752.106773	1	--	uncharacterized protein LOC110112808 isoform X1 [Dendrobium catenatum]	--	SubName: Full=Uncharacterized protein {ECO:0000313|EMBL:PKU71429.1};	--	--	DIL domain
Cluster-30752.10686	1	K04733 interleukin-1 receptor-associated kinase 4 [EC:2.7.11.1] | (RefSeq) probable serine/threonine-protein kinase PBL10 (A)	UPF0496 protein 1-like [Dendrobium catenatum]	RecName: Full=UPF0496 protein 1;	SubName: Full=UPF0496 protein 1 {ECO:0000313|EMBL:PKU76612.1};	--	GO:0016021,integral component of membrane	Protein of unknown function (DUF677)
Cluster-30752.106929	1	K10355 actin, other eukaryote | (RefSeq) actin-101 (A)	PREDICTED: actin-101 [Phoenix dactylifera]	RecName: Full=Actin-100; Flags: Fragment;	SubName: Full=actin-101 {ECO:0000313|RefSeq:XP_008776351.1};	Actin and related proteins	GO:0005737,cytoplasm; GO:0005856,cytoskeleton; GO:0005524,ATP binding	Actin
Cluster-30752.106935	1	K01528 dynamin GTPase [EC:3.6.5.5] | (Kazusa) Lj0g3v0199559.2; - (A)	Retrovirus-related Pol polyprotein from transposon TNT 1-94 [Dendrobium catenatum]	RecName: Full=Retrovirus-related Pol polyprotein from transposon RE2; AltName: Full=Retro element 2 {ECO:0000303|PubMed:10689195}; Short=AtRE2 {ECO:0000303|PubMed:10689195}; Includes: RecName: Full=Protease RE2; EC=3.4.23.-; Includes: RecName: Full=Reverse transcriptase RE2; EC=2.7.7.49; Includes: RecName: Full=Endonuclease RE2;	SubName: Full=Retrovirus-related Pol polyprotein from transposon TNT 1-94 {ECO:0000313|EMBL:PKU77855.1};	FOG: Transposon-encoded proteins with TYA, reverse transcriptase, integrase domains in various combinations	GO:0004190,aspartic-type endopeptidase activity; GO:0004519,endonuclease activity; GO:0046872,metal ion binding; GO:0003676,nucleic acid binding; GO:0003964,RNA-directed DNA polymerase activity; GO:0015074,DNA integration; GO:0006310,DNA recombination	Reverse transcriptase (RNA-dependent DNA polymerase)
Cluster-30752.107002	1	K14308 nuclear pore complex protein Nup54 | (RefSeq) nuclear pore complex protein NUP54 isoform X1 (A)	nuclear pore complex protein NUP54 isoform X2 [Dendrobium catenatum]	RecName: Full=Nuclear pore complex protein NUP54 {ECO:0000303|PubMed:21189294}; AltName: Full=Nucleoporin 54;	SubName: Full=Uncharacterized protein {ECO:0000313|EnsemblPlants:LPERR07G09190.1};	Nuclear pore complex, p54 component (sc Nup57)	GO:0005635,nuclear envelope; GO:0044613,nuclear pore central transport channel; GO:0005730,nucleolus; GO:0005487,NA; GO:0017056,structural constituent of nuclear pore; GO:0051028,mRNA transport; GO:0006607,NLS-bearing protein import into nucleus; GO:0006999,nuclear pore organization; GO:0036228,protein localization to nuclear inner membrane	Nucleoporin complex subunit 54
Cluster-30752.107005	1	K02325 DNA polymerase epsilon subunit 2 [EC:2.7.7.7] | (RefSeq) DNA polymerase epsilon subunit B (A)	DNA polymerase epsilon subunit B [Dendrobium catenatum]	RecName: Full=DNA polymerase epsilon subunit B; EC=2.7.7.7; AltName: Full=DNA polymerase II subunit 2 {ECO:0000305}; Short=AtDPB2 {ECO:0000303|PubMed:16212602}; AltName: Full=Protein CYCLOPS 2 {ECO:0000303|PubMed:16212602};	SubName: Full=DNA polymerase epsilon subunit 2 {ECO:0000313|EMBL:PKA49599.1}; EC=2.7.7.7 {ECO:0000313|EMBL:PKA49599.1};	DNA polymerase epsilon, subunit B	GO:0008622,epsilon DNA polymerase complex; GO:0003677,DNA binding; GO:0070182,DNA polymerase binding; GO:0003887,DNA-directed DNA polymerase activity; GO:0007049,cell cycle; GO:0006261,DNA-dependent DNA replication; GO:0009793,embryo development ending in seed dormancy; GO:0042276,error-prone translesion synthesis; GO:0051781,positive regulation of cell division	DNA polymerase alpha/epsilon subunit B
Cluster-30752.107020	1	K23154 2-hydroxyflavanone C-glucosyltransferase [EC:2.4.1.360] | (RefSeq) LOW QUALITY PROTEIN: uncharacterized protein LOC110097096 (A)	Retrovirus-related Pol polyprotein from transposon TNT 1-94 [Dendrobium catenatum]	RecName: Full=Retrovirus-related Pol polyprotein from transposon RE2; AltName: Full=Retro element 2 {ECO:0000303|PubMed:10689195}; Short=AtRE2 {ECO:0000303|PubMed:10689195}; Includes: RecName: Full=Protease RE2; EC=3.4.23.-; Includes: RecName: Full=Reverse transcriptase RE2; EC=2.7.7.49; Includes: RecName: Full=Endonuclease RE2;	SubName: Full=Retrovirus-related Pol polyprotein from transposon TNT 1-94 {ECO:0000313|EMBL:PKU87026.1};	FOG: Transposon-encoded proteins with TYA, reverse transcriptase, integrase domains in various combinations	GO:0004190,aspartic-type endopeptidase activity; GO:0004519,endonuclease activity; GO:0046872,metal ion binding; GO:0003676,nucleic acid binding; GO:0003964,RNA-directed DNA polymerase activity; GO:0015074,DNA integration; GO:0006310,DNA recombination	GAG-pre-integrase domain
Cluster-30752.107071	1	K04733 interleukin-1 receptor-associated kinase 4 [EC:2.7.11.1] | (RefSeq) probable serine/threonine-protein kinase PBL26 isoform X1 (A)	transcription factor bHLH128-like isoform X2 [Dendrobium catenatum]	RecName: Full=Transcription factor bHLH128; AltName: Full=Basic helix-loop-helix protein 128; Short=AtbHLH128; Short=bHLH 128; AltName: Full=Transcription factor EN 74; AltName: Full=bHLH transcription factor bHLH128;	SubName: Full=Transcription factor bHLH128 {ECO:0000313|EMBL:PKU73449.1};	--	GO:0005829,cytosol; GO:0005634,nucleus; GO:0001046,core promoter sequence-specific DNA binding; GO:0003700,DNA-binding transcription factor activity; GO:0046983,protein dimerization activity; GO:0044212,transcription regulatory region DNA binding; GO:0001228,DNA-binding transcription activator activity, RNA polymerase II-specific; GO:0010119,regulation of stomatal movement; GO:0006355,regulation …	Helix-loop-helix DNA-binding domain
Cluster-30752.107073	1	K18626 trichohyalin | (RefSeq) protein INVOLVED IN DE NOVO 2-like isoform X1 (A)	factor of DNA methylation 5-like [Dendrobium catenatum]	RecName: Full=Factor of DNA methylation 1 {ECO:0000303|PubMed:22302148}; AltName: Full=Protein IDN2 PARALOG 1 {ECO:0000303|PubMed:22570638}; AltName: Full=Protein IDN2-LIKE 1 {ECO:0000303|PubMed:22592791};	SubName: Full=Uncharacterized protein {ECO:0000313|EMBL:PKU68188.1};	--	GO:0005655,nucleolar ribonuclease P complex; GO:0009506,plasmodesma; GO:0003677,DNA binding; GO:0003725,double-stranded RNA binding; GO:0043621,protein self-association; GO:0003723,RNA binding; GO:0010569,regulation of double-strand break repair via homologous recombination; GO:0080188,RNA-directed DNA methylation	XH domain
Cluster-30752.107128	1	K15443 tRNA (guanine-N(7)-)-methyltransferase subunit TRM82 | (RefSeq) tRNA (guanine-N(7)-)-methyltransferase non-catalytic subunit wdr4 isoform X1 (A)	tRNA (guanine-N(7)-)-methyltransferase non-catalytic subunit wdr4 isoform X2 [Dendrobium catenatum]	--	SubName: Full=Guanine nucleotide-binding protein subunit beta-like protein {ECO:0000313|EMBL:PKU67753.1};	WD repeat protein WDR4	--	WD domain, G-beta repeat
Cluster-30752.107150	1	--	--	--	--	--	--	--
Cluster-30752.107240	1	K03083 glycogen synthase kinase 3 beta [EC:2.7.11.26] | (RefSeq) shaggy-related protein kinase epsilon-like (A)	shaggy-related protein kinase epsilon-like isoform X1 [Dendrobium catenatum]	RecName: Full=Shaggy-related protein kinase theta; EC=2.7.11.1; AltName: Full=ASK-theta; AltName: Full=Shaggy-related protein kinase 32; Short=AtSK32;	SubName: Full=shaggy-related protein kinase epsilon isoform X1 {ECO:0000313|RefSeq:XP_010255498.1};	Glycogen synthase kinase-3	GO:0005829,cytosol; GO:0005634,nucleus; GO:0005524,ATP binding; GO:0016301,kinase activity; GO:0004674,protein serine/threonine kinase activity; GO:0046777,protein autophosphorylation; GO:0009741,response to brassinosteroid	Protein kinase domain
Cluster-30752.107389	1	K09285 AP2-like factor, ANT lineage | (RefSeq) AP2-like ethylene-responsive transcription factor AIL1 isoform X1 (A)	AP2-like ethylene-responsive transcription factor AIL1 isoform X1 [Dendrobium catenatum]	RecName: Full=AP2-like ethylene-responsive transcription factor PLT2; AltName: Full=Protein AINTEGUMENTA-LIKE 4; AltName: Full=Protein PLETHORA 2;	SubName: Full=AP2-like ethylene-responsive transcription factor PLT2 {ECO:0000313|EMBL:PKU60081.1};	--	GO:0005634,nucleus; GO:0003677,DNA binding; GO:0003700,DNA-binding transcription factor activity; GO:0009734,auxin-activated signaling pathway; GO:0009873,ethylene-activated signaling pathway; GO:0010073,meristem maintenance; GO:0007389,pattern specification process; GO:0048364,root development; GO:0010449,root meristem growth; GO:0019827,stem cell population maintenance; GO:0000723,telomere main…	AP2 domain
Cluster-30752.107404	1	K03671 thioredoxin 1 | (RefSeq) uncharacterized protein LOC110018567 (A)	uncharacterized protein LOC110018567 [Phalaenopsis equestris]	RecName: Full=Thioredoxin M1, chloroplastic; Short=OsTrxm1; AltName: Full=OsTrx08; Flags: Precursor;	SubName: Full=Caffeic acid 3-O-methyltransferase {ECO:0000313|EMBL:PKA55768.1}; EC=2.1.1.76 {ECO:0000313|EMBL:PKA55768.1};	Thioredoxin-like protein	GO:0009507,chloroplast; GO:0005737,cytoplasm; GO:0016671,oxidoreductase activity, acting on a sulfur group of donors, disulfide as acceptor; GO:0015035,protein disulfide oxidoreductase activity; GO:0047134,protein-disulfide reductase activity; GO:0004791,thioredoxin-disulfide reductase activity; GO:0045454,cell redox homeostasis; GO:0034599,cellular response to oxidative stress; GO:0006662,glycer…	Thioredoxin
Cluster-30752.107466	1	K16572 gamma-tubulin complex component 5 | (RefSeq) uncharacterized protein LOC114580274 isoform X1 (A)	gamma-tubulin complex component 5-like isoform X3 [Dendrobium catenatum]	--	SubName: Full=Uncharacterized protein {ECO:0000313|EMBL:PKU73599.1};	Uncharacterized conserved protein	--	Spc97 / Spc98 family
Cluster-30752.10748	1	K19347 SUN domain-containing protein 1/2 | (RefSeq) LOW QUALITY PROTEIN: uncharacterized protein LOC106340299 (A)	putative mitochondrial protein [Dendrobium catenatum]	RecName: Full=Probable lysophospholipase BODYGUARD 1 {ECO:0000303|PubMed:16415209}; Short=AtBDG1 {ECO:0000303|PubMed:16415209}; EC=3.1.1.- {ECO:0000305}; AltName: Full=Protein 9-cis epoxycarotenoid dioxygenase defective 1 {ECO:0000303|PubMed:21610183}; AltName: Full=Protein COOL BREATH 5 {ECO:0000303|PubMed:26990896}; Flags: Precursor;	SubName: Full=Putative mitochondrial protein {ECO:0000313|EMBL:PKU86846.1};	FOG: Transposon-encoded proteins with TYA, reverse transcriptase, integrase domains in various combinations	GO:0005576,extracellular region; GO:0009505,plant-type cell wall; GO:0005886,plasma membrane; GO:0016787,hydrolase activity; GO:0009688,abscisic acid biosynthetic process; GO:0071555,cell wall organization; GO:0042335,cuticle development; GO:0010143,cutin biosynthetic process; GO:0050832,defense response to fungus; GO:0048527,lateral root development; GO:1901959,positive regulation of cutin biosy…	Integrase core domain
[truncated: 12,464 more rows]
[truncated: 4 more columns]
