# Supplementary material for: Transcriptomic Analysis of the Anthocyanin Biosynthetic Pathway Reveals the Molecular Mechanism Associated with Purple Color Formation in Dendrobium Nestor
Source: Life (Basel). 2021 Feb 2;11(2):113. doi: 10.3390/life11020113 (PMC7912934; doi:10.3390/life11020113)
Supplement: Supplementary file 1 [file life-11-00113-s001.zip › Additional file 8 Table S6.xlsx]

## Sheet: Table S8
Additional file 8: Table S6. Primers used for the qPCR of selected genes.
Cluster ID	Forward primer	Reverse primer
Cluster-30752.73742
Cluster-30752.65324
Cluster-30752.66111
Cluster-30752.75177
Cluster-30752.73240
Cluster-30752.74682
Cluster-30752.70802
Cluster-30752.53914
Cluster-30752.79274
Cluster-30752.49658
Cluster-30752.62978
Actin (JX294908)
