# Supplementary material for: Transcriptomic Analysis of the Anthocyanin Biosynthetic Pathway Reveals the Molecular Mechanism Associated with Purple Color Formation in Dendrobium Nestor
Source: Life (Basel). 2021 Feb 2;11(2):113. doi: 10.3390/life11020113 (PMC7912934; doi:10.3390/life11020113)
Supplement: Supplementary file 1 [file life-11-00113-s001.zip › Additional File 2 Table S1.xlsx]

## Sheet: Table S1
Additional File 2 Table S1 Primers for specific simple sequence repeats detected in each unigene (designed by Primer3 software).
Unigene	PRIMER_LEFT_SEQUENCE	PRIMER_RIGHT_SEQUENCE	PRIMER_PAIR_PRODUCT_SIZE	PRIMER_LEFT_TM	PRIMER_RIGHT_TM	PRIMER_LEFT_GC_PERCENT	PRIMER_RIGHT_GC_PERCENT
Cluster-0.0	GGAGTCTCTTGGCTGCCATT	CAAGCTCTCTCCTCCCCTCT	102	60.035	60.032	55	60
Cluster-10000.0	TCCATGCCAAAACCTTCCCA	CATTCCAAGAAAGCGGCCAC	178	59.81	60.109	50	55
Cluster-10003.0	TCCGAAAATGGCCGAAGACA	TGCTAATCCTGCATGCACCA	273	59.964	60.034	50	50
Cluster-10004.0	AGAGAGAGAAACTGGGGCGA	CGGGGCCAGCTTTTTGAAAC	192	60.252	60.6	55	55
Cluster-10005.0	GAGTCACGCAACACAGAGGA	TCTGTCTCTCTCGGTAGCCC	163	59.968	60.107	55	60
Cluster-10010.0	TGCGAACCGTGAACACTCAA	CGAGCTCAGCAACCGAGTAG	119	60.46	60.524	50	60
Cluster-10013.0	CTTGCAAGGGCCTCAGAAGA	ACGATCCCGGCTTGTTCTTT	121	59.963	59.964	55	50
Cluster-1002.0	GGAAGTTCTCCGGCGTGTTA	ACGCATGAATCAACGGCATT	109	60.038	59.189	55	45
Cluster-10024.0	TGTCAGCAAAACAACACTGCA	TGCTTGTAACAGCCAACAGC	201	59.457	59.332	42.857	50
Cluster-10025.0	CCAACGTTTCGTGCGAGAAG	TGGCTCGTTCATCCTTTGCT	132	60.111	59.963	55	50
Cluster-10035.0	TCGTACTGTTCACCTGCACC	AATGCAGAGCCTTCCCTTCC	282	59.967	60.034	55	55
Cluster-10039.0	GATTCTCCTCCGGATGCCAG	TAGTGTTCAGTAGCAGCGGC	153	59.965	60.109	60	55
Cluster-10046.0	ATGGGTCGACGTTGAATGCT	GCATTTGCACTGTGCCAGAA	249	60.036	59.968	50	50
Cluster-10056.0	GTCATGGTCATGGCTCCACA	AGTACATCCTGGACCGACGA	254	60.035	60.035	55	55
Cluster-10078.0	GCATCACCGTGTTGCTGTTT	TCAGCTCAATGACGGCCTTT	243	59.969	59.963	50	50
Cluster-10079.0	AGCTCGCTTTAGGTTGGTCC	GGCAGGACGAGAGAGAGAGA	161	60.036	60.107	55	60
Cluster-10083.0	ACTCAGGGGGACTCATTGGA	GCGTCTACACCAACAGATTCC	239	59.881	59	55	52.381
Cluster-10085.0	ACTTCGTCTGATTTGGCTTTCT	AGGCTTCGTTTGGATGACTT	101	58.255	57.431	40.909	45
Cluster-10087.0	TCCCGCCTTCTTCCCTATCA	TTTGGAGATCGGCGAGCTTT	110	60.032	60.036	55	50
Cluster-10092.0	AGATGCAAATGGGGGAACGT	GCTCGAGCTACTACGTCGTC	140	59.96	60.043	50	60
Cluster-10097.0	CGTTGCCTACCTGTTGGACT	GTTGCCGCTGCTTCGATTAG	167	59.965	59.973	55	55
Cluster-10098.0	GCCGCTATTTTTCCGAGCAC	TTGCAGCGCTCAAACCTCTA	135	60.248	59.965	55	50
Cluster-101.0	GCTCGAAGACGGTGAACTCA	GCCAAGATTGTCTGCCAAGC	182	60.039	60.109	55	55
Cluster-10101.0	CCAAGCCTTCCTGACTTCGT	CCAGAAGGGCGTTGAAGAGT	157	59.965	59.965	55	55
Cluster-10102.0	TAATAGGGAAGCTCTGCGCG	AGGGGGCAGTTGAAAAACCA	251	59.968	60.032	55	50
Cluster-10107.0	AGTGAGTCAAGGGGATGAGGA	GCCGCAAAATTAGGATGGCA	215	59.921	59.541	52.381	50
Cluster-10108.0	CCACCCTGCTCATTCACCTT	CACCCGTGCAAAGAAGAAGC	102	59.961	60.04	55	55
Cluster-10109.0	GCACGGGTGATTGCAACATT	CTCAGGCTAGCCTCATTCGG	184	60.038	59.967	50	60
Cluster-1011.0	TCTCAGTGCTCCACTCTCCA	CTCCCTCTGCTTGGATTGGG	105	59.887	60.107	55	60
Cluster-10113.0	TAGGCAACGGACACAAGCTT	TCGATGGTTGCCACAGATCC	287	59.892	60.108	50	55
Cluster-10119.0	TGACACGCATCTACTTCGGG	TGAGGCATCGGGACTTAGGA	182	59.827	60.033	55	55
Cluster-10128.0	GCTGCACAAAAGTGGGTCAC	ATGCACCACATCACCTCCTG	120	60.249	60.035	55	55
Cluster-10133.0	CTCCCCAAGCACGTACAAGT	ACGGAGACCCCTCTAAACCA	204	59.965	59.884	55	55
Cluster-10136.1	CCGGTCAAACCACATTGTGT	GCGCTTTGGAGAGTTACGGA	114	58.971	60.389	50	55
Cluster-10136.7	CCGGTCAAACCACATTGTGT	GCGCTTTGGAGAGTTACGGA	114	58.971	60.389	50	55
Cluster-10136.8	CTCGCACGTCTACTACCGTC	TCGGGATGATAGGGTTGGGT	127	59.974	60.031	60	55
Cluster-10146.0	TGGCTCTCAGTCTCGGATGA	ACACTGACGTGGGCTTTCTT	274	60.034	59.82	55	50
Cluster-10152.0	AGCAAGACCATGTGAATAACCT	AGCTTAGCAAACCTTCCGCA	148	57.693	60.251	40.909	50
Cluster-10156.0	TGATGCAGGCTGTTGTTTGC	ACGGGAACTTGGCTACGAAG	121	59.968	60.038	50	55
Cluster-10156.1	CGTAGCCAAGTTCCCGTCTT	GTCCTCTGGAGTCAAACCGG	293	60.038	60.037	55	60
Cluster-10158.0	CGTAGCCAAGTTCCCGTCTT	GTCCTCTGGAGTCAAACCGG	293	60.038	60.037	55	60
Cluster-10159.0	TTGGAGACTTGCTCGGACAC	GCTTCTTTCCGGGACAGTCA	188	59.966	59.965	55	55
Cluster-1016.0	TGTCAACTCATCCGTCCTCT	ATCCGTTTGTTTTGGCTGGC	160	58.075	59.967	50	50
Cluster-10164.0	AGGAGCAAGGTCGTTGTACG	CACGATGGCCACACTTCTCT	109	60.039	60.037	55	55
Cluster-10176.0	AGGTGGAAGGGGAAGGAGTT	GCACCAACTCGAACACAACC	189	60.104	59.971	55	55
Cluster-10182.0	TGCATGTAGCCTAGTTGGAGC	ACAAGCAATGCCCTAGCCAT	212	60.134	60.033	52.381	50
Cluster-10183.0	TACCCCTGTAGACCCATGCA	CAGGTCCTGTGCATTTTGCC	209	59.957	60.038	55	55
Cluster-10189.0	TCTCCTCGGGCTGATGGTAA	CGTGAACTTGGACCCCATGA	143	60.033	59.964	55	55
Cluster-10189.1	TCTCCTCGGGCTGATGGTAA	CGTGAACTTGGACCCCATGA	143	60.033	59.964	55	55
Cluster-10194.0	AACTCAGCCATCCCTCCTCT	CCGTCGTTCTTTCCGATCCA	129	59.956	60.109	55	55
Cluster-10199.0	CCTTCAGAGGCTTGTCCGTT	GCTTAGTCTACGGCGAGCAT	242	59.965	59.969	55	55
Cluster-1020.0	TCTCCGGAACCAAACGAAGG	TTGTCCGACCCCCTAGTCAT	115	59.966	59.958	55	55
Cluster-10207.0	GCTCTGGTACCCAAAGGACC	ATGCGGACTCACCACTTCAG	185	60.035	60.037	60	55
Cluster-10214.0	TCCCACTATCGCCTGGAAGA	GGCTTTCTTCCGGGAAGTGA	184	60.033	59.964	55	55
Cluster-10218.3	GTTGAAGGTGTGGTTGTCGC	AGCCGGTGTAGACTAGGGTT	198	59.971	59.959	55	55
Cluster-10218.4	TGGGGGAGGAAAACACCTTC	CGGACGCTTTTTCTTTGGCA	194	59.519	59.97	55	50
Cluster-10218.5	GTTGAAGGTGTGGTTGTCGC	AGCCGGTGTAGACTAGGGTT	198	59.971	59.959	55	55
Cluster-10218.6	AGAAGAAGCGTCCGACGAAG	ACAACATCCTCGTGCTTGGT	103	60.11	59.891	55	50
Cluster-10219.0	CCCTTCCACATGGCTTCCTT	AAGGCAAGGGAGCTTTCCTC	248	59.96	59.961	55	55
Cluster-1022.0	GGGAAGGTACCCCATTGCTC	TGCTAGCCTTGGCAGAATCC	115	60.107	60.107	60	55
Cluster-10222.0	CATTCTCGTCGATCTGCCGA	ACGAGATGGTGCGCGATATT	201	59.971	59.968	55	50
Cluster-10228.0	AGAGTGGGAGTAGGAGCAGG	CCCAGTCGGTTTCCATCTCC	122	60.033	60.108	60	60
Cluster-10231.0	GGGAGAGGAGAGGGAGCTTT	CATTCGCTCTCCTCCTGCTC	109	60.326	60.249	60	60
Cluster-10236.0	ATCCTTCTTCGGCAGCTACG	AGGGTTGAAATCGCCGAAGT	246	59.897	59.964	55	50
Cluster-1024.0	ACAGGTACCTCGAAGACCCA	AATTTCGGTAGCCTCCCAGC	168	59.886	60.107	55	55
Cluster-10262.1	GCGCAGTCCTCTGATTCCTT	TAACGAGGTGGCCTTTGAGC	289	60.108	60.321	55	55
Cluster-10265.0	TTGAATCGATCGTCCCGGAC	TTCTCTCTCCAGCCCCTCTC	180	59.898	60.033	55	60
Cluster-10267.0	AGCGATTGGCATCTCCACAA	AACGAAGCGCAGAGGAAGAA	138	60.035	59.966	50	50
Cluster-10269.0	TGACGAATAACCAACCCGCA	TGTGGAGCTCAGCATGTCTG	128	59.965	60.037	50	55
Cluster-1028.0	GCCACCGACACCAATGAAAC	TGGTGGTGAGTGGCAATGTT	159	60.04	60.106	55	50
Cluster-10280.0	AAGGGCCAACCATCACGATT	TGTTGCAAGTTACTGCCACC	270	59.96	58.971	50	50
Cluster-10286.0	CTCGCTGAACTGCAGGAAGA	GTTTGAGGCAACACAGGCAG	127	60.038	59.969	55	55
Cluster-10290.0	GGTGAAAGCCATCGCACAAA	CAGGGTTTTTGGCAGTGAGC	114	59.686	59.967	50	55
Cluster-10291.0	TCACCAGGAATAACACGCCC	TGTGGCCATTTTCCTAACATCA	156	60.036	58.228	55	40.909
Cluster-10293.0	CCTGCACAACGAGCAATCAG	ACCTACCGCAAAACAACCCT	134	59.833	59.816	55	50
Cluster-10296.0	ATTCAACCGCACCACCTCAT	GGCATCCGACCACAACAATG	223	59.962	59.829	50	55
Cluster-10300.0	TTGAGGACCCTTCAAAATTCCT	GTGGAGAGGATGATGTTGGGA	128	57.531	59.16	40.909	52.381
Cluster-10301.0	GCCCTTGATCGTCGAGCTAA	GGCAACATTTCAGCATCCCC	165	59.898	59.824	55	55
Cluster-10302.0	AGAAAAGGAACAGGCAGGCA	TGGCGTGCTGTGCTGTATAT	143	59.814	59.822	50	50
Cluster-10305.0	AAGCTTCCTACTCCGCAACC	ATAGGAGTCGGGTGAGGCTT	292	60.036	60.032	55	55
Cluster-10318.0	TGACCAATCACAGGCAGGAC	ACAGGCAAGGTATGGTGGTG	128	59.963	59.962	55	55
Cluster-10324.0	AGCTATCGTAGTTTGCACAAGC	TTTTGCCCCTACTCCATCGG	112	59.327	59.745	45.455	55
Cluster-10339.0	GCACGAGCATGCAATCACTT	CATCTCTCCGAGCAGCCTTT	109	59.83	59.822	50	55
Cluster-10341.0	ACTTTTGTTGGCTGGCCTCT	TCTGTTCCAACTCTGGCGTC	119	60.106	59.966	50	55
Cluster-10346.0	CAATAGCAGAGCCGGTCTCC	TGACCACCGAAGCTTCAAGG	199	60.25	60.25	60	55
Cluster-10350.0	GCTCTTCTTCCTGTGAAACACA	TCGCTGAAGCATCCAACCAT	274	58.794	60.035	45.455	50
Cluster-10351.2	GGTTAGAAACGGGGGCTGAA	AACTTGACGCCGCTATTCGA	110	59.963	60.109	55	50
Cluster-10353.0	TGTGAACAGGCCGAAGAGTC	CGACGTAGCTTCTACGACCC	147	59.966	59.973	55	60
Cluster-10360.0	CCTGACAACACCGAGTTCGA	TTGAGCTGCTTGATTCGACT	143	59.968	57.538	55	45
Cluster-10361.0	CAAGAGGACCGAACCATGCT	TTTGATCCTGCTCCTCGTCG	289	60.036	59.827	55	55
Cluster-10365.0	GCACTCTCGCTAGCCATTCT	AGGGCTGTTTGGTTTGCTGA	264	59.896	60.397	55	50
Cluster-10369.0	ATACAGCCCCATGGTACCCT	CTGCAAGACGGGATCCAGTT	114	60.029	60.036	55	55
Cluster-1037.0	GACGTTGGAGAACTCACGGT	CACGTCAAAGCCAACCCAAG	266	59.968	59.969	55	55
Cluster-10370.0	GGACCGAGGTAGGGTGATCT	GCACTCGTCGTTTCCTCTGA	143	60.106	60.039	60	55
Cluster-10372.0	TAGCTAGTTCGACGGCAGTC	CCTGCAACAGGCGATTGTTC	253	59.269	60.11	55	55
Cluster-10375.0	TACCCCGCCAATGCAATTCT	TCTTTTCACAATCGCTGCGC	194	60.034	60.11	50	50
Cluster-10376.0	TCTTGCATCACCGGACTTCC	TGCTGACACACATGCTGCTA	126	60.036	59.965	55	50
Cluster-10377.0	ATCCCGTTTCTCAGCCGTTT	TAGGGAATGGCTCGAAGGGA	116	59.964	60.032	50	55
Cluster-10380.0	CTTCCTTAGCCCCTCCCTCT	CGCGTATCTGCTTCGTTGTG	275	60.031	59.976	60	55
Cluster-10381.0	AATTGGCATGCATCATGGGC	TGAGGTGCAAATGCGTTGTG	218	59.892	59.969	50	50
Cluster-10383.0	CAGCTGTACTGCCACCATCA	CGTCCTCCCATATTGGTCCG	257	60.036	59.966	55	60
Cluster-10383.1	CAGCTGTACTGCCACCATCA	CGTCCTCCCATATTGGTCCG	257	60.036	59.966	55	60
Cluster-10383.2	CAGCTGTACTGCCACCATCA	CGTCCTCCCATATTGGTCCG	257	60.036	59.966	55	60
Cluster-10383.3	CAGCTGTACTGCCACCATCA	CGTCCTCCCATATTGGTCCG	257	60.036	59.966	55	60
Cluster-10385.0	TCTTGCATCACCGGACTTCC	TGCTGACACACATGCTGCTA	126	60.036	59.965	55	50
Cluster-10391.0	TTGACAGGGCACACGTATCG	TTTGGGGCTGTTTTGTTGGC	209	60.389	60.107	55	50
Cluster-10392.0	CTCCGGACTGCGTTATACCC	TCCTTTGGGCTCAGTGACAC	209	59.968	59.891	60	55
Cluster-10393.0	CCACCGCAAACGAGAAACAG	CGTAAACGCGCGGGTTTTTA	102	60.041	60.111	55	50
Cluster-10394.0	CGTCGGATTTCGCCATTGTC	ATGCGAGTCATGTGGCAAGA	247	59.974	60.036	55	50
Cluster-10399.0	TACTTGGATGCCGTTGGACC	GGTGGATCCCAATGCAGGAA	241	60.036	60.033	55	55
Cluster-10401.0	GGGAGAAAGACCGTGCTTCA	CAAAACCCCAAGCTCACTGC	182	59.965	59.967	55	55
Cluster-10407.0	CCCTCGGCAATTGAACTCCT	CTCACGCACATTCAGCATCG	295	60.035	59.974	55	55
Cluster-10409.0	TACATCTTCGCCACCACCAC	GTGAGTCTCCAGGTGGAAGC	236	60.037	60.037	55	60
Cluster-10411.0	AAGGTCCCATTCACGTGAGG	CACCATGGCCTGCCTTAGAT	152	59.675	59.816	55	55
Cluster-10412.0	CAATGCAAGTTGTTGGGCCA	GGCGGGGGTCCAAGATTAAA	251	59.894	60.034	50	55
Cluster-10413.0	AGCAGCCAAACAGGAAGTCC	ATGCTCATGCTCAAGTGGGG	104	60.538	60.395	55	55
Cluster-1042.0	AATTCGGGCTTGCAGGATGA	AGGCTAAGCATCTCCGCATC	272	60.034	59.965	50	55
Cluster-10423.0	GGTCGCGATGCAATTCAGTG	TGGGTACGTCCAAAACCTCG	147	60.248	59.966	55	55
Cluster-10424.0	AAAGAAGCTGGATCTGCCCC	GAGATGTCCTAAGCGGCCTC	132	60.034	59.967	55	60
Cluster-1043.0	GCTACGGGAGATGACTGTCG	TCTCTCGACTCCAAGGAGGG	229	59.97	60.034	60	60
Cluster-10433.0	CACATACTCGGCTCGACTCG	GGCACTTGCGCATTCATAGT	294	60.316	59.265	60	50
Cluster-10438.0	GCCGTCCTCATCCAAACTGA	TTGCCCGCCTAACTTCTCAG	109	60.036	60.036	55	55
Cluster-10447.0	CGAGGCAGGAGAAGATGACC	AGAAATGGCTGGAGCAAGCT	107	59.896	59.961	60	50
Cluster-10449.0	TAAGCTAGGGCATGGGCAAG	ATGACTTCCTCTTCCGACGC	248	59.817	59.826	55	55
Cluster-10450.0	ACAGAACAGGCCTCACATCC	TGGAATACCCTGCGTTGCAT	116	59.674	60.035	55	50
Cluster-10461.0	GGACTGTAGCAAGAGGTGACC	ATTTTCTCGCTGGGCATGGA	195	60.067	60.034	57.143	50
Cluster-10472.0	TGAGTTGTCTGAGCACACCT	TGCTCCATCTTTGCCCAGAA	134	58.877	59.595	50	50
Cluster-1048.0	GTGCCCAAAGGTGCTTCTTG	TACCTTCTGCAACTGCGTCA	100	59.967	59.609	55	50
Cluster-10483.0	AATACCAGGCGATTCGACCC	GCAAGAGGGGGAAGAAGAAGA	137	59.894	59.369	55	52.381
Cluster-10490.0	TTCTTCTTCGTCGGCTTGCT	GTGCTTTGTCGGGTTTCACC	226	59.966	59.97	50	55
Cluster-10490.1	TTCTTCTTCGTCGGCTTGCT	GTGCTTTGTCGGGTTTCACC	226	59.966	59.97	50	55
Cluster-10493.0	GTAGTTGGCGGATAGGAGGC	GATTGAGCCCCAGTATCCCG	231	59.966	59.965	60	60
Cluster-10499.0	CCAAAGTTTTCACACATACGCC	GTTGGGGAGCATGATTGTGC	159	58.695	59.826	45.455	55
Cluster-105.0	ACACCGAGGGCACAAAGATT	GCAACCAACGCTTCTCAAGG	287	59.89	60.04	50	55
Cluster-1050.0	GCAGACCTTGTTTCCCTCGA	TCCCAAACGCCGGTATTTGA	297	59.965	59.964	55	50
Cluster-10500.0	CGGGGTTCAGAGAGGACCTA	TGGTGCTAACGAAAGACGCT	149	60.033	59.967	60	50
Cluster-10501.0	AGAGTTCCCCACTTTGCACA	CGACCCCCTGTCATCAACAA	206	59.449	59.964	50	55
Cluster-10506.0	GCACAAGCAAGCACGATGTT	TCTAAGCCCACCACTCCCTT	228	60.318	60.179	50	55
Cluster-10507.0	GATGGATGTGTGAGCTGCCT	GCTGTTTCTCGGTGCAGTTG	144	60.107	60.041	55	55
Cluster-10509.0	TTGATTATGCGGCTAGGCGT	ATGCAGCTTCCTCACCTTCC	133	59.894	60.035	50	55
Cluster-10512.0	CTGGTGTGTTTGCGAATGGG	ACCCGCAGTAAATCCCACTG	134	60.039	60.035	55	55
Cluster-1052.0	CAGGAGCAGCCATATCCCAG	AAGAGGGCCTAAACAGACGC	151	59.964	60.036	60	55
Cluster-10521.0	ATGCTGCTGTGATCGGAGAG	TATCATCACCTCAGGGCCCA	242	59.896	60.03	55	55
Cluster-10523.0	TCAAGTGCAGGTCAGGAGAT	ACGGGATATCCACACGTTGT	109	58.351	59.1	50	50
Cluster-1053.0	ATGCTGCCATTGCACCTACT	CGACTGCGGGTTAAACCTCT	111	60.034	60.038	50	55
Cluster-10531.0	GAACAAAAGACCACGGTGCC	ACAGGGCATAAAGTCTGGGC	135	59.97	60.034	55	55
Cluster-10533.0	GCTTGGAAGAAGGGATGGCT	CAGGCGGTTGTTGAAAAGGG	190	60.034	59.968	55	55
Cluster-10539.2	GACAATCGCTACCTCCCTCG	GGTGCACAGGATGAGTTGGA	101	59.969	59.963	60	55
Cluster-10542.0	TGCTCCAAATCATCGGGCTT	AGATCCCTTCTCCCTCCCAC	157	60.034	60.031	50	60
Cluster-10543.0	TCCGGTATGTCTGTCGGAGT	GCATGTTGAATGCACCCGAA	115	60.035	59.757	55	50
Cluster-10544.0	AGTGGCCATCGTGTCCATTT	GGCTACAGGGAGAAGGGAGA	210	59.962	60.032	50	60
Cluster-10546.0	CTGCACCTCGAGCCAAGTAA	TTCGTCTTCGTCACTTCGCA	232	60.037	59.97	55	50
Cluster-10546.1	AGCAACGTAGTCGAACAGCA	TTCGTCTTCGTCACTTCGCA	254	59.968	59.97	50	50
Cluster-10546.2	GGACCCTTAGCCTTTCATGCT	TCACAAACCTAAGGGTCGAGC	167	60.064	59.998	52.381	52.381
Cluster-10546.3	TGTTTCAAGGCCCATCTCGA	TGAAGGAGCGTCCATCACTT	101	59.31	59.023	50	50
Cluster-10555.0	CGCAGAATCCTGGAGCAGAA	CTCAGCTACCAGGGAGGACT	294	60.108	60.033	55	60
Cluster-10562.0	GCCGTTCCCCTAACTCGAAA	CCAACTGTGGCAAAGACAGC	248	60.037	59.969	55	55
Cluster-1057.0	CGTGCTTCGCTTCTGATTCG	CTTTCCCGGAACCCTAGCAG	246	59.976	60.108	55	60
Cluster-10577.0	TCCTTCCTCAAGCCTCTCTCA	ACCTTCAACTAGAGCAGCTTGT	109	59.922	59.63	52.381	45.455
Cluster-10579.0	CCCTAACGAGCGACATGTGT	TCAGTCAACACCGCAACCAT	156	60.109	60.179	55	50
Cluster-1058.0	GGGCAAGCCGGCTATTAGAT	TGACGAGCCGCCTAAAATGT	286	59.963	60.037	55	50
Cluster-10581.0	AGCAGCTGAGCTTGACATGT	AGAAAGTGGCGATGTCGGTT	109	59.964	59.965	50	50
Cluster-10582.0	AGTGCTAACAACAAAGTGGCT	TATCTCCAAGGCACCTCCCC	223	58.345	60.694	42.857	60
Cluster-10591.0	ACAACCGAGTTCTCCAAAGAA	CTCCTCCTGCTGATGCTAGC	225	57.446	59.966	42.857	60
Cluster-10593.1	AGTCGACAACGGAGGTGTTC	GGGGCCTCTGGTACTCCTTA	156	59.968	60.031	55	60
Cluster-10593.4	AGTCGACAACGGAGGTGTTC	GGGGCCTCTGGTACTCCTTA	156	59.968	60.031	55	60
Cluster-10593.6	ATCGCTCCAATGCACTTTGC	CTGTGCGCCCTTCTTCAAAA	113	59.828	59.332	50	50
Cluster-10595.0	GTGCGACGACGTAGGTTTTG	TGGTGAAAGGGTATGGCTTGA	270	59.84	59.292	55	47.619
Cluster-10608.0	CCAAGAGGGATGGTGGCAAT	AGTTGCTTTGCCTTCCACCT	275	60.033	60.106	55	50
Cluster-10620.0	ACGGCCTGAAGAGAAGTTGG	TTCCCCGTAAATCCTGTGGC	171	59.965	60.035	55	55
Cluster-10621.0	GAGGGAGATGAGGGAGAGCA	TTTCCCTCAACCGTGCAAGT	119	60.106	60.107	60	50
Cluster-10623.0	ACGAGGCACCTCCGATTTTT	TTCTTCTTCTCAGGCGGCAG	292	59.964	60.037	50	55
Cluster-10627.0	GTGCCTACTAAGCGGCCTAG	GCAGGAGCTTGATATGCCGA	115	59.968	60.25	60	55
Cluster-10632.0	CTAATCCCTCGAGGTTCGGC	CTTCCACCTCAACCGTACCC	266	59.968	60.037	60	60
Cluster-10636.1	ACTTCCAAACCGGCAGGAAA	CTCTCCGACGCCATAACTCC	169	60.106	59.969	50	60
Cluster-10636.2	CATTCGCTACTTGCTTCGCC	TTTGCGACTTAGGCAGAGGG	114	59.973	60.036	55	55
Cluster-10637.2	AGTTGAGGAGGGGGTGAGTT	GCTCAGAGGGTGACAAGCAT	281	60.104	60.036	55	55
Cluster-10640.0	TCTTAACCGCAACCGAGCTT	GATTTTCTCGCCGGGCTTTC	197	59.966	59.901	50	55
Cluster-10644.2	GAAATGCTCCGCCAATCACC	GGGCAGGGAAATGGTCATGA	143	59.899	60.033	55	55
Cluster-10644.3	TCATGACCATTTCCCTGCCC	ATGACCATGGACGAGGCAAG	299	60.033	60.108	55	55
Cluster-10648.0	GGTGGCTGTCGATTCTGACA	ACGAGGAAGCTCTTGGTGTG	161	60.037	59.966	55	55
Cluster-10650.0	AGCAGTGCGAAAGGTATCCA	GAGGAAACAGCACGAAGAGC	254	59.387	59.207	50	55
Cluster-10652.0	AGCAAGGTCGAACAGCTACC	CCGTTCGACTCTGCTACCTC	287	60.037	59.901	55	60
Cluster-10654.0	CAGGGGACGTTTGTGGATGA	ATATATGTGGGGTCAGCGCG	166	59.964	60.037	55	55
Cluster-10655.0	ACTGGCCTTGATACGACAGC	ACTGATCACTTGCGAGCCTC	102	60.108	60.108	55	55
Cluster-10656.0	GCAACTGATGTGGGGCAGTA	ATCGATGTCAGGAACCGTCC	104	60.322	59.54	55	55
Cluster-10658.0	CCATCTCCGTCACGCCTATC	TGTGTGCTCTGACTTTCCCC	133	60.039	59.891	60	55
Cluster-10659.0	GCGCCTTTCTCACCTCTTCA	ACCGTTCGAAGCCCATTAGG	111	60.321	60.108	55	55
Cluster-10668.0	TCCATTTAAGCCCCAACGCT	CGAATCAGGCCAGCAACAAG	194	59.961	59.83	50	55
Cluster-10671.0	GGGGAAGAAATAGTGGGCCG	AGTGCCCTCTCCCTAACCTC	115	60.466	60.326	60	60
Cluster-10679.1	TGAGAGGACGAAGGTTGATCT	ATGACCAAGATGACGGGCAT	251	58.191	59.452	47.619	50
Cluster-10680.0	GTTCGACTGCTTGGTGAGGA	CAGCTCCTGCAACCAAAACC	153	59.966	59.967	55	55
Cluster-10683.0	TCCAATAGCACGCCGAACAT	AACTCACCGCTCGACCTTTT	231	60.108	59.894	50	50
Cluster-10687.0	TCAGCTGCTTCGTACTGCTT	AACCGAACTGCAGAGCACTT	283	59.682	60.179	50	50
Cluster-10689.0	GACGAGGTGGCAAATGAGGA	AGCAAGGAGAGTCTAGCGGA	149	60.036	60.034	55	55
Cluster-10690.0	CTGCATCCAAAAAGCGCCTT	TGACGGCTTTCTGGCTAGTC	144	60.038	59.753	50	55
Cluster-10691.0	GGCTTCGTTTGGGGCATTTT	AGGCTTCGTTTGAGAGAGCT	107	59.965	59.027	50	50
Cluster-10699.0	CTTCTCCTCGCAAGCAGTCA	CGTGCGAGGTGAAGAGGATT	142	60.038	60.109	55	55
Cluster-10699.1	TCCTTGAGCCCCATTTCCAC	AAAATTCCACGTGGTTGGCG	166	59.96	59.969	55	50
Cluster-1070.0	AAGACTCACAGCTCTACGCA	AGTGTTTGCTTGCATTAAGGCT	129	58.752	59.37	50	40.909
Cluster-10703.0	CGGATCGGCATAGGTTGGTT	TTTTCCATTTGCCTTCCGCC	121	60.179	59.68	55	50
Cluster-10712.0	AAGATACAGGAGGTGCCCCT	AAGATTGTGAGAGCGGAGGC	151	59.955	60.108	55	55
Cluster-10712.1	TCAATGGGACCTCTTGCACC	ACCATGAGCCACAGTGTCAG	203	59.962	59.964	55	55
Cluster-10715.1	CACCTGGGAGGAGAGGATGA	AATTCAGAGGGGCATGCGAA	141	60.032	60.034	60	50
Cluster-10716.0	ATTCGTGCAACATCGGGTCT	AACGGTTGGAGAAGAGCCAG	204	60.036	59.965	50	55
Cluster-10717.0	TTGTTCAACCCTGCAGGAGG	TGAGAATGGCGTCAAAATGC	144	60.179	57.365	55	45
Cluster-10719.0	TTTCACCTATGCCTCCTGCC	TTGAAGCAAGCCTAGTCGGG	275	59.744	60.036	55	55
Cluster-10720.0	GAAGCAGGGGATATCGGACG	AGCTTTCAACCCTGATCGCA	194	60.038	59.963	60	50
Cluster-10729.0	TGCTCTGATCGTGCTTGTGT	AATCCGACAAAGGGAGCAGG	155	59.966	60.035	50	55
Cluster-10730.0	TTGCCGGAGATATTCGTCGG	CAGACGACCTTCACAGCTGT	293	59.968	59.967	55	55
Cluster-10735.1	TGACCAAGGCTCATACCCAA	TGTATCGGTGGGAGGTGTGT	149	58.633	60.543	50	55
Cluster-10737.0	CGTTGCCTCTCGTCTCTCTC	GAGGCATAAGATCCGCAGCT	194	59.902	59.965	60	55
Cluster-10738.0	AGTGTGTGTGTGTATGTGTGA	TCCAAGGATCACACAATCACCT	106	57.465	59.356	42.857	45.455
Cluster-10742.0	CAGCCCCTACGTGACAACAA	TGGGCGAAACAGAGATTTGGT	101	60.25	60.203	55	47.619
Cluster-10743.0	AGATTCAGCGGAAAGGGGTG	GCGCTCCATTTGCACATAGG	229	60.035	59.97	55	55
Cluster-10753.0	CGCTTTCAATGCCAAGCAGT	TGGCAGAACAACGAAAGGGA	151	60.039	59.818	50	50
Cluster-10755.0	GAAGTTCCCTGGTGTCGAGG	TCTTGGCATTGCGATGACCT	104	60.037	60.035	60	50
Cluster-10756.0	AACAATCCGTCCCATGCCAT	TCCCTCCATTCTCTCTCGCA	165	60.033	60.033	50	55
Cluster-10757.0	ATGGCTCACACCTGTTGAGG	AAAGCTGCCTCCAGGATTCC	149	59.963	60.034	55	55
Cluster-10758.0	CCTTTGGACCTTCGTCGTGA	CATCCACTGGGTCACCTTCC	172	59.967	60.035	55	60
Cluster-10768.0	TAAGATGGAGGAGAGGGGCC	CCACTTCACCCGAACATCCA	196	60.105	59.964	60	55
Cluster-10769.0	CCACAAGACTTGCAGTGTGC	GGTGCTTTCCGTAGTCAGCT	293	59.97	60.037	55	55
Cluster-10769.1	CAAACCCTTCCTCCTCGTCC	CAGCCGGGAATTCTTCACCT	108	60.036	60.035	60	55
Cluster-10769.2	CCACAAGACTTGCAGTGTGC	GGTGCTTTCCGTAGTCAGCT	293	59.97	60.037	55	55
Cluster-10769.3	CCACAAGACTTGCAGTGTGC	GGTGCTTTCCGTAGTCAGCT	293	59.97	60.037	55	55
Cluster-10770.0	CGCTCAAGTAGGTGGAACGT	GAAATACGAATTGGCCGGGC	145	60.039	59.97	55	55
Cluster-10771.0	TGCAAATGCGAATTTGGCCA	AGAGCAAGTCGTCGCTGAAA	161	59.966	59.968	45	50
Cluster-10775.0	AAGGCCTGGTAAGAAGGGGA	AGTCAATCGACCAGCTTGCA	200	60.179	59.965	55	50
Cluster-10782.0	CGGGCTAGGCAGGTTTTACA	GAGCCAAGTCAAGCTTTGGC	289	60.036	60.039	55	55
Cluster-10783.0	TGACGAAGAAACTGGAGGCC	TGCATCGCACTGGTCTCATT	262	59.965	60.036	55	50
Cluster-10784.0	GTACTAGCGCGCAGAGAGAG	GTTGACGACATATCCCCAGGA	113	60.042	59.239	60	52.381
Cluster-10785.1	GCTGGAGTTGGTTTGGCTTG	TGACTCAAGCCTTTCCAAGCT	149	59.967	59.856	55	47.619
Cluster-10789.0	AATGGGATCTTGCTGCTGCT	ATTCCTAACGCTCCTCCCCT	255	60.033	60.031	50	55
Cluster-10791.0	ACACCTGTGATGGCTGTCAC	AATTGCATGTGGCTGCTTGG	280	60.25	60.037	55	50
Cluster-10794.0	GCAACGACAAAACCCTTCCC	GCAGCTGTGACTGGGAATCT	163	59.968	60.036	55	55
Cluster-10804.0	AAAGGCCAACAGTGAGGGAG	CCTGCCTGCAACCATCCATA	136	59.889	60.107	55	55
Cluster-10813.0	GGTGGACTCCGACTTTCAGG	GCAAACGAGACGAATTCGGG	115	60.037	59.905	60	55
Cluster-10820.0	TCTCACTGGAGAAGCCCACT	CGTATCTGCAGCTGAGGGAG	295	60.179	59.968	55	60
Cluster-10824.0	AGCTCACCCTGGCCATACTA	GCTGTTGTTGTGCCTTGTGA	208	60.031	59.545	55	50
Cluster-1083.0	CTGGCTGTGCTGGAAACAAC	TCCCCTCCTTGTCTTTTCGC	259	59.969	59.964	55	55
Cluster-10833.0	ACGAAGACGACTGCAAAGGT	CTGGAGCTTCGAGGATGCTT	153	59.896	59.822	50	55
Cluster-10834.0	GATCACGACTCCGCCGTTAT	CTTCCAGCCACGATTTCCCT	232	59.97	60.035	55	55
Cluster-10851.0	CACGTTCTCCCTCACGACAA	GATCGGTCAGAGGCTTGGAG	177	59.968	59.896	55	60
Cluster-10858.2	CCCAAACCTCGGCCTGTAAT	TCACATGGAAGAGGAGGAGGA	159	60.034	59.637	55	52.381
Cluster-10861.0	TCTAGTATGCGTGCGACGAC	CACCACGATGCCCCATCATA	184	59.973	59.892	55	55
Cluster-10861.1	TCTAGTATGCGTGCGACGAC	ACCAACTCTAGTGCTGTGGC	256	59.973	59.965	55	55
Cluster-10861.2	TCTAGTATGCGTGCGACGAC	ACCAACTCTAGTGCTGTGGC	256	59.973	59.965	55	55
Cluster-10866.0	CGTTGCGGCTGTCATTATGG	TATCGACGAAAAGCTCCGCA	250	59.972	59.828	55	50
Cluster-10873.0	GACCAAGCCTTCCAGTTCGA	CACCCAAGCCGGAAAGTTTG	284	59.965	59.968	55	55
Cluster-10874.0	TGCTTGAATCTTGCTAGGACCT	TGGCCCTTTGGTATGCTCAA	164	59.427	59.592	45.455	50
Cluster-10880.0	AGCCGATTTGACAACGGGAT	TCGAACCCGATCCCATCTCT	150	60.035	60.106	50	55
Cluster-1089.0	AGGAAAATATGTGCCTTTGTGG	TGACGAATCCCTTTTCTCCCT	161	57.193	58.734	40.909	47.619
Cluster-10890.0	TGTTGTAGCTGCTAAGGCCC	ATGCATCAACATGGCCCTCA	284	60.035	60.033	55	50
Cluster-10892.0	TCCTTGAGCCCCATTTCCAC	AAAATTCCACGTGGTTGGCG	166	59.96	59.969	55	50
Cluster-10893.0	GGGGCGACAACTAGGGAAAA	CCCCAGAGGACACTTTGGTC	268	59.963	59.963	55	60
Cluster-10895.0	TGATTTCATGTGCTGGTCGC	CGCAAGCTTGGAAAACCCTC	251	59.196	60.039	50	55
Cluster-10897.0	TAGCACCGCCAACCAAGAAT	GAGGCAACCTTCATCCTCCC	152	59.962	60.107	50	60
Cluster-109.0	GGCCCCAAGCTGATTAAGGT	TACTCGCGCTTTGGTCCTTT	146	60.033	59.966	55	50
Cluster-10902.0	CTCCCCACGTCTTCCCTCTA	CCGGTGGGTTAGCCTTCTTT	229	60.033	59.962	60	55
Cluster-10904.0	TGCTCGAATGCTACGCTCAA	CTTTGCGAGTCTGTTGCGTC	209	60.109	60.111	50	55
Cluster-10906.0	ATCCTGCTCGCTCTTGATCG	GCAACACTGACTCTCCCCTC	248	59.968	60.037	55	60
Cluster-10912.0	TGTGGGATTCAAGGGTGTGT	CCTCCCAAAGCTTCCCTCAA	109	59.15	59.594	50	55
Cluster-10913.0	GAGTGGAAAGAGCAGCAGGT	TGCTCCTGTTGCAGTCTCAG	255	59.964	59.966	55	55
Cluster-10917.0	CACAAGTTGTTGTAGCCGGC	GCAAAGGCGGGCAATTGTTA	203	60.04	60.038	55	50
Cluster-1092.0	GGGCCTATCGCTGTAAGGTC	TCCATTCGGGCTCTAATGCT	227	59.966	58.868	60	50
Cluster-10920.0	GGCATGACTCAAGAGGCTCT	CCCCTATCTCTTTGCTGACCC	146	59.459	59.858	55	57.143
Cluster-10920.1	GGCAGCAATCAACCCCTCTT	AGCCATTTGTCCATCCATTCCT	182	60.613	60.024	55	45.455
Cluster-10920.2	CCTGTGGGTTTTTAGCTTGCG	CATGACAACACACCCCTCCA	251	60.336	59.89	52.381	55
Cluster-10923.0	TGCTCGAATGCTACGCTCAA	CTTTGCGAGTCTGTTGCGTC	209	60.109	60.111	50	55
Cluster-1093.0	CTTTGGCTGGGGCTCTAAGG	ACGCAATTATGTCCCCTGCT	222	60.395	59.744	60	50
Cluster-10930.0	TTGACCTACGTCCACTCCCT	CGGGTTGGTGAAAGTGAGGT	121	59.886	60.179	55	55
Cluster-10933.0	GCTCGCCTCTAATTTTGCCG	CAGAGATGGATGCGGCTAGG	142	59.972	60.038	55	60
Cluster-10939.0	GGGACAAGATGCACGGACAA	TCTCACAATTTCTAGCGCGT	130	60.605	57.636	55	45
Cluster-10945.0	CACGATGGCCAGTCATTTGC	CACCCCTGCACCCTATTTGT	100	60.179	59.96	55	55
Cluster-10953.0	GTGTGAGAGGGGAGTTTCGG	CCTCTGACCTCTGACCTCCA	217	60.037	59.96	60	60
Cluster-10955.0	TTGCTAGGGCGTCTTCCAAG	TGCAAGGCTGGATACCACTG	230	60.036	60.035	55	55
Cluster-10956.0	TCACAATCCACTCCCAGCTTC	ACGTTGGTTCTTGGCAATGC	102	59.996	59.968	52.381	50
Cluster-1097.0	TGGCAGCCATTGATAGAAGCT	AAAATAAGCTGCGCCGTCAG	218	59.786	59.552	47.619	50
Cluster-10970.0	GCCGGTGTCTTCCTTCATCA	GCCACCTCACATGCAGTTTG	223	60.036	60.039	55	55
Cluster-10972.0	AACAGTTTTCCCAAGGCCCA	ATGCCCTCAAAAGAGGAGCC	294	60.032	60.034	50	55
Cluster-10999.0	CCCCAGAAGGCCAGAAGAAA	AGACAGCTGCAGCCAATGTA	130	59.594	59.674	55	50
Cluster-11.0	TCTCGCTCATACACAAAGCCA	ACGTGCAGCCTCTTACTCAA	223	59.725	59.32	47.619	50
Cluster-110.0	CACTGCTGCCAAAGTGTGAC	GGTCATGTAGTGCAGCCCTT	161	59.97	60.035	55	55
Cluster-11003.0	CTGCATTTGTTTGCGGGTGA	GACCCAACCCGATCACAGTT	149	59.968	59.964	50	55
Cluster-1101.0	TTGCTGCCCATAACCTCTGG	GTTTGCAAGGGTGGTCGTTC	245	60.034	59.97	55	55
Cluster-11021.0	GCAAGGAGAAAGGCCAGGAT	CCACTCCTTTCCGAGCACAT	206	60.034	60.036	55	55
Cluster-11024.0	CCTTCTTTGCGAGCGAGAGA	GCCTTTACTCGGGTCACCTC	143	60.109	60.108	55	60
Cluster-11026.0	CCGAGACTTTCCAGTTGCCT	TTTGTTCGTGGCTTGGCTTG	117	59.965	59.898	55	50
Cluster-1103.0	GGGAACTCTTCTTGGGGCTC	GCAACTTTCCTCCGACTCCA	124	60.035	59.965	60	55
Cluster-11030.0	TCCACTCACATGACAGCACA	CCCTCCCTACACTGGCTACT	147	59.242	60.032	50	60
Cluster-11033.0	GCAAATCAAGGCGGGAGAAG	TTGGAACCTTGCAGCTTTGC	213	59.547	59.895	55	50
Cluster-11035.1	GCCTGGAGAGGATGATCTGC	TGGATGACCTGCTTCAGTTCC	221	59.965	59.996	60	52.381
Cluster-11043.0	TCTGGGAGGAGTTTTGGAGC	AGCTTTCAAATGCAGTTAGCCT	100	59.307	58.84	55	40.909
Cluster-1105.0	CGCATTGCTAGATGTCTCCCT	CTGCTTGTGCACATCTCACG	108	59.93	59.835	52.381	55
Cluster-11060.0	TTCGTTCTTCCGAGGTTGGT	TGGAAGCACAACAGACGAGA	148	59.246	59.25	50	50
Cluster-11063.3	TTCTTCCTCGACACTGGTGC	TGCGTAATCCAACCAGCCAT	119	59.966	60.035	55	50
Cluster-11063.4	TTCTTCCTCGACACTGGTGC	TGCGTAATCCAACCAGCCAT	119	59.966	60.035	55	50
Cluster-11079.5	CTTGAAATCATGGCTCGCGG	CAAGGTCAACCACAACGCTG	256	59.971	59.971	55	55
Cluster-11088.0	AAGCCTTATGGGGTGCCTTT	GCAGCCACAAATGCAGACTT	281	59.587	59.684	50	50
Cluster-11094.0	TCTCTCCATACTCCGCCCAA	TCGAACCTGTGCTTGTCCTC	250	60.033	59.966	55	55
Cluster-11096.0	GACTCGGAAAGGGACTGGTG	GCTACCACACACAGACGGAA	131	60.037	59.967	60	55
Cluster-11097.1	TAATCAGGACCTGCGGCATC	ACTTTCCTACAACAGTTTTGGC	279	59.893	57.351	55	40.909
Cluster-11103.0	ACCTCCCATGTTGAAACCCA	CCGACCTGGCTTGAACTGAT	121	59.143	60.036	50	55
Cluster-11104.0	ACGTACATAATCGCCCGCTT	TGGAATGGCAGGGTTCACTC	210	59.896	59.962	50	55
Cluster-11114.0	GTACCAGTCACCGACAAGCA	CTCATGGCAGGATGGGGTTT	232	59.967	60.033	55	55
Cluster-11114.1	GGATGAAGCCCAGAAGCCTT	GAGGTCTGCAATGTGGGGAA	138	60.034	59.962	55	55
Cluster-11119.0	GGAGTACTGGTTTGGCGTGA	CTCCGTCTCCACCTTCCCTA	200	59.966	60.033	55	60
Cluster-1112.0	ACCGACGTCCCTTGTGTAAC	ACCACTGAAGCTTCGCCTAC	129	59.967	60.037	55	55
Cluster-11124.0	TGCTCCAAATCATCGGGCTT	AGATCCCTTCTCCCTCCCAC	157	60.034	60.031	50	60
Cluster-11125.0	CGACCTCCCTTGCACTTCTT	GCAGCGAACAACTGAAGCAA	197	59.965	59.971	55	50
Cluster-11126.0	GAAGTTCCCTGGTGTCGAGG	TCTTGGCATTGCGATGACCT	122	60.037	60.035	60	50
Cluster-11143.0	TCCGATCGTTGGTAGGGACT	TACTGACGCCACCTCCCTTA	279	60.034	59.96	55	55
Cluster-11144.0	TGGCTCGACCATTCACTACA	GCTGGGGTAAAAGGGGATCC	137	58.738	60.106	50	60
Cluster-11147.0	CCCCACTTTGATCTGGCCAT	GGTGACACGGAAGGAGAGTG	297	60.033	60.038	55	60
Cluster-1115.0	GTATGGTAGGTGTCGGGCTG	TCACAGAAGACGACGCACAA	244	59.896	59.898	60	50
Cluster-11155.0	GGAGTGCAAAATGGGCGAAA	AGAGTCAGTTTGTCAGCCGA	173	59.683	58.959	50	50
Cluster-11157.0	GAAAGAGACGGACAAGGGCA	AGTCTGCTACGGCGTCAAAA	172	59.965	59.967	55	50
Cluster-11158.0	TGTCAGCCTTATCCCAATCGT	GGGTAGACCTAAGGCTCATGG	132	59.163	59.305	47.619	57.143
Cluster-11166.0	ATGAGAGGGGAGAGGAGCTG	TTTTCCTTCACTCCGCCTCC	108	60.106	59.964	60	55
Cluster-11167.0	AGGGCTAGCATACAAGACAAAT	TGCACTTATCTTGTCGTGTCA	129	57.49	57.621	40.909	42.857
Cluster-11176.0	ACTTTTCGGGTTGGCGATCT	TCGCGTCAACCAACAGGTAA	148	59.964	59.896	50	50
Cluster-11177.0	TACCGTCCTTCACACGTGTG	CAAAGCCAGTGGAAGCCAAC	149	59.969	59.967	55	55
Cluster-11179.0	CTGTGGGCTCGTCTGAGATC	CACACCACCACCCATCATCA	282	59.898	59.962	60	55
Cluster-11181.1	TTTGGGTCATTCGGGTTGCT	CCCAACCCTCAAAGCCAACT	265	60.179	60.47	50	55
Cluster-11186.0	GCTCTCTTGACCACCGACAA	TGTCTAAAGGTGGTGGCGAC	135	59.966	59.966	55	55
Cluster-11200.0	AAATGGAGAAAGGGGCGAGG	TCTGTTGATGGCAGAACGCT	119	60.034	59.965	55	50
Cluster-11202.0	AATGGGTTGTGCATGCTCTG	TGGTGCCTCGTTCCATTCTT	210	59.107	59.6	50	50
Cluster-11206.0	TTCTTCCTGCCGAAATCCCC	AGAAGACAGCACACGGGAAG	154	60.034	59.966	55	55
Cluster-11215.0	CTGCTCTCTTGTGCTGCTCT	CCAAGCTTGAGAGGGAGCAA	131	60.037	59.963	55	55
Cluster-1122.0	AATGAGCGAGAGGAACGACG	TCACAGGGATGGATTAGGGC	273	60.179	58.86	55	55
Cluster-11223.0	CCCATCACGCGTTGGATCTA	GTTAGGGCGAAGGAGATCGG	219	59.896	59.968	55	60
Cluster-11231.1	GGGTCCACATCTGTCACAGG	GGGCATTTGTTCAGTGGCTC	214	60.036	59.755	60	55
Cluster-1124.0	GATTCGACCTGCCAGGAACA	CACTGTGATTTTGCTGCGCT	148	60.036	60.04	55	50
Cluster-11242.0	CGGGAGTGTCACGTATCTCG	TCGAGTCCAGCTCACCAAAC	272	59.972	59.966	60	55
Cluster-11246.0	CCAGTCTGAAACCGCCTCAT	TCTCTTCCTACCAGGCCCTC	163	60.036	60.032	55	60
Cluster-11248.0	CGTGTGGGCTCCGAAAATTG	CGAGAGGCGCCTATAGGAAA	206	60.11	59.04	55	55
Cluster-11253.0	GAACCTGAGCCTCAACGGAA	AACCTCAGAACCATGCGGAG	288	59.965	60.036	55	55
Cluster-11268.0	GGCTTCAAATAGGTGCACGG	GCAGTTTGCAAGGGTTCCAT	133	59.548	59.319	55	50
Cluster-1127.0	CGATGCGCCAGTAAATTGGG	AAGAAGCCAAAACCCCACCA	180	59.971	60.032	55	50
Cluster-11270.0	AAAGTTCTGCTGCTCCCCTC	GAGGGAGTTCGGTTGGACAG	143	59.963	60.037	55	60
Cluster-11271.0	TCCGGATCCTTCGTCCTCTT	AACATCGATGGCCGGAGATC	146	60.033	59.966	55	55
Cluster-11276.0	AGGAGGGGGAGAGGGAGATA	TGGCTAATCACACTCCAGGG	246	60.026	59.088	60	55
Cluster-11282.0	TGCACGGCAGTTGTTTGATG	AACAACTTTCGTGCGGCTTC	108	59.969	59.971	50	50
Cluster-11283.0	GCGTGAAATGGATTGGTCGG	GGTTCAAAAACGGGTCGACC	164	59.901	59.691	55	55
Cluster-11291.0	TGTTGTTCGGCGTTCTCTCA	AACAAGGACGTTGCAATGCA	291	59.897	59.256	50	45
Cluster-11299.0	GCGAGCAAGACCTGGATCTT	ATCGGTGATGGTGGTGGAAC	154	60.108	60.035	55	55
Cluster-11309.0	ATGGCATCGAAGTTGCTCCA	CAGATGTTGTCGCACCTTGC	197	60.035	60.11	50	55
Cluster-11311.0	GTACCAGTCACCGACAAGCA	CTCATGGCAGGATGGGGTTT	232	59.967	60.033	55	55
Cluster-11313.0	GTGAGGCAAGCTAAGAGGGG	CACAATCCCCTCACACCTCC	203	60.107	60.035	60	60
Cluster-11315.0	GGGCTTATGGCAGCGATACT	CCTCTCCCCTAGTTCAGCCT	241	59.965	60.032	55	60
Cluster-11321.0	GCCAACCGTTGTGGCTAAAA	GGGGGTTGGATGCAATGTAA	185	59.614	58.141	50	50
Cluster-11325.0	AGCAAGATGTTGTGACCAATGC	TGCATTCCTTCTTCCCTGCT	109	60.03	59.299	45.455	50
Cluster-11326.0	CGCTATCCAGCTGACCGAAT	GATAGAGGGGCAGCGAGAAC	146	59.967	59.967	55	60
Cluster-11329.0	AGTGCTCAGGCTGCATAAGG	GCCTGAGGGAGCTTGAGTTT	209	60.107	59.963	55	55
Cluster-11332.0	CGACCATCGACCGAAAAACG	CTCTATTCGCGACCTTCCCC	289	59.908	59.968	55	60
Cluster-11333.0	AGAATTCTGCTACGCGAAGGA	ATCTTACGCAGCTCATCCGG	261	59.523	59.967	47.619	55
Cluster-11337.0	TGCGAGAATGTGTGGTGAAA	ACCAACACACACACACACCT	128	58.04	59.962	45	50
Cluster-1134.0	ACCAAAGCTCGTTTCGTTGC	ATGCAGCATCCATAGGGCTC	239	59.971	59.962	50	55
Cluster-11349.0	TGCACTGCGCTCTACAATGA	TCTCCTTCACAGTGCGAACC	115	60.037	59.966	50	55
Cluster-1135.0	CTCCACCGCTGCAAATGATG	CACACAACACAGAAAGGGCG	164	59.9	59.971	55	55
Cluster-1136.0	CGACATCTTCGTCTGGCTGT	GATGCCAATCCCTCCTCTCG	119	60.109	59.965	55	60
Cluster-11361.0	GCTTACGGGAGTGGGTGAAA	GAACCGGCCAACTTCCCTAA	190	59.964	59.963	55	55
Cluster-11361.1	TTCCCAGGTGATTGATGCCC	AGGTGCAGGCATTTACTCCC	234	60.033	60.034	55	55
Cluster-11367.0	GGTGCGGGTAAACTCTGGAA	TCCAAGCAGCGCACTTCTTA	187	59.964	59.965	55	50
Cluster-11378.0	TGGGGCAACAATTACTGGCA	TGTAAGTTGTTGCTGTTGTGGG	101	60.179	59.575	50	45.455
Cluster-11379.0	CCGTCCCTCTTATCGTGAGC	AGGGTCCAAAAAGGCACCAA	158	59.969	60.032	60	50
Cluster-11379.1	CCGTCCCTCTTATCGTGAGC	AGGGTCCAAAAAGGCACCAA	158	59.969	60.032	60	50
Cluster-11379.2	GCCGTTTTCCGTGCCATATC	CCTCCACCCATTTTCCCTCC	259	59.971	60.033	55	60
Cluster-11379.3	GCCGTTTTCCGTGCCATATC	CCTCCACCCATTTTCCCTCC	259	59.971	60.033	55	60
Cluster-11379.4	GCCGTTTTCCGTGCCATATC	CCTCCACCCATTTTCCCTCC	259	59.971	60.033	55	60
Cluster-11381.0	TCTCCCCGCAGCTTTGAAAT	ATGGGGCTTGAGGTTTCTCG	254	59.962	60.035	50	55
Cluster-11384.0	TGCTATAGTGCAGGCTGCTC	TGAGAAGTCCGAACGGCATC	295	59.894	60.109	55	55
Cluster-11385.0	CCTCCCACCGTCAACTCAAA	ATGGAAGCTGTTCGCATGGA	168	59.892	60.035	55	50
Cluster-11388.0	GTGGATTCCAATCGGACAGGT	GCAAGGGCCATCCAGTACAT	298	60.065	60.107	52.381	55
Cluster-11392.0	TGCTTTGGACCCCTTAGCTG	GGAGCCCATCACATTCCACA	118	59.962	60.034	55	55
Cluster-1140.0	CGCCAGTTTCAAGGGGTTTG	CTTCCGCCTGAGAATGTGGT	253	59.968	60.036	55	55
Cluster-11404.0	ACATCCACCGCCTAAACTGA	CAGCTGGTTGTTTTTCGGGG	181	59.019	59.968	50	55
Cluster-11407.0	CTGCACACAGGAAGCTGGTA	TCCAAACTCGAGCTGTGTCC	216	59.965	59.966	55	55
Cluster-11410.0	TCGCTGACCATCAAAGCACT	CTTCCCAGTGGCAAGAGGAG	254	59.965	60.036	50	60
Cluster-11420.0	CCTTTGCCACAAAACCGACA	AACCACCAGGCTTTGTAGGC	261	59.542	60.54	50	55
Cluster-11424.0	GTGGTTACTGGTTGAGGGCA	CGTGAGAGCTCTTGGTTGGT	114	59.89	59.966	55	55
Cluster-11430.0	TGCTAGCATGCCCACAAAGA	GGGGAAGATCTGGAGACCCT	138	59.962	60.031	50	60
Cluster-11433.0	TGTTTGAGGCTCTCGGTCAC	AGCGCTCCAGATTCCGTATG	206	59.966	59.967	55	55
Cluster-11434.0	TGCTATCCCATTTAGGCCCT	AAATCGGATAGGCCCACACC	241	58.167	59.817	50	55
Cluster-1144.0	TGCCGACTCCACTTTGGTAC	AGCTTGTGAGACAGTCGGTG	218	59.966	59.967	55	55
Cluster-11440.0	TGAGGTTTCATGGGCATGCT	TTCTACCCAAGGACCTCGCT	160	59.96	60.252	50	55
Cluster-11447.0	AGCTCAGCTTCAGGGGAAAC	TTGCGAGGCCACAAAAATGG	234	59.963	59.967	55	50
Cluster-11448.0	TCGCTTGGTGCTCCATTGAT	GCTGCCCACTGGAGTTTTTG	150	60.035	59.967	50	55
Cluster-11454.0	TCTCTTCCTCTCTGGCCGAA	ATCCTTGTTCGATCCCTCGC	174	59.96	59.895	55	55
Cluster-11461.0	GCTCGTTTCGCTGCCAAAAT	CTGATACTGACAGCGGCACA	224	60.387	60.109	50	55
Cluster-11464.0	CTTCTGGCGTGATCACCCAT	TGCAGCACTGTCTTTGGACT	172	60.108	59.819	55	50
Cluster-11465.0	CACTCACCCCTACAACCGTC	AAGGTGAGGTTCGGCTGATG	101	60.038	60.036	60	55
Cluster-11468.0	GCCGTTGATGTCATTGTGGC	CATTAGGGGAAGCCACCTCC	238	60.457	59.816	55	60
Cluster-11469.0	TTTGGCAAGTGGGGGAAAGT	TGCAGATTTCCTTCCCACCC	146	60.032	59.96	50	55
Cluster-11473.0	ACGCCCCCAAAAGGTTTGTA	TCAGAGCAAAGGCCAACGTA	132	60.106	59.605	50	50
Cluster-11475.0	TGGTGAGGGCACAACCATTT	TAACGCCGCAAAAGTTTGGG	116	60.106	59.969	50	50
Cluster-11490.0	TCGCCTTGCCAATTCCAGAT	AGCGTTCAGAGATCTCCCCT	183	60.034	60.033	50	55
Cluster-11493.0	CCGGGCCCTTGATTTACACT	ACGAAGTCAGGAAGGCTTGG	270	60.034	59.965	55	55
Cluster-11495.0	CGTATGCTGTTGCTAACCGC	TGTCGGGAGTTCATTGCGAA	117	59.974	59.966	55	50
Cluster-11498.0	AGGAAGAGTGAGCGATTTGGA	CCTTCCTCCACCGTCTAACA	215	59.097	58.737	47.619	55
Cluster-11505.0	ATTGCAGAGAGTCTTGGGCC	CCCTTCTCCCTCAGGCCTAT	224	60.035	60.105	55	60
Cluster-11506.0	GCTCCAAAATCGCGACAACT	TGCCAGCTGTTGATGCTTTT	297	59.483	58.958	50	45
Cluster-11508.0	CGACGAGCATGGACCATAGA	TCTTCACAATGGGCTGGCTT	162	59.331	59.887	55	50
Cluster-1151.0	ACACAACCCGATGCCAAGTT	CAACAGACCCGAGTCCAACA	103	60.467	59.894	50	55
Cluster-11510.0	GAAGCATTCGGTCTCCTCCC	AAGCTCCTGTCGCTTCTTCC	207	60.179	60.037	60	55
Cluster-11515.0	CCACCACCACCATCACTTCA	ACAGGCCCAGTTTTCACCAA	243	59.89	60.033	55	50
Cluster-11516.0	AATGGCCGAGAAAGACAGGG	GATGAGCTCTCTCGCACTCC	160	60.035	59.969	55	60
Cluster-11527.0	GCACATGAACAACACCAGCC	CCCTTCCTCTCCCCACCTAT	116	60.319	59.731	55	60
Cluster-11533.0	CTTTTTCCTGCCGCCAAACA	AGGAGCCTTGTGACCATTGG	164	59.896	59.961	50	55
Cluster-11539.0	GAGTTTTGTGTGCAGGCACC	TCAGTATGACCGCAGCGTTT	142	60.249	60.038	55	50
Cluster-11544.0	ATCGGGTCATTGTCGGAGTG	TGCAGGCTCTAACATGTGCA	288	59.824	59.963	55	50
Cluster-11549.0	GTTCGCCTTTGCCTTTGAGG	CCACCGCCGTTCTAACTTCT	158	60.039	60.038	55	55
Cluster-11552.0	TGTTCAAATTAGGCGGGGGA	TGAACCTCGAAGATCAACACA	120	59.301	57.256	50	42.857
Cluster-11559.0	TGCTTGAGCTGATCACAGGG	TTGGAGTGAGCTGAGCACAG	254	60.036	59.966	55	55
Cluster-11565.0	TGCAGCTGGTTTCTGAGAGG	AGGGGAGCACTGATTTCTGC	215	59.964	60.035	55	55
Cluster-11569.0	GTGGTGTCACTGGCATCTCT	GCTTTCCAATGGTGCTTGCA	224	59.677	59.966	55	50
Cluster-1157.0	CGTTCATTGCGGCAGATGAG	CCACCGACCCTTCTTCAACA	136	59.973	59.892	55	55
Cluster-11586.0	AGCCCTTCCAGATTGCTGAC	GGCCGTCCACTTTTGTTGAC	238	60.035	59.97	55	55
Cluster-11589.0	CGGGAGGCAGAAAGAGTGTT	ATGTCGAGGGCGTCAATGTT	110	59.965	60.036	55	50
Cluster-11592.0	GGATGAGGATTGGATGTGGACT	GCAGCATCGGGAACTAACAC	169	59.559	59.273	50	55
Cluster-11594.0	TGCTGGAGGAGAGAGGTTGA	CAACCCCCAAGTTCCACTGT	265	59.885	60.106	55	55
Cluster-11596.0	CAACCACAAGGCAGTCAAGC	ACCCTGAGATCCTCGACCTC	138	59.969	60.106	55	60
Cluster-11598.2	TGGCCCAAAGCATGAGGATT	ACAGGATTTGAGCTTCCGGG	146	59.958	60.035	50	55
Cluster-1160.0	TACCTCGTGCAGCAAACCAT	ATGGAGGTGACGTGCGAAAT	125	59.964	60.036	50	50
Cluster-11600.0	TGGACTGGTTTTGTTGGGCT	CCACTCAAGCTGCTCCTTCA	189	60.033	59.964	50	55
Cluster-11601.0	CTGACCAGGAACGATGCACT	TGAAAGTTGTTTCCGCTGCG	165	60.037	59.971	55	50
Cluster-11603.0	GGTCAGCCTACTCTCTCGGA	AAGTCATCCACCAAGAGCGG	182	60.107	60.036	60	55
Cluster-11604.0	GATCACGACTCCGCCGTTAT	CTTCCAGCCACGATTTCCCT	179	59.97	60.035	55	55
Cluster-11605.0	CGCCCCTGATTATGCCAACT	TGTGCTCGAACTCAACCTCG	110	60.466	60.319	55	55
Cluster-11608.0	AACCTGCAACAACCTGACCA	GCAGCCGACGATCCATTTTC	219	60.034	59.972	50	55
Cluster-11613.0	GATGCCTCCTCCACCCAAAA	TGCTGTCCACCCTTGTCATC	264	59.96	59.963	55	55
Cluster-11614.0	AAAATAACTGCTTGCGCCCG	AAGGGTGGAGAGAGCTTCCT	214	60.109	59.882	50	55
Cluster-11619.0	GAAACGGTCTGACTGGCTCA	TTGCGATTTTGCTTCACCGG	113	59.966	60.04	55	50
Cluster-11621.0	GGTGCTTTTGGGTGTTGCAT	CGAAAGGGATTTGCCATTGACT	195	59.893	59.507	50	45.455
Cluster-11627.0	CATTGAGCCTGTCTGTGATAGG	AGGGCCAACATTCTACACCA	103	58.535	58.928	50	50
Cluster-11633.0	GAGACCTGCGGTGTGAAGAA	GGCTGGGTGATGGCACTATT	155	59.966	60.107	55	55
Cluster-11635.0	CCACTGGGGCTTGACAATGA	TTGAACGTGGCATACTCGCT	210	60.251	60.038	55	50
Cluster-11640.0	GCCGGATCATAAGGAGGTGG	CTGCTAGCGAGTCTCGTCTG	155	59.965	59.973	60	60
Cluster-11642.0	GTGCAGAGAGGATGCCAACT	CAGCAAAGGAAGAGCTCCCA	112	60.036	59.963	55	55
Cluster-11643.0	ACATACGAGAAGGCGCTCTG	CTTGGTGATGGCAGTGGCTA	140	59.899	60.035	55	55
Cluster-11645.0	TTGCCGCCAGATGTTAACCT	AGCAGCAGTCATGTCACGAA	207	59.962	59.966	50	50
Cluster-11649.0	AGAATGACCAGTTGCACGGT	ACTTGTCAAGGCCTGGGAAG	298	59.891	59.889	50	55
Cluster-11651.0	AAATGCAGCTGTGTGGTTGC	GTTTGCACAAGGCTGCTCTC	100	60.25	60.04	50	55
Cluster-11663.1	CCCCTCGTTGGCACTAACAT	TCTAACAACACGGCCACTCC	114	60.035	59.966	55	55
Cluster-11669.0	AGAGCCTTGCCAATGTACCC	CCTGTGGGCTTCAATGTTGC	207	60.034	60.038	55	55
Cluster-11686.0	AGAGAGAGAGAGAGAGGCGC	GAATCGCCTGAAGAAAGCCG	138	60.179	59.625	60	55
Cluster-11689.0	TCTGTCCAAAGTCGTCGGTG	GGAGTGGAGGTGTTCGAAGG	201	59.968	60.037	55	60
Cluster-11691.0	TGTTACGGAGGGTAGCGAGA	CTGGATCGTCAGGCTGCTAG	296	60.035	59.968	55	60
Cluster-11694.0	ACAAACTCCAAACGAGCACG	AAACTTCACAAAACGGCGCA	300	59.344	59.829	50	45
Cluster-11696.0	TCTTCTTGGGCTGCTTCCAG	CCGCCAAGAGAAAGAAGGGT	171	59.963	59.963	55	55
Cluster-11699.0	ACGGCTCTGTAGTGTGGTTG	CGACCTCACAATCCTTGCCT	105	59.966	60.036	55	55
Cluster-1170.0	ACATCAAACTGGCAATGGTGA	TGTTCTGCTTGCACTTCTCT	180	58.404	57.372	42.857	45
Cluster-11701.0	TTGGCTTGGGTTGTCTGTGT	TGAGGATCCCAGGTGGTAGG	187	60.034	60.031	50	60
Cluster-11703.0	TGATGCAGCCCGCTTTGATA	GGGATGCAAAAGTGTCGTCG	179	60.107	59.834	50	55
Cluster-11712.0	GAACAAAAGACCACGGTGCC	ACAGGGCATAAAGTCTGGGC	135	59.97	60.034	55	55
Cluster-11712.2	GAACAAAAGACCACGGTGCC	ACAGGGCATAAAGTCTGGGC	135	59.97	60.034	55	55
Cluster-11712.3	GAACAAAAGACCACGGTGCC	ACAGGGCATAAAGTCTGGGC	135	59.97	60.034	55	55
Cluster-11712.4	GAACAAAAGACCACGGTGCC	ACAGGGCATAAAGTCTGGGC	135	59.97	60.034	55	55
Cluster-11712.5	GAACAAAAGACCACGGTGCC	ACAGGGCATAAAGTCTGGGC	135	59.97	60.034	55	55
Cluster-11712.6	TGGTGATTTGTGAGGATGCGA	GCGATTGACCAACCGACAAC	163	59.997	60.11	47.619	55
Cluster-11717.0	TGCTACATTGACCGGGCAAT	GAGCAGATCCATGGAAGCGA	138	60.035	59.894	50	55
Cluster-11718.0	CGGCTTTGGTGCTGTGAATC	CCGCCATGTCCCTTCTTTCT	116	60.11	60.035	55	55
Cluster-1173.0	CGGCTTTAGCTAGAGAGGCC	TTGCCCAAATTGCTCTTCGC	192	59.967	60.038	60	50
Cluster-11730.0	GTGAGACCGGGGTTCCAATT	AGGGTCGTGGGCAAAATCTT	298	59.962	59.888	55	50
Cluster-11733.0	CACTTCTTTGAGGCCCCCAT	TAGGGGCAGCTATCACCAGT	159	59.96	60.031	55	55
Cluster-11733.1	CACTTCTTTGAGGCCCCCAT	TAGGGGCAGCTATCACCAGT	159	59.96	60.031	55	55
Cluster-11734.0	GGGGCTCAACGTGAGGATTT	CAATCGCCCCCAAATCTTGC	181	60.323	60.179	55	55
Cluster-11738.0	AACGTTACAATGGCGTTCGC	TCACTGCCACTTTCTGCCAA	115	60.111	60.107	50	50
Cluster-11753.0	GTGAAGCTAGAACCCCGCTT	GAGAACAGGCCAACCTCCTC	203	60.036	60.036	55	60
Cluster-11756.0	CTGAAGCGAGTGCATGATGC	CATCTCCATGTCCTCCGACG	160	59.972	59.969	55	60
Cluster-11768.0	TTTGATTTGGGCAACTGCGG	TGAAGGGATCGCTCCTCAGA	181	59.967	60.033	50	55
Cluster-11772.0	GAGCTTGCCCACACAACTTG	TGACTGGCTCAACCACATGA	278	59.969	59.236	55	50
Cluster-11775.0	CTTCCTTAGCCCCTCCCTCT	CGCGTATCTGCTTCGTTGTG	275	60.031	59.976	60	55
Cluster-11775.1	CTTCCTTAGCCCCTCCCTCT	CGCGTATCTGCTTCGTTGTG	275	60.031	59.976	60	55
Cluster-11775.2	CTTCCTTAGCCCCTCCCTCT	CGCGTATCTGCTTCGTTGTG	275	60.031	59.976	60	55
Cluster-11775.3	CACAACGAAGCAGATACGCG	AGTGGAATCAAGGCCGTCTG	143	59.976	60.036	55	55
Cluster-11777.0	TTTGCCCTCATAGTTGCCCA	TTTGCCGATTTGGTGTTGCT	128	59.592	59.25	50	45
Cluster-11781.1	TGGGGGATTCTGAGAAGGTTC	TCCAACAACACACTCCGAAA	122	59.084	57.595	52.381	45
Cluster-11783.0	GAATGGCCAATCTGCTGTGC	TGTGGTTGCTGTGGGATGTT	264	60.179	60.106	55	50
Cluster-11786.0	TCTCTATTCAGTGCCGCTCAC	AGAAAGGCGCACGGTAAGAA	206	59.865	59.966	52.381	50
Cluster-11792.0	GATGGTCTCTTGCTCCACCA	CCCAAGAGGTGAAGGGTATGG	161	59.385	59.787	55	57.143
Cluster-11794.0	AGCAACTCACGCTCTCTTCC	ATACCTTCTGGCACCCAACC	149	60.038	59.668	55	55
Cluster-1180.0	TAGGGAGGGAGGAGCTTGTC	TGAGAAACCCCCTCTCCCAA	168	60.032	60.104	60	55
Cluster-11800.0	TACCCACACGCAGACAATCC	AGCCTCACACACTTAGGTGC	117	60.037	59.965	55	55
Cluster-11803.0	CCGATGTTGCTGCATGTTCC	GCCTTTGGCTCCTCTTTGCA	168	60.179	61.181	55	55
Cluster-11809.0	ATCACCAAGCTGCCTCTGTC	GCTCACGGGTTTCTTGGAGA	164	60.036	59.965	55	55
Cluster-11812.0	GAGGAAGAGGACACAGACGC	TTCGGCATGAGCTTGGCTTA	134	60.109	60.036	60	50
Cluster-11821.0	TGTGTCACTCGTGCGAATCA	CTGCCTGCTTTGGTGTCCTA	239	59.969	59.963	50	55
Cluster-11826.0	CAGCTGCGGATTGAATGCTC	TCGTCTTGTAGCTGCAGCAA	239	59.971	59.967	55	50
Cluster-11828.0	CGGTTCACCAGCCACTACAT	TTCTTGGTGGATGCAGGACC	258	60.036	59.962	55	55
Cluster-1183.0	AAAGGTGAGCACACGACTGT	CCTTTTGTGCTGTTGCCTCC	158	59.822	59.967	50	55
Cluster-11840.0	AATGGCTCAGAAGACGGTGG	TTTGTTGAGGGAGGAGGGGA	274	60.036	60.104	55	55
Cluster-11844.0	TTGTCGTTCGTGTCCTCCAG	ACTCGCTTACCTGCTGTGTC	284	59.968	60.038	55	55
Cluster-11844.1	AATGGCGACTCTGGACACAG	GAGCGACGGCATTCCATTTC	122	60.037	59.972	55	55
Cluster-11845.0	GATTTGAGCGGGATTTCGGC	CGCCCAGACCATTTTCCTCT	138	59.971	60.035	55	55
Cluster-11850.0	GAAGGAAGCAGTGCAAGCAC	TGTCCATCCCCTTTCTGCAC	189	60.04	59.962	55	55
Cluster-11851.0	GCAGTGAGTTCCTCAACGGT	CTCTCGCTCTGCCCATCAAT	202	60.25	59.894	55	55
Cluster-11852.0	TTAACCTTCTCGCGGGTGAC	CTCCGCGGAAAGTACAGTGT	158	60.038	60.039	55	55
Cluster-11855.0	GCTATTCTCGCCTTCGCTCT	TCGGTTTCCTTTTCCTCCGG	291	59.969	59.964	55	55
Cluster-11863.0	AGAGAGAGGGAGGGAGAGGA	ATCCACCACTCTCGCTGTTG	167	59.953	60.037	60	55
Cluster-11865.0	AGCACAAAGACCACACCCAA	GACCAAAACGTCTGTGCCAC	262	60.034	59.971	50	55
Cluster-11866.0	TTATGTGTTTCCGCGGCTCT	CGTTGTGCCTGGAGTTGTTG	168	60.037	59.971	50	55
Cluster-1187.0	TGTGTGCAGGAGATGGTGTC	CTGCGGCAGCTAGTGATACA	219	59.965	59.897	55	55
Cluster-11873.0	GGGTCTCTGGGATTTGGTGG	CCCTTACCTGTACCGAACCG	171	60.034	59.826	60	60
Cluster-11875.0	TTCGCAAAAGAAACCGCTGG	GATTTACCCGTGACATGCGC	155	59.97	59.972	50	55
Cluster-11876.0	AAAGAACAAGCCCACCCTCT	ACCTGGCCCCACTTATGAGA	229	59.146	60.253	50	55
Cluster-11878.0	GAGTGGGAGAGGGCTTAGGA	CCAGCCACCACAAGCATAGA	180	60.032	60.035	60	55
Cluster-11878.1	GTTGGCTGCAAGTTGCTTCA	GCGGCCTTTTGTTTTCCCAA	186	59.897	60.179	50	50
Cluster-11881.0	GCTTCGAAAAAGCATGCTAGGT	ACCAGCGCATTTTGCAGTAC	171	59.838	59.759	45.455	50
Cluster-11882.0	GGGTATCGAGGCAGCTTTGA	CCAGCTGCCATCGAATTGAC	213	59.822	59.62	55	55
Cluster-11889.0	CGATGCGCCAGTAAATTGGG	AAGAAGCCAAAACCCCACCA	180	59.971	60.032	55	50
Cluster-11890.0	GTGCTTTGGCGTTGAGGAAG	TCGATCATTGCCCTTTGCCT	222	60.04	60.034	55	50
Cluster-11893.0	TGTTGAGATGAGTGCTTGGTCT	GTCTCGAGACCATTAGGACACA	109	59.63	59.247	45.455	50
Cluster-11900.0	CCGGGGCTTGAACTAGTTGT	GGGAATAGACGGGGACTCCT	111	59.964	60.106	55	60
Cluster-11903.0	GCCCCAATTGCAAGTCCAAG	CGAGCGACCTCCCATTAGAC	256	60.037	59.969	55	60
Cluster-11908.0	AGCGGTCAATGCTCTGTGAA	CGGCGGATCCACAAATCCTA	114	59.965	59.894	50	55
Cluster-11908.1	AGCGGTCAATGCTCTGTGAA	ATACCACCTTATGCTCGGCG	129	59.965	59.966	50	55
Cluster-11910.0	GACCTCGTTTGCCGCAAATT	CTTTATTCCACTTGCGGCCG	145	60.04	59.901	50	55
Cluster-11912.0	AGCACATGACCTTCTCGCAA	TCCAGCCATGCTCTAGACCT	230	59.965	60.032	50	55
Cluster-11917.0	TGCCGTGTTAGGTCAACCTC	GCTCTTCAACCGCAGTTTGG	144	59.966	60.04	55	55
Cluster-11918.0	CTACCTCGAGCCTGAGCAAC	AGCAGAAGTGGCCTTACTCA	109	60.179	58.648	60	50
Cluster-1192.0	GGGTTGTTTTGCTGTGAGGG	CCACAACCCTAATCCACCCC	165	59.611	60.034	55	60
Cluster-11922.4	AAGAGATCGCCGCAGCATTA	GTATGTCCCCAGTCAGTGCC	164	59.895	60.108	50	60
Cluster-11929.0	CAAGTGTGCCAGGTTCTTGC	ATGACGCAAGACACAGGGAG	141	59.969	60.037	55	55
Cluster-11930.0	GAAAGGCCACGCATCCTCTA	TCTTTTGACTCGGAGCCGAC	124	59.822	60.039	55	55
Cluster-11934.0	TGCGCATTAGATGTCAGCCT	GAAAGTCCTGGCTGTTGGGA	299	59.821	59.89	50	55
Cluster-11938.0	ACTGTACAGGTTCTGGTGCG	TGATCCCAACAACATCCCCG	122	59.966	60.035	55	55
Cluster-11944.0	AAGACCATCCATGCCCCAAG	TTCCCAGCTCATTCGCAAGT	238	60.033	59.963	55	50
Cluster-11948.0	ACATCTGAGGCCGAGAGACT	CGACATCCTGCAGATCCTCC	197	60.034	59.967	55	60
Cluster-11958.0	CCCCATCTCAAGGTTGCCTT	CAGGAAGGAAACCCTGGGTC	262	59.96	59.962	55	60
Cluster-1196.0	TCTTGCATCACCGGACTTCC	TGCTGACACACATGCTGCTA	126	60.036	59.965	55	50
Cluster-11964.0	TCGGTAGAAGAAATGGCGGG	GTGGCAGTTCCCTTAACTCCA	110	59.823	59.927	55	52.381
Cluster-11964.1	GGAAACGAAAACAGGTGGGC	CTAGGAAAGCGAGCCTAGCC	130	59.968	59.967	55	60
Cluster-11969.0	TTGCAATGGCGCTTTGTCAA	AGAGCTCTAGCCGTTCCAGA	226	59.896	60.034	45	55
Cluster-11970.0	TCTTCGCTCCCACTTTGGAC	ATTAGGTCGATGCAGAGCGG	147	59.965	59.967	55	55
Cluster-11977.0	CACACCTTCCGCCACAAAAG	CCTAGGTTTCGAGTACCGCC	127	59.969	59.898	55	60
Cluster-11978.0	GCAGACGATCGAGCATACGA	TGGCCTCCCATCATGGTAGA	275	60.041	60.03	55	55
Cluster-11979.0	GTCAAAGACACCACCTGCCA	CTTGGGCCAGGGAAGGAAAA	295	60.465	60.179	55	55
Cluster-1198.0	AGCCTAGTATTCAGGGCCCA	AGAGGGCGAGGTTACAAAGC	179	60.03	60.036	55	55
Cluster-11981.0	TCCTGATGGTTGGGTTGACG	TGCACAAGAAGCGATCGAGT	131	59.964	60.038	55	50
Cluster-11987.0	CTCCCTCTTCTCTCGGTGGA	CTCAGCAGCAGATCGGAGAG	182	60.034	59.969	60	60
Cluster-1199.0	CGATCAACATGATGCGAGCC	TTGTGGACCAAATGGAGGCA	113	59.766	59.813	55	50
Cluster-12.0	TCCGCCGAGGCATAAATACC	CTCGTCACCACCCTTCTCAC	251	59.966	60.038	55	60
Cluster-12000.0	CTCCTTCGCCAAAGTGGGAT	TGGCAACCCTGGTGAAAAGT	128	60.035	60.033	55	50
Cluster-12005.1	AGGGTTGCATTCATTGGGGT	TCACAGAACCACATCACATCA	174	59.883	57.232	50	42.857
Cluster-12005.2	TGCTTTAAACCTCCTAGACCAG	GGCTTGCTCAATTATAGGCAGT	110	57.447	58.782	45.455	45.455
Cluster-12005.3	CCTTGCTTCTCTTCTCACATGC	CGCCGCAATATTGTGAGACG	147	59.581	60.043	50	55
Cluster-12006.0	TTCGCTGTCACTCCGACTTC	TTAGTTTGGTTGGTGGGCGT	185	60.039	60.107	55	50
Cluster-12007.0	ACATGTGCGGCAAGGAAATT	TTGATTGTGGAAGCAGTGCT	205	59.032	58.015	45	45
Cluster-12013.0	ACTCCAGGCCGTGAGAAAAG	ACTGGTGCAGCCTCTGATTC	245	59.965	60.036	55	55
Cluster-12013.1	TTCCAAGAGCCACCCGTTTT	CTTTTCTCACGGCCTGGAGT	176	60.106	59.965	50	55
Cluster-12018.0	GCTCTTGCCCTCTCTCGTTT	CGCGAACCAGAGAGAGAGAC	138	60.037	59.902	55	60
Cluster-12019.0	GCACAGCATTTAGGCTCAGC	ACTTGAGAACGCCAAACCCA	255	59.9	60.107	55	50
Cluster-12024.0	TCAGGCAGCAATTTGTCCCT	TGGGTAATGTGGTGCATCAGT	141	59.887	59.646	50	47.619
Cluster-12027.10	AGCATTCCAGTCTGAAGGGC	CTGGGCCAAGGGACTCAATT	242	60.035	59.96	55	55
Cluster-12027.4	AGCATTCCAGTCTGAAGGGC	CTGGGCCAAGGGACTCAATT	242	60.035	59.96	55	55
Cluster-12027.6	AGCATTCCAGTCTGAAGGGC	CTGGGCCAAGGGACTCAATT	242	60.035	59.96	55	55
Cluster-12027.9	AGCATTCCAGTCTGAAGGGC	CTGGGCCAAGGGACTCAATT	242	60.035	59.96	55	55
Cluster-12029.0	CCGTCCTGAAATCGGTGGAA	ATGCCCTCTCTGCAGGAGTA	117	60.037	60.032	55	55
Cluster-12034.0	CAGTCTCTTGCTCACTGCCA	TTGAAGGCCAACCCAAGGAG	282	59.966	60.179	55	55
Cluster-12044.0	AGCAACTTATTTGGTGGAGACA	GGGTTCATTTCGTACTGCTGC	195	57.901	59.869	40.909	52.381
Cluster-12045.0	CCTGAGGAAAACTGGGCAGT	AAGGCTGAGGGTGTGAATGG	240	59.889	59.961	55	55
Cluster-12049.0	GAGGCTTAGATGGTCGGAGC	GTACGTGTCTCTCCTCCCCT	247	59.967	60.034	60	60
Cluster-12052.1	GGCAAAGCATGTGAAAGCCA	ACCTTAACCCCGACCCGATA	272	59.966	60.032	50	55
Cluster-12052.2	GGCAAAGCATGTGAAAGCCA	ACCTTAACCCCGACCCGATA	272	59.966	60.032	50	55
Cluster-12057.0	TTGACATCCTCCTGGCATCC	TAAAGCCCCCGATCGTTGAC	103	59.452	60.108	55	55
Cluster-12060.0	GAAAGGCAGTCCATTTGGCG	CCGGCGGATAAAGGTTGAGT	300	60.109	60.108	55	55
Cluster-12063.0	CGGCATCCACCTCGTCTAAT	AGATGGCCTTGAGGTTCGTG	158	59.611	60.036	55	55
Cluster-12070.0	TGTCTACGCCGCTTTCTCTG	CGTTTCCTTCACAGCAGCAC	123	60.109	60.041	55	55
Cluster-12072.0	CCCTCCCCTTTGTCGTCTTC	TTCTGGCCAACTGATGTCCT	102	60.036	58.933	60	50
Cluster-12073.0	ACAAGGAGATGGTGCCATGG	GGTTAGGGTGGTCATTCGCA	191	60.034	60.036	55	55
Cluster-12076.0	GTCTGTAGCTCCCGTTCTGT	CGTTTGGAAGCTAGCTAACGC	143	59.111	59.939	55	52.381
Cluster-12078.0	GCAGCTGAAATCTGAAGGCG	CTCATCTTAGCCGTCGACCC	107	59.902	59.969	55	60
Cluster-12082.0	GATCCCCGTTGGCTTAGGAG	CGCCTGCTATTTGGTCATGC	133	59.893	59.97	60	55
Cluster-12083.0	TTATGGAGGGAGCGAGAGGC	TGGCTGATTTGGATTTGGGGT	100	61.116	60.203	60	47.619
Cluster-12084.0	AGTCTCTTTGGCTTCCGGTG	TCCACTCAATCCGCTCACAC	129	59.965	60.037	55	55
Cluster-12085.0	AGGATGCCAAGCAGCTGAAA	TTTTGGGACTTCTGGCTGCT	130	60.251	59.814	50	50
Cluster-12096.0	CACGCACTTAACCCCCAAAA	TGAAGAAGAACAAGGGCGAGA	236	58.966	59.308	50	47.619
Cluster-12098.0	CCATGGCTTGTCTCCCCATT	GGACATGCAAGGTGGGATGA	264	60.033	60.034	55	55
Cluster-12104.0	CCAGGCTTTCCGTCTTCCTT	AGATCCCTCAACACGCACAG	211	59.963	60.037	55	55
Cluster-12110.0	TTCATGTAGCCAACCCCCAC	ATGAACATGTTGGGCACAGC	203	59.961	59.395	55	50
Cluster-12115.0	GAGCAGAGCAGATGGGTGTT	GTTGCCGGCTTGGTCAAAAT	269	60.036	59.967	55	50
Cluster-12118.0	ACTGCTCTTCCAGTGAGGGA	CGAAAAAGGCTGACAAGTGGG	190	60.179	60.001	55	52.381
Cluster-12122.0	AGCTAGCCACGACAGAGAGA	TGCGCACACAAATTGAGGTG	123	60.035	59.969	55	50
Cluster-12123.0	CAGGCTTGCTTGGAGGAAGA	GTTGCCCGTTGTGAACAGTC	194	59.963	59.971	55	55
Cluster-12132.0	CCCCTTCAAACCCTCGTCAA	GAGGGAGAGGAGATGGTGCT	153	59.89	60.398	55	60
Cluster-12141.0	GAGATGTATGCAGAGCCGGG	TACTTAGCTGGTGCCCTTGC	106	60.32	60.035	60	55
Cluster-12142.0	TCAGAATCACGAAAGCCCGA	TGTAAGGCCAGTTGGTTCCC	162	59.394	59.888	50	55
Cluster-12143.0	GTGTTGTTTCAGGGCCAACC	GGCTTCCATTCCTTGCTCCA	161	59.896	60.324	55	55
Cluster-12145.0	TCCGAGTAATGGAGCAGGGA	CTACTGCAACCACCACCAGT	117	60.033	59.891	55	55
Cluster-12147.0	ACTTTCGCTCATGCAGGTGA	TAAGCTACGAGTGCTAGGCC	139	59.965	58.97	50	55
Cluster-12149.0	GGTGAAAAGCTCGCATGCTC	ACGAGTCTTTCAAGGGGTTCT	187	60.179	58.952	55	47.619
Cluster-12153.0	TCCCAGTGTTCTTTCGAGGC	TTCCGCTCAGCATTCCACAA	233	59.965	60.251	55	50
Cluster-12154.0	AAAGGTGAGCACACGACTGT	CCTTTTGTGCTGTTGCCTCC	158	59.822	59.967	50	55
Cluster-12155.1	CCTTGCCACCACCTCTTGAT	GCAGCAGCATAGAGAGAGGG	294	59.961	59.966	55	60
Cluster-12155.2	CCGCCCACTCACATCTCTTT	GGGATCGGCCATTCATCAGT	270	60.036	59.891	55	55
Cluster-12159.1	AGCGCTCCAACGATGTTACA	GGGCGAAGTCAAATTGCTGG	198	60.038	60.109	50	55
Cluster-12166.0	TGCGGCAGGGGTATTTTTCT	TGCCAAAGCCCTTTACCCAA	114	59.961	60.105	50	50
Cluster-12169.0	CGACAAAGGCTACTTGTGGC	GGACTCTAGGATGCGTGCAA	212	59.483	59.824	55	55
Cluster-12174.0	ATGCAACTGCTTGGCATTCC	GAATGCCAAGCAGCCGAAAT	169	59.752	59.826	50	50
Cluster-12179.0	TGTTACGCGTCAATATGCCA	GGCCAATTCATCACACCAGC	191	57.988	59.826	45	55
Cluster-12194.0	GTGGTTGGAAGTAGTGGCGA	GCCAGGACACTCACATCCAA	118	59.966	59.963	55	55
Cluster-12201.0	TCGCACAAGTGTAGAAGCGT	AGCCTGACCCCAATGGATTG	254	59.968	60.033	50	55
Cluster-12202.0	TAACGATGGCGAGATCCTGC	TAAGTTAACGTGGGCCGCAT	142	59.968	60.036	55	50
Cluster-12208.0	ATCGTAGGTTGACGTGACCG	GCAACCTCCCTTTTCCTTGC	252	59.83	59.682	55	55
Cluster-1221.0	TTGTTGGGCTACGGTTACCC	AGCGGTGATTTCTCCTGTGC	191	59.963	60.675	55	55
Cluster-12214.0	GCCTGTATGCATGCTTCTGC	TCATTCGCAACTCTGCCCTT	193	59.97	59.963	55	50
Cluster-12216.0	CCCTTTTGCGCCGTCAAATT	CGTCCACCATGCAAGCTCTA	167	60.319	60.108	50	55
Cluster-12221.0	AGCGGATGTTGGTGTGAGAG	TCGAAATCCCGTCGAGTGAC	161	60.037	59.83	55	55
Cluster-12222.0	ATCAGTGGCCATGGACCTTG	GGTCGATGACTAGAGACGCG	131	60.034	60.042	55	60
Cluster-12223.0	AGCATGGCCCCAAATGAAGA	ACCTGAGGAAGCTGCTCTCT	105	59.958	60.252	50	55
Cluster-12232.0	TCCAGTAGAGGCTTGCTTGC	CCGAAGTTGAGCCATCCCTT	278	60.036	60.035	55	55
Cluster-12247.0	TGTAGTTCGCTCGGGCAATT	ATTCAACAAAAGCGCGCCTT	206	60.037	59.968	50	45
Cluster-1225.0	GGTGGAAGCAAACGTTGTCC	CCTGAGGGGGTTATGGAGGA	244	59.97	60.03	55	60
Cluster-12250.0	ATCCGTCCTCTTTCAGGGGA	CGTTGTGGCAGACGATGTTC	166	59.957	59.836	55	55
Cluster-12253.0	CGGCACTCTCTGCTTCTTGA	CAAGCGACAACAACTCCAGC	116	60.038	60.041	55	55
Cluster-12261.0	TCATGGGGTTGCATTCACCA	ATGCACCGCTAGAAGCTTGT	136	59.886	60.036	50	50
Cluster-12266.0	TCGGGCAAGAAGAACCAGAC	GCTGCTGCTGCCGTTAATAC	146	59.965	59.972	55	55
Cluster-12274.0	ACATTGAATGCGGCTGTTGG	GGAGTGACATCCAACCTGCA	297	59.756	59.963	50	55
Cluster-12277.2	CCAAAAGCAACGCCACTGAA	ATACTTGGGCATGCACAGCT	234	59.898	60.034	50	50
Cluster-12277.4	CCTGCCTCCCCAATTTGCTA	GTGGCAGCCTCTTTGTCTCT	269	60.033	59.964	55	55
Cluster-12277.5	CCTGCCTCCCCAATTTGCTA	GTGGCAGCCTCTTTGTCTCT	269	60.033	59.964	55	55
Cluster-12277.6	CCTGCCTCCCCAATTTGCTA	GTGGCAGCCTCTTTGTCTCT	269	60.033	59.964	55	55
Cluster-12278.0	GCTCGCAGCCAAAAGAAACA	GGTTGTTCCTCCCTCACTCG	130	59.969	60.037	50	60
Cluster-12281.0	CCCGTCTCACCTTTGCTCAT	GCGCTTCCTGACGACTATCA	187	60.036	59.899	55	55
Cluster-12291.0	TCTCCCAAACATCATGCGCT	GCGAATCAAGGTATGGCTTCC	109	60.035	59.396	50	52.381
Cluster-12308.0	TCCCTCATGCGAGTTCCAAC	GGTTTGACGCCAACCCAAAA	142	60.036	59.824	55	50
Cluster-12311.0	AAGCTCACATAGGCGAGGTG	TCTTGGATGTTTTTGTGGCTCT	116	59.823	58.435	55	40.909
Cluster-12315.0	CACGCTCTCTCCGGATTCTC	CAAAATCCAGAGACGGGGCT	234	59.97	60.035	60	55
Cluster-1232.0	GAGAGCAGGGAAGGAGAGGA	CCTCCTCCTCCTCATCCTCC	247	60.033	60.179	60	65
Cluster-12321.0	AGCTTCGCTTTCTCGTGTGA	CGCACGTCCTCATACTCTCC	221	59.968	59.97	50	60
Cluster-12324.0	GCTGGGACCAACTCCAAAGA	CGTTCTCTGGGCGTGTAACT	140	59.89	60.039	55	55
Cluster-12327.0	GTTGAAGGAGGGGATGGTGG	CCACCACCACCTCCAACTTT	182	60.034	60.106	60	55
Cluster-1234.0	ACACGCAAGAACGCTTATATGC	TGATGCGCGGGGATCATAAA	145	59.97	59.892	45.455	50
Cluster-12340.0	AGCGACTTGTGCAATCTCCA	GGATTGCGCATGAATTGGCT	260	59.965	59.896	50	50
Cluster-12344.0	CGGATCTGCATGTTTCAAGGG	GGCAGAAGTTGATAGGCACCA	111	59.597	60.34	52.381	52.381
Cluster-12356.0	ACAGGCTGTGAGTTCGAAGG	GTGGTCGGAAGAAGAAGCCA	290	59.966	59.965	55	55
Cluster-12360.0	CTTGTAGCCAAACAGCCCCT	TCTGTCTGCAAGCAACCAAA	183	60.251	58.239	55	45
Cluster-12362.0	TGATTCCCCGCGTTTCATCA	CGCAAATCCGTCGCAATCAT	216	60.036	59.972	50	50
Cluster-12363.0	TCACATTTCCTGCCACTCGG	ACTCCTCCCCATTGCCAAAG	222	60.322	59.96	55	55
Cluster-12365.0	GGCAATGTCCCCATGTTTGG	TGCCGTGTAAGACAACTGGT	237	59.75	59.533	55	50
Cluster-12370.0	CTCTGATTGCCGCCTCTGAT	TGTGTTAACCGCATGAGCCT	175	59.894	59.964	55	50
Cluster-12374.0	GAGCTCGTAGGACATCACCG	TTGCCTCACACATGGATCCT	187	59.97	59.006	60	50
Cluster-12377.0	ACTGCCAAGCCATTACGTCA	GGCTTGCTCTAGACCCACAG	173	59.964	60.108	50	60
Cluster-12378.0	GGAGCTGGGGTCTTCAGTTC	TTCGGTCGTCCCTCAAACTG	126	60.036	59.967	60	55
Cluster-12382.0	GACGGAGCGAAGTCGACTAG	CGAATCTGTCCGATCCCCTG	216	59.973	59.967	60	60
Cluster-12393.0	TTCAGAGCATCCTGGCCATG	TAACGCCTTTACCTGCTGCA	291	60.107	59.964	55	50
Cluster-12393.1	TTCAGAGCATCCTGGCCATG	TAACGCCTTTACCTGCTGCA	291	60.107	59.964	55	50
Cluster-12393.2	TTCAGAGCATCCTGGCCATG	TAACGCCTTTACCTGCTGCA	291	60.107	59.964	55	50
Cluster-12402.0	TCACGGGGAAGAACTTGTCG	CGCTAAGATCCCTCGGTTCC	180	59.967	59.968	55	60
Cluster-12404.0	ACTACGTGGGATCGGCTACA	ACCTTCCATCCCCTAGTCAA	197	60.395	57.339	55	50
Cluster-1241.0	TTGAGGCCCAAGTTACAGCC	GTGAGCGCTTTTGCCTTGAT	146	60.251	59.758	55	50
Cluster-12411.0	GCTTGCTCCCATATCCGACT	TAGGAGTTTTGAGGCGTCGC	265	59.605	60.389	55	55
Cluster-12414.0	CGTGGCCTTCTCACCTTCTT	AGCATGGTTGTGGCTCTGAA	218	59.965	59.889	55	50
Cluster-12414.2	ATCTCATGGCCCATCCCTCT	CGCTTCAGTTGGGAGAGGTT	201	60.104	59.965	55	55
Cluster-12423.0	TGCTGAATCACCCATGCCTT	CCCAGCGTCAACCTTCTTCT	283	59.96	59.965	50	55
Cluster-12428.0	GATCGCCCCACCGAACATTA	CTGCTTGGGCACTTTTCACC	138	60.179	59.967	55	55
Cluster-12432.0	GCAGCAACAACAACAGCAGA	GCAGTAGGTTCAGTGGCCAT	129	59.899	60.035	50	55
Cluster-12439.0	GAGAGGGGTGTGCATTGACA	AAGTGCTAACTTCCCTGCCA	213	59.963	59.229	55	50
Cluster-12445.0	CGATTCTATCCCGCTGCAGT	ACAAAGAGAGGGAAGAGCGC	131	59.967	60.037	55	55
Cluster-12448.0	TCAGGAATTGCCACAGCCAA	CCTGAGATTCCCTGCTTGCA	153	60.179	60.035	50	55
Cluster-12451.0	TGGTGGGGAGAGTGATAGGG	GCATTCCCTCATTCTGGGCT	224	60.031	60.106	60	55
Cluster-12457.0	TCACCCATGTCACCTTCCAC	TGGGTGGCCTTCTTTGACTC	177	59.6	59.89	55	55
Cluster-12458.0	TTCTACTTCTGGGCACTGCG	GAGAAGGTCAGAAACGGGCA	185	60.037	59.965	55	55
Cluster-12459.0	CACACGACTTCCAAATCCTGC	GGAGTTGGTTTTGGGCAAGT	254	59.802	58.88	52.381	50
Cluster-1246.0	CGCCCATTGCACTTGTTACC	GGCACTGTTTTAGGTTCGCC	242	60.109	59.76	55	55
Cluster-12464.0	TGGCTCTTGGATGCAAGGAG	ATCAAGCTGCTGTCCTTCCC	232	60.035	60.035	55	55
Cluster-12474.0	CTTCGGCTATTTGTTGGGCC	CCAAGAGGCCATTCAGGTGA	104	59.544	59.671	55	55
Cluster-12478.0	GAGTCAAAGCATGCACGCAT	TTGTGTTGTCCCCACTGACG	113	59.83	60.463	50	55
Cluster-12484.0	TGGGGACTTAAATGGCCAACT	TGAAGGGAAGCTCCATCCATG	168	59.569	59.786	47.619	52.381
Cluster-12485.0	CTCCCTTCTTCCCTTGGCAG	TCTGAAGATATGCCGACCGC	227	60.035	59.968	60	55
Cluster-12487.0	TGACCGTCGCTTTAAGGACC	AAGAAGCTCCTGGTCCGTTG	160	60.038	59.965	55	55
Cluster-12494.0	CCCGATTAGGACTGATGCCA	ACCGTACTGACTTTCCCTTGA	147	59.241	58.677	55	47.619
Cluster-12496.0	TAATTCAACCTCCACCCGCC	GCTTCTGAGAAGGACGCCAT	187	60.035	60.108	55	55
Cluster-12499.0	AGGGCAGCGACGATTGTAAT	GTGCTTCGCAAAACTCCCAG	198	59.822	60.04	50	55
Cluster-1251.0	ATAGGCCTTGTGCTGGAACC	TGCAGCTATGGACATTGCCA	108	60.034	60.034	55	50
Cluster-12511.0	GGGTGTTATGGGCAGAACCA	CACCCTTGGCCATGCTCTTA	158	59.961	60.034	55	55
Cluster-12517.0	GGGTGGTCATGAGTGCGTAA	TGGGGAGAGGTCTCATCCAG	191	60.037	60.032	55	60
Cluster-12523.0	TGGGCAGTTGGCTATGGAAG	CTCTCCCCTCTCCTCCCTTC	184	60.034	60.106	55	65
Cluster-12529.0	AGGGGAAGCCGACAAAATGT	AGCAGATGATGTGCCCACAA	271	59.888	59.961	50	50
Cluster-1253.0	GTCGAGGTTTGCTCATTGGC	CACAAAGGGCCTGGAGAACT	179	59.831	59.889	55	55
Cluster-12531.0	TTCGGAGTTTGCCAGCAGAT	AGGCAAAGACATCTCCGGTG	146	59.963	60.036	50	55
Cluster-12536.0	ACGTGACTAATCGGTGGACG	AGCTCAACCCTTGAACCTCT	171	59.83	58.56	55	50
Cluster-1255.0	CGCCATTCGCCATTAACAGG	AGGACCCCGGGCAATAAAAG	109	59.971	60.034	55	55
Cluster-12554.0	CACCCACATTGGTACACCGA	TGCTGGCATTCAGTCCCTTT	105	59.964	59.887	55	50
Cluster-12558.1	ACTCTCTCTTGGGTTCCTTTCT	TGCCTTATCTTGAATGCAGTGG	104	58.407	58.981	45.455	45.455
Cluster-12558.2	AACTGCTCAACTCGCTCCTT	TGGTGCTGGAGCCTAAGAAC	294	59.605	59.675	50	55
Cluster-12558.3	AGAAGATGTGGCATGAGTGTGT	TGCCAATCAATCCTTCGACA	236	59.961	57.512	45.455	45
Cluster-12561.0	GGTCTTCCCTTGCCTGTCTC	CCCTGAAGGTTGAGCGAGTT	282	60.036	59.965	60	55
Cluster-12562.0	CCATCCTGCGAGGCCTAATT	AGAGTGGTGGCCCTAGTAGG	210	59.891	60.032	55	60
Cluster-12569.0	AGAAGGAGCAGAAACGGAGC	TGCCCAACCCAGACGAAAAT	228	60.037	60.179	55	50
Cluster-12570.0	GTGCGATTGGATGGGAGGAA	CAAGCATTCGAACTCTCGCG	219	60.107	59.976	55	55
Cluster-12575.0	TGGCACATGCTTACACACCA	CTGGAAGAGGTGCACAATGC	146	60.179	59.475	50	55
Cluster-12576.0	GAAGCCCACAAAGGAGTCGA	TCCCAAATCTTCCGCACTCC	227	59.965	60.035	55	55
Cluster-12577.0	ATGAGAGCCGCCCATTTGAA	TCCCCTAGAGGCCAATCGAA	197	60.034	60.032	50	55
Cluster-12578.0	GCAGCAGAAAACACAAGGCA	CTTTGCCGGATGGTACCAGT	153	59.897	60.035	50	55
Cluster-12579.0	CTCTCTCTTCTTGCCCACCG	CTGTGGCATTAGGTCTCCGG	127	60.108	60.179	60	60
Cluster-12580.0	TCAGCTGCACGATGAGGTTT	AGTGGAGAGCCTGAAATGCC	284	59.965	60.035	50	55
Cluster-12585.0	GCAACGAGCACTCTGACTCT	AGCAGCAGCAGTAGCAGAAA	224	60.039	59.964	55	50
Cluster-12585.1	ACAGCTTCTGTGCTTCACGA	GCAGGTGGTCGGTATTGGAA	201	59.895	60.036	50	55
Cluster-12585.2	GCAACGAGCACTCTGACTCT	AGCAGCAGCAGTAGCAGAAA	224	60.039	59.964	55	50
Cluster-1259.0	GACTGGTTGGGATTGGAGGG	TTCGGTCGTCCCTCAAACTG	286	60.034	59.967	60	55
Cluster-12592.1	TGAACTGTGCCCCAACCTTT	GCCACAGAAGGACGAGAACA	114	60.033	59.966	50	55
Cluster-12594.0	CTTGGGCGGAACAACAACAG	TTCGATGCCGCCTTCTCTTT	273	59.969	60.036	55	50
Cluster-12595.0	CCTCCGCCGCCTTTTTAGTA	CTTGGCCAGCCTCCTATACG	182	60.108	59.966	55	60
Cluster-12597.0	GCCCCACACACAATCTAGCT	CTGAGAAGTGTCCCGTTGCT	158	60.035	59.966	55	55
Cluster-12598.0	AACGAGGAAAGTGTCGGCAT	AGCGTTGAGATGGTTCGGTT	141	59.965	59.965	50	50
Cluster-12607.0	TCGGGAGATGTGATGGAGGT	TCGTCTGGTTGCTTGGGATC	122	60.032	60.036	55	55
Cluster-12611.0	GTTCACGCAAGCAAGGAAGG	TGATTCGCAAATCCCCTGCT	271	60.04	60.034	55	50
Cluster-12619.0	AGGGATATGCGGCTATGTGT	CTCCGGCCTATCCAACTAGC	220	58.648	59.681	50	60
Cluster-1262.0	CAGCAGGGGAAGTTCTGAGG	AATGAACCTGAGCCATGGGG	271	60.036	60.033	60	55
Cluster-12624.0	GTCGAGATCGCCAAATTCGC	AGTGGCCGATGAAGAAAGGG	178	60.043	60.035	55	55
Cluster-12625.0	TATGGACGAATCATCCGCCG	AAGTCTGACAAGCTACGCCC	237	60.039	60.037	55	55
Cluster-12631.0	CAAGTGCACGTGCCGTTTTA	ATACTCCCAACCTTGCTGCC	100	59.972	60.034	50	55
Cluster-12635.0	GCAAGCTTTGGGCCGTTTAA	AAATTGAACCACCAACGGCG	174	59.967	59.969	50	50
Cluster-12636.0	TAGTTCGGCTCTTGCGGTTT	CTCCCTAGCCTCCTTGACCT	121	59.966	60.032	50	60
Cluster-12637.1	CGACCCTCCCTCTCTCTCTC	CAACCCTACACCCTGCAACT	226	60.179	59.89	65	55
Cluster-12637.2	CAGCACATCCACGAACCTCT	GGGAGTTGTGATGCCAGACA	100	60.037	59.963	55	55
Cluster-12638.0	CGGCAATGGATGATTGGGGT	ACGCTATTGTCCACCGGTTT	163	60.756	59.964	55	50
Cluster-12639.0	AGCACGTCGAAGAAGCTGAA	TTCTTCGATCCCTTGCCCAC	167	59.968	60.035	50	55
Cluster-12642.0	GGCTTCCTCTTCCAACCTCC	TCGGTTCAGCCTTGAGACAC	280	60.035	59.966	60	55
Cluster-12647.0	GCGGTTTCGAATACGTCTGC	GCAGAAGAGACGGAAACCCA	148	59.975	59.965	55	55
Cluster-12649.0	CACGACAGGGGCATCATCAA	GGAGCATGGCTGGATCAACT	167	60.393	60.107	55	55
Cluster-12650.1	GATGAACACTGCCTCCCCAA	GATGGAGGTGCTTTGTGGGA	237	59.962	59.962	55	55
Cluster-12650.2	TCCTTTGCCCTGTGCTCTTT	TTGGGGAGGCAGTGTTCATC	163	59.814	59.962	50	55
Cluster-12654.0	CGTATCCGTTGAGAAGCCGA	GATCGAGGAACTATCGCGGG	116	59.9	60.11	55	60
Cluster-12656.0	GCTCCTCCATTGGACAAGCT	CAACGTCCGGCCCTCTTATT	201	60.035	60.108	55	55
Cluster-12657.0	GAGATCGGCTGGATGTCAGG	CGAACTCACCTCGATCGGAG	117	59.967	59.972	60	60
Cluster-12662.0	CTGTGCCTGTTTGCTTGGTC	GGCCGCCGATTTCGACTATA	130	59.969	60.039	55	55
Cluster-12668.1	ATGCAGTGCTGAGTGGTCTC	ATAGCTACGTGGCCCGATTG	149	60.037	59.966	55	55
Cluster-12668.3	ATGCAGTGCTGAGTGGTCTC	ATAGCTACGTGGCCCGATTG	149	60.037	59.966	55	55
Cluster-12668.4	ATGCAGTGCTGAGTGGTCTC	ATAGCTACGTGGCCCGATTG	149	60.037	59.966	55	55
Cluster-12687.0	ACATGGCCTCCATTATCCTGAC	ACAGCTGCTCTCTCCTCTCT	133	59.893	59.667	50	55
Cluster-12688.0	TGGGGTCATCAATGGTTGGG	CTTGCTAACCCCAGCTCCAA	190	59.959	59.962	55	55
Cluster-12690.0	TGGTCTGGTGTCCAAGCAAA	GCCAAACCACGACGACAAAA	108	59.743	59.901	50	50
Cluster-12695.0	CGGTAGAGCGCTGCAAAATG	CCATGCAGTGTGCTGTTTGT	150	60.248	59.614	55	50
Cluster-12698.0	GTTTGGTTTCCGCCAATGCT	GCGCTTTTCTTCCTCCACTTC	119	59.967	59.802	50	52.381
Cluster-12702.0	ACCGATGACCCTAGGGCATA	GAGGTTTGCTCATGGGTCCA	239	59.81	59.962	55	55
Cluster-12705.0	GTAGTTGGCGGATAGGAGGC	GATTGAGCCCCAGTATCCCG	231	59.966	59.965	60	60
Cluster-12710.0	ATATCCGGCGGCTTGAGATG	CCTTCCCCATTTCTCCCCAC	132	60.037	60.033	55	60
Cluster-12715.0	GATGACCGAGATGGAGCTGG	TGACCAAATCTCACCTCCGC	200	59.967	60.036	60	55
Cluster-12719.0	TGCCTGACAGTAGCAATGCA	GTTCAATGGTTGTGGCGGTC	235	59.963	60.04	50	55
Cluster-12733.0	AGGGGACTCTGCATCTCCAT	TGATGCCTTTCCCACACTCC	286	60.03	59.962	55	55
Cluster-12740.1	GGGGTGGCATGATCGAACAA	AAACGGAGAATGAAGGCGGT	138	60.68	59.964	55	50
Cluster-12743.0	GCCGGATCGCTTCAACAAAA	ACTTGCTGCCATTCGCTTTT	135	59.76	59.324	50	45
Cluster-1275.0	AGCATCAATCCACACCACGT	ACATGGCTCTCCACGTGAAG	127	59.963	60.037	50	55
Cluster-12757.0	CAGGCCAGCAGGTGTATGAA	GGGCGGACTGAACTCTTGAA	126	60.035	59.965	55	55
Cluster-1276.0	GCTGATTTGCCTGTTGCGAT	AGAAGACAAGTGAGCCGCAA	189	59.828	59.893	50	50
Cluster-12760.0	GCGCCGTTTCAATCTAGCTG	ACGTTGAGGGCTGGATTGAG	165	59.973	60.036	55	55
Cluster-12767.0	GGAGGCGGAACTGAAGTGAA	CAAGTCCACAAAGCAAGCCC	180	59.965	59.967	55	55
Cluster-12778.0	AAGTCGACAGGGATAAGCCA	TTGCATGCGCTTAACAGTGG	210	58.431	59.759	50	50
Cluster-12789.0	CAGCAGAGCCATCCCAGAAA	TCGTCTCTTCGCTACATCGC	244	60.035	59.972	55	55
Cluster-12791.0	GAGAAATCGAACGCGTCAGC	CGGAAGTTCCCTTCTGCCAT	191	59.976	60.035	55	55
Cluster-12793.0	CTTAACCGCCATTGCAGCTC	GAAAGAGAATTGCACCGCCG	107	59.901	60.179	55	55
Cluster-12795.0	CACCTCCAAGCACAAACAGC	CCGAGGAGCTTCTGTGTGTT	168	59.969	59.966	55	55
Cluster-12801.0	AGCGCAAAGAATGTAGGGCT	ACGGACCGAGTTGTTGATCC	177	60.035	60.038	50	55
Cluster-12820.0	GAGAAGGATCGCTGCACCTT	GGAGGATCAAAGCCGCTCTT	121	60.108	60.107	55	55
Cluster-12825.0	TCCACTCGCTGTCTCCAGTA	ACCGTACAATGCTGTGGTGT	146	59.962	59.892	55	50
Cluster-12827.0	CAACTCCCCGCATCCTTCTT	AAGAAGCAAAGGAGGTCGGG	172	60.035	59.963	55	55
Cluster-12828.0	TTGAGGCGAACTAAGCTGGG	GACGGCTTTGGGTGTACAGA	127	60.036	59.966	55	55
Cluster-12832.0	TTCAAGGCTGCCACACTTGA	AGCTTCATTTGGGACGGCTT	300	60.107	60.251	50	50
Cluster-12833.0	AGTGTTTGCTTGCATTAAGGCT	AAGACTCACAGCTCTACGCA	129	59.37	58.752	40.909	50
Cluster-12834.0	AGGCGATAAGGGCTTCATCG	CTCCCCTTACCCTCTCCCAA	246	59.966	59.956	55	60
Cluster-12841.0	TTGTGACCAAGTGGGATGGG	CATGACAACCTCAGCCACCT	226	59.888	59.963	55	55
Cluster-12844.0	CTCTTGGCTCTCTCCGAACG	ACCGTGATTCTTGAGTTGGGT	261	60.179	59.58	60	47.619
Cluster-12845.0	CCCTCAACACGCTTGTTTCG	ACCTGCTTATCCAAACGCCA	177	60.041	59.962	55	50
Cluster-12847.0	TTTTTGGACCCCCGTGGAAA	GTCAAGATAGGAGGAGCGGC	110	60.032	59.967	50	60
Cluster-12848.0	TTTTTGGACCCCCGTGGAAA	GTCAAGATAGGAGGAGCGGC	110	60.032	59.967	50	60
Cluster-12849.0	TCCCCATGTTGAACGTAGGC	AGGGAGTACGAGGAGTGCAT	209	60.036	60.033	55	55
Cluster-12853.0	CAAGCAACCAAATGAGCCCC	GGAAGGCAAAACCACTGAACT	102	60.037	58.968	55	47.619
Cluster-12857.0	GCCGCGAACTTTCTCAAGTC	CCCAAACCCATGGCTTGTTG	250	59.836	59.965	55	55
Cluster-1286.0	ACTCTCTATGGCGGAGGTGT	CGACAAGTTTCTCCCCGACA	140	60.033	59.967	55	55
Cluster-12862.0	TCAACCCGCATTGTTCGAGA	TCACCGGTGAGCAAGTCTTC	111	59.966	59.966	50	55
Cluster-12864.0	ATTCTTCCAGAGCTTGCCCC	ATCCTCAACGCCTTTACGCA	280	60.034	60.037	55	50
Cluster-1287.0	CAACGCGGCTTCACCATATG	GTAGACAGTGCGTCCACCAA	190	59.972	59.967	55	55
Cluster-12870.0	AAGCGGTACAAGGTTCTCGG	ACTTTCCGCCAGCTTAGCAT	155	60.038	60.035	55	50
Cluster-12878.0	AGTGTGCAACCAGGTAGAGC	GTGCCAGGCAGGAAACAAAG	215	59.965	59.967	55	55
Cluster-12879.0	GGTACGATGAAGCTGGAGGG	CTGCGTGCCGAAGTCAAAAT	145	59.895	59.762	60	50
Cluster-12883.0	GAACCGGTCATGGAGCTCAA	TTGGAAAGGAAACGCACCCT	272	60.036	60.106	55	50
Cluster-12889.0	ACTAGGCCTGGTCGGTACTT	GCTAGTTGGCCGGATCAGAA	118	59.959	59.822	55	55
Cluster-12893.0	ATTCCCCACTACGTCGCAAG	ACTCCAACCATCGTGCATGT	145	60.108	59.963	55	50
Cluster-12900.0	GCACAGCTTTGTCTCAGTGC	CCTGGATGAGGCTTCAGCTT	139	60.041	59.745	55	55
Cluster-12905.0	CAGACAGTCCTGTGCCAGTT	GCCGTACGTCTTATGCTCCT	233	59.893	59.615	55	55
Cluster-12908.3	CGACATCCTGCAGATCCTCC	ACATCTGAGGCCGAGAGACT	197	59.967	60.034	60	55
Cluster-12908.4	ACATCTGAGGCCGAGAGACT	CGACATCCTGCAGATCCTCC	197	60.034	59.967	55	60
Cluster-12908.5	ACATCTGAGGCCGAGAGACT	CGACATCCTGCAGATCCTCC	197	60.034	59.967	55	60
Cluster-12908.6	CGACATCCTGCAGATCCTCC	ACATCTGAGGCCGAGAGACT	197	59.967	60.034	60	55
Cluster-1291.0	TGAGAGGCAGGCAGAGATCT	ACACTCCGATCAAGCTCCAC	125	60.032	59.752	55	55
Cluster-12910.0	TGGAGACGAAACCACAGTCG	CAAAACCCGCATATGGCTCG	229	59.968	59.971	55	55
Cluster-12911.0	TGACCAATCACAGGCAGGAC	ACAGGCAAGGTATGGTGGTG	128	59.963	59.962	55	55
Cluster-12923.0	GCAAGCTCTAAACCCCTGGT	TTGCAGGTGCTCATAGCCAA	136	59.962	59.962	55	50
Cluster-12927.0	GCCTTCCAAAATTTACCCCGG	GCTGTGGGCTCCGAAAATTC	116	59.794	59.829	52.381	55
Cluster-1293.0	TGTCGGCTTCTTGATGGCAT	GATTGCTGTTGTTGCCGTGT	124	60.035	59.969	50	50
Cluster-12932.0	GAGTTTGAACTCGCGCAGTC	GGCCACCATTCTTCTGCTCT	131	59.838	60.035	55	55
Cluster-12935.0	AAACATTTACGCTGCTCGGC	GTCATCAGGGGAGAAACGGG	252	59.832	60.108	50	60
Cluster-12936.0	TTTCACTCACCTTGGGCCTC	GGTGAAGTGAGGGCGAGAAG	186	59.89	60.39	55	60
Cluster-12936.1	AGCTACGGTGAATTCTTCCAA	ACTCTACCAGCTTGCTGTTGT	248	57.304	59.582	42.857	47.619
Cluster-12936.2	AGGCCCCATGATTTTTCCCA	CCAGCGATTTGGACAAAGCC	205	59.583	60.109	50	55
Cluster-12942.1	GGTGAGGAGGAGTATGGGGT	AGTCCGTCTCCTTACCCCTC	149	60.031	60.033	60	60
Cluster-12944.0	TGGAATGTGCGCCATTTTTCT	GGGGATTTGAAATCGCTGTCA	121	59.382	58.908	42.857	47.619
Cluster-12948.0	CCAGCATATTGAAGTGCCGC	CAGGGTGGCTTCGTTCTCAT	200	59.97	60.036	55	55
Cluster-12957.0	GGCTTCGGACCAGTGTACAA	ATCACTTCAGCCAGCCACTC	131	59.966	60.036	55	55
Cluster-1296.0	GGATGCTCATCCGTCGCATA	CATAGCTCTCCCCAGCGATG	244	60.038	60.038	55	60
Cluster-12964.0	TCCTGCTCCCCATAGAAGCT	ACCTCCCTCATCAAAAGCCG	129	60.031	60.035	55	55
Cluster-12971.0	ATCCAACATCGCAAGGAGCA	ACCAGTCTTCTCAAGCCACG	156	60.035	59.966	50	55
Cluster-12971.1	ATCCAACATCGCAAGGAGCA	ACCAGTCTTCTCAAGCCACG	156	60.035	59.966	50	55
Cluster-12974.0	CTGATCCACTGAAGCAGCCA	TCCGGCTATCTTTTGGGCTG	259	60.036	60.107	55	55
Cluster-12975.0	GCTGGCCGCAATTTATTGGT	AGACAGCTATTGCGAGCACA	263	59.824	59.753	50	50
Cluster-12978.0	CCATCGCAGACTAACGGTGT	GATCGCCAATCAAACAGCCC	178	60.109	59.899	55	55
Cluster-12980.0	GCCTGTATGCATGCTTCTGC	TCATTCGCAACTCTGCCCTT	193	59.97	59.963	55	50
Cluster-12980.1	GCCTGTATGCATGCTTCTGC	TCATTCGCAACTCTGCCCTT	193	59.97	59.963	55	50
Cluster-12982.1	AGAGAGAGAAGCCAGCAACG	GCTGCTCCTGTTGTCTTTGC	137	59.754	60.04	55	55
Cluster-1299.0	TATGTTTGCTGCCCGTCCAT	TTGCCCGATCGAAAGTGGAA	119	60.035	59.964	50	50
Cluster-12995.0	CAGGCTTCCGTATCGAGGTC	CTAATAGCGGTGGAGGGCAG	203	59.969	59.966	60	60
Cluster-13008.0	GCGCCTGACAAAGTGTTCTG	GGAGGTGTGTCAGTGCATCA	126	60.041	59.965	55	55
Cluster-13015.0	AATCATGCCTGTGCTTCCCA	CCCGCAAATAAGCAAAGCCA	136	59.96	59.754	50	50
Cluster-13018.0	CCATGGTTGTGAAGCCAGGA	GGGCCTACTTTAGTACCGCC	135	60.251	59.894	55	60
Cluster-1302.0	CTGAGACCAAAGAGAGCTGCA	AGGCATCAGCTTCTTGCAGT	127	59.998	59.962	52.381	50
Cluster-13020.0	ACTGTACTCGCCCACCAATG	GAGCCAAAGCCATTGCACAA	233	60.036	59.966	55	50
Cluster-13029.0	GCTCCCAAGAACTCCATCCC	CCTTCCGCCATGCAAAGAAG	294	60.107	59.828	60	55
Cluster-13038.4	AACCAGGCCTATGTCACTGC	TACCTTGTTGAAGCGGCAGT	137	60.035	59.892	55	50
Cluster-13038.5	AACCAGGCCTATGTCACTGC	TACCTTGTTGAAGCGGCAGT	137	60.035	59.892	55	50
Cluster-13039.0	CGGCCGTTTTGCTTCTTGAA	CTTACGGCGGAAGGGATTGT	199	59.97	60.108	50	55
Cluster-13047.0	GCTTAAGAGCTGGTGCAAGT	TGGTTTGCCAGATGTTGCAG	277	58.472	59.325	50	50
Cluster-13052.0	TCGACTGGAGCAGGTATGGA	TGTATGCACTTCCCCGGTTC	114	60.034	60.036	55	55
Cluster-13057.0	CAGGGTACTGCTGCTCAACA	GCCTCCAAAAGCCACAACTG	165	59.965	59.967	55	55
Cluster-13058.0	TGGGAATCCTCTCACAACGTG	CCACCTGAACCCCGACTATG	147	59.998	59.822	52.381	60
Cluster-1306.0	CAGTTGGTGGCTGTCTACGT	CTGTAAGGTGGGCCGTTGAT	128	59.966	60.035	55	55
Cluster-13060.0	GGAAGCAAATGCCAACCCTG	GTGAGGAGAAAGCCGTTCCA	188	60.037	59.965	55	55
Cluster-13067.0	ACACTCACTCGCATCCAGAG	GCTTGGCAAGGTGACTGGTA	106	59.47	60.251	55	55
Cluster-13069.0	ACTTGGCCACATCCCTTCAC	TAGCTTGTGGCCTTACCTGC	110	60.251	60.035	55	55
Cluster-13074.0	ATTGGGGGATCCATTGAGCC	GAATTGTGTTGAGGCGAGCC	214	59.811	59.831	55	55
Cluster-13075.0	GCTATGGGAAGCGAGGGTAC	GCACAGGTTCTTGAGACCGA	198	59.966	59.966	60	55
Cluster-1308.0	TGGTTTGACCTGGGCTTTGT	CTGCCTTGATCTCACGGTGT	199	60.033	60.037	50	55
Cluster-13080.1	GTGAGCCTACGAGCCAAGTT	GGTGTAAATGAGCCGAGCCA	137	60.037	60.392	55	55
Cluster-13088.0	ACTTCTTCCTGCGACACCTC	TCCCCACTTTCGTTTTCCCT	115	59.681	59.152	55	50
Cluster-13093.0	GGGAAGGGCGGATATCACTG	GCCCTCAAGGTGAAGAGCAT	136	59.965	60.035	60	55
Cluster-13101.0	CCTTGGCGTAGATCGTCCTC	TGGCTTGTGATGTTGGACGA	121	59.969	59.892	60	50
Cluster-13102.0	CTTCGCGCACTATGTCTTGC	CGCTAGAAGACAGCACACGA	136	59.974	60.11	55	55
Cluster-13103.0	TTCCATCACGGCAATCTGCT	TTCCAGCAGGTCCAATCAGC	229	60.035	60.323	50	55
Cluster-13106.0	AAGCTCCGAAGACCGTCAAG	GCGATCAGAGGAGGAGAAGC	157	60.038	59.968	55	60
Cluster-13108.0	TCATGCCCAACTTGCCTGAT	ATTCATGGAATCCAGCCGGC	171	59.96	60.825	50	55
Cluster-13115.0	TTCCCTGAGGCAATGCTTGT	GAAGCAGGATCGGTTGACCA	226	59.887	60.036	50	55
Cluster-13118.0	CAGCGACGATGACTCCTCTC	AGGACGACGTTGACAGTGAC	128	59.971	59.97	60	55
Cluster-13119.0	TGCACGGTGGAAATTACCCA	CAAATTGGTTGCCTGGCGAA	193	59.889	59.967	50	50
Cluster-13120.0	TGCAGAGGTTTGGTTAGTGTGA	TCCAGTGCAAGCTACACCAT	120	59.828	59.308	45.455	50
Cluster-13121.0	TCGTCATGCAGTATCGGAGC	ATCTTCGAAGCGGGCTATGG	160	59.969	59.966	55	55
Cluster-13130.0	GGCTCTTGTTGCTCCGTGTA	GGTGTTTAAGCAAGTGCACACT	128	60.32	59.901	55	45.455
Cluster-13133.0	GGGTCCTTCTGTCCTCGGTA	ATTCATGTAGCCGACCCCAC	291	60.324	59.82	60	55
Cluster-13138.0	GCGTCAGAGATGGGTCCAAA	GGCTGGCCATATAGACCACC	272	60.036	59.963	55	60
Cluster-13143.0	TTGCGGTTTGCTACAGAGGT	GAGTGCCTTGTCATGCTCCT	195	59.892	60.036	50	55
Cluster-13147.0	TGCTGAACAGATGGAAGGCA	GGAGCACAAGGAACCATTGG	252	59.599	59.109	50	55
Cluster-13152.0	TTTGGTCCAAGCCGATACCC	CGCACTGTGGCTGAATATGC	200	60.035	59.971	55	55
Cluster-13155.0	ATGGATCCTTGGCCTCCATG	TCTACAGCCATGTTGCAGGG	154	59.518	60.035	55	55
Cluster-13156.0	TGCCATCGGTAACAGTCCAC	GCTGAATTTTCGGAGCCCAC	244	60.037	59.829	55	55
Cluster-13159.0	GCACTCACCAGTCTCACTCC	CAAGTGCAGTCCTATCGGCA	249	60.038	60.108	60	55
Cluster-13163.0	ACTGAGCTTTACCCAACCGG	GGCATGACATGGAAGGGGAA	141	59.964	60.033	55	55
Cluster-13165.0	TTGGAGGCCAACCAACAACT	ACCTGTCTGCTGGAACGAAG	285	60.033	59.966	50	55
Cluster-13166.0	ACGCTCACAGAAACACGGAT	GCAAGCAAAAGAAGCCAGCT	218	59.966	59.967	50	50
Cluster-1317.0	GCTTTGAGCTGAGCTTGAGC	CTCTCTCTCCTAGGGCTGCA	101	59.831	60.106	55	60
Cluster-13176.0	AGGTACAGCCCATGCAAGTC	TTTGACCCGCCTTGCATTTG	152	60.035	59.967	55	50
Cluster-13178.0	GGGGAGGTGCTGATGTGAAA	CAAGGGTGGCACTCTAGCAA	292	59.962	59.963	55	55
Cluster-13185.0	GTCATTCGACTCAGCACAAAA	TCCCTACTCCCTGTACTCCT	292	57.122	58.003	42.857	55
Cluster-13188.0	CTGGTCTTCAGCCGTTCTGT	AACTTACACCGGACTGCAGG	300	59.966	59.965	55	55
Cluster-13191.0	GGAGTTGGCTAATCTACCAAGA	CGCGAATTTTTGAAGCCCAC	189	57.245	58.94	45.455	50
Cluster-1321.0	ACACCTGGCCTTGAAAAGCT	GCACCTGCTTCCAGTGAGAT	287	60.106	60.036	50	55
Cluster-1322.0	TAGCTGCCAATGCCATGACA	TCAACTAAGCATGGCACCGT	143	60.034	59.964	50	50
Cluster-13220.0	TTTTATTTTCGCGCGGGGTG	ATCCCAAGGCCATTTAGGGG	193	60.11	59.437	50	55
Cluster-13224.0	GTCAGGCCTACCCATCACAC	CGCCTCAATACCCAATTGCG	294	60.108	59.971	60	55
Cluster-13224.1	TAGCGCATTCCGTTCCCATT	AGAAGAAGGCGAAGTGAGGC	217	60.107	60.037	50	55
Cluster-13228.1	CCTCACCACCATTGCTCCAT	CAGATTTCGCGGTGATGCTG	163	60.034	59.973	55	55
Cluster-1323.0	TGCTGTCTTTTGCTGTGTGAC	TTCGCAAGTAACCCCAAGGG	113	59.598	60.251	47.619	55
Cluster-13231.0	GATTGGTGGGTGATGCGTTG	CCCTAGAGGCATGCTTGTCT	259	59.829	59.164	55	55
Cluster-13235.0	CGGCCTGAGCTACATTCCTT	TGGCCTGCTTGAACCAATTTG	121	59.821	59.93	55	47.619
Cluster-13237.0	AGCAGTAAGAAAGCCGTCTCA	AAGGTTTTGTTTTGGGCGACT	100	59.381	59.171	47.619	42.857
Cluster-13240.0	GGGTCGTCAAAGGAGGGAAG	TCCGACTCTGATCCCCCTTT	217	60.036	59.957	60	55
Cluster-13242.0	TGTGAGGAGTTTTACTGTGCT	ACAGAAGCTACCTATTTGCTGT	103	57.162	57.44	42.857	40.909
Cluster-13247.0	CTGTGCCTGTTTGCTTGGTC	GGCCGCCGATTTCGACTATA	130	59.969	60.039	55	55
Cluster-13250.0	GGCCAAAGTCCCCTATGCTT	CCTGATTTGGCACACATTTGC	113	60.033	58.929	55	47.619
Cluster-13255.0	CGATGCGGCAGAAATTCCAG	CGTCTCTTGGGATCGGGATG	172	59.971	59.967	55	60
Cluster-13256.0	GAGCTTCAAACCTGACCCGA	GAAGCCCGCCAGGTAGTATC	136	59.965	59.966	55	60
Cluster-13261.0	TCTTGCATCACCGGACTTCC	TGCTGACACACATGCTGCTA	126	60.036	59.965	55	50
Cluster-13262.0	TCGCGCGAGAGAAATAGGTC	AAGTCGCCCTAAAGAAGCCC	135	59.971	60.035	55	55
Cluster-13277.0	AAATAGAGAGCTCGGCGTCG	GGCGAGTAAAAGGGAGGCAT	269	59.97	60.107	55	55
Cluster-13278.0	TGGATGAGTGAGGGGTCTGT	CGACGCCGAGCTCTCTATTT	158	59.883	59.97	55	55
Cluster-13286.0	CGCTCCAGCTATCGTCATGT	AGGAGTGCCCAACATAGTGC	151	59.969	60.035	55	55
Cluster-13289.0	ACCTAAGCCATGAACTCGCC	AGGCCACCTCTATTCCAGGT	130	60.108	59.955	55	55
Cluster-1329.0	TGCCCAATATGCAAGCAGGA	CTTCACCACCTGCACTTTGC	242	60.033	59.969	50	55
Cluster-13294.0	GTCACCTCCTGCTGGTCTTC	CGTTGCAGGAGAGAGTGGAG	181	60.037	60.109	60	60
Cluster-13299.0	CGCAAGTATTTGTGGTGGCC	TGTCCAGGCTTGGCTCAATT	210	60.109	59.887	55	50
Cluster-1330.0	AACGCCTCCTGGAAAACACA	CGTTTGGCGAAGGGAATAAGA	176	60.107	58.648	50	47.619
Cluster-13300.0	CGCGTCCCTCTCATCATACC	ATCAAGCCGACGGTTGGATT	144	60.039	60.035	60	50
Cluster-13302.0	CGCTATTTTCCCATGCAGGC	GCAGAAAGCCGCCAAAAAGA	125	59.969	59.968	55	50
Cluster-13303.0	CAAAGTGGGCGGAAATGCTG	CGGTTGCTCACCCAATACCT	210	60.389	60.035	55	55
Cluster-13310.0	AAAGTGCGCGTAGGAGGAAA	TTCAGGGACAAGTCAGCCAC	259	59.966	59.891	50	55
Cluster-13315.0	GCGCAGGCCATAAGATCTCT	GCACATTCGCCGAGATTGAC	133	59.965	59.973	55	55
Cluster-13321.2	GTTCTTCAACCCTCGCCTCA	TATACGGTGCGGAGACTGGA	290	59.965	60.107	55	55
Cluster-13326.0	TCACCTCTCTCTCATCCGCA	AAAACAGCGTTTACACCGGC	165	60.034	59.97	55	50
Cluster-13330.0	AACGATTGTTTGGCCTGTCG	AAAACGTCACGAGCCATTGC	175	59.409	60.04	50	50
Cluster-13331.0	GGTTGGTCGAAACATCAGCG	CGTAGGAAGCAGCAAGTCCA	104	59.834	60.037	55	55
Cluster-13333.0	CTGTTGTTAGCGCATCGAGC	GAAACAATCGCATCCTCCGC	163	59.974	59.972	55	55
Cluster-13334.0	CACCCTCCTTCCTCCGTCTA	GCCCATGATGCATGCCAATT	127	60.033	59.892	60	50
Cluster-13341.0	GGTGGATGAAACCCTCCAGG	TGTGTAAGAGGCTGCAGGTG	156	60.034	59.965	60	55
Cluster-13353.0	TCGGCAGCCATCCTTTCAAT	ATCCGCCAAGTCGTTGTTCT	223	60.034	59.965	50	50
Cluster-13356.0	GCTTTCATCGTGAATCGGCC	CTGACATGCCAACTCGGTCT	151	59.972	60.037	55	55
Cluster-13358.0	CCATGGCTTGTCTCCCCATT	GGACATGCAAGGTGGGATGA	264	60.033	60.034	55	55
Cluster-13360.0	TTGGATTGTGGGTGGAGCTC	ATCCACAGCCACATCGTCAG	203	59.962	60.108	55	55
Cluster-13365.0	GCCTGTGGAAAGTTCATGCG	CTCCACAGAACTCATGCGGT	281	60.11	60.037	55	55
Cluster-13374.0	CGATTGCTTGTTGGTTGCCA	GATCTAGCTTCCCACTCGCC	119	59.968	59.967	50	60
Cluster-13374.1	CGATTGCTTGTTGGTTGCCA	GATCTAGCTTCCCACTCGCC	119	59.968	59.967	50	60
Cluster-13378.0	AGGTAGATCAGCGGGAGGTT	CACACAGAGCCGAACCTCTT	251	60.032	59.966	55	55
Cluster-13380.0	ATACAACACCGGGATGCTCG	TCAATGAACCCGAGCAGCTT	255	60.179	59.963	55	50
Cluster-13381.0	TTTAACGTGGGACAGTCGGG	AGATGTCTTCTTCGGCTGGC	100	59.966	60.108	55	55
Cluster-13385.0	ACCATCCCCTGTTTCAACCC	TGCTCGCCTTCTCTGGAATG	122	59.886	60.108	55	55
Cluster-13386.0	ACCACGTAGATCTCCGGTGA	CAGCCTCCCTGACTTTCCAG	163	60.035	60.036	55	60
Cluster-13387.0	CCCCTCGTATGAATTCCGGG	TTACCTGTTTGTTCCGCGGA	272	59.965	59.894	60	50
Cluster-1339.0	CCCTGGAGTCCCCCAAATTC	CTTCATCGGGGTCTACGACG	275	60.033	59.971	60	60
Cluster-13392.0	TCTTGCATGTCGCCCAATCT	TCTCTCTCCCTCTCCCTCCT	186	60.035	59.953	50	60
Cluster-13395.0	AACCACCTCTTATTGCGCGA	AGAACCTCCTCCCACTCTGG	269	60.037	60.252	50	60
Cluster-1340.0	CCCGTATCTCTGTCGAAGCC	AGGAATCGGAAGCTGTGACG	218	59.969	60.109	60	55
Cluster-13411.0	GTTGATCTTGGGGGAGCTCC	AAATCCATGCCCGGGTTCTC	257	60.107	60.396	60	55
Cluster-13412.0	TAGGGGAAGAGGGTAAGGCC	AGATCGGAACACCCACCAAC	249	60.03	59.964	60	55
Cluster-13422.1	CAGCGATCGAGACCTTGGAG	TTCAGCCAGTCATGACCCTG	295	60.249	59.674	60	55
Cluster-13423.0	CGCTGCCCTCCTGAAGTTTA	AGGATGCAGCTCAACTTCCC	238	60.036	60.035	55	55
Cluster-13424.0	GGTTGTCTGCCTGCTGTAGT	AAATTGCCGAGGCCATCAGA	176	59.965	60.034	55	50
Cluster-13424.1	AACAAAGCAGTACGGCCTCA	ACGGGCGAAATCGATGCTAT	238	59.892	59.966	50	50
Cluster-13427.0	TTCGCCATTACGACGAACGA	GCCGAGCTTGCGTATTCAC	192	60.11	59.651	50	57.895
Cluster-13429.0	CCTGACGTCATCAACCACCA	GTGCTTTTTGCTTCCCCTGG	237	59.965	59.966	55	55
Cluster-13431.0	TGTCGTCATGCAAGCAAAAGT	AGGAGAAAGAAAGGGCTGCA	284	59.325	59.226	42.857	50
Cluster-13442.0	GTGGCAAGGTGTTCCAAACC	AACTGCTCCAAGGGATGCAA	112	59.896	59.887	55	50
Cluster-13444.0	CCAAGCTTGTGGAGGGGATT	CCGATCCCGTACCTTCCATG	179	59.96	59.966	55	60
Cluster-13451.0	ACAATTCCTGCAGCCGTGTA	CTGAGGAAACCAGGGCTTGT	101	59.964	59.889	50	55
Cluster-13455.0	AAGAAGTCGGCATGGTGGAG	CTCTACCGCCAAGAAAGCCA	287	60.036	60.036	55	55
Cluster-13456.0	TTAGAATTTTTGGTGCTGGCTT	GTGCTAGGTGCTGTCAGACA	272	57.046	59.682	36.364	55
Cluster-13458.0	AATCACTGGTGCTGCTTCCT	ACGGTCAGGTAACATCACGG	105	59.597	59.754	50	55
Cluster-13459.0	CTGCACAGACGAATCATGCG	ACGTTAGAGTCCTCTGGCCT	199	59.974	59.96	55	55
Cluster-13460.0	GAGCTTGGAGACGGGTTTGA	AACTCGCCTCGATCATCGTC	299	59.965	59.97	55	55
Cluster-13460.1	GAGCTTGGAGACGGGTTTGA	AACTCGCCTCGATCATCGTC	299	59.965	59.97	55	55
Cluster-13462.0	GGTGCAAGCACTTGTTCCAG	CATGCCCGTAAACTCCCCTT	119	59.969	60.034	55	55
Cluster-13463.7	CCTGAGATAACCCACGGCTC	CTAAGAGCTCTACGGGCAGC	256	59.895	59.969	60	60
Cluster-13464.0	CCCTGAAGAACAAGCTCCCA	CCCGTCGAGAGTCCGAAATT	118	59.598	59.827	55	55
Cluster-13465.0	CATGGCGAATGTTAGTGGCG	AGCTCTCCTTGCCTTCACAC	224	59.972	59.964	55	55
Cluster-13465.1	TCCGAACGCTCTTAGGAGGA	CTCCTCTCCGTCCACTACCA	134	60.035	60.034	55	60
Cluster-13468.0	CACCAGCCTCAAGTTTTGCC	AACCTGCTGCAATGCCAATG	250	59.967	60.037	55	50
Cluster-13469.0	ATTGAGGGAAAGGCCTGCTC	TGTTCCCAAGTCGTGCTCTC	238	60.034	59.966	55	55
Cluster-13470.0	ATTGAGGGAAAGGCCTGCTC	TGTTCCCAAGTCGTGCTCTC	238	60.034	59.966	55	55
Cluster-13470.1	ATTGAGGGAAAGGCCTGCTC	TGTTCCCAAGTCGTGCTCTC	203	60.034	59.966	55	55
Cluster-13471.0	CTTCATCACCACACCCGTCA	AGGTCTAGGTTTTCGCAGCC	144	59.965	60.036	55	55
Cluster-13478.0	TGTCTTGAAGGCCCTTGGTG	AGCAGAAGGAAGTACTCGGA	233	60.179	57.782	55	50
Cluster-13479.0	GATGGGTGTTGCTGCTTGTG	CTTCCCGAAAATCCCCTGCT	183	60.039	60.034	55	55
Cluster-1348.0	TGAGGAGAGGGAAGGATGGG	CCTCCTCCAATCCCCCAAAC	180	60.031	60.033	60	60
Cluster-13482.0	GTCGTCCGGAGAGCATTAGG	TTCCACTTCACTGACTCCGC	113	59.969	59.966	60	55
Cluster-13484.0	AGAATGGGGTGGAGGAAGGT	TCCAACGGTTGTCACCATCT	256	60.179	59.238	55	50
Cluster-13486.0	GTATTGCTACCTCGGGCCTC	TTTGCCTGAGTCGTAACGCT	224	59.966	59.967	60	50
Cluster-13488.0	CAGCGACGATGACTCCTCTC	AGGACGACGTTGACAGTGAC	128	59.971	59.97	60	55
Cluster-13491.0	CTATCAAGCTCGCTGGAGGG	TGGCACCGTATAGCTATGCG	100	59.967	60.039	60	55
Cluster-13492.0	TGGAGACATTTCCAGGCCAC	CGAGGCCAAGGTAGCATCAA	159	59.962	60.108	55	55
Cluster-13493.0	TCGACTGAGTTGGGCATTGT	TGTCTCAAGGTTCATGCTTGC	142	59.604	59.118	50	47.619
Cluster-13493.1	ATTGCTGGCCTCTTCCACTC	GTGAAGTTTTGGCATCCATCCA	149	60.035	59.438	55	45.455
Cluster-13493.2	TCATTCTTCGTCAAAATGCTGC	ACATTGGCTAGTTTGATGCAGA	100	58.175	58.311	40.909	40.909
Cluster-13494.0	GTGTGTGACTGTTCTGTGTGC	TGTTGCAGTGCTCTTAGGGA	103	59.937	58.944	52.381	50
Cluster-13495.0	GCTAGTGGGAAAGCTGCAGA	AGCTTCCTTCCAAGGGCTTC	128	60.036	59.961	55	55
Cluster-13497.0	TCCTGTTCCAAAGCATCCCC	TGGTGGTGGTGGCTTTTTCT	285	59.96	60.033	55	50
Cluster-13500.0	AATTTTGGTGGGGTGGTGGT	CGACCAGGAGACCTTGCATT	181	60.031	60.036	50	55
Cluster-13501.0	ACTTTTCGTAGCGTGGTGGA	GGGTGGTTTTTCGGTGCATC	102	59.61	60.039	50	55
Cluster-13509.0	AGGATCCTTGTCTGAAGCGC	TCACAAGAGCTGAACGCACT	133	60.108	59.895	55	50
Cluster-13512.0	CCTCATCCACCTCCTCCTCA	GGAGGAGGATTCAGGGAGGT	220	60.032	60.031	60	60
Cluster-13519.0	TCTCGTGCTTCGCTTCAGTT	AAGGTTTGGGCATGCGAGTA	248	59.968	59.962	50	50
Cluster-1352.0	GGATTCGGCATCGACTTTGC	ATCCACTGCGAAGGATGCAA	126	59.972	60.035	55	50
Cluster-13530.0	CACAACTCAGTCTCCTGCGT	ACCCCAACCGGATTTTCTCC	112	59.967	59.961	55	55
Cluster-13532.0	TGGGTCCGCATATGCAACTT	CCTGCCCCTCTTTCCAAACT	178	60.035	59.887	50	55
Cluster-13534.0	CGCTCCTTCAGTTGTCCACT	CTGTGGCTCCGATAAGGGAC	291	59.966	59.895	55	60
Cluster-13537.0	AGGAATTCTGGCAGTGGTCG	CCAGAGTTCCTGCCGATCTC	143	60.036	59.896	55	60
Cluster-13538.0	GGGTGATTGATGCCTGGACT	CACTACTTCCAGAGGGCACG	124	59.743	60.109	55	60
Cluster-13543.0	GCTTCTCCTCGGATTCGGAG	GAAGAATGGGAAGGCAGCCT	234	59.969	60.034	60	55
Cluster-13545.0	TTGTCAGCCATGTCACCTCC	TGGAGCAGATTGGGAGAGGA	256	59.963	59.957	55	55
Cluster-13545.1	TTGTCAGCCATGTCACCTCC	TGGAGCAGATTGGGAGAGGA	256	59.963	59.957	55	55
Cluster-13551.0	CCTCCATTCGTCGAACCACA	GTCGCCACCAAACATTTCCC	125	60.038	60.039	55	55
Cluster-13553.0	GCTATGGAGGAGTTCGGTCG	TCTCCTCTCCTCCTTCAGCC	219	59.969	60.033	60	60
Cluster-13554.0	TCTGCTTTCCGCTCACCATT	TAGGGAGAGGCGTCGAAAGA	223	59.963	60.035	50	55
Cluster-13557.0	CGCAAGAAGTCGTCTCCTGT	AAGCGGGAGAAATCACCTGG	139	60.039	60.035	55	55
Cluster-13562.0	AACGCACAAGTAGGTCGAGA	AGCGATGCCACCATCTTTCA	116	59.043	60.035	50	50
Cluster-13565.0	TGGCACTATCCAACGTCACC	CTTTCTGGCCTCCTCGTGTT	174	60.037	59.965	55	55
Cluster-1357.0	TCTCGATGTCTTACGGAGCT	CCCACCAAATTACACATGCCC	129	57.96	59.793	50	52.381
Cluster-13578.0	AAACGGTGCTAGTGATGGGG	CCACGCCACAACTCTCTCTT	174	60.035	59.966	55	55
Cluster-13579.0	AAACGGTGCTAGTGATGGGG	CCACGCCACAACTCTCTCTT	174	60.035	59.966	55	55
Cluster-13582.0	TTTCCTCCACCACAGCATCA	TCACCCGAACCAATTGCTGA	127	59.23	59.89	50	50
Cluster-13588.0	GCGGTGATAAAGGTGGGTGA	TACCTACCTCCCTTGCCTCC	136	60.036	60.031	55	60
Cluster-13589.0	TCCACTCAGTCTGGTCCACA	ACCTCCCGTGCTGTTCTTTT	124	60.106	59.817	55	50
Cluster-13590.0	GACTTGGGAGCTGTGAACGA	ATCTCCACATCGGCGATGAC	253	59.966	59.967	55	55
Cluster-13592.0	AGTAACAGGCAACGGCTTCA	GAACATGGTGGCTCCTGTCA	100	59.892	59.963	50	55
Cluster-13598.0	GCATATGGCAGAGCACAAGC	GCTTCCTCGGTAATAGGGCC	295	59.97	59.965	55	60
Cluster-1360.0	CCGCAGTCGCATTACCAATG	AGGGTTTATAGAGCGGGGGT	242	59.972	60.03	55	55
Cluster-13608.0	CGGTGGCAGTTGATGATTGC	CAAGCTGTGCTCAAGCCATG	186	60.179	60.109	55	55
Cluster-13616.0	CCTGAACTTGAATCCCGCCT	GGCATGGCTTGTGCATCTTT	238	60.035	59.752	55	50
Cluster-13616.1	AGCACCACCCTCAGGAAAAA	TTGGCTCAAGAAAATGGCGC	101	59.444	60.038	50	50
Cluster-13623.0	GAGGCTAGCTCGCAACCTAG	GGGCTTCCCTATGCTCTGTG	288	59.969	60.179	60	60
Cluster-13627.0	TTTCGCACCCAGACCTACAC	AGCTGCATCCACAACTCCTC	289	59.966	60.036	55	55
Cluster-1363.0	CCACCCTGCTCATTCACCTT	TAAGTATCAGGGGCGGGACA	219	59.961	60.032	55	55
Cluster-13637.0	TGGGGCATGAATTGAAAGGA	ACGAGTTCTGGTTCTCATTCCT	102	57.38	59.099	45	45.455
Cluster-13638.0	TGCGATCAAGGTGCTAAGCA	TGTGAATAGGTAGTGCACTGCT	205	60.036	59.433	50	45.455
Cluster-13646.0	GTTTTGCAGCAAACGCACAC	GGCGACAGACACCTTTCAGA	153	59.975	59.966	50	55
Cluster-13649.0	GAAGGGGCTAGTGGCATTGT	GACACTGTGGGGTCTTGGAG	117	60.034	59.965	55	60
Cluster-13653.0	AGCAGGTACACGGGATTTGG	TCACCAAGCCACACAACTGT	114	60.035	60.035	55	50
Cluster-13656.0	ATGAGGTCGACCCGAACAAG	CCCCAAACACACTGGCATTG	137	59.753	59.966	55	55
Cluster-13656.1	ACCACGGACGTTGCTTACAT	TTGATGCTGGCTTTGATGGC	292	59.966	59.467	50	50
Cluster-13664.0	AGACTAAACAGCCCTCCCCA	TGATAGACCGGTCCAGGAGG	199	60.179	60.106	55	60
Cluster-13666.0	ACTTGGGGGAGTAATTGCTCT	ACTGGTCGTGCTCCAATTCA	171	58.721	59.604	47.619	50
Cluster-13675.2	TACCTTGACGCTGGGAGAGA	GGATAAGTTGGCACCGGTCA	212	59.961	60.036	55	55
Cluster-13682.0	CTGCCCTAGCTTCCTTTGCT	TTTGGTTGAAGAAGCACGCG	279	60.035	59.971	55	50
Cluster-13701.0	AGTTGTCACCTTTGCTCCCA	GGAGGAATAGAAGGGGGAGGA	102	59.449	59.777	50	57.143
Cluster-13711.0	GACCAAGCCTTCCAGTTCGA	CACCCAAGCCGGAAAGTTTG	284	59.965	59.968	55	55
Cluster-13716.0	AACGAGGACAAACGACAGCT	GATGTAAAGCTGGACGGCCT	151	59.896	60.108	50	55
Cluster-13718.0	CTCTCTCTTCTTGCCCACCG	CTGTGGCATTAGGTCTCCGG	127	60.108	60.179	60	60
Cluster-13722.2	ACTGGGTGATTTTTCCGCCA	GACGACAGCCATAGGTTGCT	211	60.179	60.108	50	55
Cluster-13725.0	TTGTTCCCTGTTGTTGCCCT	CTTACCCCGTTGTTGAGGCT	138	60.033	59.964	50	55
Cluster-13727.0	CTCCACCACAGTTTTGCAGC	TAGAGGGCGATTGAGTGCAC	273	59.969	59.824	55	55
Cluster-13732.0	GAGCTGGAGGTGTCAACGAA	TCCCATCCCTGGAATGCCTA	227	59.966	60.029	55	55
Cluster-13748.0	AATCATGGTTTTTGGCGCCC	CTTGTTTGCAGCAGTGGCAT	229	60.036	59.967	50	50
Cluster-13753.0	ATGGGCCCAAGTACTTGACG	TCTCTCATCCCCTTCCCTGG	191	60.035	60.031	55	60
Cluster-13758.0	AAGCAGTGGGAAGAGCACTC	TCACGGCCAATGTCATGACA	273	59.964	59.964	55	50
Cluster-13771.0	AGTGGCTCTGCAAGTATGTCT	ACCGTAGAGGGTAACATGCT	142	59.095	58.138	47.619	50
Cluster-13775.0	GACCTCCGCAAGCAACAAAG	TCCAAGCAAAGTTCCAGGGG	102	60.04	60.179	55	55
Cluster-13776.0	GCAGCCCTCCAGTGAAATCT	GCACTGCTCCGCGATTTATG	300	60.035	60.042	55	55
Cluster-1378.0	CAGATCTGTGCTCCGAACGT	GGCTTTCCTGTTTCAACCTTCC	234	60.109	59.964	55	50
Cluster-13781.0	GCGGATGTATCGGCTCTCAA	TAGCCCAATGCCCCAGAAAG	179	59.968	60.033	55	55
Cluster-13786.1	AGATCCTAGTGGACCGACCC	AGCCGGTCAATCTTGCTCAA	259	60.106	59.963	60	50
Cluster-1379.0	GGGAACTCTTCTTGGGGCTC	GCAACTTTCCTCCGACTCCA	124	60.035	59.965	60	55
Cluster-13793.0	TCGAGGGATGACTAGGGTTT	TCACTGCTTCACTTTTCACAGA	144	57.455	58.127	50	40.909
Cluster-13804.0	GGGTTTAAGGCTTCCGTCCA	TCTGACTTCAACATCCCGCC	125	59.963	60.036	55	55
Cluster-13805.0	ATCTTGCCCCCTATCTTGCC	AGGCAGATCGAAGCAATGCA	102	59.52	60.393	55	50
Cluster-13806.0	TGTGCTTTCAGTGCCTTCCT	ATCAGAGCAGGAAGGCGATC	222	59.817	59.608	50	55
Cluster-13810.0	AGACTACATCGCATGTGGAGA	TGCGGATAAGCAGCTGACTT	192	58.621	59.75	47.619	50
Cluster-13815.2	AACCGCCCCAACTTCATAGG	TATTCCAAGGGACCGGCCTA	233	60.034	60.031	55	55
Cluster-13816.1	CTAGCAGTAGTGGGCATGGG	ATCGTGTCGTATCCGTGTCG	273	59.893	59.973	60	55
Cluster-13819.0	TTTGTGAAAAGCCAGCAGCC	GGCCTCTGCTTCTTTCCCTT	226	59.895	59.961	50	55
Cluster-13827.0	TCCTTCGGCTTTCAACACGT	GTCCATCGCCTCAATCGTCT	219	60.179	59.897	50	55
Cluster-13828.0	ATCTTCGAGCACCCGTTTGT	CGAAATGCCGGGAAAACGTT	226	59.965	60.04	50	50
Cluster-1383.0	GGGCATGAACTAAGGGTGCT	CCACGCTCATACCCATACCC	115	60.034	59.965	55	60
Cluster-13838.0	TTCACTCGAGTGGAGGGCTA	TTGTTCTTGAACAGCGCACG	289	59.961	59.973	55	50
Cluster-13846.0	TTCCCTGAGGCAATGCTTGT	GAAGCAGGATCGGTTGACCA	226	59.887	60.036	50	55
Cluster-13853.1	AGGAAGGTGCTGCCATTCTT	CATGTGGTCTGCAGTCGCTA	226	59.593	60.109	50	55
Cluster-13872.0	CCACCCTGCTCATTCACCTT	TAAGTATCAGGGGCGGGACA	219	59.961	60.032	55	55
Cluster-13876.0	GCACAACAGCTTAACAAAACGC	GGCTTGCGCAAGAAGTTTCA	287	60.035	59.969	45.455	50
Cluster-1388.0	TCTGCTGCCATTGTGACCAT	AATGAAAGCAGTCGGAGCCA	225	59.961	59.963	50	50
Cluster-13880.0	TGCTAGCATGCCCACAAAGA	GGGGAAGATCTGGAGACCCT	138	59.962	60.031	50	60
Cluster-13881.0	TGTAAGGCCTGTGCACTACG	ACGAAGGTTTAGTTTGGGACA	166	60.038	57.436	55	42.857
Cluster-13882.0	CACTTAAGTTGAGGCCTGCC	GGTGCATGAAGGCGTGATTT	109	58.831	59.472	55	50
Cluster-13883.0	AGGCGGACTCAGAGTTTTGG	TCTCATTGGGTACGTTGCCC	162	59.965	60.036	55	55
Cluster-13885.0	GACTGTCCTTCCCAAGCTCC	TCACGAAGATGCGACCACAA	258	60.036	59.967	60	50
Cluster-13891.0	CTGTCGATGGGGCGTTATGT	CGAACCACCATCCTCCCAAA	174	60.179	59.962	55	55
Cluster-13893.0	AGAAGCTGGGAAATGGCCTC	AGAACTCAAGCACACACAGT	172	60.034	57.301	55	45
Cluster-13893.1	CGGTGGTGCAGAAGAGAGAA	CTGTAGAAGTAGTCGCCGCC	163	59.682	60.249	55	60
Cluster-13893.2	ACCGGAGACCCTCTCTCTTC	ACAATTGCGCCTCCACCATA	229	60.034	60.035	60	50
Cluster-13896.0	GGCAAAGCGCAAGTGAAGAA	GAGTGTGGAGCAGAGCACTT	167	59.969	59.965	50	55
Cluster-13897.1	CCCTTTTGCCTCCTTAGGGG	TGGGACAAAAGGGTTCCCAA	118	60.033	59.363	60	50
Cluster-13898.0	ACGCACACCTCTCTCTCTCT	ACGTCCAAGTCTCCCCGATA	209	59.962	60.034	55	55
Cluster-13901.0	GGCCTGAACTGTACAAGCCT	ATGCAGGTTCTTCCTCCAGC	130	59.963	60.035	55	55
Cluster-13908.0	AGGGAGGGTTAAAGGCTTGC	TGGAGACAGTTGGGTTCGTG	117	59.96	59.894	55	55
Cluster-13914.0	AGCGGTCAGAAAAGCTTTTGT	TGTGAAGATTCTCCAACGAGGA	114	58.976	59.103	42.857	45.455
Cluster-13916.0	TGCTTGCAACTTTCATCCGC	GGCAATTGTAAAGGGCTGCT	105	60.039	59.102	50	50
Cluster-13917.0	AGAGGAGCAGCCCCAGATAA	TTGGGGCGCTAAAACCATCT	262	60.031	59.961	55	50
Cluster-13920.0	TATCCAACCCCACATAGCGG	ACCCATCCAAAGTTCCAAACTG	135	59.238	59.035	55	45.455
Cluster-13931.0	TTGTTGGCGCTCTGATCACT	AAGCAGGTAGTGGCACTGAC	205	59.965	59.965	50	55
Cluster-13940.0	TCTTCTAACCCTCTCCGCGA	AGGCGGTGATGAAAGGGAAG	293	60.035	60.035	55	55
Cluster-13940.1	TCTTCTAACCCTCTCCGCGA	AGGCGGTGATGAAAGGGAAG	293	60.035	60.035	55	55
Cluster-13948.0	TAAGAGGGAAAGCAAGCCGG	ACTTTCCTGACCGCTTGAGG	161	60.035	59.965	55	55
Cluster-1395.0	AGGACACAATCATGGGCTGG	GGCACAACCTCTCATGAGCT	246	60.034	60.036	55	55
Cluster-13950.0	GACTGGGCATAACCTGGGAC	GGTTCCCCCTAATTATCTCCCA	226	60.107	58.667	60	50
Cluster-13952.0	ACGGCCTCTCTACGGTTAGT	ACTGATTGAGTCGCAGCCAA	194	60.035	59.965	55	50
Cluster-13954.0	TGCCACTGGTCAGCTGTATG	GCCACAGCATAGCCTACGAT	160	60.036	59.966	55	55
Cluster-13956.0	ACTGTACTCGCCCACCAATG	TGCCAAGGTTAGCGTATCCA	150	60.036	59.094	55	50
Cluster-13972.0	GCTGGTGGCTCGAGATTTCA	AATCGACCGATTCAACTGCCT	100	60.392	60.066	55	47.619
Cluster-13973.0	AGAATTTTGTCGGCCTATCGT	CATTGTCCGTGCTTCATGCC	267	57.738	60.179	42.857	55
Cluster-13975.0	TCGTTTGATCTGGGCTGCTT	CGAAAACCCCAAGTTGCCAG	277	59.963	59.968	50	55
Cluster-13976.0	GCAGGTGAACGCAGCATAAG	CCCGACCCTTCAAAGCTCTT	235	59.902	59.963	55	55
Cluster-13983.0	GCCCCAAGACACTGCTCTAG	CTCAAACTCGGTGGGTCCTC	122	60.108	60.037	60	60
Cluster-13990.0	AGTGGTCAGTTTGTGGTGCA	TCAGTGCCGAGCCAATCATT	143	60.035	60.035	50	50
Cluster-13995.0	ACCCAACCCTCTGCAAAACA	ACTCGAGGTGAATAAGACCGT	149	60.033	58.556	50	47.619
Cluster-13999.0	CCCTGGAGTCCCCCAAATTC	CTTCATCGGGGTCTACGACG	275	60.033	59.971	60	60
Cluster-14.0	ATTCGCAGATCATAGGGCCG	GCGCTGGAAGTAAAGGGACT	101	60.037	60.036	55	55
Cluster-14013.0	TTCCATCTTCAGGCCCAACC	TTTTGACTCGAGTGCGTGGA	128	59.96	59.897	55	50
Cluster-14015.0	TCTCTCACCCGCAGTCCATA	GAAGCAGAGGGAGACGATCG	198	60.034	59.97	55	60
Cluster-14016.0	AAGAGGCAAAGAGAACCCCG	CCGTGCACTTCTGTGTTGTG	154	59.963	59.972	55	55
Cluster-14017.0	GAGCTGTAGGTTGTGTGGCT	TACCAACTTTGCAACGCAGC	292	59.965	59.97	55	50
Cluster-14021.0	ATGACACCAGAACTGCCAGG	CACAGGTGAGGATGGAACCC	126	59.963	60.035	55	60
Cluster-14027.0	GAGGGCGATTCCTTCACACA	GGGTTGGTGACTGCACTTCT	229	60.036	60.179	55	55
Cluster-14032.0	CCACAGGATGCAGCACTGTA	CTCCAGAGCTTGCCTGAACA	296	60.036	59.964	55	55
Cluster-14036.0	CCGGAAAGGCAGAGGGATTT	CCACGACCCTCTCCTTCAAC	157	60.034	60.037	55	60
Cluster-14043.0	GATATCAGATGGCCGCCGAA	TCACGCCAGCTCTGTTGATT	130	60.037	59.965	55	50
Cluster-14046.0	GACTTCGGGATTCGGCTAGG	CGAGTTCCTTCCCACGTCAA	211	59.968	59.967	60	55
Cluster-14049.0	CGAATCCTGTATGGCGACGA	GGCTCCACTTCAGGAAGGTC	119	59.97	60.036	55	60
Cluster-14056.0	ATGAGGTGAAGGAAGCAGCT	AAGCGACCGAGATAGGCATC	103	59.01	59.684	50	55
Cluster-14058.0	TCAGGAGAGTGGAGCAGACA	CGTTGAAAACCGCTCCGTTT	296	59.887	59.972	55	50
Cluster-14071.0	TCGATGAGGCGAGATTGAGC	GCCTGTGTGGTAGTTGTCCA	295	59.969	59.892	55	55
Cluster-14074.0	GAGAAGCAGCCTCACAACCT	CACTTCGCTGCACTGCTTTT	168	59.964	59.97	55	50
Cluster-14075.0	CCACAGGATGCAGCACTGTA	CTCCAGAGCTTGCCTGAACA	296	60.036	59.964	55	55
Cluster-14082.0	GGCTGAACTCTGGCTCCATT	AGGTGAAGGATCAGTCCCGA	193	60.035	59.959	55	55
Cluster-14086.0	AGGGCACTGGGTTCAAACAA	AAAGAAGAGGCCCGCTTCTC	116	60.033	60.036	50	55
Cluster-14094.0	GTGCATACGCTACAGCATGC	TGTGCTGCAGTCAACACAGA	249	60.042	60.108	55	50
Cluster-14096.0	GCATCTCCAACCGAACTCCA	TTTTCGCGCATTTGTTCGGT	166	60.036	59.97	55	45
Cluster-14100.0	GCCTACCCAAAATGTTCAAGCA	ACCTGTGCTTGCGATCTTCT	296	59.701	59.677	45.455	50
Cluster-14103.0	ATTAAGGCCACAGGTGACGG	GCCTTCTCCCTCCACCTTTC	201	60.035	60.035	55	60
Cluster-14105.0	ATGTTGGCTGAGGTTGGCTT	TTGTGCGTAAACATGCGTGT	288	60.179	59.342	50	45
Cluster-14109.0	CTAGGTGGCAAGTGCATCGA	GCCTGCCCATAGTTGAAGGT	102	60.108	60.034	55	55
Cluster-1411.0	GCCCTTCTCTTGTCCGTCAA	GAGGACCGGCTAACAAGCTT	262	59.965	60.036	55	55
Cluster-14115.0	TGGTACGATGCCTGCAGAAG	GAAGTGCAAGGGACCATACCT	188	60.108	59.718	55	52.381
Cluster-1412.0	CAGCCCAAAGAGCTTAGGGT	CAGCACGTGCAATGAGAACC	175	59.67	60.11	55	55
Cluster-14120.0	GCACATGTTCACACTCGACC	GCCACCGTGTCTCCCATTTA	273	59.487	60.036	55	55
Cluster-14128.0	ATTCTGCTGGTCTGGTGCTC	AACGCAACTTACCCGGAAGT	190	60.036	59.893	55	50
Cluster-14131.1	AAGGGAGGTCAAGACAAGCG	AACCACCTCTCGACGTCAAC	137	59.965	59.968	55	55
Cluster-14131.4	AAGGGAGGTCAAGACAAGCG	AACCACCTCTCGACGTCAAC	137	59.965	59.968	55	55
Cluster-14131.6	AAGGGAGGTCAAGACAAGCG	AACCACCTCTCGACGTCAAC	137	59.965	59.968	55	55
Cluster-14131.7	GGTTGAGGAAGATGGTGGGG	CTCAAGACCCCCTTCCAACC	295	60.034	59.962	60	60
Cluster-14138.0	GTTGTGCAGCCTGGTTCAAG	TCCACCCATCAAATGAGCCC	193	59.969	60.033	55	55
Cluster-14142.0	AAGCATTCACGGATGAGGCA	AACAAGCCTCCTCAGATGGC	191	60.035	60.035	50	55
Cluster-14144.0	TGGTATGAGCTCAGGACCCA	ACCCACCCCACAAGTTCAAG	179	59.957	60.106	55	55
Cluster-1415.0	CATGCACAATAAGCTCCCGC	ATTTTGTGCGGCTTGGTGAC	206	59.97	59.968	55	50
Cluster-14151.0	CGATGCCCGATTATGTTCGC	AGGTGAGTTGTGGGGATGTG	102	59.836	59.598	55	55
Cluster-14155.0	CAAATGTACAGCCATTCTCGGT	GCTGAGGCCAAAATACCTGC	121	58.99	59.543	45.455	55
Cluster-14173.0	GGGTCTCACCTCCATACCCT	GCGCACTGGTTGTTTGTGAT	141	60.031	59.969	60	50
Cluster-14178.0	TCAAGAGCCACCTCCTAGGG	TGGTCACCCTACTACCTCCG	101	60.326	60.034	60	60
Cluster-14179.0	CAATGCATGCTAAGTCCGCC	CCACCCCTTCAAACAAAGCG	208	59.97	59.968	55	55
Cluster-14181.0	TGTCCTAACAGTCCCCAACA	ATGAGGACATGGGCAATGCA	267	58.191	60.033	50	50
Cluster-14183.0	GGCAATCTTGGGGGTGATCA	GGCAGGTACCACGAATGTCT	150	60.033	59.751	55	55
Cluster-14184.0	CTGCTGAAGCCAAACCCAAC	GATTTGGAGTTCGGTCGGGT	106	59.967	60.037	55	55
Cluster-14185.0	CTGCTGAAGCCAAACCCAAC	GATTTGGAGTTCGGTCGGGT	106	59.967	60.037	55	55
Cluster-14186.0	CTTCCTCGTCAACCACCGAA	GGAAGAAATGCTCGGGTCGA	161	59.967	60.108	55	55
Cluster-14187.0	GTTCTAGGGAGGTGGGGGAT	AAGCTCTACCGCGATACAGC	144	60.03	59.969	60	55
Cluster-14188.0	CCTAGTGGAAGGCACCTTGG	AGCCAGATCATCCTCCACCT	276	60.035	60.03	60	55
Cluster-14192.0	TGGTCGTCCTTCAGCATTCC	GGTGGCAAGCAAGGTTTCAG	108	60.036	59.967	55	55
Cluster-14194.0	TACAGGAAGCTGAAGCAGGC	GGAGGCAAACTAATGGGGCT	228	60.036	60.033	55	55
Cluster-14195.1	GTCGGCCTTCTGATGAGGTT	TCCCACTTCATGATTCGGCT	217	59.749	59.088	55	50
Cluster-14198.0	CTCTGAAGAGGGCCTATGCG	CCCTTTAACCGGAGCATGGT	151	59.967	60.034	60	55
Cluster-14198.1	CTCTGAAGAGGGCCTATGCG	CCCTTTAACCGGAGCATGGT	151	59.967	60.034	60	55
Cluster-14199.0	TGTGCCAAAATTGTCAACTACA	AATTGAATCAGGCAGTGATGC	175	57.009	57.204	36.364	42.857
Cluster-14200.1	TTTGTCAAGTTTTACGTTGGCT	GGGGCCGGCTAAATGAGTTT	150	57.295	60.683	36.364	55
Cluster-14202.0	TTGCGTTTCTTGACAGAATGCA	TGCACAAGATTCGGTTGCAC	100	59.643	59.689	40.909	50
Cluster-14203.0	CCATCATCGGCGAACTACCA	TTTCAGCGGCGGTGTAATCT	141	59.896	60.037	55	50
Cluster-14204.0	AGATCGGCGCAAATAGAGGG	AGTGCCTCGTTTCTCCCTTG	213	59.966	59.965	55	55
Cluster-14218.0	AAGTCTGGTGCTGGAACCAC	ACCGTTGCAGCTAATCCACA	241	60.179	59.964	55	50
Cluster-14219.0	TGTCTGATCATAGCGGGTTGG	GCGATACTCATCCTTGCCCA	102	59.861	59.893	52.381	55
Cluster-14221.0	TGCTCGATTGGTCAACTGCT	ACAATGAAGGTGTGGTGGGA	155	59.965	59.15	50	50
Cluster-14222.0	CACTGGAGGCACTTCTGAGA	ACACCAAACAACCGAGATGT	234	59.028	57.658	55	45
Cluster-14229.0	GTGGTGAGGGGAAAGGTAGC	TGCCCCAAACCATGAACTTCT	146	60.035	60.133	60	47.619
Cluster-14231.0	TCGAACACCTTCCTGGCATC	TAATCTCTTCCGGCGGATGC	243	60.036	59.966	55	55
Cluster-14233.0	CGATGCGGCAGAAATTCCAG	CGTCTCTTGGGATCGGGATG	172	59.971	59.967	55	60
Cluster-14241.0	CTGCGGCCCTTTGCATTAAA	GCCTTTACTCGGGTCACCTC	209	59.754	60.108	50	60
Cluster-14248.0	CCTCTTCGGTTCCTGCTGTT	GCGGATTTACGGGAATTGGC	144	59.965	59.97	55	55
Cluster-14253.0	CCAGTTCCCACCTCCACATC	GGTGCCTGAGGTGGTTTTCT	218	60.035	60.179	60	55
Cluster-14257.0	TCCTTCGGCTTTCAACACGT	GTCCATCGCCTCAATCGTCT	219	60.179	59.897	50	55
Cluster-14258.0	GGGAGAGGAACCAAGGCTTC	CGCGTCTACAGTCCCCATAC	125	60.035	59.97	60	60
Cluster-14260.0	TAGCCGCCATGTGCACTTAA	TCTCACGCAACCACATCTCC	244	60.036	60.037	50	55
Cluster-14260.1	ACAAAGGCCAGAAAGACCAT	TCGATGATTCGGCTTGGAGAG	183	57.317	59.932	45	52.381
Cluster-14260.10	TTCTGGCCTTTGTCTCTCGC	AGTCCGAGAGTGGCAGTAGT	118	60.321	59.962	55	55
Cluster-14260.11	GCTGTAGTTGGAAGGACCGT	CTTTCTGACCTCCGTCGCTC	108	59.679	60.457	55	60
Cluster-14260.13	TGTGCTTCAGGTGGACATGA	TGGCAAGCAAAGTGACGGTA	174	59.236	60.179	50	50
Cluster-14260.14	CACCTTGATGTTCGCCACAG	CCTCGAGTCATGAGCTGTCC	205	59.481	59.898	55	60
Cluster-14260.3	CCAAGCCATCCAAACATGCC	TCTCACGCAACCACATCTCC	102	60.108	60.037	55	55
Cluster-14260.4	TCGTCGAGACATTCAAGCCA	ACAAGTCATCAAGGAGGCCC	276	59.399	59.67	50	55
Cluster-14260.8	AAGGGGAAAAACAACGGGGT	CATGCTAAGGCCTTCCTCCC	101	60.032	60.179	50	60
Cluster-14264.0	CAGGACGTGGTAGGCATTGT	CGAGACAGTGGTCCTGCTTT	280	60.036	59.966	55	55
Cluster-14265.0	GGTAGCCGGTGATGGAGAAG	GTCTGCGAGGTGGACTTCAA	276	59.895	59.966	60	55
Cluster-14270.0	ATGCTGAGGCTGACGACAAA	TACGCCCTGAACATGCTTCC	140	59.965	60.392	50	55
Cluster-14273.0	CAACCTGTGCCGCTTGTAAC	TGACGACGACTTTGGTGGAG	248	60.04	59.968	55	55
Cluster-14277.0	AAGATCCCAGCAGCAGCAAT	AAGGAGAAGCAGGCCATGAC	164	60.033	60.035	50	55
Cluster-1428.0	GTACAGCCAGTCCGTGAACA	TGCGGGTTGGTTATTCGTCA	234	59.967	59.965	55	50
Cluster-14282.0	TGACGGAGGAGAGATTGGCT	TCAACAAAGGCCAAACAACGA	299	60.325	59.181	55	42.857
Cluster-14285.1	AGAATGCCTTTGTCCCCACA	TGCTTGCTTCAAATCTCCCA	289	59.518	57.709	50	45
Cluster-14288.0	TACTCTTTCGCTCCTCGGGA	CTGCTCCACCTCCAGATTCC	171	60.035	59.82	55	60
Cluster-1429.0	CGCCGGCCCTAATCAATACT	GGCATCTCCAACCGAGTTGA	109	59.965	60.036	55	55
Cluster-14290.0	GGCTTGTGATAAAGTGGGGC	GTGGCTGCAGTTTTCAGTGA	118	59.182	58.976	55	50
Cluster-14299.0	AAGATGGCCTCGACACAGTG	TCCTTGATGCCACAGCTGAG	265	60.037	60.036	55	55
Cluster-14300.0	TTTATGGAACGCGTAGGCCC	TGTGTGGCGCATTGGTAGAT	263	60.462	60.036	55	50
Cluster-14309.0	CCTCTCCGGTGGCATATTCC	ATGACGCTGCGGTACAAGAA	141	59.965	60.038	60	50
Cluster-14314.0	GTGGATTCGTGGGTTTCCCT	CTCTGACGACGACGGAGAAG	260	59.962	59.904	55	60
Cluster-14322.0	CCACCTGAAAGCTGCCAAAC	CTTGGGAAGGGGTGGACATC	175	59.967	60.034	55	60
Cluster-14324.0	CCAGGCTTTCCGTCTTCCTT	AGATCCCTCAACACGCACAG	278	59.963	60.037	55	55
Cluster-14329.0	CCCCAAGTTCCGGTCTTAACA	TCCGTGCAAACTAAATAGGGA	140	59.927	57.015	52.381	42.857
Cluster-14333.0	ACATTCAGCTTGCCGTGAGA	TCCCTTTGCCCGTCTTCTTC	126	59.965	59.964	50	55
Cluster-14336.0	ATTGGAGGGCATTGGGGAAG	GAATCGTCCGAGGTGATCCC	232	60.032	59.968	55	60
Cluster-14337.1	TGGCACATGCTTACACACCA	CTGGAAGAGGTGCACAATGC	146	60.179	59.475	50	55
Cluster-14337.2	TGGCACATGCTTACACACCA	CTGGAAGAGGTGCACAATGC	146	60.179	59.475	50	55
Cluster-14344.0	AGCGCGAAGGAAACCTGTAA	GGGTACACGAGGCATGGAAA	108	59.966	60.036	50	55
Cluster-1435.0	GCATTCGTTTCCCCAAGCTC	AGCTTTGTAACTCCTGGCACT	138	59.829	59.578	55	47.619
Cluster-14351.0	AGACTGGCATCCCACACTTG	GGTAGCACCGTAGCACTGAA	193	59.963	59.754	55	55
Cluster-14353.0	GCATCAGCCGCTTCTCCTAT	ATTTAACGTCGCCAGGTCGT	292	59.965	60.038	55	50
Cluster-14354.0	ACTCTCTATGGCGGAGGTGT	CGACAAGTTTCTCCCCGACA	140	60.033	59.967	55	55
Cluster-14357.0	TTGCTTCGCTTGGCTTTGAC	GCTCTCGGGAATTAGCCTCC	213	59.969	59.966	50	60
Cluster-14360.0	GTACCAGTCACCGACAAGCA	CTCATGGCAGGATGGGGTTT	232	59.967	60.033	55	55
Cluster-14361.0	GGATGAAGCCCAGAAGCCTT	GAGGTCTGCAATGTGGGGAA	138	60.034	59.962	55	55
Cluster-14362.0	TCGCTTTCTCGCTTTCACCT	GTTTTCTCCGACTGGCAGGA	156	59.966	59.965	50	55
Cluster-14366.0	CGTGGCTTGAGAAGACTGGT	TCCGGTTGAAGATGCATGCT	286	59.966	60.035	55	50
Cluster-14368.0	CAGCACCGTCAACCTAGGTT	TAGCTCCGGAATCCACTGGA	248	59.965	60.033	55	55
Cluster-14372.0	AGCAGACATGGATGTGGTGG	TCTCCACCGTCTTGTACCCA	138	60.035	60.179	55	55
Cluster-14379.0	TTCTGCGCACAAATTCCTGC	TTCTTGAAGCGCGATCCCTT	105	60.039	60.036	50	50
Cluster-14380.0	TGGTCCATCCATCATCAGCG	ATTTCCCCTTGGTGCCGATT	244	59.893	59.959	55	50
Cluster-14381.0	TCGTCTGGATCGGCAATGAG	CAATGAAAGCCAGCCGACAC	120	59.897	60.11	55	55
Cluster-14382.0	GCCCCCTTGTAATAGCTCCA	GGTCTTGGCTTGTCATGGGA	168	59.156	59.962	55	55
Cluster-14383.0	TCCGCTACAAAACCCCCTTC	AAATGGTTGCTGCAGCTGTG	277	59.963	59.967	55	50
Cluster-14384.0	TGACAATTGTCCAAGCGCAG	CCTCGTCTACCCTACTCCGT	251	59.407	59.82	50	60
Cluster-14386.0	TCTCCTCGGGCTGATGGTAA	CGTGAACTTGGACCCCATGA	143	60.033	59.964	55	55
Cluster-14388.0	TTAGGGACGAATTGGCGGAC	CCTCCTTCGTCCCAAACTCC	165	60.108	60.036	55	60
Cluster-14394.0	TTCAACCGTGTGCTTTCGTG	TCGGCAAAGATGTCTGGCTT	107	59.625	59.963	50	50
Cluster-14396.1	AGCGGATGTGAGATGACCAA	GCGATCCCTGCCCTACATTT	211	59.095	60.179	50	55
Cluster-14397.0	TTCAAGGCCTGGTCCAGTTC	CTGCAGCCCTGACTTGAAGA	176	59.89	59.964	55	55
Cluster-144.0	CAGAAAGCGCCATCAGAAGC	AGACGCCGACCAAGAAGAAG	103	59.902	60.038	55	55
Cluster-14411.0	TACGTGTACAACACCCAGCC	AAACCCCTGTTCAACTCCGG	110	59.966	60.179	55	55
Cluster-14414.0	CACAGCAGCAGAGTGAAGGA	CCTCCGAACACTTCTTGCCT	294	59.966	59.965	55	55
Cluster-14421.0	CCGCCATGCCCATCATAGAT	CCGCAGCGATGGTCTCTTAT	189	60.035	59.967	55	55
Cluster-14427.0	TGAAGCCTCCAAAGGATCGG	GGGGGATTCAGCGATGGTAG	183	59.747	59.965	55	60
Cluster-14436.0	CTTCTTCCTCGATGCTGCCA	GGTGGCAGAATAGAGTGCGA	107	60.108	59.824	55	55
Cluster-14438.0	CAGTGAAGGAGGACTGCCAG	ACCTCCACTGTGCACATCTG	194	60.037	59.964	60	55
Cluster-14439.0	GCTAGCTCGCGGTGAAGTAT	GAGAGAACTTTGACCCGCCA	181	59.969	59.965	55	55
Cluster-14443.1	GAGACTGCTCCCAAATGGCT	TAGTTCACAGTGGCGGAACC	294	60.035	59.966	55	55
Cluster-14445.0	TTTAGCAGTGTGGGCCTCAG	GTGCTTCCTCCTAGCTTGGG	109	59.963	60.107	55	60
Cluster-14447.0	GACAAGCCTGAGAGCCATGT	CTGTGTTACTGGGGCCTCTG	272	60.036	60.036	55	60
Cluster-14448.0	TCTCGGCCAAAGTCTTTGCA	ATGGCTCTCAGGCTTGTCAC	256	60.179	60.036	50	55
Cluster-14448.1	TCTCGGCCAAAGTCTTTGCA	TTTTGGACCCCAACATGGCT	248	60.179	60.105	50	50
Cluster-14449.0	CTTCCAAACAAGCGGCACAA	CTTGAAGAGGTCACCGCCTT	285	59.898	59.965	50	55
Cluster-14451.0	TCTAGCTGCTCTAGTGGCCA	CATGGATGTGTCCCCTTGCT	251	60.033	60.034	55	55
Cluster-14455.0	ATGGCGGCTTGTAGAGATCG	GAACCCGAACCCCTACCTTG	224	59.967	60.036	55	60
Cluster-14455.1	AAGCAAGCAGAGACGAAGCT	GCGGTATGGAGGGAGGAAAG	156	59.965	59.893	50	60
Cluster-14456.0	TGCAATCTCGCCAGTGTGAT	ACCAACCCTGCGTGTATCTG	104	60.036	60.036	50	55
Cluster-14457.0	TTGTCATGTTTGCTGGGGGT	TTTATCAACACTGGGGCGCT	120	60.106	59.962	50	50
Cluster-14460.0	CGGTTCTTGTGGAGACGGAA	GCCAAAACCCAAGCGGATTT	245	59.967	59.965	55	50
Cluster-14461.0	GGCCTACGAACAGGAGAACA	TGAATACGTACACAGGCGGG	177	59.393	59.826	55	55
Cluster-14462.0	AAGCGGTTGAGGAGTTGAGG	GTTCCAGCTGCCTTTGGTTG	117	59.965	59.967	55	55
Cluster-14472.0	ACCACATGAGAGCAGCATCC	TTCTAGGGAGTGGTCCGAGG	101	60.107	60.033	55	60
Cluster-14474.1	CCATGTTGTCGTCGTCGTTG	ATGAGACCTGCAGCTTTGCT	178	59.839	59.962	55	50
Cluster-14475.0	TCTGGGAGGATGCTGATGGA	AGCTAAGCAGGAAGGCACTG	292	60.031	60.036	55	55
Cluster-14479.0	AGACACATCATTGCGACCGT	AAATCCCACAAAGCACGTGC	217	60.037	59.968	50	50
Cluster-14480.0	GTTCCCACCGGATTCCACAT	GTAGGAAGTCATGCTCCCGG	147	60.034	59.895	55	60
Cluster-14486.1	TCAGTCAACGGAACCTCTGC	CTTTTTGGGCGGGGAAACTG	189	59.966	59.967	55	55
Cluster-14489.0	AGGCTCAAGCAATGACACCA	GTGCGCCGAGAAATTGTGAA	194	59.889	59.763	50	50
Cluster-14495.1	CACTCCGGTGATGGTATCGG	CGGTGCTGCTATATCGCTGA	162	59.968	60.039	60	55
Cluster-14496.0	CTCCCAGAATGCAACACCCT	CCGGCGATCTGATTCCATGA	204	59.961	59.966	55	55
Cluster-14498.0	ATGAGCCAAGGATCGCCAAA	AGGCGACCTGACATTTCGTT	244	60.034	59.965	50	50
Cluster-14502.0	AAGGAATAGGGGCCCTAGGG	GGGGAGCTCATTCGATGAACA	151	60.104	60.134	60	52.381
Cluster-14504.0	TTGGGTAGCTGACACGTGTC	TCGTCACGTGACTACCAAGC	157	59.967	60.04	55	55
Cluster-14507.0	CATTCTTCTCCCGCGCAATG	AACTCGACTTGGATGCCCAG	223	59.971	60.036	55	55
Cluster-14508.0	CGGGAGCACACACACTTACT	AGAGAAATGGCAGCAGCAGA	151	59.966	59.673	55	50
Cluster-14519.0	TCACTCGGTTAAAGGGTGCC	ACAAACGCAGCACCACATTC	187	59.964	59.969	55	50
Cluster-1452.0	GCGTCTCCCACAAAACCCTA	TTCACTTGCTCCGCTGACAT	148	59.964	59.965	55	50
Cluster-14522.0	GCAGGATTGGGGACATGGAA	TTTTCCGCATCTGCCATCCT	136	60.033	60.034	55	50
Cluster-14525.1	CCTCACACTTCCAACGTCGA	CTCTTCCGCCCACCAAATCT	174	59.968	60.035	55	55
Cluster-14528.0	AGGTTGAGCTTCCCTCGTTG	GCGGTGAGAGATGATAGGCC	236	59.965	60.038	55	60
Cluster-14529.0	TCCGGCTTCTCCTTTCTTGC	TCCAAACCAAGCGGAGTTGT	216	60.322	60.107	55	50
Cluster-14531.0	ATGAACCGATTGGCTCCCTG	AGCGGAGACTAGAGGCTGAA	147	60.107	60.034	55	55
Cluster-14531.1	ATGAACCGATTGGCTCCCTG	AGCGGAGACTAGAGGCTGAA	147	60.107	60.034	55	55
Cluster-14540.0	GTTCCCGTATCCTAGCGGTG	CCTTTGGATGGGTCCCTGTC	179	59.968	60.034	60	60
Cluster-14540.1	ATGGAGCACTGGTGGGATTG	GTCCACAGTCGGCTGATCAT	133	60.034	59.823	55	55
Cluster-14541.0	CCGTCCTGAAATCGGTGGAA	ATGCCCTCTCTGCAGGAGTA	117	60.037	60.032	55	55
Cluster-14550.0	TCTCTGGTCCCCATGTCCTT	TCCGTGTTAGCAAGCTGTGT	217	59.881	59.894	55	50
Cluster-14553.0	GCATCAAGCCACACTTAGCA	TCTTCCTAGCCGTTTGCAGT	283	58.832	59.315	50	50
Cluster-14560.0	GGCAAGGCACAACAACCTTC	TTGCTGTGCCTTGCCAATTG	224	60.249	60.25	55	50
Cluster-14562.0	TCTTTCATCCAGTGCTGCCC	AACGGGCATGCTTTTGAACC	131	60.323	59.967	55	50
Cluster-14564.0	ACCGTCGGTATCTGCTTCAC	TAGCAGCATACCCAAAGCCC	188	59.827	60.107	55	55
Cluster-14571.0	CATAGCACGCCACCGAAATG	AGTCAGTGTGCAAGCTTGGA	228	59.972	59.819	55	50
Cluster-14573.0	TGGAGTCTCAGGAGGAGGTG	GGGAAAAGAGGCCTTCGACA	181	59.96	59.964	60	55
Cluster-14583.0	AGCCCAAGACTCTGCATGAC	AAAGAAGCCCGGTGAGACAG	234	60.036	59.965	55	55
Cluster-14589.0	GGTAATGATTTGGCCGCGAC	CGAAACTCGCGAAAAACAGT	162	59.971	57.637	55	45
Cluster-14591.0	GCTCAGCTTATGCATTCCACA	GCGAGATGAAGGGTGAGGAG	220	58.981	59.896	47.619	60
Cluster-14592.0	AGGACACAATCATGGGCTGG	GGCACAACCTCTCATGAGCT	246	60.034	60.036	55	55
Cluster-14593.0	GAGCCTCAAGATCTCTCCGC	ATCATCTCCCTGCCTCCTGT	155	59.968	60.03	60	55
Cluster-14600.0	CGGGTAAGAAGCGGCTAGAG	ACCATCTCCACTTCAAGCCG	119	59.969	60.036	60	55
Cluster-14606.0	TTCTCATGGCTGACGGAACC	GCATCCAGTTCGGTGAGCTA	145	60.036	59.824	55	55
Cluster-14616.0	CTCCGAATCTACAACGGCGA	TGAAGCCTCCTGCATGTCTG	172	59.9	60.036	55	55
Cluster-14617.0	ACTGACAAGGCAACCAACCA	AGGCAATGTAGGGCAAGACC	298	60.034	60.034	50	55
Cluster-14619.0	CGCTGAGAAAGTTCCGTCCT	TCACCACAGAGACACGCATC	271	60.038	60.038	55	55
Cluster-14623.0	TGGTTGAATGGGCTGTGGAT	ATGAGCCCAAGAATCCACCG	154	59.591	60.107	50	55
Cluster-14625.2	CTTCAAACATTGTGGCGGCA	GCCTTCATTGCCATTGCCAA	104	59.968	60.036	50	50
Cluster-14625.3	CTTCAAACATTGTGGCGGCA	GCCTTCATTGCCATTGCCAA	104	59.968	60.036	50	50
Cluster-14628.0	TCGAATTCGAACTGGCCCAA	CTCGTCCCGCCTGAATACTC	259	59.964	59.969	50	60
Cluster-14636.0	AGGCGATCTGTTGAGTGCAA	AACCTGTCCAGTGTAAGCGG	149	59.965	59.965	50	55
Cluster-14640.0	TCAGCATGTGACGTCAGCAA	AGGATAGTGGGTGGTTGGGA	165	60.25	59.88	50	55
Cluster-14651.0	AGTGAGACAAATGGAGGGCG	CTTGCCCAATGGTCAGCAAC	189	60.036	60.038	55	55
Cluster-14660.0	CTTGAGTGCGGACATCACCT	ACCCTGCACAAAGTCCACAA	256	60.037	60.034	55	50
Cluster-14661.0	AGTTCCGTGTGGATTCCGTC	CATAACCGGGGAACTGCCTT	172	60.038	60.034	55	55
Cluster-14661.1	AAGGCAGTTCCCCGGTTATG	CAGCTCAAAGAGTGCCTCCA	209	60.034	59.964	55	55
Cluster-14670.0	GAAAGGCTGCCGGAAAACTG	TGCTTCTCGGCTGGAAATGT	230	60.039	59.963	55	50
Cluster-14672.0	CGAAGGGGGTCGATGAGATG	CCGCAACCTTTCTTGCTTCC	130	59.967	60.039	60	55
Cluster-14681.0	TGAAGCGTGTTCAATGTGGT	TCCAACTCTGCTCAATTGTTGA	185	58.326	58.181	45	40.909
Cluster-14687.0	AGGGAGAGAAGGATGGGGTC	ATCTTGATGGCAGCCCACTC	209	60.031	60.107	60	55
Cluster-14691.0	TCAAATCTCTAGCGGACGGC	AGCTCCGCAACTCTTTCGAA	234	59.898	59.966	55	50
Cluster-14692.0	TTCACGTTCATGAGCGGTGA	GCGAGGTGTCATCCCTGAAA	285	59.967	60.036	50	55
Cluster-14693.0	CTGTTGCCACAAGTGTCTGC	AGAAGTATCCCATGCGCAGG	109	59.97	59.893	55	55
Cluster-14696.0	CGAGGGCAATGAGGAAGGTT	TGGGGTGCTATGGGTGAAAC	112	60.035	59.961	55	55
Cluster-1470.0	TGGGAGGGTGGAGATCGATT	CACGTCGGACCAGGAATTGA	277	60.031	60.038	55	55
Cluster-14700.0	TGGAAGGAAGCAAATGCCCT	AAATCACTAAGCTGCCGCCT	133	59.885	60.035	50	50
Cluster-14707.0	GCCCAAGTGAAGCCTAAGGA	GGCTGATTCCGTCCCTGTAT	265	59.672	59.241	55	55
Cluster-14709.0	GGTCTTCGACCCAGTCAGTG	GCATCGACGATGAAAGCACC	270	60.038	59.973	60	55
Cluster-14710.0	ATCCAGCACCTGAGTGTGTG	GTTGAGGATGGGCCATTTGC	247	59.964	59.824	55	55
Cluster-14713.0	AGTGAAGTTGGCAGGGATGG	CAAAGACCGCCACACCAAAG	196	59.961	59.969	55	55
Cluster-1473.0	TGCCCCATTGGAACTTGGAA	TTCACGCTTCGTTTGGGTCA	140	59.81	60.462	50	50
Cluster-14736.0	GCGACTCTAATGGAGGTCGG	CTCCATCTCCGACTTCGCTC	124	59.969	59.97	60	60
Cluster-14740.0	ACAAGGAGATGGTGCCATGG	TCTCCTGGCTCCGCTTATCT	244	60.034	60.106	55	55
Cluster-14751.0	ACAGCCTCTTGATGTTGGGG	AGGTGAAGTGGGCAGAATCG	282	59.961	60.036	55	55
Cluster-14753.0	CCGGAGCAATGAGACGCTAT	CCAATCTCCAAACCCTCGCT	179	59.967	60.035	55	55
Cluster-14756.0	AAGGCTCGAGCATATGCAGG	TGCAGTAGAGCAGACAACCC	189	60.25	59.678	55	55
Cluster-14762.0	GTGGGGCCTAGGGTTTTCTC	TCAAGACCTTTGGCGAGGAC	210	60.034	59.965	60	55
Cluster-14763.0	CACGCCATTATCTCCGACGA	TAGACTTCCGGCGGGTAGAA	202	59.97	60.034	55	55
Cluster-14768.0	GGTGCGAATGAATGGATGCA	TCATAGTTTGTGCCGGCCAT	190	59.26	60.035	50	50
Cluster-14771.0	TTTATCCCGCTCGTACCCAC	ACGCTGGAAGATGCTTTCGA	167	59.539	60.037	55	50
Cluster-14772.0	TGACCAATCACAGGCAGGAC	ACAGGCAAGGTATGGTGGTG	128	59.963	59.962	55	55
Cluster-14776.0	AGCTCAGCTTCAGGGGAAAC	TATGCGTCGCCTGTCTTCTC	199	59.963	59.899	55	55
Cluster-14780.0	ATCTCCACACGCAAACACCT	GCTGCAGGAGGTTAGGGATC	148	59.891	59.892	50	60
Cluster-14781.0	CTCTCGCTTCGCTGACTAGG	GCTTGGGCCAAAGATTTGCA	244	59.971	59.965	60	50
Cluster-14784.0	CAGCCAGACAACCCTTTTGC	AAGACACCTTTCGAGCCTCG	272	59.967	60.038	55	55
Cluster-14785.0	CGACAAGATCCGATGCGAGA	AGACCCGATCAAGCTCCTCT	158	59.971	60.033	55	55
Cluster-14786.0	TCCGTCGCTTCTCTAATCGC	TTGGAAGCCCCGTTACTCAC	189	59.971	59.964	55	55
Cluster-14787.0	GGGGCTTCAATCCTGACTCC	ATGTGGCTAGAGACCCCTGT	148	60.107	59.957	60	55
Cluster-14789.1	TCCTCTAGCCTTCCTCACCC	AAATTACTGGGGCGGGTGAG	118	60.032	60.034	60	55
Cluster-14789.2	CTCTCGCTTCGCTGACTAGG	GCTTGGGCCAAAGATTTGCA	244	59.971	59.965	60	50
Cluster-14789.3	TCCTCTAGCCTTCCTCACCC	AAATTACTGGGGCGGGTGAG	118	60.032	60.034	60	55
Cluster-14794.0	GACAAGTGGGGTCCATGGAG	CCAACGACCAACCACGTAGA	169	60.035	59.968	60	55
Cluster-14795.0	TGGGCTTTGAGCTTGAGAGG	GTAGTATGCGGGCATTGTGC	273	59.963	59.692	55	55
Cluster-14796.0	CCAATCCCGAGCTCCTTGTT	GCTTCGGGAAGAGGAGATCG	139	60.035	59.969	55	60
Cluster-14798.0	TCCTGATTGAGAGAGGCGGA	CTCCATCCGAGAGTCGAACG	171	60.033	59.972	55	60
Cluster-14802.0	CAGAGGACCAATGCTCCACA	TGGTCACAAAGAGGCAGCAT	181	59.674	59.889	55	50
Cluster-14804.0	TCCCTTTTCTGTGTCCCAGC	CGTTTCAGACTCACGTCCCA	159	59.89	59.968	55	55
Cluster-14807.0	GTCATAATGGACGACCCGCT	CAATGAGTTCGTGCTAGCGC	269	59.896	59.974	55	55
Cluster-14811.0	TAGCAGAACTCCCGCTACCT	AAAGGCTTCGACGACAGAGG	150	60.033	60.038	55	55
Cluster-14811.1	CTCCAAGCCCTCTCCATTCC	CTCAATGGGACTCAGCCTGG	102	59.818	60.107	60	60
Cluster-14814.0	CCGACACGAAAACCAAACCC	AGGCGACTTTTCGGGACATT	252	59.97	59.964	55	50
Cluster-14818.1	AAGTTGGTTTGAAGGGGGCA	GGGAGGGCGTGTTAAAGTCA	294	60.032	59.964	50	55
Cluster-14837.0	GTTGCAGCTAGGTCTTGGGT	AGTGAACTCCAAGTAGCCGC	125	59.963	60.037	55	55
Cluster-14838.0	ACCTTCTGGCATCCTGTTCG	TGGCGTAGAGGTGGAGATCA	113	60.036	60.034	55	55
Cluster-14839.1	CGCCACATACCAGGTTGTCT	AGCCTCCATAGCCTCTTCCA	144	60.036	60.031	55	55
Cluster-14843.0	GCTTGTCCGAAGCAGTTGTG	CTGGATCGTCAGGCTGCTAG	144	60.041	59.968	55	60
Cluster-14843.1	AATGTTGCTATCCCGGCGAA	CTCTCCTCTGCTTGCTTGCT	251	60.107	60.036	50	55
Cluster-14849.0	TTGGAGCCTGTCGGACAATC	CGCCACCACATTTGCAGAAA	269	60.036	59.968	55	50
Cluster-14853.0	ACCTTCAACTCCCTCTCTAGTC	ACCAACGTCATGGGATGCAT	193	58.296	60.034	50	50
Cluster-14855.2	GGGTGTTATGGGCAGAACCA	GAGTGTGGGAGAGTGTGCAA	105	59.961	59.893	55	55
Cluster-14857.0	AGACGAGGCAAAGAGGGTTG	ACTGCATCCTCAAGGCTTCC	117	59.965	60.035	55	55
Cluster-14858.0	CACTGGGGCAGGGATGATTT	AAGCCTTCAGAAGCCTCCAC	110	60.033	59.963	55	55
Cluster-14859.0	AGACCGCCATGGGAAAGAAG	GAGATCAGTCGCAGGAGCTC	268	60.035	59.969	55	60
Cluster-14861.1	TATGGCGGACTTCGAGAAGC	CGAACCTTGCTCCATCCCTT	114	59.898	60.035	55	55
Cluster-14869.0	ACAAGGGTGCCAAAGGGATT	CGGCGAGCAGTATCTTAGCA	188	59.809	59.969	50	55
Cluster-14870.0	GGTCTTGCCCTACATTGCCT	TCATCAGGTGCAGCCAACAT	127	60.034	59.961	55	50
Cluster-14873.0	TCCATTGCGGCTGTTAAGGT	ACGAAGATGAGCCAAGTGCA	214	59.962	59.965	50	50
Cluster-14876.0	TGCTGCGAGAGGCTTTTGTA	ACATGGAGGCAGACACAAGG	169	59.965	59.963	50	55
Cluster-14884.0	ATTGGACCAGCCGTTGTTGA	AAGCAGGAGGAATTGAGCGG	106	60.179	60.394	50	55
Cluster-14887.0	TCTCTCCCTCGACTGCTCAA	TGAGGGTAGAGGAATGCCCA	294	59.962	59.956	55	55
Cluster-1489.0	TTCCACCCCAAGTACCATGC	TGTCAACTCCTTGCTTGTGGA	149	59.961	59.788	55	47.619
Cluster-14894.0	GAAGGAAACAAGGGCGAGGA	TTCCATCACCTCCAGAACGC	157	59.964	60.036	55	55
Cluster-14895.0	TCACCGCAGCTCTCAACAAT	AGCTAGCTCTGCACTCTCCT	187	59.965	60.033	50	55
Cluster-14895.1	TCCTCTTTCGGAAGCACACG	ACTTCGCGGTGAGTTTTCCT	147	60.32	59.894	55	50
Cluster-149.0	ATCTCCATCCAGGGTTCCGA	AATCCAGACTCGGTCGCAAG	171	60.031	60.109	55	55
Cluster-14900.0	ACGACTTGGGGTTCGATTCC	CAGTTGCCACGTTGCATTCA	295	60.037	59.969	55	50
Cluster-14906.0	TACCCGCTGTCACCCTCTTA	TGATTGGTGGGCGAGCATAA	105	59.96	59.746	55	50
Cluster-14908.0	TCGGCCAAGGCTAGTTGAAG	TAATCCCCCACATAAGCCGC	202	60.036	59.89	55	55
Cluster-14908.2	ATTCGCCACTGTCCGAAGAG	CTTCAACTAGCCTTGGCCGA	297	60.109	60.036	55	55
Cluster-14910.0	CGACAAGATCCGATGCGAGA	AGACCCGATCAAGCTCCTCT	158	59.971	60.033	55	55
Cluster-14912.0	AGAGATGGGATCCTGCAGGT	TGGCAGGTTCGATCCTTTCC	209	60.03	60.035	55	55
Cluster-14914.0	CCGCCACTGTAGATCATCCC	CGTCGGTTGGAGGTCTTTGA	173	59.966	59.967	60	55
Cluster-14918.0	GGAGCCACCTTCACCACTAC	GCTGCTTCGATCGAGCAAAG	271	60.036	59.974	60	55
Cluster-14919.0	ATCCTTGCAAGCGCTCTTCT	GCAGTCAGTTCCATCCACCA	243	60.036	59.963	50	55
Cluster-14919.1	CCTCCGACTCCCCCTAATCA	ACTGTTGCCATGGAAGGAGG	125	60.106	59.961	60	55
Cluster-1492.0	GCGCGTTATTCTCCTCGAGA	TCGTCCCTTCCTCTCCTCTG	241	59.971	60.034	55	60
Cluster-14923.0	CTTGTCACCCCCTCCTTTCC	TGTTTCTTTTGGAGGGCGGT	198	59.962	60.106	60	50
Cluster-14928.0	TCAGAGAGCATCGTGGAGGA	TTTAGCTTCGCTGAGCACCA	120	60.034	59.965	55	50
Cluster-14928.1	TCAGAGAGCATCGTGGAGGA	TTTAGCTTCGCTGAGCACCA	120	60.034	59.965	55	50
Cluster-14929.0	CAGGATCATCGAATGGGGCA	CCCCAAGAAAGAAGCTTGCG	195	59.891	59.758	55	55
Cluster-14931.0	GGTGTTTGCTGCGCTTGTAA	ACTTGCGACCTGTAACCTGG	125	59.97	59.965	50	55
Cluster-14935.0	TGCCCTTCCGACAAACTGTT	CCTCCTGTACTGCTTGCTCC	174	60.107	60.108	50	60
Cluster-14936.0	GCCAATGGAAGCAAGCCAAA	GCCAGATCCGCCTCTACTTC	181	59.965	59.967	50	60
Cluster-14937.0	AAGTATGGCACCGTCACTCG	CACCAAAGTACCGGCCATCT	148	60.109	60.035	55	55
Cluster-14945.0	CCAGATTGGTTTTGGCCAGG	AGCTCGGTATTGAGGGTAGAGT	227	59.39	60.092	55	50
Cluster-14951.0	GCAACAAGTGGTTCAGCTGG	AAGCCTGCCAAGGTACAACA	223	59.969	59.815	55	50
Cluster-14960.0	ATCATGACCACGCCACACAT	GATTGCACATCCCCCAGACA	160	60.035	60.034	50	55
Cluster-14971.0	CTGATAGTGGCAGCCGATCT	ACTTCAGCCAGAGTGATGCC	123	59.322	60.036	55	55
Cluster-1498.0	CACAGTTGCCTCTCCATCCA	AGCCATCCACTAGGTTTGGT	177	59.674	58.627	55	50
Cluster-14983.0	GGGGGTGGAGTTCATTACGA	GCAAGCCCATACGATACCCT	175	59.093	59.603	55	55
Cluster-14984.0	ATGCATCGTAGTCGCCTCAG	TGTTTGGTGCCTGTGGAGTT	136	59.969	60.034	55	50
Cluster-14992.0	CTCCGTTGAGGTTGCCTTCT	CGTCTTTGCAAAGCAGCCTT	300	59.965	59.969	55	50
Cluster-14999.0	AGTGTCTGGGCTGGTTAACG	CCCTCAGACAAGGAAGCCAG	298	59.965	60.036	55	60
Cluster-15.0	TTCCACCACTTCCCTTACGC	GGGTGAGTTAGAGAGTGTGGC	106	59.964	60.067	55	57.143
Cluster-15007.0	ACCTTCATCATCCCGCCTTG	GCGCTAACCTTTGTGTCGAC	281	60.107	59.837	55	55
Cluster-15008.0	CCGCTTATCCCTCAGTTCCC	TCTTGGAATGCTCTTGGCGT	141	59.893	59.963	60	50
Cluster-1501.0	TGCTCTGCATTGATCTTGGGA	GCCACTGTAACGTCTGAAGGA	237	59.717	59.999	47.619	52.381
Cluster-15010.0	ATTGTGCGCCATTTCCAACC	TCCTTTGCAGTCACCGCTAG	230	60.037	60.037	50	55
Cluster-15011.0	CTGACTCGAATCCGACCCAG	ACATTCCGTCGGGTCAATCC	119	59.899	60.108	60	55
Cluster-15011.1	CGCTCAAGTAGGTGGAACGT	GAAATACGAATTGGCCGGGC	145	60.039	59.97	55	55
Cluster-15011.2	CGCTCAAGTAGGTGGAACGT	GAAATACGAATTGGCCGGGC	145	60.039	59.97	55	55
Cluster-15013.0	TGGCTGTTGCTAGTTGTGGA	TTCAACACAGACTCGACCCG	242	59.528	59.968	50	55
Cluster-15014.0	AATGCCGCTTCCTAACTGCT	AATGTGAGCTGGACACTGGG	163	60.035	59.963	50	55
Cluster-15022.0	CCTCCATTGCACCAAGGACT	CGCTGTGTATCTTGGCTGGA	128	59.961	60.108	55	55
Cluster-15025.0	GGATGAAACGGCTGTGCATC	ATACTCTGCGATGTCTGCGG	292	59.901	59.969	55	55
Cluster-15031.0	GAAGCTTCCGCGTCGAAATC	CTCCACCTCCTCGTCTACCA	128	59.975	60.034	55	60
Cluster-15033.0	AAAACCCTGCACAAGTGGGA	TACCACACTTGCCACAGGTC	187	60.033	59.892	50	55
Cluster-15039.0	GATTCCAGCACCAGTCCACA	GACGTTGGGCTTGTTAGGGA	197	59.963	59.964	55	55
Cluster-1504.0	CACATCACCCAAGCGCAAAA	AAAAGCTAGGTTGCTCCGCT	182	59.968	59.963	50	50
Cluster-15045.0	TCAGCGCCCCCTTTAACAAT	ACGAGCTGCAGATGTCCTTC	276	59.961	60.108	50	55
Cluster-15048.0	CCATGGACACCTCAACGTCA	CCTCCTCCTTCGCGAGATTC	179	59.965	59.969	55	60
Cluster-15058.0	CAGGGTTTGCTGTCGTAGGT	TGGAAACCTGGCAGCTACTG	287	59.965	59.963	55	55
Cluster-15062.0	AGGCCAACATTCTGCACCAT	TGCCTTGAATCCACGAAGGT	136	60.252	59.6	50	50
Cluster-15063.0	CTGGAAAAGGAGGGGGTTCC	CGGATCACCCACCAATCACA	180	59.96	60.036	60	55
Cluster-15064.0	TGGGTGAGCCATTTTCCCTC	GGGTGCAAGCATGTGTAAGC	196	59.96	60.109	55	55
Cluster-15069.0	GAGCTGTAGGTTGTGTGGCT	TACCAACTTTGCAACGCAGC	292	59.965	59.97	55	50
Cluster-1507.0	CCAACATGTGGGCCTCATCT	ATCCTCGGTAGCAATGCGAG	258	60.034	59.967	55	55
Cluster-15070.0	GTTCCCTCCATGCCAGTCAA	GTCACACTTTGGCAGCAGTG	140	59.962	59.97	55	55
Cluster-15071.0	CACTGCTGCCAAAGTGTGAC	GGTCATGTAGTGCAGCCCTT	161	59.97	60.035	55	55
Cluster-15074.0	CTTGAGAAGTGGCTGCTCCA	CCCCAATTCACAATGAGCACA	162	59.964	59.106	55	47.619
Cluster-1508.0	CACCTGGGAGGAGAGGATGA	AATTCAGAGGGGCATGCGAA	141	60.032	60.034	60	50
Cluster-15082.0	TCTGTCCAAAGTCGTCGGTG	GGAGTGGAGGTGTTCGAAGG	201	59.968	60.037	55	60
Cluster-15083.0	CAGTCCAAGAGCTGCATGGA	CAGAAGAGAAGGCCATGGCA	284	60.036	60.035	55	55
Cluster-15086.0	AAATGAACGAGGAGGGCCAG	TGGTTCACTGTCCTCGATCG	107	60.035	59.474	55	55
Cluster-15088.0	AAAGGCAGAGGTTGAGTCGG	CCCGGCTCTGAAGATCTTCC	127	59.965	59.894	55	60
Cluster-15097.0	TCCACGCATTCGGTTTCTCA	CAAGCTTCTCTTCCCTGGGG	272	59.966	60.035	50	60
Cluster-15098.1	TGTCAGCATCCCTTCTGCAG	AGACCTTTGCCCGGAGATTG	162	60.036	60.035	55	55
Cluster-15102.0	CCTCAGCTACCCAATGCCAA	GTGATCGAGCTGAGAGGAGC	143	60.034	59.969	55	60
Cluster-15106.0	AGATTGGTACTGATGGGGCG	CTAAGAACACAGGCCGTCGT	103	59.53	60.039	55	55
Cluster-15108.1	AGCCTCGCTAATGCCATTGA	TGCTCCCACCAACACAGTTT	222	59.819	60.034	50	50
Cluster-15114.0	GCGTCAATGATCGGCCTCTA	ATCCTGTAGGGCTGCTCTCA	150	59.968	60.032	55	55
Cluster-15121.0	ATGGGGAAGGAGAGGGAGAG	AAATGGAGCTTTGCCTTGCG	266	59.733	60.038	60	50
Cluster-15123.1	GGCCTGGGATTCATGAACCA	ACGAAGACGCAAAGCTCTCA	145	60.033	59.968	55	50
Cluster-15129.0	ATGAACAGGGCAGTCTCAGC	AGGCACCTAATCCCATCCCT	213	60.036	60.029	55	55
Cluster-15130.0	AGAGGTTCTATCCCTGCGGT	GTTCCAAGGACCGTACTGCA	158	60.032	59.966	55	55
Cluster-15132.0	GAGCCTTGCTCGAGTATCCC	CTATAGCGCACGCCAAACAC	127	59.967	59.974	60	55
Cluster-15138.0	CCCCAGCACAAGGTAGGAAG	TAGCTGGGCAACATACGCAA	256	60.035	60.036	60	50
Cluster-15138.1	CCCCAGCACAAGGTAGGAAG	TAGCTGGGCAACATACGCAA	256	60.035	60.036	60	50
Cluster-1514.0	AGCTTGCGAGAGAAGGCAAT	ATTGTGACTTCCCCCACCAC	165	60.036	59.888	50	55
Cluster-15140.0	GAAAGTTGTGAGCGGCTTGG	TTGCTTGCGTGAGAGTTTGC	111	60.04	59.971	55	50
Cluster-15140.1	GAAAGTTGTGAGCGGCTTGG	TTGCTTGCGTGAGAGTTTGC	111	60.04	59.971	55	50
Cluster-15153.0	CGCATGCGAGCACAAAAGAT	TCCCGTCAGCAACAGTTACC	102	60.179	59.966	50	55
Cluster-15154.0	CGCGAGTAGACTAAGAGCCG	GACAGCCATCTGCCAACTCT	208	60.042	60.036	60	55
Cluster-15157.0	TCGTGCCTTCAGTTCTCCAC	CCAACCTTAGGGCCTTCAGG	232	59.966	60.034	55	60
Cluster-15158.0	AATTCATGCCTCCTCCGCTC	AAGCGGAACCACCTTCTAGC	107	60.179	60.036	55	55
Cluster-15159.0	TCCCGTGGTTGCAGCATATT	CGTTGCCAATTTCAGCCACA	226	60.035	59.968	50	50
Cluster-15162.0	GCCGTCGAAATGCTAGCAAG	CCGCGGCATGAAAATGGTAG	116	59.973	59.971	55	55
Cluster-15165.0	AGATGGGAGTTCACTTGGAAGT	TCTCATCCGAACGAACAGCA	105	59.018	59.399	45.455	50
Cluster-15165.1	TACGGGAGGGAGTTGGATGT	ACGCGCCAACAAAACCTTTT	166	59.958	60.109	55	45
Cluster-15166.0	GCTCCTTATAACTCCCCGGC	TCTAACCACCGGTCTTGTGC	275	59.965	59.966	60	55
Cluster-1517.0	TCGAACTCCACAGAACCTGC	GAAGATGGGGTTCGGTGGTT	136	59.966	59.962	55	55
Cluster-15182.0	GTAGACTGGGCTTGTGGACC	GTCCCTCCTCTGACTCGACT	143	60.036	60.035	60	60
Cluster-15189.0	GATCACGACTCCGCCGTTAT	ATCAATGCCATCCCCAAGCA	284	59.97	60.032	55	50
Cluster-15195.0	TTCACGTTCATGAGCGGTGA	GCGAGGTGTCATCCCTGAAA	285	59.967	60.036	50	55
Cluster-15196.0	GCCGTTGTCCAAACAGCAAT	TGTTTGCTGGGGTTGCAGTA	118	59.968	60.106	50	50
Cluster-15197.0	GTGCAGAGAGGATGCCAACT	CAGCAAAGGAAGAGCTCCCA	112	60.036	59.963	55	55
Cluster-15198.0	GTGCAGAGAGGATGCCAACT	CAGCAAAGGAAGAGCTCCCA	112	60.036	59.963	55	55
Cluster-15199.0	GTGCAGAGAGGATGCCAACT	CAGCAAAGGAAGAGCTCCCA	112	60.036	59.963	55	55
Cluster-15200.0	GGGTGGAAAGTGCGAAATGG	TGGAGAGTGGGGCAGAAGAT	125	59.756	60.253	55	55
Cluster-15202.0	GGGAAATGATGTCTGCCCCA	CGATTCGAGCTCAGCCATCT	112	60.033	59.968	55	55
Cluster-15206.0	CACAGCCCAACCTTCTCGAT	GCGATCCGACGATTAGGGTT	122	60.036	59.968	55	55
Cluster-15211.0	ACCTTTTTGTCCCACCTGGT	TGAGGGAGAGTTGTGAGGGA	155	59.366	59.513	50	55
Cluster-15212.0	GGCAAGAGGATGTGTTTCTCC	TGCGTGGTTTCCATGTTTGA	124	58.912	58.606	52.381	45
Cluster-15214.0	GGTCGAGCCCAAGAGTATCG	GATCGCAGTTTGTCGAAGGC	212	59.969	59.905	60	55
Cluster-15220.0	CTGATTTGCGCCCTAGTTGC	TCCCTGCTACTCGAAATCGC	233	59.901	59.898	55	55
Cluster-15224.0	GACTGCAAAGACATGATGCCC	GCAATGTCGTCCCATCAAGC	265	59.866	59.901	52.381	55
Cluster-15232.1	AATGTTCGGGGGAGAGCATG	GGCACAAGGACGAGTCAAGA	108	60.107	59.966	55	55
Cluster-15237.0	TGAAGGGGATCGAGGCATTG	TCAGCACACCATCTGAGCAT	200	59.819	59.383	55	50
Cluster-1524.0	GCTTGTCCGAAGCAGTTGTG	CTCTCCTCTGCTTGCTTGCT	299	60.041	60.036	55	55
Cluster-15241.0	ATTCCCAAGTTGAGGAGCGG	TTTGAGCAGTTCGGCGAGAT	219	60.035	60.037	55	50
Cluster-15242.0	ACAGGCCCTGTTCGGTTTAG	TGGGGTGTTTCCTTGTTGGT	201	59.964	59.663	55	50
Cluster-15243.0	GTGGTGTTCAAAGGTTCGGC	TGACGAGGTGGAGAAACTGC	186	59.97	59.966	55	55
Cluster-15244.0	AAAAGCTGTCAGCACGCTTG	TCGACCGTGATGCAGTTTCA	149	59.97	59.967	50	50
Cluster-15251.0	GGGAAGACAAGCCACGGTAA	TTTTAGGGGGTTCACCGTCG	108	59.964	59.965	55	55
Cluster-15252.0	TCCAATGTGGCTTTTGCTGC	GCTGCTCCACTCTTGACCAT	179	59.966	60.036	50	55
Cluster-15254.0	AACCTTGTAAACGGCTCGCT	TCACGGAGGATTGCTGAATT	104	60.25	57.213	50	45
Cluster-15259.0	TGGCAGGTACTTGAAGACAGA	CCTCTCCCCTAGCCAGCTAA	107	58.675	60.105	47.619	60
Cluster-15260.0	AATGGCTCAGAAGACGGTGG	TTTGTTGAGGGAGGAGGGGA	274	60.036	60.104	55	55
Cluster-15266.0	TCCTCCTCCTCTACCACAGC	AGAGCAAGCAACGATGGACA	256	60.033	59.965	60	50
Cluster-15270.0	GAGGGTCCGCTAAGTGATGG	CATCATCCCCAGTTGCCACT	161	59.895	60.034	60	55
Cluster-15273.0	TACTGAGCTGCTCCATCCCT	TGCCGCTTCCAATCATTCCT	267	60.032	60.034	55	50
Cluster-15278.0	TCATCAGCTTTCAGTGCGAT	TGTGCCAACCTGTACCATCA	215	57.608	59.232	45	50
Cluster-15279.0	ACAGCCCCTAAACCTTGAGG	CGGCACAGGAAGTCAGCTAA	157	59.301	60.037	55	55
Cluster-15279.1	CCTGTGCCGGAAAACCTTTG	AACGGCCCCGGAAAAATTTG	142	59.968	59.966	55	50
Cluster-15291.0	CAGGAGGTCCGTCTTCCCTA	CCGGCCCTCAAAACATCTCT	137	60.033	60.035	60	55
Cluster-15296.0	TCCATTCTCGTGGGAAAGGC	GGTTGTAGAAGCCCAGCCTT	206	60.035	59.962	55	55
Cluster-15297.0	CAAGCCAGGTTGACTCGCTA	GGGTTCGGGTTGGCTTAGAA	115	60.037	59.963	55	55
Cluster-1530.0	ACGATGGCCAAGTGGTACTG	CAACCCAAACAGAAAGGCGG	267	60.036	59.968	55	55
Cluster-15301.0	TCCCGTCACTCCCACCTATT	GAGAAAGGGAGGAACCAGGC	170	59.958	60.035	55	60
Cluster-15303.0	TTTGAGAATGTGGTGGGCCA	TCGTGCACTGCATTCCTCTT	124	59.813	59.965	50	50
Cluster-15307.0	ACGTCGGCAACACATGTACT	CGACTCAACGTCAGGGGAAA	166	59.967	59.967	50	55
Cluster-15316.0	CTGTTTATCCCCCACCTCCC	CGCAATGACATTCCAAAGGCA	225	59.449	60.068	60	47.619
Cluster-15317.0	GCAGATTAGGTGGCCCATCA	CATTGCAGGAGTCTCCCGTT	119	59.817	60.036	55	55
Cluster-15328.0	TTCCTGAGGATGGACCGGAT	CCTGATCGAACGCGGATGTA	149	60.031	59.97	55	55
Cluster-15329.0	TGGCAAAGGAAGACGAACCT	GAGGGACTGAAGGCAAGCAT	205	59.528	60.035	50	55
Cluster-15331.0	TCCCTCTAGGCCAAGCATCT	TTTTGTCTGGCAAGGGTGGT	143	60.031	60.033	55	50
Cluster-15333.0	GCAAGTTCTGTTCGCAAGGG	TGAGGGAATTGTCGTGGGTG	136	60.04	59.964	55	55
Cluster-15351.0	CCGACTTTTAGTTCCCGCCT	TGATGAAGTGTCTCGGGAGT	286	60.037	58.075	55	50
Cluster-15353.0	AGGTGGAAGGGGAAGGAGTT	GCACCAACTCGAACACAACC	189	60.104	59.971	55	55
Cluster-15354.0	AAACTAGCCGACTCGTGAGC	TTGATCGGAGCTAGGGGTGT	159	60.109	60.325	55	55
Cluster-15356.0	TTCCCTTGCGCGAAAAACTG	CTTATAGGCTCTCCTGCGCC	291	59.97	60.038	50	60
Cluster-15359.0	GCAGCCAGACTAGCATCCAA	TCTAGCTGGGGCATGGTTTG	159	60.108	60.034	55	55
Cluster-15362.2	GAACTGGCTTCAGGCTGGAT	TAAGACTGGCCACACGCAAT	137	60.035	59.964	55	50
Cluster-15362.3	CCATCTAAGCCCCACTTGAGT	TCCATCGATGTGGCACCAAA	165	59.438	59.963	52.381	50
Cluster-15366.0	CCCCAATGCCCAAATCTCCT	ATGGGGGAGAAGGTGATCGA	290	60.032	60.031	55	55
Cluster-15366.1	TGTCGTCAAAGGCGTGAAGT	AGAGAAGGGGAGGGAGCATT	104	60.179	59.955	50	55
Cluster-15370.0	CAGCGACGATGACTCCTCTC	AGGACGACGTTGACAGTGAC	128	59.971	59.97	60	55
Cluster-15370.1	AGATAGTGCAAAGCTGGCCC	TCGGGTGTTTTACGTGGTCC	132	60.395	60.25	55	55
Cluster-15373.0	TGCAGTTGGGCTGTTTATTGC	CATCTTCGCCACTCCTTGAGA	124	59.999	59.794	47.619	52.381
Cluster-15376.0	TTGAGACCAGGCTGCAGATG	CGATCATGGCGTTCTGAGGA	155	60.036	59.897	55	55
Cluster-15379.0	GAATCAGCAATGGCAGCCAG	CCGATTGGCCCAAACTCTCT	105	59.898	60.035	55	55
Cluster-15383.0	CTCCTTTATGCTCGTTGCGC	AGGGATCGATTTGTGCTGCA	288	59.973	60.035	55	50
Cluster-15385.0	TTGGCTTTGCGAACAAGACG	GCGGCGATCAAAGATCCAAC	281	59.971	59.972	50	55
Cluster-15387.0	AATCGAATGCCCTGCTCTCC	TGGCCGATTGGTTTTGCAAG	129	60.179	59.967	55	50
Cluster-15387.1	CGAACGAGAGATCATCGCCA	CAAGTTCTCACCCCATGCCT	201	59.971	59.961	55	55
Cluster-15395.0	TCGAGGAGGTCCATTCCCAT	CGGCTTCAAGATTGGGAGGT	242	60.031	60.035	55	55
Cluster-15397.0	ATGTGCATTCTCGTGGTCGT	CAATCAGATGCCGCAGTTCG	112	60.037	59.973	50	55
Cluster-15399.0	AGCCGCTTCGTTTCCAAAAC	TCAGGTTAGCGGGTTGACAC	228	59.97	59.966	50	55
Cluster-15404.0	GGTAATCGAGGAGGAGCAGC	AGAGCTGCTTTCTTGGGTCC	135	59.967	59.963	60	55
Cluster-15407.0	CGACAGCAAGTGCAAAGCTT	GCAACACCACATGCCCATTT	197	59.97	59.965	50	50
Cluster-1541.0	GCTGCAATTCGAGCAAGCAA	GCTTGATGAGCCAACAAGTCA	265	60.388	59.118	50	47.619
Cluster-15419.0	TCTTTCACTAAGCTCGCGCA	GATCAGAAGCCATGGCCACT	283	60.039	60.107	50	55
Cluster-15427.0	TGGATGCTCGATCGAGGAGA	TGCCCATACCCGAAATCCTG	110	60.179	59.817	55	55
Cluster-15427.1	AGTTACCTTCACGCAAGCGA	CCGCTCAGTTCGATCCCTAC	296	59.967	59.969	50	60
Cluster-15429.0	GCAGGGTGAGAAACGTACCA	TGATCTGCGCCTACTGTTGG	146	59.966	60.108	55	55
Cluster-15429.2	AGAGCCTTGCCAATGTACCC	CCTGTGGGCTTCAATGTTGC	207	60.034	60.038	55	55
Cluster-15429.5	AGAGCCTTGCCAATGTACCC	CCTGTGGGCTTCAATGTTGC	207	60.034	60.038	55	55
Cluster-15433.0	AGTAGGAGACTGGAGCAGGG	GTCGAGAGCAGCCTTCACTT	183	60.033	60.038	60	55
Cluster-15437.0	GCCCGTACCTCATCTCCATG	CACGATCTGTCTACCGGAGC	119	59.966	59.97	60	60
Cluster-15440.0	TTACCTGTGCTTGCTGGGAG	CCCTCTTGGTTTGCACAAGC	120	59.963	59.967	55	55
Cluster-15443.0	ATCCCCTCCCTCTTCTCCAC	CAGCTAGGGGAGGGGTTTTG	125	60.031	60.034	60	60
Cluster-15446.0	CCTCACCCAATGCAACAAGC	GTGTTGCAGCAAACGGGAAT	102	60.038	59.968	55	50
Cluster-15447.0	GTGGGGCCTAGGGTTTTCTC	TCAAGACCTTTGGCGAGGAC	210	60.034	59.965	60	55
Cluster-15451.0	TGGAAGTGGAATGGCACCTC	AACGCGTCCAGTAAACCGAT	103	59.962	60.038	55	50
Cluster-15453.0	TCTGAAGTTTCTGGCGCCAT	CGCCTCGTTACTGACAACCT	103	59.963	60.039	50	55
Cluster-1546.0	GGCCATCCTTTTTGCAGGTC	CCCCGGAACCAGAAGAGAAC	244	59.753	60.036	55	60
Cluster-15461.0	GAGGACAGGTCAACGCAAGA	AGCCAACCATCCGTCAACAA	137	59.966	60.179	55	50
Cluster-15468.0	ACGGCCTCCTTCTACTCCAT	CGCCATCAGCTGTACCATCT	291	60.032	59.894	55	55
Cluster-1547.0	CAGCACAGCAGCTCCATAGT	GCAGCTGTCGGTAAAGCATG	116	60.108	59.902	55	55
Cluster-15475.0	CAAGCTCCGTTCACAGACCT	TTTGCAGCTGCTCGGTTTTC	249	59.966	59.969	55	50
Cluster-15478.0	TGGCTCTCGTCTCTTCCAGA	CGCTGATGAAGATCGCAACG	125	59.962	60.044	55	55
Cluster-15480.0	GGTCAAAACGTTTCCCTGGC	TGGATAAGGAGACGCAGGGA	276	59.968	60.033	55	55
Cluster-15481.0	AATGGCAAAAGCCGCAATGT	TGGTGAAGTGCTGCTAGTGG	259	59.965	59.965	45	55
Cluster-15483.0	ACAGGCTGTGAGTTCGAAGG	GTGGTCGGAAGAAGAAGCCA	290	59.966	59.965	55	55
Cluster-15487.0	GTGGCTTCAACTGCTGAACG	GTGGGTGGAAGTAGGCGAAA	128	60.041	59.964	55	55
Cluster-15488.0	GAAAAGCTTTGCTCTGCCCC	TTTGAACTGTGCAACCCCCT	177	60.038	60.033	55	50
Cluster-15488.1	TTGACGGGTGGAAGGCTTAC	TTTGAACTGTGCAACCCCCT	173	59.964	60.033	55	50
Cluster-15488.2	TCAAACTTACCACCTCCGCC	GTGGAGGAGGTTTTCGAGGG	143	59.964	60.036	55	60
Cluster-15488.3	TTGACGGGTGGAAGGCTTAC	TTTGAACTGTGCAACCCCCT	173	59.964	60.033	55	50
Cluster-15491.0	AAAGCCCACTCGAAGACCTG	TGCTAACTGCGCTTAGGCTT	142	59.965	60.036	55	50
Cluster-15496.0	GCCAAGATTTTATCCCGTCGC	AGGCCGTGTGCTTGTTCTTA	151	60.003	59.892	52.381	50
Cluster-15498.0	AAGCACGGTATTCTGCCACA	AAATCCTGGGATGGCTGGTG	116	59.964	60.033	50	55
Cluster-15500.0	GTTCGATCGGTCCCCAATGT	AATCACCAATCACGGGGACC	170	60.108	60.034	55	55
Cluster-15504.0	CTTGAGGAGGCAAGAAGGCA	TGAGTCCCATTCGCAGCTTT	156	59.963	59.963	55	50
Cluster-1551.0	CCTCTCCGGTGGCATATTCC	ATGACGCTGCGGTACAAGAA	141	59.965	60.038	60	50
Cluster-15510.0	CGCGGAAATGAGGAGTCGTA	CGCAAAGAAACCCTAAGGCG	119	59.9	59.832	55	55
Cluster-15517.0	AGATACTGCGCCATCAGCTC	AGCTTCTTGTGTCCTCACCG	300	59.967	59.966	55	55
Cluster-15518.0	GCGTCGGATTTTGATCCAGC	TCTCGCCAAATGGAGCTGTT	143	59.972	59.963	55	50
Cluster-15523.0	AAGGTTAACGAGGGCTTGGG	CACACGAATCCACACCTCCA	122	59.962	59.965	55	55
Cluster-15525.0	GAGGCTTGGCTTGAGCAAAC	GACAAACACCCCCTGACCAA	150	60.039	60.106	55	55
Cluster-15526.0	CAGAGCGTAGAGGGTGACAC	AGCTACTTGACATTGTCAGGGT	133	59.829	59.36	60	45.455
Cluster-15540.0	CCTCACCGCTTGCTTCCTAT	TTAGCTAAGAACAGCCGCCC	140	59.821	60.108	55	55
Cluster-15542.0	ATCAATGCTGGATCTCCGCC	GAGCCTCTGTAGCTTCTGTCA	142	60.251	59.178	55	52.381
Cluster-15546.1	CTCTCTCTTTCTGCCTTCCGT	GGCGGTTGATTTAGGAGGCT	102	59.452	60.107	52.381	55
Cluster-15549.1	TTGGAGGCCAACCAACAACT	ACCTGTCTGCTGGAACGAAG	285	60.033	59.966	50	55
Cluster-15550.0	GCCATGACTAAGGATGGGCA	ATGGAATAGGCAAAGGCGGT	115	59.817	59.741	55	50
Cluster-15551.0	CAGTCCAAGAGCTGCATGGA	CAGAAGAGAAGGCCATGGCA	284	60.036	60.035	55	55
Cluster-15554.0	TTGGGTCCAACATGCATCGA	GCCAATCTCTAGATGCCGCT	199	59.963	59.965	50	55
Cluster-15557.0	GACGGGCTCCTGTTTCTCAA	AAAGACTCCGCCTCCAACAG	235	59.965	59.965	55	55
Cluster-15559.0	GCAATTGGCGGAGGAAGAAC	TCAGCAATGCCTTGACGAGT	131	59.829	59.965	55	50
Cluster-1556.0	AGAGGGGGTGGCAGATATGT	GCATTAGCATTGCGCAAGGA	181	60.03	59.899	55	50
Cluster-15572.0	CGGATGGAGAAGTCGGGATG	CAAGCCTTTGGTTTCCGTGG	284	59.967	59.968	60	55
Cluster-15578.1	ACGGAGAAGTGCAAATCGGT	TGAACTTGGAATGCGGTCGA	210	59.965	59.966	50	50
Cluster-15581.0	GAAGGCAAAAGGGGAAGGGA	TTCTCGGATGGCATTTGGCT	186	59.886	60.034	55	50
Cluster-15584.0	TGCGCGCTGAAAATAATGCT	GCCCCATTATCGTTGTCTGC	182	59.549	59.337	45	55
Cluster-15589.0	CGATTTTAGCGCTCACCGTG	ACAACCGCATCCAAAAAGGC	155	59.975	59.967	55	50
Cluster-15590.0	AGAGAGCAAATGGCCTTCACA	CGCCTGTTCCTTTGGATCCT	123	59.926	60.035	47.619	55
Cluster-15592.0	GGTGATTGGGACTCCAGCAA	TCCCACTTCCCGATAGCTCA	106	59.962	60.033	55	55
Cluster-15593.0	TGCTTCAGCTCGGCACATAA	GGGTTCGAGGCTATGTGGTT	235	60.036	59.748	50	55
Cluster-15596.0	TGGAGTCAGCTTCTGCACTG	TCCCAGCTATGATCCACCCA	193	59.966	60.03	55	55
Cluster-15597.0	TGGAGTCAGCTTCTGCACTG	TCCCAGCTATGATCCACCCA	193	59.966	60.03	55	55
Cluster-15605.0	ATTGAGGGAAAGGCCTGCTC	TGTTCCCAAGTCGTGCTCTC	203	60.034	59.966	55	55
Cluster-1561.0	TGGATTGATGCCACGGTCAA	GGACAAAACGCGAAGGACAC	120	59.963	60.042	50	55
Cluster-15611.0	CAAACCAAGAAGCCACCGAC	AGCTCTCCCAATTCCAAGCC	237	59.689	60.034	55	55
Cluster-15612.0	ATCAGCGGGAACTCACTTGG	TCAAAGCATACGCCACTCCT	125	60.036	59.387	55	50
Cluster-15617.0	GCGCCTGTATCAGATGACGA	GGCCGAGGACGATGAATCAT	180	59.969	59.966	55	55
Cluster-15623.0	ACTTTCGACTCAGGTGGCAG	CTGGGCCTGACACATGATGA	167	59.966	59.746	55	55
Cluster-15626.0	TACCCAAGCCATTGTCCAGC	TCTCCTTCCCAGTAAGCCCT	169	60.323	59.582	55	55
Cluster-15631.0	CATGAAATCGGCGACAAGGC	GGGAGAGGGAGATGGAAAGC	116	60.248	59.528	55	60
Cluster-15635.1	TCCGGTCACCCTCTTCAGAT	TTGGGGCAAGCATGGATGAT	100	59.959	60.032	55	50
Cluster-15639.0	GATCCGTCCACTCCCGAATC	CCTGGTTAACTCAGTGGCGT	122	59.968	59.965	60	55
Cluster-15643.0	GCTGGAGGAAGCCAAGGTAG	CGAGCCTGTCAGCTTACCAT	181	60.107	59.823	60	55
Cluster-15656.0	ACGGCCCGAAGTTCTTCATT	ACAGAAGGAAAGGAAGGCGG	202	59.964	59.963	50	55
Cluster-15657.0	TCAGCTGCTTCGTACTGCTT	AACCGAACTGCAGAGCACTT	283	59.682	60.179	50	50
Cluster-15659.0	AGAGGAGGAGAGGGCTGAAG	TCAAAACCCATCCGCTCGAA	124	60.032	59.964	60	50
Cluster-1566.0	CGCAAGTTCACTACACCACC	TGGGGTGTGTGTGTGTGAAA	300	59.134	59.962	55	50
Cluster-15661.0	TAGGATGCTCCACAGTTGGC	TGCCTGTGCAGACTATTGAGA	150	59.747	59.098	55	47.619
Cluster-15668.0	AAACATTGGGCACGTGCTTC	TTGGAGTGACCCCAAAACCC	151	59.968	60.106	50	55
Cluster-15679.0	CACAACCCATAAGCTTGCACC	CTCTCTTCGGGGTGGGAAAC	271	60.068	60.036	52.381	60
Cluster-15682.0	TGTCCTTCCCAATTTCGTGA	GTCGGAAGGCACAAAACTTCA	244	57.059	59.326	45	47.619
Cluster-15683.0	TCGGTTTGGATGCAGCTGAT	ACTACCTATCCAGCCACCGT	253	60.035	60.032	50	55
Cluster-15688.0	CCCACAAAGACACCAGGTGA	TCCTCACACTGGTCACCACT	100	59.817	60.399	55	55
Cluster-15698.0	CCGTCTGGTCCAATTCCGAA	CACGATTTACTACGGCGGGA	269	60.037	59.899	55	55
Cluster-15702.0	TGGCATGCGGAAGAAAGAGT	CTCTCACGTGATAGCCGCAT	239	59.963	59.969	50	55
Cluster-15706.0	CGCTAACGCCATCAAGTTCG	AGCAGGTCTAAAGCGGGTTC	198	59.975	60.036	55	55
Cluster-15708.0	ACATTCCTCCATCAAGGCAA	GGCTTGATGTTGTTGCTGTGT	223	57.095	59.932	45	47.619
Cluster-15713.0	CGCGGGTTCTTCTCTCTTGT	ATCCCCACTTAGGCCATTGC	176	60.038	60.106	55	55
Cluster-15719.0	TGGCACCCACAAAGGCATAT	CGCCCAAACCACACAAGTTT	297	59.959	59.825	50	50
Cluster-15724.1	CCAAGTCTTTTGTCAGCCGC	GAGAAGACCAACCACGTCGT	220	60.04	59.968	55	55
Cluster-15735.2	TCCACCGCATGCGATAAACA	TGTTGGGTCATGGGCTTCTC	116	60.392	59.962	50	55
Cluster-15737.0	GACTTTGCCGGAGTTGAGGA	GTTCAGGTTGGCCCGAAAAC	218	59.965	59.968	55	55
Cluster-15751.0	TTCCAGGCGTTCACACTCAT	ACACGCCAACACTTGAAGGA	296	59.604	60.107	50	50
Cluster-15752.0	AGCAATCGGAGCACAGGAAA	CGGCTTTGAGGCTTTCATCG	257	59.963	59.902	50	55
Cluster-15767.0	ACCTGCGCACTGCTTATCTT	TATGGCCTCCCTCCGAAGAA	274	60.036	60.032	50	55
Cluster-1577.0	CCATGCTCTGATGTCCCCAT	GCCAGTGTTAGGCCAATGAC	124	59.523	59.189	55	55
Cluster-15770.0	GTGTGCAAGCATCCACTGTG	AGATGCCAGTTCGCAATCCA	205	60.04	60.035	55	50
Cluster-15770.2	GTGTGCAAGCATCCACTGTG	AGATGCCAGTTCGCAATCCA	135	60.04	60.035	55	50
Cluster-1578.0	ACTCCAGCAGTGAAGCAGAC	CTTCCTCCAGGCCTCTTTCC	269	59.965	59.746	55	60
Cluster-15782.0	ATGAAGGCCCTGAACAAGCT	GGTGGTTTCTGGTAGTCGCA	252	59.593	59.966	50	55
Cluster-15783.0	TCGCACGATCTCGCTCTATT	CTGCACACACACACACACAC	114	59.055	60.179	50	55
Cluster-15784.0	TGCGTTGTGTGTGTGAGTTT	GCTGCAGCAAAACGATGACA	292	58.839	60.04	45	50
Cluster-15786.0	GAGGAGAAGGAACGTGGCAA	TGTTTCTCTCTCTCCCCCGT	258	59.965	59.885	55	55
Cluster-15791.0	GCCGATGGTGCCCTAGTAAA	GATTGGGGTCTTCTTGGGGG	173	59.821	60.033	55	60
Cluster-15793.0	TTGAATCGCACTTGGGTCCA	GCTTCCATAGCCACAGACACA	199	59.89	60.339	50	52.381
Cluster-15793.1	GGCCGTGGTCTTGGTCTTAA	ATCCAGTCCCTGCTGATCCT	117	59.964	60.03	55	55
Cluster-15797.0	AAAAGGCCCACTTGGATGCT	ACCTTTTTGCCGGAATCCAT	185	60.179	58.063	50	45
Cluster-1581.0	GCCAGGAGGGAAGCAGAATT	TTACGCACAGCTTTGTTGCC	211	60.034	59.97	55	50
Cluster-15810.0	CGTCCCCTTTCTTCGGACAA	AAGTCTTCAGGAAGGTGGCG	227	59.966	59.965	55	55
Cluster-15818.0	GCAGTTCCACGGAGACTTGA	TGCCATGTTTGCTTCACGTG	118	59.966	59.969	55	50
Cluster-15822.0	CGCACACAACGCATACACAA	CTTCCTTCCTTCCTGCTGCA	254	60.042	59.963	50	55
Cluster-15826.0	ACTCATCCTCTCCCCCTTCC	TGGCCTGTTGTCTTCTCGAC	230	60.031	59.966	60	55
Cluster-15828.0	TAACGTGGTCGGTCTTCTGC	TACCCTAACCCTCGCCTCTC	293	60.039	60.106	55	60
Cluster-15830.0	GGGGAAACTCAAGTCCAGCA	TCTACCGTGGACTCTCCTGG	183	59.89	60.034	55	60
Cluster-15831.0	GTGGTGGAGGAGGTTTGGAG	AGCACTCTAACACTTGCCCG	113	59.963	60.321	60	55
Cluster-15832.0	GTCGCGAACAAAGAAGCTGG	GTCTTCATCCCGCAATTCGC	223	60.111	59.972	55	55
Cluster-15833.0	CGATAGTGGCTAGGGCATGG	TCTTCCTCTGCACATGCTGG	141	60.037	60.036	60	55
Cluster-15835.0	ATCGGGAAAACTCCTGCAGG	GGATGTGCGCGTATTTGGTC	204	60.035	59.972	55	55
Cluster-15845.0	GAGGTTCTTTCGTGGTCGGT	GCACCTGCAAGCAAGTCTTC	246	59.967	60.04	55	55
Cluster-15846.0	AGAGAAGAGGTCGGAGCCAT	TTTCAGCCACCTTCCCCATC	243	60.033	59.96	55	55
Cluster-15854.0	CTGTTGGCTGCTTGGTTTCC	GGACAACAAGGCAACCGAAC	109	59.967	59.97	55	55
Cluster-15862.0	CCGCACCTCAACCAGAAGAT	AAGGCACCACCCTCCAAAAA	148	60.036	60.032	55	50
Cluster-15865.0	ACGTTGACAAAGATGAGCCCA	GGGGAGTGGCTTTATTGGCT	160	60.203	60.033	47.619	55
Cluster-15873.0	CTGCTGCTTCCAGAATCCCA	CCGCATTATCGGCACAACTG	230	60.035	59.972	55	55
Cluster-15876.0	TGCAAACCGTATGGACACCA	GCTCTGAAGCCAAGCAACTA	126	59.891	58.186	50	50
Cluster-15880.0	CACCACACCCAGACTTTGGT	TCATCACTGCTTCAGCCGTT	144	60.107	59.965	55	50
Cluster-15884.0	TGCCGATTCAGGAAGGATCG	TATAACGCCACATGGGAGCC	128	59.895	59.892	55	55
Cluster-15885.0	GAAAGCAGCTTTGGCCTTCC	AAGCATGGGCCTGCATACTT	109	60.038	60.033	55	50
Cluster-15886.0	TCCCTCTAGGCCAAGCATCT	TTTTGTCTGGCAAGGGTGGT	143	60.031	60.033	55	50
Cluster-15889.0	AAATGAACGAGGAGGGCCAG	TGGTTCACTGTCCTCGATCG	107	60.035	59.474	55	55
Cluster-1589.0	CCCCATCCACGGACTTTTCA	CGTACCCTCCTTCCAACCAC	258	59.962	60.037	55	60
Cluster-15897.0	GAGCTGACATCGCTAGCCAT	GTGGCGTTGTCCTTTTGCAT	121	59.967	59.968	55	50
Cluster-15907.0	AGTCGTGCTTGCTCCTACAA	AGCATGGACCATTTGAGCCT	245	59.32	59.666	50	50
Cluster-1591.0	CATGCGAACAGGGAGCAAAC	GCCGGATCTCCTTCCTTAGC	233	60.11	59.966	55	60
Cluster-15914.0	GGAGAAGCCTGTGATGTGCT	TTGTGAGCCCTGACTCGTTC	160	60.036	59.966	55	55
Cluster-15915.0	ACTGGCTCCAATGGTTGTCA	AGGGATGGCAAGTGCAGAAA	114	59.522	59.887	50	50
Cluster-15919.0	GAAACTTGAGGTCCGAGGCA	CCCTTTGTCATTTCCACGCG	170	59.965	60.11	55	55
Cluster-15923.0	CTTTGGAAATGCTGCTGCGT	CGGGTGGCTTTTCATTGAGC	230	60.039	60.109	50	55
Cluster-15925.0	CCTTTGAGCTCAGCCAAGGA	GCACTGGTGAAGGAGACTCC	205	59.963	60.037	55	60
Cluster-15925.1	CCTTTGAGCTCAGCCAAGGA	GCACTGGTGAAGGAGACTCC	205	59.963	60.037	55	60
Cluster-15925.2	CCTTTGAGCTCAGCCAAGGA	GCACTGGTGAAGGAGACTCC	205	59.963	60.037	55	60
Cluster-15925.3	CCTTTGAGCTCAGCCAAGGA	GCACTGGTGAAGGAGACTCC	205	59.963	60.037	55	60
Cluster-15928.0	TGCGCATTAGATGTCAGCCT	GAAAGTCCTGGCTGTTGGGA	299	59.821	59.89	50	55
Cluster-15931.0	GGGAAGGGCGGATATCACTG	GCCCTCAAGGTGAAGAGCAT	136	59.965	60.035	60	55
Cluster-15936.0	TCGCTTAGGCTTTTGCTCCT	ACCTTTCCTCCTCCTCCTCT	144	59.675	58.902	50	55
Cluster-15937.0	ATTGGTCTCTGAACGCCGTT	AACTTGGCGACCAACGAGAT	103	59.965	59.965	50	50
Cluster-15941.0	GGAGGTCGGGGCAAGAATTT	GGGCTTGTTTGGTTGTTGAGA	177	60.323	59.246	55	47.619
Cluster-15945.0	CAAAACCCTCTTCCCCCTCC	CGGGTCTTCTCTGTTTCGCT	260	59.96	60.038	60	55
Cluster-1595.0	GGGCCGGCGAACAAATATTC	GCTGGAATGCTTGACCTTGC	191	59.97	60.109	55	55
Cluster-15952.0	TTGCACAGCTTACCGCAAAC	AATATCTCATGCCCGCCTGG	129	59.97	59.963	50	55
Cluster-15953.0	ATGGTGGAGGCAAGATGGTG	CCCTTTGGAGCTCACCCTTT	238	60.034	59.887	55	55
Cluster-15958.0	AACGATTGTTTGGCCTGTCG	AAAACGTCACGAGCCATTGC	175	59.409	60.04	50	50
Cluster-1596.0	GTCGAAGGAGGCGAAGTCAA	CTCTCCTTCGCTACTGCTCG	139	60.039	59.971	55	60
Cluster-15962.0	TCTCCAGCATTTCCTTGCAT	GCCTCAATAAGTGTGAACTGCA	104	57.48	59.186	45	45.455
Cluster-15966.0	TCTTCTGCTGCAATCCCGTT	TCATCTGCGCCATGGTTCTT	181	59.963	60.035	50	50
Cluster-15969.0	GAACATCCGCTGTCCAGGAA	CCAGAGAAAGCTCCGCTCAA	292	60.036	60.037	55	55
Cluster-15973.0	CAAGGGCCAGCAGTTCCATA	TGGTTGGCCTTTTGCATGTG	178	60.034	59.894	55	50
Cluster-15974.0	ACTTTTGTTGGCTGGCCTCT	TCTGTTCCAACTCTGGCGTC	119	60.106	59.966	50	55
Cluster-15977.0	CATCATCACTCGGAGCTCCC	CATTTTCGACTGACGGGGGA	116	59.967	60.037	60	55
Cluster-15980.0	ATTCCCAGGATCCGACCTCA	GGTCGCCTTCACTGAGTTCA	281	60.031	59.966	55	55
Cluster-15981.0	CCTCCGAGCTAACAGAAGGC	GAGCCGTGTTCCATGGAAGA	168	60.179	60.036	60	55
Cluster-15983.0	CTGTCACCAGCACCCACTAG	GGCTGCCATTTTGATGCGAA	213	60.037	60.109	60	50
Cluster-15984.0	ACGCACCATTGGATGTTCAA	TGCTTGGTCATTTTGCTAGCG	188	58.385	59.8	45	47.619
Cluster-15988.0	AGGATCCTTGTCTGAAGCGC	TCACAAGAGCTGAACGCACT	133	60.108	59.895	55	50
Cluster-15995.0	GATCGGTTTCTATCGGCCGT	ATCTTTACGCTCACCGGCAA	111	59.968	60.037	55	50
Cluster-15996.0	TAGGAGGAGAGGTTGGGTCG	TTGCTTGCGACTGAGCCTAA	296	60.033	59.965	60	50
Cluster-1600.0	CTCCAGGGTCACACATTCCC	TCGACACTTTTCAGAGGCGT	128	60.035	59.612	60	50
Cluster-16001.0	CCTGCAACCTCTGTCGACAA	TCTCACCCCCTTCTGTTCCT	100	60.25	59.806	55	55
Cluster-16002.0	AGATCCGAGCCACCATCAAC	CCCCTGCTGGATGTTTGCTA	231	59.821	60.034	55	55
Cluster-16005.0	ATTGCAGCTCAATTCCGCAC	CTTGGCCAGCCTCCTATACG	200	59.828	59.966	50	60
Cluster-16006.0	GTCCCATCTACTTAGCCGCC	ATGTAAGGCCGGTCTAGGGG	122	59.966	60.763	60	60
Cluster-16006.1	TGGATCCCTTGTACACTTTCAA	AGCAGACATTTCCTTGCTGT	131	57.284	57.717	40.909	45
Cluster-16009.0	CCAACAACACCACCACCATC	AGAAAGGGCTCCACTTTGCT	113	59.327	59.52	55	50
Cluster-16013.0	AACACCTATGCGCAGGAGAC	TCCGCATGCAAACTGAGCTA	101	60.108	60.036	55	50
Cluster-16019.0	TAGAAGGGAGGAGCAGTGCT	TTGCATCAATGGTCCACGAGA	100	59.958	59.997	55	47.619
Cluster-16020.0	TAGGCAACACAAGGTCGCAT	GAACTCCAGCCCTCAACCTC	176	59.964	60.036	50	60
Cluster-16021.0	TTTGTTGGAAGGCCTGTGGT	CCTTGAGAGATGTGCAGCCA	127	60.033	60.036	50	55
Cluster-16022.4	GCAGCTCAAGAGGAAACCCT	TCCAGGTGGAATATGGGGGT	164	59.963	59.953	55	55
Cluster-16023.0	ACAGCCCATTCATCCTCAGC	GCCTGGTAGTGAAGGTCCAC	228	60.107	60.036	55	60
Cluster-16026.0	CGAAGTCATCGTAAGTCTTGGT	TGCACAGGCTAAGTTTCTGTCT	181	58.165	59.895	45.455	45.455
Cluster-16027.0	GATCCAGGCTCCAGATTCGG	TTCCTGTCTCAATGGCCGTC	107	59.965	60.036	60	55
Cluster-1603.0	ATTCTTCCAGAGCTTGCCCC	TCCCACCACATGCGATCAAA	154	60.034	59.963	55	50
Cluster-16037.0	GGTTGTGGTCTTGAGGGTGT	GTGGTGATGGCCAGAACTGA	200	59.817	59.963	55	55
Cluster-16038.0	GTCACAGGCCTTTTGCACTG	TGCTGCACCGATCTGTGATT	197	59.969	60.036	55	50
Cluster-16044.0	TTGAAGGCCGCACTCATTCT	GCACTGCCCTCTCTCAGTTT	174	59.963	59.964	50	55
Cluster-16044.1	CATCTGCTTGCGGGAATTCG	ATGGGCAGCAGCAGAAAGAT	294	59.971	60.033	55	50
Cluster-16044.2	ATGCAGGCATGTTGTGGAGA	AGGGTCGAACCTATGCTCCT	121	59.961	60.032	50	55
Cluster-16047.0	ATGACGTTGCACGAAGTTGC	TGCCTCACATGCGGGTAAAT	154	60.041	60.035	50	50
Cluster-16048.0	GAGATCAGGAGCTGCTCGTC	GGACATCGGCTAGATCGCAA	247	59.969	59.968	60	55
Cluster-16051.1	AGGGATAGAGAAGTGAGGGAAA	TGGTTGCATGACTATCTCCTTT	181	57.646	57.425	45.455	40.909
Cluster-16061.0	TGCAGCTGGTTTCTGAGAGG	AGGGGAGCACTGATTTCTGC	215	59.964	60.035	55	55
Cluster-16065.0	ACGGTGATTGTGGATTGGACT	CAACAAGGCTTCGCACACAA	294	59.649	59.9	47.619	50
Cluster-16066.0	ATGATGCATTCAGCCCAGCT	TTCCCCTTTGATGACTGGGC	272	60.106	59.96	50	55
Cluster-1607.0	GCTGGGTATCTGGGCTTTGT	TCCATCGTGAACCACATGCA	253	60.034	59.964	55	50
Cluster-16076.0	GGTGCATTTGGGATGCTGTC	GCAGGCTGCGAACATGAAAA	111	59.826	60.039	55	50
Cluster-16077.0	AACCGCAATGTAGGCCTCAT	CGTCCTTACCACAAGAGCCA	220	59.744	59.68	50	55
Cluster-16082.0	TCCCTTTTGGTGCTCTCCAA	CGCAATGCTACCACACGATG	207	59.15	59.973	50	55
Cluster-16086.0	CCTGCTTCCAACAAGGTGGA	TCGGAGTGACTAGGGTTGGT	106	60.179	59.886	55	55
Cluster-16091.0	TGCTTTGGACCCCTTAGCTG	GGAGCCCATCACATTCCACA	118	59.962	60.034	55	55
Cluster-16093.0	CTTGATTCGCACACTGCTCG	AGGTGAAGTGGGCAGAATCG	116	59.906	60.036	55	55
Cluster-161.0	GGCTGGTCCGCTTATAGCAT	AAGGAGAAGCCAGTAACGCC	141	59.965	60.036	55	55
Cluster-16100.0	TGAGATCTTCCTCCACGGGT	AATTGCCGTGTACCCCCATC	135	59.959	60.395	55	55
Cluster-16103.0	AGCTTCCTCCATCCCAAAGC	GTTTCGGTCTGCCTAGCCTT	242	60.034	60.036	55	55
Cluster-16104.0	GCAACGCCAATTCGAAACTT	TCCGGGGGCATCTGTAGAAT	118	58.234	60.4	45	55
Cluster-16107.0	GGGGCAACTGATCCATACGT	TCTGGATGCTGCATGCTTGA	267	59.82	60.035	55	50
Cluster-16115.0	TAAGACAGTTGGGCTCACGC	ACACCAATTTGTGCTTGGCC	270	60.32	59.893	55	50
Cluster-16117.0	AAGTGATCATAGGAGCGGCG	GAGATGGAGTTTGCGGTGGA	170	59.967	60.036	55	55
Cluster-16118.0	ACTGTGCATGGGCTGAACTT	AGCCATCTCCCTGTCATCCT	165	60.179	60.03	50	55
Cluster-16123.0	ATCAGCATCTCCCCAGACCT	AGCAGGGAGGGTAAGAGAGG	112	60.03	60.032	55	60
Cluster-16126.7	AACGTGCGCTAGAACAGTCA	CCTTCGTGGAGGAAAGTGCT	162	59.968	59.965	50	55
Cluster-16127.0	CTGTTGCCACAAGTGTCTGC	AGAAGTATCCCATGCGCAGG	109	59.97	59.893	55	55
Cluster-16128.0	GGATTCGGCATCGACTTTGC	ATCCACTGCGAAGGATGCAA	126	59.972	60.035	55	50
Cluster-16135.0	CCCTCTGTGAGATAGCTGCAG	GAGGTTGTGATGCAAGGGGA	290	59.931	59.962	57.143	55
Cluster-16136.0	ACGGCTCAAAGATGGAAGCA	TTCATCATGCAGCACGTCCT	245	59.963	60.036	50	50
Cluster-16137.0	ACGGCTCAAAGATGGAAGCA	TTCATCATGCAGCACGTCCT	245	59.963	60.036	50	50
Cluster-1614.0	AACGTCGCAGGTTCGATCAT	ACACCTTCATCCTCACTTGCA	221	60.109	59.579	50	47.619
Cluster-16148.0	AGTCCCCCTCCAATACCCTC	GTGGACAGAGCAGGAAGACC	110	60.03	60.037	60	60
Cluster-16151.0	TGGCGTTTCAAACAAGAGCG	AGACCCCTGCAGCAAATCTC	285	59.971	60.035	50	55
Cluster-16163.0	TCGAGAAGAGCCATTGCAGG	ATCCACACTTGCCGACCAAA	105	60.108	60.179	55	50
Cluster-16164.0	TACTGCAACCCCAGCAAACA	GTGGTTGCATGCCTGTTCTG	234	60.106	60.039	50	55
Cluster-16167.0	CTCCTCCAGCACCACCAAAT	TTGGCGATGATGAGAAGCGT	108	59.961	60.108	55	50
Cluster-16168.0	ACTCATCCTCTCCCCCTTCC	TGGCCTGTTGTCTTCTCGAC	230	60.031	59.966	60	55
Cluster-16174.0	CCCCAGCACAAGGTAGGAAG	TAGCTGGGCAACATACGCAA	256	60.035	60.036	60	50
Cluster-1618.0	CCCGTAAAGGCCTTACAGCT	GACCTACCCGGCTACCCTAA	253	59.748	60.106	55	60
Cluster-16181.0	GAGGCCCAAAGATCCAAGCT	TCTCTTCCCCTTGGTTTCGC	162	60.034	59.964	55	55
Cluster-16182.0	GTTGCTTGCTGAAATCCCCC	TGTTTCCGGCACTGTCTTCA	291	59.753	59.821	55	50
Cluster-16188.0	CCCATCTTTCCACCCTCACC	CTACGACGTCACCGGATCAG	293	60.034	59.972	60	60
Cluster-16192.0	GGGAGGATTTTGGCGGAGAA	TGCCGCTCCGATAAAGTACC	177	60.034	59.896	55	55
Cluster-16193.0	CTAAGGGAGGCTCAAGCTCG	CTTCAAGCCCTCCTTCCAGG	137	59.896	60.035	60	60
Cluster-16195.0	CCTTGTCACTGGATTCCTGCT	ATTCCAGCAACCCCGCTATC	231	59.996	60.179	52.381	55
Cluster-16196.1	CCACGTCCCCCTTTAGCTTT	TCCGCCACAATCTTCAACGA	144	59.962	59.966	55	50
Cluster-1620.0	AAAGCTTGTGCGTCTGCTTG	TCCTCAACTGTGTGATGCCC	258	59.97	59.963	50	55
Cluster-16203.0	AGCCAAGCTTAGAGCCCAAG	TTGCTTGAACCGGTCCCTAC	248	60.035	59.964	55	55
Cluster-16210.0	GGAGGACTCGAAGCCCAAAA	CAAGGGACCCAATGCTAAGGA	261	59.964	59.715	55	52.381
Cluster-16213.0	TCAGGGTAAGTGCAGCCTTG	TCCAAGCGTGCACAAAACAC	106	59.963	60.179	55	50
Cluster-16214.0	CAGGTGCCACATGACTTCCA	ATGGAGATCGTGGCATGCTG	104	60.251	60.534	55	55
Cluster-16215.0	TCCCTACATGCTTATCTTGCGT	GTGAAGTGGGAAAAGTGCGT	106	59.566	58.978	45.455	50
Cluster-16219.0	GAGAGCAGCTATTGTCGCCT	AGAAAGGTCAGGCCAGCATC	148	59.896	60.035	55	55
Cluster-16233.0	TAGGGGTGGTGATGGGAGAG	CCACCTCTTGAACGACCTCC	105	60.031	60.037	60	60
Cluster-16237.0	CCTCATTCATGCATGGATGGC	GAAGTGGACCCGGTAAGCAA	106	59.728	59.964	52.381	55
Cluster-16239.0	TAGGCTGTCACTTGCAGGTC	TGAGCCACAGAGCAAGCAAA	151	59.678	60.466	55	50
Cluster-1624.0	CGCTCGCTCAGTTGAGAGAT	ACAAAAGGCATGGCTTTGCT	272	59.9	59.239	55	45
Cluster-16248.1	AATAGAGCAGCCACCCCAAC	TCGCAATGGTGGATTCAGCT	280	60.034	60.035	55	50
Cluster-16249.0	CCGCTGCAAAGAGGCATTAC	AGGGGCAAGGAAAATCCGAG	138	59.901	60.034	55	55
Cluster-1626.0	CCTTTAAAAGCCGCCCCAAG	TCTCTGTGGATCGGAGCTGA	131	59.754	60.034	55	55
Cluster-16263.0	CCACCTACAACTTTGAAGCCG	GTTTGGCCAGCTTCTCCTCT	131	59.465	59.963	52.381	55
Cluster-16268.0	GGTGGTAAGTAGGCGCTTGT	TGGGGTGGCCAGAAATCTTC	186	60.037	59.96	55	55
Cluster-1627.0	TCGAATTCGAACTGGCCCAA	CTCGTCCCGCCTGAATACTC	259	59.964	59.969	50	60
Cluster-1627.1	AGGATCCTCCGACCGTTGTA	GGTCATAGATGGAGCTCGGC	148	60.034	60.038	55	60
Cluster-16272.0	ATGGAACGAAGCCTTCTGGG	GGACGCAGCAGGATCTCTAC	139	60.035	59.969	55	60
Cluster-1628.0	AGGGTCCCCTAGTGAGTCAC	TCGCCAATTCTACGTGCCTT	108	59.959	60.037	60	50
Cluster-16282.0	CCTCAAGGCTGCAAACCAAC	GCAGGGCCTCAGAATGTCTT	112	59.967	60.035	55	55
Cluster-16289.0	TTGCCACCTATAAGCGCAGT	CCAGATGATCAGGGCCATTCA	228	59.748	59.856	50	52.381
Cluster-16291.0	ATGCGCTGATCTGTTAACCT	TGCCCTCTTTAGTGCAGCAA	275	57.301	59.89	45	50
Cluster-16291.6	AACAGGCCAGAGAATGACCG	GTGGGTGGAAGTAGGCGAAA	270	60.036	59.964	55	55
Cluster-16291.7	TATCACCTGATGCACGGCAA	TGACCCAAACCCGTACATCG	216	59.748	60.037	50	55
Cluster-16296.1	GGAGCAGGTGATTCAAGCCT	GTCGTTTCGAACACAACCGG	176	60.035	60.043	55	55
Cluster-16300.0	AACGGGATTATTGCCAGGCT	ACCACGGACATGGGTTTGTT	119	59.741	60.106	50	50
Cluster-16312.0	TGAATGTGGCACATGGGACA	AGCCTCATCTTGGTCGATTGG	262	59.888	60.134	50	52.381
Cluster-16314.0	TTGTCAGCCATGTCACCTCC	TGGAGCAGATTGGGAGAGGA	256	59.963	59.957	55	55
Cluster-16319.0	GGCGGAATTCCTCCTTCCAA	AGAGCGCTCTCATGATCTGC	102	60.034	59.968	55	55
Cluster-16322.0	AGACCATTGGCTCAGTGACG	TATGTGGCCGTGGTTTAGCA	243	60.037	59.675	55	50
Cluster-16327.0	TGTGTTGTTGGTTGGGAGTT	TGAGGCCATTCAGAACGACA	212	57.776	59.315	45	50
Cluster-16335.0	AACGTAAGGAGCAAGGGTGG	TACGAGCTTCTCAGGAGCCT	174	59.964	60.034	55	55
Cluster-16344.0	AAAGGCTAGGGCTATGGGGA	TCCCATTCCCGAATCCTCCT	260	60.029	60.03	55	55
Cluster-16346.0	GCAGTACTCGATCCCAGAGC	TGCGAAAGTTGCCCAATTGG	120	59.969	59.967	60	50
Cluster-16353.0	GGGGGCACACAAGAATCAGA	CCTTCCCAAAATTTGCCCCG	180	59.962	60.036	55	55
Cluster-16363.0	GAACTGGTGAAGGCGACAGA	TTCTCATCACGGCTGTACGC	151	59.966	60.458	55	55
Cluster-16366.0	AAGCCTCCCTGAACGCATAC	GCTTCTCCCTAGTCGGCATC	205	60.108	59.967	55	60
Cluster-16367.0	AGGAGAATGCTTCACTGCCC	GACGAGAAGGTTGGAGTGCA	180	60.035	59.966	55	55
Cluster-16376.0	AGAGACTCATTCCCCACAGG	TCGACACGTGTACCATCGAC	129	58.422	59.833	55	55
Cluster-16386.0	CTCCATTCCCCTCTCCTCCA	GACACCGAGAAGAGCCCAAA	187	60.031	59.965	60	55
Cluster-16388.0	GACTGTCCTTCCCAAGCTCC	TCACGAAGATGCGACCACAA	258	60.036	59.967	60	50
Cluster-16388.1	GACTGTCCTTCCCAAGCTCC	TCACGAAGATGCGACCACAA	258	60.036	59.967	60	50
Cluster-16397.0	AGCCATGGCAGGAGTTCTTC	AGAAGACCACGGGCATTGAG	165	60.035	60.036	55	55
Cluster-16400.0	GCCGAGAGCTTCACTGAAGT	TTTCGTTGTGTGTAAGCGCG	111	60.038	60.043	55	50
Cluster-16402.0	ATCCCCTCCCTCTTCTCCAC	CAGCTAGGGGAGGGGTTTTG	125	60.031	60.034	60	60
Cluster-16407.0	GGTGGCCTGGATTGACGATA	TGCCTTATGGGGAGCAAGTG	235	59.532	60.034	55	55
Cluster-16411.0	AAGCCTCCCTGAACGCATAC	GCTTCTCCCTAGTCGGCATC	205	60.108	59.967	55	60
Cluster-16416.0	CCATGGCCTTCTCTTCTGCA	CTCCGTTGCCCCTCATACTC	233	60.035	59.895	55	60
Cluster-16425.0	ATGCGTGCTACTGAATGGCT	ACGGTCAAAGTTCTTGGATGC	104	60.108	59.12	50	47.619
Cluster-16426.0	GGCATCTCTTCCAGCTGGAG	CACCGTAAAGCAACATTTGTGA	133	60.179	58.041	60	40.909
Cluster-16432.0	ATTGCTTTCCTCGACCCTGG	GATACTCCTCACGGCAGAGC	181	60.035	59.969	55	60
Cluster-16434.0	CTGTGTTTGGACGAGGAGCA	GCGAGAAAGGAGCCTGGAAT	183	60.25	60.107	55	55
Cluster-16436.0	TGCGATATGTGTGAGTTTGCC	CAGTTAGGCTACCACACTCGT	256	59.263	59.455	47.619	52.381
Cluster-16451.0	TGCACAGAGAACCGTTCGAT	AAAGGGTCTAAATCCCCGCC	192	59.683	59.742	50	55
Cluster-16452.0	TATGGCTCGGGTGTTGGTTC	TGACAGAGAGAGGGAGAGGC	110	60.036	60.034	55	60
Cluster-16453.0	CTCCTCTTCCTCCGACCTCA	TTGACCAGTCTTGACGCCTC	178	60.034	59.966	60	55
Cluster-16456.0	CCACTTTATGGTCCGGTCCC	TGCTGTCCTCATCCAGTTGG	214	60.107	59.674	60	55
Cluster-16457.0	AGGTGAAGGGAAGGAATGCG	AAACCCCTATCCTCCCCTCC	246	60.035	60.029	55	60
Cluster-16461.0	ATGTTGCTGGCACGATGAGA	CGTACTACAGGACGGAACACC	132	60.036	60.136	50	57.143
Cluster-1647.0	TCATCTGGTCCTCGTCGACT	ACGCAAGCGAAAGGAAGAGA	243	60.035	59.966	55	50
Cluster-16472.0	GCAGATAGCTCGACCCTGTC	GCCTCCAATTGGATGGTCCA	151	59.969	60.033	60	55
Cluster-16476.0	CGTTGGTGGCAAAATCCGTT	GCCTCAAAACGTCTGCCATC	223	59.969	59.831	50	55
Cluster-16479.0	TCCGAAATCCCCAACCGAAG	GTGAGCGAGATAAGGGAGGC	100	60.036	59.967	55	60
Cluster-16482.0	CGAGGGAGGTGATTGTGGTT	CCACACACATGACCCCATCA	202	59.675	59.962	55	55
Cluster-16492.0	CCTTCGTCTCTCGCTGGTTT	TGTCCCACAAGAGATAGCTCC	101	60.038	58.889	55	52.381
Cluster-16493.0	CGAGCACATGCACCAAAGAG	ATGGTGGAAAGGGGTTCGTG	115	59.833	60.251	55	55
Cluster-16504.0	GTCGAGCAGTGTTTCCTCCA	AACATCCAACCTCAGCGGAG	124	59.966	60.036	55	55
Cluster-16506.0	TTCAGGCAAGGTTCGTCTCA	GCTCTCGCTCGCCTTTGTAT	159	59.244	60.529	50	55
Cluster-16511.0	TCATTGCCAAATTGCTCATCCT	GGCTGCCCTTTATAGGAAAACT	155	58.899	58.368	40.909	45.455
Cluster-16512.0	AACATCATCGGGGTCGTTCA	ACTGTCGGACAAAAGGCGAT	241	59.389	59.965	50	50
Cluster-16514.0	TGATGCGGTATGGTTTGCCT	CCCTCCCTCACTCCTCTCTC	100	60.035	60.106	50	65
Cluster-16527.0	TGCATTGGACGTGGACATCA	TTCCTAGCTTGCACTGGACG	109	59.964	60.037	50	55
Cluster-16528.0	GTTCCCGTATCCTAGCGGTG	CCTTTGGATGGGTCCCTGTC	179	59.968	60.034	60	60
Cluster-16529.0	GCAAGATTAGCAACGAGGCG	AGGGATCGGAGAACAGGGAA	219	59.973	59.957	55	55
Cluster-16529.2	GCTTCGGTCACTGCAATTCC	CATGGACTCAATAGGGCGGA	136	59.831	59.241	55	55
Cluster-16532.0	CGGGTCTTCAAGGCCATGTA	ATGCAAGCTTCATGTTCCCT	191	59.748	57.773	55	45
Cluster-16534.0	AAGGTGGATCTGCGGAACTG	TACTATTGTCCGCAGACCGC	137	60.036	59.898	55	55
Cluster-16537.0	AGCTTAAACCCTGCAGCTGT	CTCTACTGTGCCAAGTGCCA	111	59.889	59.965	50	55
Cluster-16540.0	GTGTGATGCCTGAGCCTTCT	TGGCTGAAGATGATGCTGCA	120	60.036	60.035	55	50
Cluster-16548.0	AGCAGGTCTGAGATGTTGGC	CTTCTGGACGTCCCTAAGGC	116	60.036	59.824	55	60
Cluster-16552.0	ATTGAGGGAAAGTGCGTCGT	GGGAGTGAAACCACCGGTAG	117	59.965	60.037	50	60
Cluster-16571.0	GACGAAGCTTTGGCCTTGTG	CCTAAGCATGTTGGAGGCCA	289	60.04	60.034	55	55
Cluster-16575.0	TCTCAATGAAACCATTGTGCCA	GCCCCTAACAATCCATCATTGC	233	58.771	59.964	40.909	50
Cluster-16581.0	GAGAGAGAGATCCGAGTTGCA	AGAAAGCAGTAGCAAGCAGA	217	58.979	57.153	52.381	45
Cluster-16588.0	ATTATCACCAAGGTGCCGGG	CCGTCCAATATCGGCGTACA	105	60.107	59.969	55	55
Cluster-16592.0	GGCAAGCCGAGTTTCTACCT	CCACCTTGATGATGGCTGGT	160	60.036	60.034	55	55
Cluster-16595.0	TGAAAGGCAGAGAGGGCAAG	TTCGACGCTCATATCCCACG	251	59.963	59.97	55	55
Cluster-16605.2	AGACTTCGTTTGGGACAGGT	AGGCTTCATTTGTGATTGGCT	124	58.871	58.467	50	42.857
Cluster-16607.0	AGTGTCCTCGCCATCCTTTG	TTGAAGCCATGGGAGGACAC	253	60.036	59.962	55	55
Cluster-1661.0	TCCCATAACCCTTAGGCCGA	AGCCTTGACACCATCACCAG	118	60.031	59.963	55	55
Cluster-16613.0	GTGCAACTGAACCCGCAAAT	CCCCCACACACAAATCCCTT	298	59.968	60.179	50	55
Cluster-16616.0	CGCTTGTGTGGTGGAAAGTG	GGCAGAGTATCGCTGGTACC	174	59.971	59.968	55	60
Cluster-16622.0	AAATGGAGAAAGGGGCGAGG	TCTGTTGATGGCAGAACGCT	119	60.034	59.965	55	50
Cluster-16629.0	TCGAGGGCTACCAGGATGAA	GGGGGAAATGGAGGTGACAG	187	60.033	60.034	55	60
Cluster-16630.0	TGAGCCTCATCCCCATCAGA	CGGACGTTTCTGGACCTTCA	249	60.031	59.967	55	55
Cluster-16639.0	TGTTCTGTTGCATCGACGGA	GGTGAGCCGTTTGGGAAAAC	142	59.967	59.968	50	55
Cluster-1664.0	CGAAACCATGGCCAACTTGG	GTATGGCGGAGGATGGAGTG	240	60.038	59.966	55	60
Cluster-16644.0	CAAAGCAGAGCACTCTTCGC	TGAGATCATGGGTCGGGCTA	219	59.834	60.106	55	55
Cluster-16645.0	GGAGTGGCTCTTTGTCGGAA	GCATTTGCCTTCCCTCTCCT	299	59.965	60.034	55	55
Cluster-16655.0	AACGAACCATCCAGGCGAAT	TGGTGCAGTATGTTGGCCAT	182	60.035	59.961	50	50
Cluster-16658.11	GAAGAAGACCTCCCAGTGGC	GATACTACAGCCGGAGCACC	253	60.036	59.968	60	60
Cluster-16658.13	GAAGAAGACCTCCCAGTGGC	GATACTACAGCCGGAGCACC	253	60.036	59.968	60	60
Cluster-16658.2	GAAGAAGACCTCCCAGTGGC	GATACTACAGCCGGAGCACC	253	60.036	59.968	60	60
Cluster-16658.3	GAAGAAGACCTCCCAGTGGC	GATACTACAGCCGGAGCACC	253	60.036	59.968	60	60
Cluster-16658.4	GAAGAAGACCTCCCAGTGGC	GATACTACAGCCGGAGCACC	253	60.036	59.968	60	60
Cluster-16658.5	GAAGAAGACCTCCCAGTGGC	GATACTACAGCCGGAGCACC	253	60.036	59.968	60	60
Cluster-16658.6	GAAGAAGACCTCCCAGTGGC	GATACTACAGCCGGAGCACC	253	60.036	59.968	60	60
Cluster-16658.7	GAAGAAGACCTCCCAGTGGC	GATACTACAGCCGGAGCACC	253	60.036	59.968	60	60
Cluster-16658.8	GAAGAAGACCTCCCAGTGGC	GATACTACAGCCGGAGCACC	253	60.036	59.968	60	60
Cluster-1666.0	TGAGTTTCCGAGGCTGCTTT	GCAACCTGATGGGACTTGGA	201	59.891	59.962	50	55
Cluster-16664.0	ACCCTTAGTGGTCACATTCACA	TGGACATTTGGGTTTTAAGGCT	219	59.291	58.418	45.455	40.909
Cluster-16667.0	TCAGCATGAGATCCTGGGGA	AAAGCTCGGCCGAATTCAGA	153	60.031	60.036	55	50
Cluster-16667.1	TTAACGAGTTGACGCAGGCT	TCGGCCGAATTCAGTTGACA	132	59.967	59.966	50	50
Cluster-16669.0	CAAACCGACCAACTCATCGC	GTTAGGTGTGGAGCTCGGAC	296	59.834	60.109	55	60
Cluster-16678.0	TGGAGTATGGACGCTGAGTG	CAATTGTCGAGGATGCTGCG	283	59.182	59.973	55	55
Cluster-1668.0	GCCGTCATCGCACATCATTC	CGTTCATTGGACCTTCCGGA	135	60.042	60.037	55	55
Cluster-16685.0	TTCAGCCGTATGGTGCATCA	TGAGGTTTCAGATTGGCCCC	102	59.748	59.96	50	55
Cluster-16690.0	CCCAAGCCTCCAACCTTCAT	GGAAGGCTGCGACTATGGAA	234	59.96	59.822	55	55
Cluster-16691.0	GCTTGGGAGGTTGCACAAAG	TCGCAAGTCACATCAGCCAT	131	59.967	60.036	55	50
Cluster-16696.0	TACTGGTCGGTTGACGGTTG	GCTTCACCATTCCTCCAGCT	103	59.968	60.035	55	55
Cluster-16697.0	GGAAACAGTCATCGCAGCAC	TCCTCCTCGGATCAACGACT	211	59.833	60.034	55	55
Cluster-16699.0	GCGCTTACCAACTACCCAGT	AGTATGAGGCGTCAGTTGGC	213	60.037	60.108	55	55
Cluster-167.0	TCCACCATTGGTCCCACATG	ATGCGGAAGAGAAGGAAGCC	102	59.961	60.107	55	55
Cluster-1670.0	TGTCTCTCCGTTTCAGGCAC	GCCGAATCCCTAATCCGGAG	155	59.966	60.037	55	60
Cluster-16700.0	ACAAGGAAAAGGAAGGCCCA	GAGCTTCGGAAAATCGGCAC	130	59.439	59.903	50	55
Cluster-16701.0	CTCGCGCGTTTCTTCTCATG	CTTCGCAATCTCAACGCTCG	224	59.976	59.976	55	55
Cluster-16702.0	AGATAGCAGGAGTCCAGGCA	AGGAAGTGGACTTTGCTGGA	292	60.032	58.86	55	50
Cluster-16703.0	AGAAACCAGGGAGGCCAATG	AGGAGAGGCCAACGCAATAC	172	59.96	60.108	55	55
Cluster-1671.0	TACTGCAACCCCAGCAAACA	GTGGTTGCATGCCTGTTCTG	234	60.106	60.039	50	55
Cluster-16711.0	GAAGGACGATAGAGACGGCG	CGTCCGCTTCCCTTTCTCTT	113	60.041	60.037	60	55
Cluster-16712.0	ACATGGCTAGAAAGGAGCGT	ATGCCCATTTTCTCCCCCTC	132	59.095	59.737	50	55
Cluster-16713.0	TGCAAAGGTGATCAGCTCGT	TCCTCCACCAGCCTATCGAA	140	59.965	60.033	50	55
Cluster-16718.0	AGCGGTCAATGCTCTGTGAA	CGGCGGATCCACAAATCCTA	114	59.965	59.894	50	55
Cluster-16719.1	GACCCCTTGGCTACCACTTC	TGCAATGGAGCTCATTCCGT	164	60.035	60.035	60	50
Cluster-1672.0	ACACCACAAAGGAAGCCTCC	TAGCCAACCCCTCGTAGTGG	259	60.179	60.974	55	60
Cluster-16721.0	GAGACTGTTTCCCTGCTCCC	GGCTGTTACCGCAAAATCCG	203	60.036	60.179	60	55
Cluster-16722.0	ACGGCTATCCATCCTTCCCT	AGGATTGCTCACAGAGTGGC	290	60.105	60.036	55	55
Cluster-16725.0	GTTGCCAATTTGCTGCAGGA	AGGTGACGCTGCCACAAATA	203	59.966	59.964	50	50
Cluster-16727.0	CCGTGCATTCTGATCGGAGA	TCACGACACAAGAAGGGCTC	178	59.897	59.966	55	55
Cluster-16730.0	GTGGAGGAGATGGCTTTGGT	TCTCAGGCCTCGTAATTCGC	199	59.67	59.898	55	55
Cluster-16740.2	AGACAGTGGAGCACCTCAGA	GGCCTCTTGGTTGAGAGCTT	195	60.179	59.963	55	55
Cluster-16743.0	AAGAGGGCTGGAGTCGAGAT	GCAAGTCCCGGAGTTGAAGA	298	60.033	59.965	55	55
Cluster-16746.0	TACACGGCTCACACTTTCCC	ATTTGCTCGAGGAAGCCGAA	156	59.966	60.036	55	50
Cluster-16747.0	CAGGTTCTCTGCCTCACCAG	GCTTCCACCTTTCCACGGTA	145	60.037	59.964	60	55
Cluster-16750.0	TTGTGGCATGCGGTTCCTAT	TCCCTTGTCCACGAGCTAGA	154	60.035	59.961	50	55
Cluster-16750.1	CAACACACATGCACAACCGT	GGCTCTTGTGCATTGTGCTT	118	59.9	59.684	50	50
Cluster-16753.0	TCGGGAGGATGTCTAGAGGA	AGCCCGTAGAAAATGCAACT	116	58.481	57.8	55	45
Cluster-16753.1	CGTTGCATCCTGAAGTTGCA	GCTCCAAAACTCAGGTGGCT	144	59.407	60.538	50	55
Cluster-16755.1	TCGGGAGGATGTCTAGAGGA	GCTCCAAAACTCAGGTGGCT	103	58.481	60.538	55	55
Cluster-16758.0	CTGCCAAATATCCTTGTGAGGT	CAACTGCCAGTTCTCAGGGA	154	58.375	59.602	45.455	55
Cluster-16762.0	AAATTTTGCCGACCCTTGCC	ATGGCAGCGGCTATATCACC	187	59.965	60.036	50	55
Cluster-16765.0	ACGGCCTTAAGAGGTTCAGC	ACTGGAATGCAAGAGCGACA	245	60.036	59.965	55	50
Cluster-16768.0	CCAGCAACATCGCCCTCATA	CGCACAATGTCTGGCTAGGA	193	60.179	60.108	55	55
Cluster-16769.0	CATCCCCGCATCCCAGAAAT	TGCTGAGTTGGGGCTACAAG	145	60.179	59.963	55	55
Cluster-16773.0	AGCTCCGATCTAGCATTGGC	CTCGTCTCACACCAACAGCT	256	59.965	59.967	55	55
Cluster-16777.0	ATGGAGGAATGCATCAGGCC	CACACACACACACACACACA	241	60.179	59.129	55	50
Cluster-1678.0	TACCGCAAAGCAAAACCACG	TGACAATTTGCTGTGCTGCC	180	59.97	59.968	50	50
Cluster-16784.0	CAGTGTCTGAGCTGCTGGAA	TCTTGGAAGAACTCGTCCGC	105	59.966	60.039	55	55
Cluster-16795.0	AGAGTTGTTCCTAGTGACACCT	ACACAGCAGAAATCAGCGAGA	143	58.422	59.999	45.455	47.619
Cluster-16796.0	AGCGTGGGATGTACGAGAGA	TGTAGCCATGTCAAGCACTCT	132	60.394	59.375	55	47.619
Cluster-16797.0	CGCACCATAGGCCTCTGTAG	GGAGACCATGCGGAGGAAAA	156	59.967	60.035	60	55
Cluster-16798.0	ACATCATTTGCTGAGGGCCA	GAGAGAGAGAGAGGGGCGAA	149	59.96	60.107	50	60
Cluster-168.0	CGGCCATCTAGCGTCTAGTG	AGAGTCTCACGGCCCTAGTT	253	60.04	59.96	60	55
Cluster-16801.0	CGAAGATCCGGTCAGCGTTA	GCGATTCCAAAGCGGTTCTC	123	59.9	59.903	55	55
Cluster-16802.0	CCAGTTCGACAAGCAACGTG	GTTGATCCTTCGGTGCTCCA	238	60.042	60.036	55	55
Cluster-16808.0	GTGCGGCTCTTTGTCTGTTG	GATAGGCGTGACGGAGATGG	236	60.041	60.039	55	60
Cluster-16810.0	TAGCAGTTGATCTGGCCACC	ACATGCGTTCACCTGTCGTT	223	59.747	60.532	55	50
Cluster-16811.0	TCTGGCGCATCAGAAGTGTT	TCTGAGGCCTACTCTGCTGT	122	59.965	59.96	50	55
Cluster-16822.0	CCCCATCTCAAGGTTGCCTT	CAGGAAGGAAACCCTGGGTC	216	59.96	59.962	55	60
Cluster-16823.1	CAGTGAAGGAGGACTGCCAG	ACCTCCACTGTGCACATCTG	194	60.037	59.964	60	55
Cluster-16826.0	ACCACTTCGCATCCTGACTC	ATGTCTTGGTGGGGTTGCAA	277	59.752	60.106	55	50
Cluster-1683.0	AAGCACAGACCATCCACAGG	ACCTGGCGAGAAAGTTGAGG	155	59.963	59.965	55	55
Cluster-16830.0	GTATACCGAGCCACCTGACG	TCCTCACTTGATTGTCCGCC	114	59.97	60.036	60	55
Cluster-16830.1	GTATACCGAGCCACCTGACG	AAGCTCCAAATTTGCCGCAG	247	59.97	60.038	60	50
Cluster-16836.0	GGCTAGGGAAAACGAGCAGT	AACAGAATCCGCACCTGGAG	150	60.036	60.036	55	55
Cluster-16852.0	CCCGAAGACCCTTAAACGCT	CCTTTCAGTGTCTCCGCCAT	150	60.037	60.036	55	55
Cluster-16853.0	GGCGTCGGTTTGATTTGCTT	TCTCTCAGGCTCTCAGGACC	186	60.04	60.034	50	60
Cluster-16858.0	AGTGGCGGCAAGATTGATGA	GCCACCCAACCCATTTCAAC	114	60.035	59.965	50	55
Cluster-16859.0	GTGTCTTCCTCATCCCGCAA	ATTGGATGATGGCGTGGGTT	173	60.036	60.033	55	50
Cluster-16860.0	CCTCATCCACCTCCTCCTCA	GGAGGAGGATTCAGGGAGGT	220	60.032	60.031	60	60
Cluster-16861.1	GTACCAGTCACCGACAAGCA	CTCATGGCAGGATGGGGTTT	232	59.967	60.033	55	55
Cluster-16865.0	GGGGAAAATGGTGGTCAGCT	TGTTCCCAGGAAAAGGCCTC	245	60.252	59.888	55	55
Cluster-16867.0	GCGCCGTTTCAATCTAGCTG	ACGTTGAGGGCTGGATTGAG	153	59.973	60.036	55	55
Cluster-16868.0	CCCCTTGGTGCTGTACATGT	AGCCACACCACACCAAGAAA	147	59.962	60.034	55	50
Cluster-16869.0	GTCACATGGTGCCACAGAGA	GAGGCATCACAAGTGCTCCT	292	59.965	60.036	55	55
Cluster-16871.1	GCTTTACACCGCAAGCTAGC	ACGGTGGTGGTGGCAATAAT	107	59.903	59.961	55	50
Cluster-16872.0	TCTCTGACGTAGCAGCCTCT	CCGGACCTGGTACTCCCTAA	169	60.035	60.033	55	60
Cluster-16885.0	CCGTGCATTCTGATCGGAGA	TCACGACACAAGAAGGGCTC	178	59.897	59.966	55	55
Cluster-16886.0	TTGAGAGCTCGAGTGGGAGA	ATCTCGACGGCATTTGGGTT	144	59.962	60.035	55	50
Cluster-16888.0	GGAGCAGAGAGGAGGAGGAA	GCCTCGATTGTCCGCATCTA	124	60.033	59.968	60	55
Cluster-16891.0	CTCCAACTCCATTGCATGCG	ACTGTAGCCGGAGTGCTAGA	190	59.9	60.034	55	55
Cluster-1690.0	CCACAAAAAGCTCACCTCGC	CTGCTTGCACGGAAAGTTCC	259	60.04	60.04	55	55
Cluster-1690.1	CCACAAAAAGCTCACCTCGC	CTGCTTGCACGGAAAGTTCC	260	60.04	60.04	55	55
Cluster-1690.2	CCACAAAAAGCTCACCTCGC	CTGCTTGCACGGAAAGTTCC	259	60.04	60.04	55	55
Cluster-16910.0	CTGTTGCCACAAGTGTCTGC	AGAAGTATCCCATGCGCAGG	109	59.97	59.893	55	55
Cluster-16914.0	TCTACTCTTGCGCTGTGCTT	TTTGGCGGGCAGTAGCATAA	296	59.682	60.035	50	50
Cluster-16917.0	AAGGCGCTGTGCTAAAGACT	CCCCAGTCACAAGCATGCTA	231	59.965	60.035	50	55
Cluster-16918.0	GCAAAAGGGGATTTCGTGGG	TGCATGGTCAGAGGCTCATG	198	59.754	60.107	55	55
Cluster-16924.0	GCCGACCAACATAGTGGGAT	CCCCGTTATGCATCACCAGT	236	59.82	60.107	55	55
Cluster-16932.0	AGTTGTGGTCTGCTTACCGG	TTCGTCGGAATCTAGAGCGC	215	59.965	59.971	55	55
Cluster-16936.0	AGGCGGCACAATACAGACAA	CGAGTACTGCTACGCCGAAT	117	59.964	59.971	50	55
Cluster-16943.0	TGGTGTCAGACAATAGGGTGTG	AGCAGGTCAGCCTATGGTTT	190	59.962	59.005	50	50
Cluster-16944.0	ACACCGGAGATCACAACCAC	GACTCCCCTCTTCTCCGACT	105	59.965	60.034	55	60
Cluster-16947.0	TCCTTCACGGCTAACACCAC	AACTGACTTCAAGGGAGGCG	241	59.966	59.965	55	55
Cluster-16948.0	CTTTTGTTGGTCGCGTGAGG	ATTGAGCCACGGACCATCTC	194	60.041	59.821	55	55
Cluster-16957.0	GCAACGACAAAACCCTTCCC	GCAGCTGTGACTGGGAATCT	163	59.968	60.036	55	55
Cluster-16958.0	CCACTGAATCAACGGACCCA	CCCAGCTTACCCTCTCCTCT	151	59.964	60.032	55	60
Cluster-16961.0	TGTCTTGGTATTTCCGGCCC	CGCTCTGATAGACAGGCCAG	230	60.035	59.968	55	60
Cluster-16962.0	TCTCTCGTGCAGCATTTGGT	GCGTGGGTAGGAACCTCAAA	132	59.965	59.964	50	55
Cluster-16964.0	AATCACGTCCTCTCTTCGCC	ATGCTCACGGTCCTGACTTG	123	59.826	60.037	55	55
Cluster-1699.0	TCTTGACAGCTCACGACCTC	ACTACAAGCTGCACTCGACC	280	59.401	60.038	55	55
Cluster-16990.0	CCACCGATAACAACCCGGAT	TGGCAGTGTACCACAAGGAG	131	59.821	59.604	55	55
Cluster-16992.0	ACCATGCACTTTTAGTACAGCA	CCGTCACCGTGTGTCACATA	123	58.25	60.039	40.909	55
Cluster-16993.0	TGGCTCAGGAAAACACTCCC	GGCAGAGCAAAACCTGAAGC	199	59.89	60.039	55	55
Cluster-16996.0	ACGATCAAGCTAAGGAGGCG	GCTCGCACCCGATTCAATTC	157	59.897	59.972	55	55
Cluster-16999.0	CTTTGGTGGTGTTGGCATGG	GATCCTGGGTCAGCAAGCTT	114	59.966	60.035	55	55
Cluster-17007.0	CGCGACAGGGAGAGATTACC	CCCTTATCTTGCCCTAGCCG	135	59.969	59.965	60	60
Cluster-17019.0	ATCGTCTTGTGTCTACCGGC	TTTTCCAGGTGAGGTTGGCA	174	59.827	59.74	55	50
Cluster-17023.0	ACTCGCTGTTCTGCAGTTCA	GTTACGGGTCGGGTTCAAGT	205	59.895	59.966	50	55
Cluster-17026.0	TTCTCCTGTTGAGCCTTGCA	GCGTACACAAACGACTACACAC	189	59.526	60.098	50	50
Cluster-17027.0	AGCCACTACCCAATTTCTGCA	ACTCCATTGGTAGTGGCTAGG	130	59.925	58.881	47.619	52.381
Cluster-17038.0	GAGAAGGTGGATTTGGGCCA	CCTCCAAGCAACAACCAAGC	177	59.96	59.967	55	55
Cluster-17044.0	CCTTAAGCTGCAGCCAAAGC	CCAAGGAACAAGGCAGTTGC	219	60.109	59.967	55	55
Cluster-17051.1	GCTCAAGTTGATGGGCATGC	GGCAATGGGAAACTCTGGGA	284	60.179	59.96	55	55
Cluster-17053.0	AGGAACGAATTGCAGGCTGA	TGGCACGTTCTCCACAATGT	291	59.963	60.179	50	50
Cluster-17053.2	AGGAACGAATTGCAGGCTGA	TGGCACGTTCTCCACAATGT	291	59.963	60.179	50	50
Cluster-17057.0	ATGGACAGTTGAGGCTTCGG	GTCGACTAGGCTCCCATTCG	164	60.036	59.969	55	60
Cluster-17059.0	GTTTGCGATCACCTCCCAGA	AATGGGAGGGAGAAGCTTGC	135	60.036	60.034	55	55
Cluster-17062.0	TACTGCAACCCCAGCAAACA	GTGGTTGCATGCCTGTTCTG	234	60.106	60.039	50	55
Cluster-17064.0	GAGGCTGGCATTGGTGTTTG	TACCACCAATGCGTGCTCTC	159	60.038	60.391	55	55
Cluster-17066.1	ACCTCGTGTCCCAGTCGATA	GGACCTGTTTCAGCTGACGA	240	60.035	59.966	55	55
Cluster-17066.6	ACCCATGACATCCACGATCG	GAGAAATCGAGGGAGGCTCG	137	59.895	59.969	55	60
Cluster-17066.7	AAAACCGAACCCACGATCGA	GAGAAATCGAGGGAGGCTCG	134	59.966	59.969	50	60
Cluster-17066.8	ACCCATGACATCCACGATCG	CTTGCGATCCTTCTCCGGTT	107	59.895	60.108	55	55
Cluster-17071.0	TGCCCCAGGGAGCAATAAAG	GATGCATTGCTTAGCCGTGG	118	60.033	59.97	55	55
Cluster-17073.0	TCCTTTCTTCGGGTTGGAGA	AATGCAGAGCCTTCCCTTCC	252	58.275	60.034	50	55
Cluster-17081.0	AATCATGGTTTTTGGCGCCC	CTTGTTTGCAGCAGTGGCAT	229	60.036	59.967	50	50
Cluster-17084.1	GGTAGGAGGTGAAAGGCCAC	GTGGAAAGCAAACTGGCAGG	171	60.035	59.967	60	55
Cluster-17089.1	AGTCACAGCTCTTACCGTGC	TCCCGTGGAGGAGATGTCAT	199	60.038	60.032	55	55
Cluster-17091.0	AGAAGGAGAAGTTGCGGTGG	AGCTCAGCCGTACCTTTTCC	125	59.965	60.036	55	55
Cluster-17094.0	GGGGGAGAGGTCTGAGATGT	CATCGATCTCACTCCAGCCC	219	60.032	59.967	60	60
Cluster-17094.1	GCCGGTGTCTTCCTTCATCA	GCCACCTCACATGCAGTTTG	223	60.036	60.039	55	55
Cluster-17095.0	CTTCCTCCTTACGCCGGATC	GCACTGGGAGATCTACGACG	212	59.968	59.97	60	60
Cluster-17095.1	CGTCGTAGATCTCCCAGTGC	CTCGTCTTCCGCGTCGATAA	133	59.97	59.973	60	55
Cluster-17099.0	GTTTCCTCCCACCACGCTAA	CTTAGCACGGTGGGAGGAAG	134	59.964	60.108	55	60
Cluster-1712.1	TACTTGAGCCCCCTCCATCA	TCTGCCTCTCAGCATTGTGG	181	59.956	60.036	55	55
Cluster-17122.0	ATTACGTGTGGACACCGGAC	ACCCCAAAAATATACCGCGC	116	60.038	58.973	55	50
Cluster-17130.0	CCTGCTTACTCCCTTGTGCA	GGTTGAAGGTGTGAGGGAGG	224	59.963	59.963	55	60
Cluster-17133.1	CGAGATGATGTGGGGGATCG	AGCAGGCAACCAACCGATAA	164	60.038	59.962	60	50
Cluster-17136.0	GATCGGCTACCTCTGTGCTC	GGGTAAAACAGGATCGGCCA	172	59.969	60.035	60	55
Cluster-17137.0	TCCCCGCTTCTAGCAAACTC	GGCGCCGATGTCAACAATTT	236	59.751	60.109	55	50
Cluster-17140.0	TGTGAGGGCTGATGAAGTCG	CCACGTCAAGAACCTAGCCA	169	59.753	59.68	55	55
Cluster-17144.0	CAGTGAAGGAGGACTGCCAG	ACCTCCACTGTGCACATCTG	194	60.037	59.964	60	55
Cluster-17145.0	TGTCCCTGGTTTTTGCCCTT	GAAGCCGGTGACTCTATCGG	234	60.032	59.969	50	60
Cluster-17148.0	CCACATCGCCTGCTTGAAAG	GGACCGCTAATCTAGGCCAC	134	59.83	59.966	55	60
Cluster-17150.0	GCGCTCTAGATTCCGACGAA	AGGACGCTATTACTCGCACG	197	59.971	59.971	55	55
Cluster-17151.0	CAAACGTCTTCGACCAGGGA	CGATGCCACAACCAAAGCAA	104	59.967	59.968	55	50
Cluster-17163.0	CGTCGATTCCCATCACCACA	CCCTCGTCCGTTACATTCGT	178	60.108	59.828	55	55
Cluster-17171.0	TATGGCCTTCCCTGCAACAG	TGAACCCGGATTGGCATTCA	199	60.034	59.961	55	50
Cluster-17174.1	CCGTGATCTTAGCCGGGTAC	CCTTCTTGGTCTCAGCTGCA	231	59.968	59.964	60	55
Cluster-17175.0	AGCAGACTGAACAGACTGGC	TCAGGGCATGGCATTGACTT	138	59.965	59.96	55	50
Cluster-17175.1	AGCAGACTGAACAGACTGGC	TCAGGGCATGGCATTGACTT	138	59.965	59.96	55	50
Cluster-17177.0	CCACCTGGGAATGTTGGGAA	TCCTCCTCTACTCCACCTGC	289	59.886	60.033	55	60
[truncated: 39,287 more rows]
