# Supplementary material for: Transcriptomic Analysis of the Anthocyanin Biosynthetic Pathway Reveals the Molecular Mechanism Associated with Purple Color Formation in Dendrobium Nestor
Source: Life (Basel). 2021 Feb 2;11(2):113. doi: 10.3390/life11020113 (PMC7912934; doi:10.3390/life11020113)
Supplement: Supplementary file 1 [file life-11-00113-s001.zip › Additional File 3 Table S2.xlsx]

## Sheet: Table S2a
Additional file 3: Table S2 a. Differentially expressed genes detected in F_vs_H and their functional annotations
ID	H1_fpkm	H2_fpkm	H3_fpkm	F1_fpkm	F2_fpkm	F3_fpkm	log2FoldChange	pvalue	padj	regulated	KEGG	NR	Swissprot	Tremble	KOG	GO	Pfam
Cluster-30752.39049	42.84	54.18	61.58	1.35	0.99	1.33	5.87291	0	0	up	K01006 pyruvate, orthophosphate dikinase [EC:2.7.9.1] | (RefSeq) pyruvate, phosphate dikinase, chloroplastic (A)	pyruvate, phosphate dikinase, chloroplastic [Dendrobium catenatum]	RecName: Full=Pyruvate, phosphate dikinase, chloroplastic; EC=2.7.9.1 {ECO:0000250|UniProtKB:P11155}; AltName: Full=Pyruvate, orthophosphate dikinase; Flags: Precursor;	SubName: Full=Pyruvate, phosphate dikinase 1, chloroplastic {ECO:0000313|EMBL:PKA54846.1}; EC=2.7.9.1 {ECO:0000313|EMBL:PKA54846.1};	--	GO:0009507,chloroplast; GO:0005524,ATP binding; GO:0016301,kinase activity; GO:0046872,metal ion binding; GO:0050242,pyruvate, phosphate dikinase activity; GO:0015979,photosynthesis; GO:0006090,pyruvate metabolic process	PEP-utilising enzyme, TIM barrel domain
Cluster-30752.47865	77.78	84.69	104.26	0.91	0.56	0.96	7.2165	0	0	up	K02433 aspartyl-tRNA(Asn)/glutamyl-tRNA(Gln) amidotransferase subunit A [EC:6.3.5.6 6.3.5.7] | (RefSeq) glutamyl-tRNA(Gln) amidotransferase subunit A, chloroplastic/mitochondrial (A)	fatty acid amide hydrolase-like [Phalaenopsis equestris]	RecName: Full=Fatty acid amide hydrolase; EC=3.5.1.99; AltName: Full=N-acylethanolamine amidohydrolase;	SubName: Full=Uncharacterized protein {ECO:0000313|EnsemblPlants:GSMUA_Achr2P20550_001};	Amidases	GO:0005783,endoplasmic reticulum; GO:0005789,endoplasmic reticulum membrane; GO:0005794,Golgi apparatus; GO:0016021,integral component of membrane; GO:0005886,plasma membrane; GO:0005774,vacuolar membrane; GO:0005773,vacuole; GO:0004040,amidase activity; GO:0103073,anandamide amidohydrolase activity; GO:0047412,N-(long-chain-acyl)ethanolamine deacylase activity; GO:0102077,oleamide hydrolase acti…	Amidase
Cluster-30752.48337	192.97	212.81	309.96	4.48	3.7	4.84	6.21305	0	0	up	K02639 ferredoxin | (RefSeq) ferredoxin-like (A)	ferredoxin-like [Dendrobium catenatum]	RecName: Full=Ferredoxin-1, chloroplastic; AltName: Full=Ferredoxin I; Flags: Precursor;	SubName: Full=Ferredoxin, chloroplastic {ECO:0000313|EMBL:PKU66218.1};	--	GO:0009507,chloroplast; GO:0051537,2 iron, 2 sulfur cluster binding; GO:0009055,electron transfer activity; GO:0046872,metal ion binding	2Fe-2S iron-sulfur cluster binding domain
Cluster-30752.48474	297.04	332.9	431.4	6.62	4.43	5.53	6.4441	0	0	up	K13356 alcohol-forming fatty acyl-CoA reductase [EC:1.2.1.84] | (RefSeq) fatty acyl-CoA reductase 3-like (A)	Fatty acyl-CoA reductase 3 [Dendrobium catenatum]	RecName: Full=Probable fatty acyl-CoA reductase 4 {ECO:0000305}; EC=1.2.1.84 {ECO:0000269|PubMed:20571114};	SubName: Full=Fatty acyl-CoA reductase 3 {ECO:0000313|EMBL:PKU64280.1};	Acyl-CoA reductase	GO:0043231,intracellular membrane-bounded organelle; GO:0102965,alcohol-forming fatty acyl-CoA reductase activity; GO:0080019,fatty-acyl-CoA reductase (alcohol-forming) activity; GO:0050062,long-chain-fatty-acyl-CoA reductase activity; GO:0006629,lipid metabolic process; GO:0035336,long-chain fatty-acyl-CoA metabolic process; GO:0009651,response to salt stress; GO:0009611,response to wounding; GO…	Male sterility protein
Cluster-30752.55029	878.65	964.69	1239.05	89.76	72.5	81.6	4.10255	0	0	up	K10781 fatty acyl-ACP thioesterase B [EC:3.1.2.14 3.1.2.21] | (RefSeq) palmitoyl-acyl carrier protein thioesterase, chloroplastic-like (A)	Palmitoyl-acyl carrier protein thioesterase, chloroplastic [Dendrobium catenatum]	RecName: Full=Palmitoyl-acyl carrier protein thioesterase, chloroplastic; EC=3.1.2.-; AltName: Full=16:0-acyl-carrier protein thioesterase; Short=16:0-ACP thioesterase; AltName: Full=Acyl-[acyl-carrier-protein] hydrolase; AltName: Full=Acyl-acyl carrier protein thioesterase B1 {ECO:0000303|PubMed:10859193}; Short=AtFATB1 {ECO:0000303|PubMed:10859193}; Flags: Precursor;	SubName: Full=Palmitoyl-acyl carrier protein thioesterase, chloroplastic {ECO:0000313|EMBL:PKU73435.1};	--	GO:0009507,chloroplast; GO:0009536,plastid; GO:0000036,acyl carrier activity; GO:0016297,acyl-[acyl-carrier-protein] hydrolase activity; GO:0006633,fatty acid biosynthetic process	Acyl-ACP thioesterase
Cluster-30752.68750	2266.95	2475.78	3340.44	376.26	330.25	334.69	3.39431	0	0	up	K08242 24-methylenesterol C-methyltransferase [EC:2.1.1.143] | (RefSeq) 24-methylenesterol C-methyltransferase 2-like (A)	uncharacterized methyltransferase At1g78140, chloroplastic isoform X1 [Dendrobium catenatum]	RecName: Full=Uncharacterized methyltransferase At1g78140, chloroplastic; EC=2.1.1.-; Flags: Precursor;	SubName: Full=Putative methyltransferase, chloroplastic {ECO:0000313|EMBL:OAY70659.1};	--	GO:0009507,chloroplast; GO:0010287,plastoglobule; GO:0008168,methyltransferase activity	Methyltransferase domain
Cluster-30752.73827	594.96	655.87	895.37	9.95	10.79	13.12	6.41972	0	0	up	K13356 alcohol-forming fatty acyl-CoA reductase [EC:1.2.1.84] | (RefSeq) fatty acyl-CoA reductase 3-like (A)	fatty acyl-CoA reductase 3-like, partial [Dendrobium catenatum]	RecName: Full=Fatty acyl-CoA reductase 3 {ECO:0000305}; EC=1.2.1.84 {ECO:0000269|PubMed:16980563, ECO:0000269|PubMed:19062129}; AltName: Full=Protein ECERIFERUM 4;	SubName: Full=Fatty acyl-CoA reductase 3 {ECO:0000313|EMBL:PKU64280.1};	Acyl-CoA reductase	GO:0005783,endoplasmic reticulum; GO:0102965,alcohol-forming fatty acyl-CoA reductase activity; GO:0080019,fatty-acyl-CoA reductase (alcohol-forming) activity; GO:0006629,lipid metabolic process; GO:0035336,long-chain fatty-acyl-CoA metabolic process; GO:0010345,suberin biosynthetic process; GO:0010025,wax biosynthetic process	Male sterility protein
Cluster-30752.73927	751.51	822.48	1114.75	17.16	13.36	14.92	6.31799	0	0	up	K07513 acetyl-CoA acyltransferase 1 [EC:2.3.1.16] | (RefSeq) 3-ketoacyl-CoA thiolase 1, peroxisomal-like isoform X1 (A)	3-ketoacyl-CoA thiolase 1, peroxisomal-like isoform X1 [Dendrobium catenatum]	RecName: Full=3-ketoacyl-CoA thiolase 2, peroxisomal; EC=2.3.1.16; AltName: Full=Acetyl-CoA acyltransferase 2; AltName: Full=Beta-ketothiolase 2; AltName: Full=Peroxisomal 3-oxoacyl-CoA thiolase 2; AltName: Full=Peroxisome defective protein 1; Flags: Precursor;	SubName: Full=3-ketoacyl-CoA thiolase 1, peroxisomal {ECO:0000313|EMBL:PKU75485.1};	3-oxoacyl CoA thiolase	GO:0009507,chloroplast; GO:0009514,glyoxysome; GO:0016020,membrane; GO:0005739,mitochondrion; GO:0005730,nucleolus; GO:0005777,peroxisome; GO:0005774,vacuolar membrane; GO:0003988,acetyl-CoA C-acyltransferase activity; GO:0006635,fatty acid beta-oxidation; GO:0010111,glyoxysome organization; GO:0009695,jasmonic acid biosynthetic process; GO:0031408,oxylipin biosynthetic process; GO:0009789,positi…	Thiolase, N-terminal domain
Cluster-30752.74199	414.75	452.47	596.04	75.3	65.39	77.77	3.19546	0	0	up	K10782 fatty acyl-ACP thioesterase A [EC:3.1.2.14] | (RefSeq) oleoyl-acyl carrier protein thioesterase, chloroplastic-like (A)	oleoyl-acyl carrier protein thioesterase, chloroplastic-like [Dendrobium catenatum]	RecName: Full=Oleoyl-acyl carrier protein thioesterase, chloroplastic; EC=3.1.2.14; AltName: Full=18:0-acyl-carrier protein thioesterase; Short=18:0-ACP thioesterase; AltName: Full=Acyl-[acyl-carrier-protein] hydrolase; Flags: Precursor; Fragment;	SubName: Full=Oleoyl-acyl carrier protein thioesterase 2, chloroplastic {ECO:0000313|EMBL:PKA47430.1}; EC=3.1.2.- {ECO:0000313|EMBL:PKA47430.1}; EC=3.1.2.14 {ECO:0000313|EMBL:PKA47430.1};	--	GO:0009507,chloroplast; GO:0016295,myristoyl-[acyl-carrier-protein] hydrolase activity; GO:0004320,oleoyl-[acyl-carrier-protein] hydrolase activity; GO:0016296,palmitoyl-[acyl-carrier-protein] hydrolase activity; GO:0006633,fatty acid biosynthetic process	Acyl-ACP thioesterase
Cluster-30752.74716	644.12	729.45	1019.88	47.01	36.29	47.3	4.62979	0	0	up	K10781 fatty acyl-ACP thioesterase B [EC:3.1.2.14 3.1.2.21] | (RefSeq) palmitoyl-acyl carrier protein thioesterase, chloroplastic-like (A)	palmitoyl-acyl carrier protein thioesterase, chloroplastic-like [Dendrobium catenatum]	RecName: Full=Palmitoyl-acyl carrier protein thioesterase, chloroplastic; EC=3.1.2.-; AltName: Full=16:0-acyl-carrier protein thioesterase; Short=16:0-ACP thioesterase; AltName: Full=Acyl-[acyl-carrier-protein] hydrolase; AltName: Full=Acyl-acyl carrier protein thioesterase B1 {ECO:0000303|PubMed:10859193}; Short=AtFATB1 {ECO:0000303|PubMed:10859193}; Flags: Precursor;	SubName: Full=Palmitoyl-acyl carrier protein thioesterase, chloroplastic {ECO:0000313|EMBL:PKU73435.1};	--	GO:0009507,chloroplast; GO:0009536,plastid; GO:0000036,acyl carrier activity; GO:0016297,acyl-[acyl-carrier-protein] hydrolase activity; GO:0006633,fatty acid biosynthetic process	Acyl-ACP thioesterase
Cluster-30752.74796	96.82	104.17	134.12	10.07	8.96	8.07	4.06114	0	0	up	K00799 glutathione S-transferase [EC:2.5.1.18] | (RefSeq) microsomal glutathione S-transferase 3 (A)	microsomal glutathione S-transferase 3 [Dendrobium catenatum]	--	SubName: Full=Glutathione S-transferase {ECO:0000313|EMBL:PKU66650.1};	--	--	MAPEG family
Cluster-30752.76894	563.18	609.18	968.7	13.86	9.6	10.46	6.41457	0	0	up	K13356 alcohol-forming fatty acyl-CoA reductase [EC:1.2.1.84] | (RefSeq) alcohol-forming fatty acyl-CoA reductase-like (A)	alcohol-forming fatty acyl-CoA reductase-like [Dendrobium catenatum]	RecName: Full=Alcohol-forming fatty acyl-CoA reductase; EC=1.2.1.84;	SubName: Full=Fatty acyl-CoA reductase 3 {ECO:0000313|EMBL:PKU64280.1};	Acyl-CoA reductase	GO:0102965,alcohol-forming fatty acyl-CoA reductase activity; GO:0080019,fatty-acyl-CoA reductase (alcohol-forming) activity; GO:0006629,lipid metabolic process	Male sterility protein
Cluster-30752.81611	41.72	47.45	56.15	6.8	6.74	7	3.25381	2.16095e-307	7.75131e-304	up	K14486 auxin response factor | (RefSeq) auxin response factor 7 (A)	auxin response factor 19-like isoform X3 [Dendrobium catenatum]	RecName: Full=Auxin response factor 19; AltName: Full=OsARF7a;	SubName: Full=Auxin response factor 5 {ECO:0000313|EMBL:PKU63934.1};	--	GO:0005634,nucleus; GO:0003677,DNA binding; GO:0009734,auxin-activated signaling pathway; GO:0006355,regulation of transcription, DNA-templated; GO:0006351,transcription, DNA-templated	AUX/IAA family
Cluster-30752.74483	141.64	173.82	188.17	7.43	6.89	7.9	4.95768	1.71581e-300	5.71498e-297	up	K02923 large subunit ribosomal protein L38e | (RefSeq) CASP-like protein 2U2 (A)	CASP-like protein 2B1 [Dendrobium catenatum]	RecName: Full=CASP-like protein 2B1; Short=RcCASPL2B1;	SubName: Full=CASP-like protein {ECO:0000313|EMBL:PKU87091.1};	--	GO:0016021,integral component of membrane; GO:0005886,plasma membrane	Domain of unknown function (DUF588)
Cluster-30752.56098	91.6	101.04	114.19	15.49	13.07	12.85	3.32771	4.82281e-286	1.49928e-282	up	K14486 auxin response factor | (RefSeq) auxin response factor 7-like (A)	auxin response factor 19-like isoform X3 [Dendrobium catenatum]	RecName: Full=Auxin response factor 5;	SubName: Full=Auxin response factor 5 {ECO:0000313|EMBL:PKU63934.1};	--	GO:0005634,nucleus; GO:0003677,DNA binding; GO:0009734,auxin-activated signaling pathway; GO:0006355,regulation of transcription, DNA-templated; GO:0006351,transcription, DNA-templated	--
Cluster-30752.65719	272.81	294.8	402.56	57.82	48.17	51.41	3.05225	1.35976e-278	3.96294e-275	up	K04628 ceramide galactosyltransferase [EC:2.4.1.47] | (RefSeq) UDP-glycosyltransferase 83A1-like (A)	UDP-glycosyltransferase 83A1-like [Dendrobium catenatum]	RecName: Full=UDP-glycosyltransferase 83A1; EC=2.4.1.-;	SubName: Full=UDP-glycosyltransferase 83A1 {ECO:0000313|EMBL:PKU70125.1};	UDP-glucuronosyl and UDP-glucosyl transferase	GO:0043231,intracellular membrane-bounded organelle; GO:0080043,quercetin 3-O-glucosyltransferase activity; GO:0080044,quercetin 7-O-glucosyltransferase activity; GO:0008152,metabolic process	UDP-glucoronosyl and UDP-glucosyl transferase
Cluster-30752.79082	65.17	70.49	86.46	9.49	8.84	7.67	3.52397	7.15585e-278	1.96285e-274	up	K17756 long-chain-alcohol oxidase [EC:1.1.3.20] | (RefSeq) long-chain-alcohol oxidase FAO2-like (A)	long-chain-alcohol oxidase FAO2-like [Dendrobium catenatum]	RecName: Full=Long-chain-alcohol oxidase FAO1; EC=1.1.3.20; AltName: Full=Long-chain fatty alcohol oxidase 1;	SubName: Full=Long-chain-alcohol oxidase FAO2 {ECO:0000313|EMBL:PKU84465.1};	--	GO:0016021,integral component of membrane; GO:0050660,flavin adenine dinucleotide binding; GO:0046577,long-chain-alcohol oxidase activity; GO:0006066,alcohol metabolic process; GO:0055114,oxidation-reduction process; GO:0009409,response to cold	GMC oxidoreductase
Cluster-30752.46399	310.27	331.45	519.72	17.42	15.05	18.67	4.92338	4.49221e-265	1.16376e-261	up	K01695 tryptophan synthase alpha chain [EC:4.2.1.20] | (RefSeq) tryptophan synthase alpha chain-like isoform X1 (A)	tryptophan synthase alpha chain-like isoform X2 [Dendrobium catenatum]	RecName: Full=Tryptophan synthase alpha chain; EC=4.2.1.20; AltName: Full=Indole synthase; AltName: Full=Indole-3-glycerol-phosphate lyase; EC=4.1.2.8;	SubName: Full=Uncharacterized protein {ECO:0000313|EnsemblPlants:GSMUA_Achr10P08680_001};	Tryptophan synthase alpha chain	GO:0005737,cytoplasm; GO:0033984,indole-3-glycerol-phosphate lyase activity; GO:0004834,tryptophan synthase activity; GO:0009851,auxin biosynthetic process	Tryptophan synthase alpha chain
Cluster-30752.74634	213.33	231.9	287.1	74.19	62.92	65.74	2.28534	1.41167e-260	3.46461e-257	up	K10782 fatty acyl-ACP thioesterase A [EC:3.1.2.14] | (RefSeq) oleoyl-acyl carrier protein thioesterase, chloroplastic-like (A)	oleoyl-acyl carrier protein thioesterase, chloroplastic-like [Dendrobium catenatum]	RecName: Full=Oleoyl-acyl carrier protein thioesterase 1, chloroplastic; EC=3.1.2.14; AltName: Full=18:0-acyl-carrier protein thioesterase; Short=18:0-ACP thioesterase; AltName: Full=Acyl-[acyl-carrier-protein] hydrolase; Flags: Precursor;	SubName: Full=Oleoyl-acyl carrier protein thioesterase 2, chloroplastic {ECO:0000313|EMBL:PKA47430.1}; EC=3.1.2.- {ECO:0000313|EMBL:PKA47430.1}; EC=3.1.2.14 {ECO:0000313|EMBL:PKA47430.1};	--	GO:0009507,chloroplast; GO:0016297,acyl-[acyl-carrier-protein] hydrolase activity; GO:0016295,myristoyl-[acyl-carrier-protein] hydrolase activity; GO:0004320,oleoyl-[acyl-carrier-protein] hydrolase activity; GO:0016296,palmitoyl-[acyl-carrier-protein] hydrolase activity; GO:0006633,fatty acid biosynthetic process	Acyl-ACP thioesterase
Cluster-30752.53927	163.62	163.22	228.37	8.02	6.8	5.16	5.22418	3.09091e-254	7.20661e-251	up	--	--	--	--	--	--	--
Cluster-30752.52264	172.02	169.66	275.5	10.32	10.19	10.29	4.74365	3.4476e-246	7.65547e-243	up	K02639 ferredoxin | (RefSeq) ferredoxin-like (A)	ferredoxin-like [Dendrobium catenatum]	RecName: Full=Ferredoxin-2, chloroplastic; Short=AtFd2; Flags: Precursor;	SubName: Full=Ferredoxin, chloroplastic {ECO:0000313|EMBL:PKU66218.1};	--	GO:0009507,chloroplast; GO:0051537,2 iron, 2 sulfur cluster binding; GO:0009055,electron transfer activity; GO:0046872,metal ion binding; GO:0009643,photosynthetic acclimation; GO:0009767,photosynthetic electron transport chain	2Fe-2S iron-sulfur cluster binding domain
Cluster-30752.53427	100.39	110.29	146.64	9.73	6.61	6.85	4.38049	1.26513e-239	2.68156e-236	up	K15015 solute carrier family 32 (vesicular inhibitory amino acid transporter) | (RefSeq) vacuolar amino acid transporter 1-like (A)	vacuolar amino acid transporter 1-like [Dendrobium catenatum]	RecName: Full=Amino acid transporter AVT1I {ECO:0000305}; Short=AtAvt1I {ECO:0000303|PubMed:27925655};	SubName: Full=Lysine histidine transporter-like 3 {ECO:0000313|EMBL:PKU85298.1};	Amino acid transporters	GO:0016021,integral component of membrane; GO:0005774,vacuolar membrane; GO:0015171,amino acid transmembrane transporter activity; GO:0003333,amino acid transmembrane transport	Transmembrane amino acid transporter protein
Cluster-30752.84087	34.34	32.94	41.75	2.42	2.71	2.34	4.29869	1.05574e-227	2.14045e-224	up	K08176 MFS transporter, PHS family, inorganic phosphate transporter | (RefSeq) inorganic phosphate transporter 1-4-like (A)	inorganic phosphate transporter 1-4-like [Dendrobium catenatum]	RecName: Full=Inorganic phosphate transporter 1-6; Short=OsPT6; Short=OsPht1;6; AltName: Full=H(+)/Pi cotransporter; AltName: Full=OsLPT1; AltName: Full=OsLPT6:1;	SubName: Full=Putative inorganic phosphate transporter 1-4 {ECO:0000313|EMBL:PKU67345.1};	Inorganic phosphate transporter	GO:0005887,integral component of plasma membrane; GO:0005315,inorganic phosphate transmembrane transporter activity; GO:0015293,symporter activity; GO:0006817,phosphate ion transport	Sugar (and other) transporter
Cluster-30752.83548	15.95	16.45	21.93	1.31	1.13	0.94	4.42246	3.2421e-222	6.29926e-219	up	K20617 cytochrome P450 family 71 subfamily A | (RefSeq) cytochrome P450 71A9 (A)	cytochrome P450 71A9-like [Dendrobium catenatum]	RecName: Full=Cytochrome P450 71A9; EC=1.14.-.-; AltName: Full=Cytochrome P450 CP1;	SubName: Full=Cytochrome P450 71A9 {ECO:0000313|EMBL:PKU64258.1};	Cytochrome P450 CYP2 subfamily	GO:0016021,integral component of membrane; GO:0016020,membrane; GO:0020037,heme binding; GO:0005506,iron ion binding; GO:0016709,oxidoreductase activity, acting on paired donors, with incorporation or reduction of molecular oxygen, NAD(P)H as one donor, and incorporation of one atom of oxygen; GO:0044550,secondary metabolite biosynthetic process	Cytochrome P450
Cluster-30752.43519	120.85	126.87	179.03	29.01	23.89	27.08	2.84509	2.98387e-218	5.56563e-215	up	K00083 cinnamyl-alcohol dehydrogenase [EC:1.1.1.195] | (RefSeq) probable mannitol dehydrogenase (A)	probable mannitol dehydrogenase [Dendrobium catenatum]	RecName: Full=Probable mannitol dehydrogenase; EC=1.1.1.255; AltName: Full=NAD-dependent mannitol dehydrogenase;	SubName: Full=Putative mannitol dehydrogenase {ECO:0000313|EMBL:PKU86524.1};	Alcohol dehydrogenase, class V	GO:0046029,mannitol dehydrogenase activity; GO:0008270,zinc ion binding	Alcohol dehydrogenase GroES-like domain
Cluster-30752.46361	48.99	52.44	67.75	7.48	7.4	7.49	3.35552	5.66181e-217	1.01545e-213	up	K13264 isoflavone 7-O-glucoside-6''-O-malonyltransferase [EC:2.3.1.115] | (RefSeq) IF7MaT, GmIF7MaT; malonyl-CoA:isoflavone 7-O-glucoside-6''-O-malonyltransferase (A)	Malonyl-coenzyme A:anthocyanin 3-O-glucoside-6''-O-malonyltransferase [Dendrobium catenatum]	RecName: Full=Phenolic glucoside malonyltransferase 2; EC=2.3.1.-;	SubName: Full=Malonyl-coenzyme A:anthocyanin 3-O-glucoside-6''-O-malonyltransferase {ECO:0000313|EMBL:PKU86454.1};	--	GO:0050736,O-malonyltransferase activity; GO:0009636,response to toxic substance	Transferase family
Cluster-30752.46266	121.74	133.08	164.44	25.9	18.82	22.14	3.11412	9.23904e-212	1.59565e-208	up	--	uncharacterized protein LOC110115181 [Dendrobium catenatum]	--	SubName: Full=Uncharacterized protein {ECO:0000313|EMBL:PKU69260.1};	--	--	--
Cluster-30752.56787	32.57	34.85	44.51	12	11.18	10.98	2.13804	1.09376e-211	1.82154e-208	up	--	uncharacterized protein LOC110102590 [Dendrobium catenatum]	--	SubName: Full=Uncharacterized protein {ECO:0000313|EMBL:PKU78325.1};	START domain-containing proteins involved in steroidogenesis/phosphatidylcholine transfer	--	--
Cluster-30752.53239	108.39	114.62	157.99	11.57	10.13	12.69	3.93899	5.06501e-209	8.14437e-206	up	--	--	--	--	--	--	--
Cluster-30752.47536	148.62	162.87	194.85	1.69	1.74	0.68	7.36745	5.60001e-203	8.70447e-200	up	K02433 aspartyl-tRNA(Asn)/glutamyl-tRNA(Gln) amidotransferase subunit A [EC:6.3.5.6 6.3.5.7] | (RefSeq) glutamyl-tRNA(Gln) amidotransferase subunit A, chloroplastic/mitochondrial (A)	fatty acid amide hydrolase-like [Phalaenopsis equestris]	RecName: Full=Fatty acid amide hydrolase; EC=3.5.1.99; AltName: Full=N-acylethanolamine amidohydrolase;	SubName: Full=Fatty acid amide hydrolase {ECO:0000313|EMBL:PKA46986.1}; EC=6.3.5.6 {ECO:0000313|EMBL:PKA46986.1}; EC=6.3.5.7 {ECO:0000313|EMBL:PKA46986.1};	Amidases	GO:0005783,endoplasmic reticulum; GO:0005789,endoplasmic reticulum membrane; GO:0005794,Golgi apparatus; GO:0016021,integral component of membrane; GO:0005886,plasma membrane; GO:0005774,vacuolar membrane; GO:0005773,vacuole; GO:0004040,amidase activity; GO:0103073,anandamide amidohydrolase activity; GO:0047412,N-(long-chain-acyl)ethanolamine deacylase activity; GO:0102077,oleamide hydrolase acti…	Amidase
Cluster-30752.70662	9.77	9.08	19.45	708.23	502.9	670.68	-5.17842	4.5537e-201	6.8498e-198	down	K13950 para-aminobenzoate synthetase [EC:2.6.1.85] | (RefSeq) probable aminodeoxychorismate synthase, chloroplastic (A)	mannose-specific lectin-like [Dendrobium catenatum]	RecName: Full=Mannose-specific lectin; AltName: Full=ASAL; AltName: Full=ASARI; AltName: Full=Allimin; AltName: Full=Leaf agglutinin; AltName: Full=Root agglutinin; Flags: Precursor;	SubName: Full=Mannose-specific lectin {ECO:0000313|EMBL:PKU77135.1};	--	GO:0005576,extracellular region; GO:0005537,mannose binding; GO:0042803,protein homodimerization activity; GO:0098609,cell-cell adhesion; GO:0002213,defense response to insect	D-mannose binding lectin
Cluster-30752.59723	6.31	8.71	11.98	223.31	188.47	236.5	-4.15468	8.59414e-199	1.25235e-195	down	K09422 transcription factor MYB, plant | (RefSeq) myb-related protein 305-like (A)	myb-related protein 305-like [Dendrobium catenatum]	RecName: Full=Myb-related protein 305;	SubName: Full=Myb-related protein 305 {ECO:0000313|EMBL:PKU63313.1};	Transcription factor, Myb superfamily	GO:0005634,nucleus; GO:0003677,DNA binding; GO:0006355,regulation of transcription, DNA-templated; GO:0006351,transcription, DNA-templated	Myb-like DNA-binding domain
Cluster-30752.74562	76.65	76.59	81.39	4.94	4.77	3.82	4.56169	1.06644e-197	1.50694e-194	up	K08237 hydroquinone glucosyltransferase [EC:2.4.1.218] | (RefSeq) hydroquinone glucosyltransferase-like (A)	hydroquinone glucosyltransferase-like [Dendrobium catenatum]	RecName: Full=Hydroquinone glucosyltransferase; EC=2.4.1.218; AltName: Full=Arbutin synthase;	SubName: Full=Hydroquinone glucosyltransferase {ECO:0000313|EMBL:PKU72636.1};	UDP-glucuronosyl and UDP-glucosyl transferase	GO:0050505,hydroquinone glucosyltransferase activity; GO:0008152,metabolic process	UDP-glucoronosyl and UDP-glucosyl transferase
Cluster-30752.58224	181.84	186.81	236.59	63.12	58.15	58.49	2.19455	6.48764e-197	8.8978e-194	up	--	ABC transporter G family member 11-like [Dendrobium catenatum]	RecName: Full=ABC transporter G family member 11; Short=ABC transporter ABCG.11; Short=AtABCG11; AltName: Full=Protein CUTICULAR DEFECT AND ORGAN FUSION 1; AltName: Full=Protein DESPERADO; AltName: Full=Protein PERMEABLE LEAVES 1; AltName: Full=White-brown complex homolog protein 11; Short=AtWBC11;	SubName: Full=ABC transporter G family member 11 {ECO:0000313|EMBL:PKU63434.1};	Transporter, ABC superfamily (Breast cancer resistance protein)	GO:0009897,external side of plasma membrane; GO:0016021,integral component of membrane; GO:0005886,plasma membrane; GO:0005524,ATP binding; GO:0042626,ATPase activity, coupled to transmembrane movement of substances; GO:0015245,fatty acid transmembrane transporter activity; GO:0042803,protein homodimerization activity; GO:0010588,cotyledon vascular tissue pattern formation; GO:0080051,cutin trans…	--
Cluster-30752.26194	41.4	45.49	56.72	8.71	8.39	8.94	2.89885	1.07728e-195	1.43528e-192	up	K00521 ferric-chelate reductase [EC:1.16.1.7] | (RefSeq) ferric reduction oxidase 7, chloroplastic-like (A)	NAC domain-containing protein 2 [Dendrobium catenatum]	RecName: Full=NAC domain-containing protein 48 {ECO:0000303|PubMed:15029955}; Short=ONAC048 {ECO:0000303|PubMed:15029955}; AltName: Full=OsNAC6 {ECO:0000303|PubMed:10660065}; AltName: Full=Protein STRESS-RESPONSIVE NAC 2 {ECO:0000303|PubMed:18273684};	SubName: Full=NAC domain-containing protein 2 {ECO:0000313|EMBL:PKU70851.1};	--	GO:0005634,nucleus; GO:0043565,sequence-specific DNA binding; GO:1901002,positive regulation of response to salt stress; GO:1902584,positive regulation of response to water deprivation; GO:0045893,positive regulation of transcription, DNA-templated; GO:1900150,regulation of defense response to fungus; GO:0040008,regulation of growth; GO:0009409,response to cold; GO:0048364,root development; GO:00…	No apical meristem (NAM) protein
Cluster-30752.53926	250.66	270.46	363.75	93.09	77.46	82.65	2.24071	1.71182e-195	2.21733e-192	up	K10775 phenylalanine ammonia-lyase [EC:4.3.1.24] | (RefSeq) phenylalanine ammonia-lyase (A)	phenylalanine ammonia-lyase [Dendrobium catenatum]	RecName: Full=Phenylalanine ammonia-lyase; EC=4.3.1.24;	RecName: Full=Phenylalanine ammonia-lyase {ECO:0000256|RuleBase:RU003955}; EC=4.3.1.24 {ECO:0000256|RuleBase:RU003955};	Phenylalanine and histidine ammonia-lyase	GO:0005737,cytoplasm; GO:0045548,phenylalanine ammonia-lyase activity; GO:0009800,cinnamic acid biosynthetic process; GO:0006559,L-phenylalanine catabolic process	Aromatic amino acid lyase
Cluster-30752.62792	108.14	106.57	134.45	26.32	24.34	22.42	2.69195	2.97721e-194	3.75217e-191	up	K01904 4-coumarate--CoA ligase [EC:6.2.1.12] | (RefSeq) 4-coumarate--CoA ligase-like (A)	4-coumarate--CoA ligase-like [Dendrobium catenatum]	RecName: Full=4-coumarate--CoA ligase 1; Short=4CL 1; EC=6.2.1.12; AltName: Full=4-coumaroyl-CoA synthase 1;	SubName: Full=4-coumarate--CoA ligase 1 {ECO:0000313|EMBL:PKU78981.1};	Acyl-CoA synthetase	GO:0016207,4-coumarate-CoA ligase activity; GO:0005524,ATP binding; GO:0009698,phenylpropanoid metabolic process	AMP-binding enzyme
Cluster-30752.51823	89.04	100.34	141.54	17.73	14.16	15.77	3.22507	5.51855e-190	6.77199e-187	up	K17098 annexin D | (RefSeq) annexin D4 (A)	annexin D4 [Dendrobium catenatum]	RecName: Full=Annexin D4; AltName: Full=AnnAt4;	SubName: Full=Annexin D4 {ECO:0000313|EMBL:PKU77180.1};	Annexin	GO:0009506,plasmodesma; GO:0005509,calcium ion binding; GO:0005544,calcium-dependent phospholipid binding; GO:0003729,mRNA binding; GO:0009737,response to abscisic acid; GO:0009409,response to cold; GO:0009408,response to heat; GO:0006970,response to osmotic stress; GO:0009651,response to salt stress; GO:0009414,response to water deprivation	Annexin
Cluster-30752.82434	72.42	77.55	91.58	13.4	10.89	10.32	3.24912	2.17055e-189	2.59526e-186	up	K00020 3-hydroxyisobutyrate dehydrogenase [EC:1.1.1.31] | (RefSeq) 6-phosphogluconate dehydrogenase-like protein (A)	protein EXORDIUM-like [Dendrobium catenatum]	RecName: Full=Protein EXORDIUM; Flags: Precursor;	SubName: Full=Uncharacterized protein {ECO:0000313|EMBL:PKU86867.1};	--	GO:0048046,apoplast; GO:0005618,cell wall; GO:0005615,extracellular space; GO:0005794,Golgi apparatus; GO:0009505,plant-type cell wall; GO:0009741,response to brassinosteroid	Phosphate-induced protein 1 conserved region
Cluster-30752.57023	2.62	2.27	3.37	89.86	76.09	77.64	-4.43291	9.2799e-185	1.08183e-181	down	K13680 beta-mannan synthase [EC:2.4.1.32] | (RefSeq) probable mannan synthase 11 (A)	probable mannan synthase 11 [Dendrobium catenatum]	RecName: Full=Probable mannan synthase 11; EC=2.4.1.-; AltName: Full=Cellulose synthase-like protein A11; AltName: Full=OsCslA11;	SubName: Full=Putative mannan synthase 11 {ECO:0000313|EMBL:PKU66989.1};	--	GO:0000139,Golgi membrane; GO:0016021,integral component of membrane; GO:0016757,transferase activity, transferring glycosyl groups; GO:0071555,cell wall organization	Glycosyl transferase family group 2
Cluster-30752.30829	23.06	26.41	32.11	1.26	0.75	1.11	5.14247	3.08621e-183	3.51008e-180	up	K20617 cytochrome P450 family 71 subfamily A | (RefSeq) cytochrome P450 71A1-like (A)	Cytochrome P450 71A1 [Dendrobium catenatum]	RecName: Full=Cytochrome P450 71A1; EC=1.14.-.-; AltName: Full=ARP-2; AltName: Full=CYPLXXIA1;	SubName: Full=Cytochrome P450 71A1 {ECO:0000313|EMBL:PKU81695.1};	Cytochrome P450 CYP2 subfamily	GO:0005789,endoplasmic reticulum membrane; GO:0016021,integral component of membrane; GO:0031090,organelle membrane; GO:0020037,heme binding; GO:0005506,iron ion binding; GO:0004497,monooxygenase activity; GO:0016705,oxidoreductase activity, acting on paired donors, with incorporation or reduction of molecular oxygen; GO:0009835,fruit ripening	Cytochrome P450
Cluster-30752.75011	140.51	149.56	189.93	60.43	55.86	56.48	1.91226	1.32307e-180	1.46895e-177	up	K11147 dehydrogenase/reductase SDR family member 4 [EC:1.1.-.-] | (RefSeq) tropinone reductase-like 3 (A)	tropinone reductase-like 3 [Dendrobium catenatum]	RecName: Full=Tropinone reductase-like 3; EC=1.1.1.-;	SubName: Full=Tropinone reductase-like 3 {ECO:0000313|EMBL:PKU70752.1};	Reductases with broad range of substrate specificities	GO:0016491,oxidoreductase activity	Enoyl-(Acyl carrier protein) reductase
Cluster-30752.48215	148.91	162.83	229.53	28.61	22.74	29.19	3.17917	1.76115e-180	1.90987e-177	up	K15803 (-)-germacrene D synthase [EC:4.2.3.75] | (RefSeq) alpha-humulene synthase-like (A)	alpha-humulene synthase-like [Dendrobium catenatum]	RecName: Full=Alpha-humulene synthase; EC=4.2.3.104;	SubName: Full=Beta-cubebene synthase {ECO:0000313|EMBL:PKU85403.1};	--	GO:0000287,magnesium ion binding; GO:0010333,terpene synthase activity; GO:0008152,metabolic process	Terpene synthase family, metal binding domain
Cluster-30752.48031	55.14	53.63	79.42	1.52	1.14	2.25	5.70323	7.74792e-172	8.21121e-169	up	K01188 beta-glucosidase [EC:3.2.1.21] | (RefSeq) beta-glucosidase 12-like (A)	beta-glucosidase 12-like [Dendrobium catenatum]	RecName: Full=Furostanol glycoside 26-O-beta-glucosidase {ECO:0000303|PubMed:8766714}; Short=CsF26G {ECO:0000303|PubMed:8766714}; EC=3.2.1.186 {ECO:0000269|PubMed:8549824, ECO:0000269|PubMed:8766714}; AltName: Full=Protodioscin 26-O-beta-D-glucosidase; Flags: Precursor;	SubName: Full=Beta-glucosidase 12 {ECO:0000313|EMBL:PKU65349.1};	Beta-glucosidase, lactase phlorizinhydrolase, and related proteins	GO:0009507,chloroplast; GO:0004553,hydrolase activity, hydrolyzing O-glycosyl compounds; GO:0005975,carbohydrate metabolic process	Glycosyl hydrolase family 1
Cluster-30752.45471	53.26	53.1	64.99	7.05	6.38	8.4	3.42704	1.74295e-168	1.80612e-165	up	K05681 ATP-binding cassette, subfamily G (WHITE), member 2 | (RefSeq) ATP-binding cassette superfamily (A)	ABC transporter G family member 44-like [Dendrobium catenatum]	RecName: Full=ABC transporter G family member 35 {ECO:0000303|PubMed:18299247}; Short=OsABCG35 {ECO:0000303|PubMed:18299247}; AltName: Full=Pleiotropic drug resistance protein 11 {ECO:0000303|PubMed:12644668, ECO:0000303|PubMed:16506311}; Short=OsPDR11 {ECO:0000303|PubMed:16506311};	SubName: Full=Uncharacterized protein {ECO:0000313|EnsemblPlants:GSMUA_Achr1P14530_001};	Pleiotropic drug resistance proteins (PDR1-15), ABC superfamily	GO:0016021,integral component of membrane; GO:0005886,plasma membrane; GO:0005524,ATP binding; GO:0042626,ATPase activity, coupled to transmembrane movement of substances	ABC transporter
Cluster-30752.29993	23.46	25.98	35.57	1.5	1.3	1.11	4.86012	1.39462e-163	1.41375e-160	up	K05337 ferredoxin | (RefSeq) predicted protein (A)	uncharacterized protein LOC110103785 [Dendrobium catenatum]	RecName: Full=Chaperone protein dnaJ C76, chloroplastic {ECO:0000305}; Short=atDjC76 {ECO:0000303|PubMed:23894646}; AltName: Full=AtDjC17 {ECO:0000303|PubMed:25339971}; AltName: Full=AtJ17 {ECO:0000305}; Flags: Precursor;	SubName: Full=Chaperone protein dnaJ 20, chloroplastic {ECO:0000313|EMBL:PKU87793.1};	Molecular chaperone (DnaJ superfamily)	GO:0009507,chloroplast	DnaJ domain
Cluster-30752.76893	190.61	225.97	390.86	6.46	3.71	5.01	6.14745	3.49847e-161	3.471e-158	up	K13356 alcohol-forming fatty acyl-CoA reductase [EC:1.2.1.84] | (RefSeq) fatty acyl-CoA reductase 3-like (A)	fatty acyl-CoA reductase 3-like [Dendrobium catenatum]	RecName: Full=Alcohol-forming fatty acyl-CoA reductase; EC=1.2.1.84;	SubName: Full=Fatty acyl-CoA reductase 3 {ECO:0000313|EMBL:PKU64280.1};	Acyl-CoA reductase	GO:0102965,alcohol-forming fatty acyl-CoA reductase activity; GO:0080019,fatty-acyl-CoA reductase (alcohol-forming) activity; GO:0006629,lipid metabolic process	Male sterility protein
Cluster-30752.43482	167.16	167.14	249.4	29.57	25.73	31.66	3.22598	1.21909e-160	1.18432e-157	up	K23154 2-hydroxyflavanone C-glucosyltransferase [EC:2.4.1.360] | (RefSeq) LOW QUALITY PROTEIN: uncharacterized protein LOC110097096 (A)	uncharacterized protein LOC110107503, partial [Dendrobium catenatum]	--	SubName: Full=Retrovirus-related Pol polyprotein from transposon TNT 1-94 {ECO:0000313|EMBL:PKU70250.1};	--	--	gag-polypeptide of LTR copia-type
Cluster-30752.51665	78.97	81.86	117.43	13.97	11.16	15.33	3.22541	1.48484e-160	1.41305e-157	up	--	late embryogenesis abundant protein Lea5-like [Dendrobium catenatum]	RecName: Full=Late embryogenis abundant protein 41 {ECO:0000303|PubMed:25005920}; AltName: Full=Protein DROUGHT-INDUCED 21 {ECO:0000303|PubMed:7823904}; Short=AtDI21 {ECO:0000303|PubMed:7823904}; Flags: Precursor;	SubName: Full=Late embryogenesis abundant protein Lea5 {ECO:0000313|EMBL:PKU67619.1};	--	GO:0005739,mitochondrion; GO:0009631,cold acclimation; GO:0009737,response to abscisic acid; GO:0009409,response to cold; GO:0009414,response to water deprivation	Late embryogenesis abundant protein
Cluster-30752.53397	241.18	275.06	261.56	18.8	20.19	17.04	4.24206	1.5199e-160	1.41749e-157	up	K08678 UDP-glucuronate decarboxylase [EC:4.1.1.35] | (RefSeq) UDP-glucuronic acid decarboxylase 2 (A)	UDP-glucuronic acid decarboxylase 2 [Dendrobium catenatum]	RecName: Full=UDP-glucuronic acid decarboxylase 2; EC=4.1.1.35; AltName: Full=UDP-XYL synthase 2; AltName: Full=UDP-glucuronate decarboxylase 2; Short=UGD; Short=UXS-2; AltName: Full=dTDP-glucose 4-6-dehydratase homolog D18;	SubName: Full=UDP-glucuronic acid decarboxylase 2 {ECO:0000313|EMBL:PKU74100.1};	dTDP-glucose 4-6-dehydratase/UDP-glucuronic acid decarboxylase	GO:0005768,endosome; GO:0005794,Golgi apparatus; GO:0032580,Golgi cisterna membrane; GO:0000139,Golgi membrane; GO:0016021,integral component of membrane; GO:0016020,membrane; GO:0005886,plasma membrane; GO:0005802,trans-Golgi network; GO:0008460,dTDP-glucose 4,6-dehydratase activity; GO:0070403,NAD+ binding; GO:0048040,UDP-glucuronate decarboxylase activity; GO:0042732,D-xylose metabolic process…	GDP-mannose 4,6 dehydratase
Cluster-30752.85561	172.5	190.22	262.23	48.6	39.44	39.34	2.73802	2.3794e-160	2.17556e-157	up	K01166 ribonuclease T2 [EC:3.1.27.1] | (RefSeq) ribonuclease 1-like (A)	ribonuclease 1-like [Dendrobium catenatum]	RecName: Full=Ribonuclease 1; EC=3.1.27.1; Flags: Precursor;	SubName: Full=Extracellular ribonuclease LE {ECO:0000313|EMBL:PKU73860.1};	Ribonuclease, T2 family	GO:0005618,cell wall; GO:0005576,extracellular region; GO:0005886,plasma membrane; GO:0004540,ribonuclease activity; GO:0033897,ribonuclease T2 activity; GO:0003723,RNA binding; GO:0009718,anthocyanin-containing compound biosynthetic process; GO:0016036,cellular response to phosphate starvation; GO:0009611,response to wounding	Ribonuclease T2 family
Cluster-30752.44117	80.33	76.17	96.06	8.74	7.28	10.21	3.73282	6.97095e-158	6.2512e-155	up	--	uncharacterized protein LOC110097975 isoform X1 [Dendrobium catenatum]	--	SubName: Full=Uncharacterized protein {ECO:0000313|EMBL:PKA59473.1};	Uncharacterized conserved protein	--	--
Cluster-30752.47462	118.1	129.27	151.1	21.97	19.14	16.25	3.23409	5.3331e-157	4.69222e-154	up	K05277 leucoanthocyanidin dioxygenase [EC:1.14.11.19] | (RefSeq) leucoanthocyanidin dioxygenase-like (A)	Leucoanthocyanidin dioxygenase [Dendrobium catenatum]	RecName: Full=Leucoanthocyanidin dioxygenase; Short=LDOX; Short=Leucocyanidin oxygenase; EC=1.14.11.19 {ECO:0000250|UniProtKB:Q96323}; AltName: Full=Anthocyanidin synthase; AltName: Full=Leucoanthocyanidin hydroxylase;	SubName: Full=Leucoanthocyanidin dioxygenase {ECO:0000313|EMBL:PKU73584.1};	Iron/ascorbate family oxidoreductases	GO:0031418,L-ascorbic acid binding; GO:0050589,leucocyanidin oxygenase activity; GO:0046872,metal ion binding; GO:0009718,anthocyanin-containing compound biosynthetic process	2OG-Fe(II) oxygenase superfamily
Cluster-30752.25527	87.69	89.51	134.9	1.24	1	1.35	6.90608	1.17262e-156	1.0126e-153	up	K17991 peroxygenase [EC:1.11.2.3] | (RefSeq) probable peroxygenase 3 (A)	putative peroxygenase 3 [Dendrobium catenatum]	RecName: Full=Peroxygenase; EC=1.11.2.3;	SubName: Full=Putative peroxygenase 3 {ECO:0000313|EMBL:PKU85053.1};	--	GO:0005783,endoplasmic reticulum; GO:0005811,lipid droplet; GO:0031090,organelle membrane; GO:0046872,metal ion binding; GO:1990137,plant seed peroxidase activity	Caleosin related protein
Cluster-30752.51486	0.91	0.43	0.73	66.73	64.41	56.98	-6.05602	1.27549e-156	1.08141e-153	down	K19747 BAHD acyltransferase [EC:2.3.1.-] | (RefSeq) BAHD acyltransferase DCR-like (A)	BAHD acyltransferase DCR-like [Dendrobium catenatum]	RecName: Full=BAHD acyltransferase DCR; EC=2.3.1.-; AltName: Full=Protein DEFECTIVE IN CUTICULAR RIDGES; AltName: Full=Protein PERMEABLE LEAVES 3;	SubName: Full=BAHD acyltransferase DCR {ECO:0000313|EMBL:PKU77766.1};	--	GO:0005737,cytoplasm; GO:0005829,cytosol; GO:0016747,transferase activity, transferring acyl groups other than amino-acyl groups; GO:0010143,cutin biosynthetic process; GO:0051179,localization; GO:0090626,plant epidermis morphogenesis; GO:0010090,trichome morphogenesis	Transferase family
Cluster-30752.49906	71.72	73.78	97.57	15.57	14.19	18.14	2.79093	5.65341e-154	4.70757e-151	up	K03844 alpha-1,2-mannosyltransferase [EC:2.4.1.131] | (RefSeq) alpha-1,2-mannosyltransferase (A)	ACT domain-containing protein ACR11 [Dendrobium catenatum]	RecName: Full=ACT domain-containing protein DS12, chloroplastic {ECO:0000305}; AltName: Full=Uncharacterized protein DS12 from 2D-PAGE of leaf; Flags: Precursor;	SubName: Full=ACT domain-containing protein DS12, chloroplastic {ECO:0000313|RefSeq:XP_008778446.1};	--	GO:0009507,chloroplast	--
Cluster-30752.44548	103	103.46	110.64	8.48	9.06	6.81	4.14298	4.62619e-153	3.78463e-150	up	K19861 benzyl alcohol O-benzoyltransferase [EC:2.3.1.196 2.3.1.232] | (RefSeq) benzyl alcohol O-benzoyltransferase-like (A)	benzyl alcohol O-benzoyltransferase-like [Dendrobium catenatum]	RecName: Full=Benzyl alcohol O-benzoyltransferase; EC=2.3.1.196; AltName: Full=Benzoyl coenzyme A:benzyl alcohol benzoyl transferase;	SubName: Full=Benzyl alcohol O-benzoyltransferase {ECO:0000313|EMBL:PKU81747.1};	--	GO:0016747,transferase activity, transferring acyl groups other than amino-acyl groups	Transferase family
Cluster-30752.68019	241.02	261.15	355.01	68.04	54.99	72.75	2.57369	4.71245e-153	3.78873e-150	up	K12951 cobalt/nickel-transporting P-type ATPase D [EC:3.6.3.-] | (RefSeq) hypothetical protein (A)	uncharacterized protein LOC110093324 isoform X2 [Dendrobium catenatum]	RecName: Full=tRNA(adenine(34)) deaminase, chloroplastic; Short=TADA; EC=3.5.4.33; AltName: Full=tRNA adenosine deaminase arginine; AltName: Full=tRNA arginine adenosine deaminase; Flags: Precursor;	SubName: Full=tRNA-specific adenosine deaminase, chloroplastic {ECO:0000313|EMBL:PKU78052.1};	Cytosine deaminase FCY1 and related enzymes	GO:0009507,chloroplast; GO:0005886,plasma membrane; GO:0046872,metal ion binding; GO:0008251,tRNA-specific adenosine deaminase activity; GO:0002100,tRNA wobble adenosine to inosine editing	Cytidine and deoxycytidylate deaminase zinc-binding region
Cluster-30752.75084	103.31	117.03	124.4	8.87	7.22	5.53	4.44374	1.66655e-152	1.31717e-149	up	K08139 MFS transporter, SP family, sugar:H+ symporter | (RefSeq) high-affinity glucose transporter ght2-like (A)	sugar carrier protein C-like [Dendrobium catenatum]	RecName: Full=Sugar transport protein MST3 {ECO:0000305}; AltName: Full=Monosaccharide transporter 3 {ECO:0000303|PubMed:11038054}; Short=OsMST3 {ECO:0000303|PubMed:11038054}; AltName: Full=Sugar:proton symporter MST3 {ECO:0000305};	SubName: Full=Sugar carrier protein C {ECO:0000313|EMBL:PKU80908.1};	Predicted transporter (major facilitator superfamily)	GO:0016021,integral component of membrane; GO:0005355,glucose transmembrane transporter activity; GO:0005351,carbohydrate:proton symporter activity; GO:0046323,glucose import; GO:0035428,NA	Sugar (and other) transporter
Cluster-30752.35859	47.36	51.66	65.13	8.51	6.63	6.62	3.36033	8.63198e-152	6.70863e-149	up	K14484 auxin-responsive protein IAA | (RefSeq) auxin-induced protein 22D-like (A)	auxin-induced protein 22D-like [Dendrobium catenatum]	RecName: Full=Auxin-responsive protein IAA4; AltName: Full=Auxin-induced protein AUX2-11; AltName: Full=Indoleacetic acid-induced protein 4;	SubName: Full=Auxin-responsive protein IAA4 {ECO:0000313|EMBL:PKU78615.1};	--	GO:0005634,nucleus; GO:0003677,DNA binding; GO:0003700,DNA-binding transcription factor activity; GO:0043565,sequence-specific DNA binding; GO:0044212,transcription regulatory region DNA binding; GO:0009734,auxin-activated signaling pathway; GO:0009733,response to auxin; GO:0006351,transcription, DNA-templated	AUX/IAA family
Cluster-30752.83348	10.27	8.68	14.1	382.64	293.01	291.21	-4.40623	5.71485e-150	4.36868e-147	down	K13950 para-aminobenzoate synthetase [EC:2.6.1.85] | (RefSeq) probable aminodeoxychorismate synthase, chloroplastic (A)	mannose-specific lectin-like [Dendrobium catenatum]	RecName: Full=Lectin {ECO:0000303|PubMed:8106012}; Flags: Precursor; Fragment;	SubName: Full=Mannose-specific lectin {ECO:0000313|EMBL:PKU77135.1};	--	GO:0030246,carbohydrate binding	D-mannose binding lectin
Cluster-30752.58889	16.12	16.96	24.34	426.98	339.95	302.7	-3.78922	2.11299e-146	1.5892e-143	down	K08912 light-harvesting complex II chlorophyll a/b binding protein 1 | (RefSeq) chlorophyll a-b binding protein of LHCII type 1-like (A)	chlorophyll a-b binding protein of LHCII type 1-like [Dendrobium catenatum]	RecName: Full=Chlorophyll a-b binding protein 40, chloroplastic; AltName: Full=LHCII type I CAB-40; Short=LHCP; Flags: Precursor;	SubName: Full=Chlorophyll a-b binding protein 40, chloroplastic {ECO:0000313|EMBL:PKU59118.1};	--	GO:0009535,chloroplast thylakoid membrane; GO:0016021,integral component of membrane; GO:0009522,photosystem I; GO:0009523,photosystem II; GO:0016168,chlorophyll binding; GO:0046872,metal ion binding; GO:0009765,photosynthesis, light harvesting; GO:0018298,protein-chromophore linkage	Chlorophyll A-B binding protein
Cluster-30752.74325	86.21	87.26	117.68	40.33	34.14	37.46	1.81039	2.65334e-143	1.96394e-140	up	K15397 3-ketoacyl-CoA synthase [EC:2.3.1.199] | (RefSeq) 3-ketoacyl-CoA synthase 11-like (A)	Retrovirus-related Pol polyprotein from transposon TNT 1-94 [Dendrobium catenatum]	RecName: Full=3-ketoacyl-CoA synthase 20 {ECO:0000303|PubMed:18465198}; Short=KCS-20 {ECO:0000303|PubMed:18465198}; EC=2.3.1.199 {ECO:0000305}; AltName: Full=Very long-chain fatty acid condensing enzyme 20 {ECO:0000303|PubMed:18465198}; Short=VLCFA condensing enzyme 20 {ECO:0000303|PubMed:18465198};	SubName: Full=Retrovirus-related Pol polyprotein from transposon TNT 1-94 {ECO:0000313|EMBL:PKU73330.1};	--	GO:0016021,integral component of membrane; GO:0102336,3-oxo-arachidoyl-CoA synthase activity; GO:0102337,3-oxo-cerotoyl-CoA synthase activity; GO:0102338,3-oxo-lignoceronyl-CoA synthase activity; GO:0009922,fatty acid elongase activity; GO:0102756,very-long-chain 3-ketoacyl-CoA synthase activity; GO:0006633,fatty acid biosynthetic process; GO:0009409,response to cold; GO:0009416,response to light…	gag-polypeptide of LTR copia-type
Cluster-30752.41903	161.23	189.07	216.83	65.3	57.64	65.52	2.0357	2.46647e-142	1.7971e-139	up	K00128 aldehyde dehydrogenase (NAD+) [EC:1.2.1.3] | (RefSeq) aldehyde dehydrogenase family 3 member H1-like (A)	aldehyde dehydrogenase family 3 member H1-like [Dendrobium catenatum]	RecName: Full=Aldehyde dehydrogenase family 3 member H1; Short=AtALDH4; Short=Ath-ALDH4; EC=1.2.1.3;	SubName: Full=Aldehyde dehydrogenase family 3 member H1 {ECO:0000313|EMBL:PKU70852.1};	Aldehyde dehydrogenase	GO:0005783,endoplasmic reticulum; GO:0005794,Golgi apparatus; GO:0016020,membrane; GO:0009506,plasmodesma; GO:0009536,plastid; GO:0005773,vacuole; GO:0004028,3-chloroallyl aldehyde dehydrogenase activity; GO:0004029,aldehyde dehydrogenase (NAD) activity; GO:0004030,aldehyde dehydrogenase [NAD(P)+] activity; GO:0006081,cellular aldehyde metabolic process; GO:0009737,response to abscisic acid; GO:0…	Aldehyde dehydrogenase family
Cluster-30752.30106	30.63	34.66	40.78	1.31	1.07	0.48	5.62998	4.88078e-142	3.50147e-139	up	K03320 ammonium transporter, Amt family | (RefSeq) ammonium transporter 3 member 1-like (A)	ammonium transporter 3 member 1-like [Dendrobium catenatum]	RecName: Full=Ammonium transporter 3 member 1; Short=OsAMT3;1;	SubName: Full=Ammonium transporter 3 member 1 {ECO:0000313|EMBL:PKA47979.1};	Ammonia permease	GO:0016021,integral component of membrane; GO:0008519,ammonium transmembrane transporter activity	Ammonium Transporter Family
Cluster-30752.59109	110.23	101.63	139.85	22.9	19.43	22.02	2.91205	6.02959e-142	4.26009e-139	up	--	cysteine-rich and transmembrane domain-containing protein A-like isoform X2 [Dendrobium catenatum]	--	SubName: Full=Uncharacterized protein {ECO:0000313|EMBL:PKU76443.1};	--	--	RNA binding Region
Cluster-30752.40831	23.08	25.02	28.67	1.44	0.97	0.65	5.0714	1.16802e-141	8.12925e-139	up	K14794 ribosomal RNA-processing protein 12 | (RefSeq) hypothetical protein (A)	protein NUCLEAR FUSION DEFECTIVE 4-like [Dendrobium catenatum]	RecName: Full=Protein NUCLEAR FUSION DEFECTIVE 4 {ECO:0000303|PubMed:16698901};	SubName: Full=Uncharacterized protein {ECO:0000313|EMBL:PKU84111.1};	--	GO:0016021,integral component of membrane; GO:0000741,karyogamy; GO:0010197,polar nucleus fusion; GO:0009651,response to salt stress	Nodulin-like
Cluster-30752.45173	75.56	79.57	114.5	10.02	6.69	9.99	3.81991	2.96675e-140	2.03445e-137	up	K00059 3-oxoacyl-[acyl-carrier protein] reductase [EC:1.1.1.100] | (RefSeq) uncharacterized protein LOC112507113 (A)	uncharacterized protein LOC110102567 [Dendrobium catenatum]	RecName: Full=3-oxoacyl-[acyl-carrier-protein] reductase, chloroplastic; EC=1.1.1.100; AltName: Full=3-ketoacyl-acyl carrier protein reductase; Flags: Precursor;	SubName: Full=3-oxoacyl-[acyl-carrier-protein] reductase, chloroplastic {ECO:0000313|EMBL:PKU73633.1};	Reductases with broad range of substrate specificities	GO:0009507,chloroplast; GO:0102131,3-oxo-glutaryl-[acp] methyl ester reductase activity; GO:0102132,3-oxo-pimeloyl-[acp] methyl ester reductase activity; GO:0004316,3-oxoacyl-[acyl-carrier-protein] reductase (NADPH) activity; GO:0051287,NAD binding; GO:0006633,fatty acid biosynthetic process	Enoyl-(Acyl carrier protein) reductase
Cluster-30752.62763	13.22	13.82	21.43	313.02	228.7	345.46	-3.73778	4.82444e-140	3.26041e-137	down	K13993 HSP20 family protein | (RefSeq) 17.1 kDa class II heat shock protein-like (A)	17.9 kDa class II heat shock protein [Dendrobium catenatum]	RecName: Full=17.9 kDa class II heat shock protein;	SubName: Full=17.9 kDa class II heat shock protein {ECO:0000313|EMBL:PKU61670.1};	Molecular chaperone (small heat-shock protein Hsp26/Hsp42)	GO:0005737,cytoplasm	Hsp20/alpha crystallin family
Cluster-30752.50623	118.54	135.09	151	28.55	24.73	31.79	2.71148	7.21887e-140	4.8089e-137	up	--	--	--	--	--	--	--
Cluster-30752.42734	105.73	114.59	173.17	18.43	12.8	13.84	3.56748	1.22295e-138	8.03202e-136	up	K00059 3-oxoacyl-[acyl-carrier protein] reductase [EC:1.1.1.100] | (RefSeq) uncharacterized protein LOC112507113 (A)	uncharacterized protein LOC110109558 [Dendrobium catenatum]	RecName: Full=3-oxoacyl-[acyl-carrier-protein] reductase 3, chloroplastic; EC=1.1.1.100; AltName: Full=3-ketoacyl-acyl carrier protein reductase 3; Flags: Precursor;	SubName: Full=3-oxoacyl-[acyl-carrier-protein] reductase, chloroplastic {ECO:0000313|EMBL:PKU73635.1};	Reductases with broad range of substrate specificities	GO:0009507,chloroplast; GO:0102131,3-oxo-glutaryl-[acp] methyl ester reductase activity; GO:0102132,3-oxo-pimeloyl-[acp] methyl ester reductase activity; GO:0004316,3-oxoacyl-[acyl-carrier-protein] reductase (NADPH) activity; GO:0051287,NAD binding; GO:0006633,fatty acid biosynthetic process	short chain dehydrogenase
Cluster-30752.79835	10.39	11.5	12.66	1.25	1.2	1.01	3.74747	2.91739e-137	1.88945e-134	up	K16055 trehalose 6-phosphate synthase/phosphatase [EC:2.4.1.15 3.1.3.12] | (RefSeq) alpha,alpha-trehalose-phosphate synthase [UDP-forming] 5-like (A)	alpha,alpha-trehalose-phosphate synthase [UDP-forming]	RecName: Full=Alpha,alpha-trehalose-phosphate synthase [UDP-forming] 5; EC=2.4.1.15; AltName: Full=Trehalose-6-phosphate synthase 5; Short=AtTPS5;	SubName: Full=Alpha,alpha-trehalose-phosphate synthase [UDP-forming] 5 {ECO:0000313|EMBL:PKU62713.1};	Trehalose-6-phosphate synthase component TPS1 and related subunits	GO:0005737,cytoplasm; GO:0016791,phosphatase activity; GO:0016757,transferase activity, transferring glycosyl groups; GO:0005992,trehalose biosynthetic process; GO:0070413,trehalose metabolism in response to stress	Glycosyltransferase family 20
Cluster-30752.71554	479.54	548.94	649.48	249.07	218.69	241.6	1.68434	3.08211e-137	1.96879e-134	up	K09458 3-oxoacyl-[acyl-carrier-protein] synthase II [EC:2.3.1.179] | (RefSeq) 3-oxoacyl-[acyl-carrier-protein] synthase I, chloroplastic-like (A)	3-oxoacyl-[acyl-carrier-protein]	RecName: Full=3-oxoacyl-[acyl-carrier-protein] synthase I, chloroplastic; EC=2.3.1.41; AltName: Full=Beta-ketoacyl-ACP synthase I; Short=KAS I; Flags: Precursor;	SubName: Full=3-oxoacyl-[acyl-carrier-protein] synthase I, chloroplastic {ECO:0000313|EMBL:PKU78276.1};	3-oxoacyl-(acyl-carrier-protein) synthase (I and II)	GO:0009507,chloroplast; GO:0004315,3-oxoacyl-[acyl-carrier-protein] synthase activity; GO:0006633,fatty acid biosynthetic process	Beta-ketoacyl synthase, N-terminal domain
Cluster-30752.49658	81.36	83.58	113.24	0.15	0.31	0.12	9.25223	1.27191e-136	8.01493e-134	up	K05278 flavonol synthase [EC:1.14.11.23] | (RefSeq) flavonol synthase/flavanone 3-hydroxylase (A)	protein DMR6-LIKE OXYGENASE 2-like [Dendrobium catenatum]	RecName: Full=Protein DMR6-LIKE OXYGENASE 2 {ECO:0000303|PubMed:25376907}; EC=1.14.11.- {ECO:0000255|PROSITE-ProRule:PRU00805}; AltName: Full=2-oxoglutarate (2OG)-Fe(II) oxygenase-like protein DLO2 {ECO:0000303|PubMed:25376907}; AltName: Full=Salicylate 3-hydroxylase DLO2 {ECO:0000305}; Short=S3H DLO2 {ECO:0000305}; Short=SA 3-hydroxylase DLO2 {ECO:0000305}; Short=Salicylic acid 3-hydroxylase DLO…	SubName: Full=Flavonol synthase/flavanone 3-hydroxylase {ECO:0000313|EMBL:PKU66857.1};	Iron/ascorbate family oxidoreductases	GO:0051213,dioxygenase activity; GO:0046872,metal ion binding; GO:0002229,defense response to oomycetes; GO:0046244,salicylic acid catabolic process	2OG-Fe(II) oxygenase superfamily
Cluster-30752.41041	15.14	14.06	20.84	0.42	0.28	0.16	6.25005	3.92045e-136	2.43753e-133	up	K15803 (-)-germacrene D synthase [EC:4.2.3.75] | (RefSeq) alpha-humulene synthase-like (A)	alpha-humulene synthase-like [Dendrobium catenatum]	RecName: Full=Beta-cubebene synthase; Short=Mg25; EC=4.2.3.128;	SubName: Full=Alpha-humulene synthase {ECO:0000313|EMBL:PKU71780.1};	--	GO:0000287,magnesium ion binding; GO:0010334,sesquiterpene synthase activity; GO:0045338,farnesyl diphosphate metabolic process; GO:0051762,sesquiterpene biosynthetic process; GO:0016114,terpenoid biosynthetic process	Terpene synthase family, metal binding domain
Cluster-30752.53661	30.06	31.26	41.7	4.12	3.9	5.15	3.41273	8.6413e-136	5.302e-133	up	K21396 ATP-binding cassette, subfamily G (WHITE), eye pigment precursor transporter | (RefSeq) ABC transporter G family member 41-like (A)	ABC transporter G family member 35-like [Dendrobium catenatum]	RecName: Full=ABC transporter G family member 53 {ECO:0000305}; Short=OsABCG53 {ECO:0000305}; AltName: Full=Pleiotropic drug resistance protein 20 {ECO:0000303|PubMed:16506311}; Short=OsPDR20 {ECO:0000303|PubMed:16506311};	SubName: Full=ABC transporter G family member 36-like isoform X2 {ECO:0000313|RefSeq:XP_008775870.1};	Pleiotropic drug resistance proteins (PDR1-15), ABC superfamily	GO:0016021,integral component of membrane; GO:0005886,plasma membrane; GO:0005524,ATP binding; GO:0042626,ATPase activity, coupled to transmembrane movement of substances	ABC-2 type transporter
Cluster-30752.75210	156.17	171.2	200.35	19.63	18.5	13.74	3.78551	5.17347e-134	3.13304e-131	up	K22013 magnesium dechelatase [EC:4.99.1.10] | (RefSeq) protein STAY-GREEN 1, chloroplastic (A)	protein STAY-GREEN 1, chloroplastic [Dendrobium catenatum]	RecName: Full=Protein STAY-GREEN 1, chloroplastic; AltName: Full=Protein NON-YELLOWING 1; AltName: Full=Protein STAYGREEN 1; Flags: Precursor;	SubName: Full=Uncharacterized protein {ECO:0000313|EMBL:PKA66345.1};	--	GO:0009535,chloroplast thylakoid membrane; GO:0015996,chlorophyll catabolic process	Staygreen protein
Cluster-30752.76785	1.3	2.26	1.78	92.81	71.41	91.45	-5.11616	9.06915e-134	5.42184e-131	down	K13993 HSP20 family protein | (RefSeq) 17.9 kDa class I heat shock protein-like (A)	17.9 kDa class I heat shock protein-like [Dendrobium catenatum]	RecName: Full=17.4 kDa class I heat shock protein; AltName: Full=17.4 kDa heat shock protein; Short=OsHsp17.4;	SubName: Full=17.9 kDa class I heat shock protein {ECO:0000313|EMBL:PKU71939.1};	Molecular chaperone (small heat-shock protein Hsp26/Hsp42)	GO:0005737,cytoplasm; GO:0046685,response to arsenic-containing substance; GO:0046686,response to cadmium ion; GO:0046688,response to copper ion; GO:0045471,response to ethanol; GO:0009408,response to heat; GO:0042542,response to hydrogen peroxide	Hsp20/alpha crystallin family
Cluster-30752.46032	33.84	34.95	42.75	5.32	5.34	5.8	3.20907	2.12579e-133	1.25478e-130	up	K16296 serine carboxypeptidase-like clade I [EC:3.4.16.-] | (RefSeq) serine carboxypeptidase-like 18 (A)	serine carboxypeptidase-like 18 [Dendrobium catenatum]	RecName: Full=Serine carboxypeptidase-like 18; EC=3.4.16.-; Flags: Precursor;	SubName: Full=Serine carboxypeptidase-like 18 {ECO:0000313|EMBL:PKU77882.1};	Serine carboxypeptidases (lysosomal cathepsin A)	GO:0005576,extracellular region; GO:0004180,carboxypeptidase activity; GO:0016747,transferase activity, transferring acyl groups other than amino-acyl groups; GO:0019748,secondary metabolic process	Serine carboxypeptidase
Cluster-30752.81851	123.48	131.86	159.98	43	34.93	33.97	2.33278	6.29023e-133	3.6665e-130	up	K01373 cathepsin F [EC:3.4.22.41] | (RefSeq) cysteine proteinase 1-like (A)	cysteine proteinase 1-like [Dendrobium catenatum]	RecName: Full=Cysteine proteinase 1; EC=3.4.22.-; Flags: Precursor;	SubName: Full=Cysteine proteinase 1 {ECO:0000313|EMBL:PKU71283.1};	Cysteine proteinase Cathepsin F	GO:0008234,cysteine-type peptidase activity	Papain family cysteine protease
Cluster-30752.43206	19.1	20.22	30.77	250.85	185.47	252.51	-2.83468	6.83578e-133	3.9353e-130	down	K11253 histone H3 | (RefSeq) histone H3.2-like (A)	hypothetical protein JCGZ_07912 [Jatropha curcas]	RecName: Full=Histone H3.2;	SubName: Full=Uncharacterized protein {ECO:0000313|EnsemblPlants:HORVU6Hr1G029200.2};	Histones H3 and H4	GO:0000786,nucleosome; GO:0005634,nucleus; GO:0003677,DNA binding; GO:0046982,protein heterodimerization activity	Core histone H2A/H2B/H3/H4
Cluster-30752.50809	74.37	83.2	103.04	13.95	11.58	9.57	3.32925	9.323e-133	5.30172e-130	up	K13806 sn1-specific diacylglycerol lipase [EC:3.1.1.-] | (RefSeq) uncharacterized protein LOC112275336 isoform X1 (A)	uncharacterized protein LOC110029329 [Phalaenopsis equestris]	--	SubName: Full=Uncharacterized protein {ECO:0000313|EMBL:PKA62734.1};	Predicted lipase/calmodulin-binding heat-shock protein	--	Lipase (class 3)
Cluster-30752.55687	58.27	67.43	91.85	540.8	445.47	470.53	-2.29272	5.09395e-131	2.86188e-128	down	K11251 histone H2A | (RefSeq) histone H2A (A)	histone H2A [Dendrobium catenatum]	RecName: Full=Probable histone H2A.2;	SubName: Full=Histone H2A {ECO:0000313|EMBL:PKU68020.1};	Histone 2A	GO:0000786,nucleosome; GO:0005634,nucleus; GO:0003677,DNA binding; GO:0046982,protein heterodimerization activity	C-terminus of histone H2A
Cluster-30752.70255	5.94	7.53	7.86	308.49	273.49	219.92	-4.77466	1.47297e-130	8.1769e-128	down	K11855 ubiquitin carboxyl-terminal hydrolase 36/42 [EC:3.4.19.12] | (RefSeq) ubiquitin carboxyl-terminal hydrolase 36 (A)	14 kDa proline-rich protein DC2.15-like [Dendrobium catenatum]	RecName: Full=14 kDa proline-rich protein DC2.15; Flags: Precursor;	SubName: Full=14 kDa proline-rich protein DC2.15 {ECO:0000313|EMBL:PKU77158.1};	--	GO:0016021,integral component of membrane	Hydrophobic seed protein
Cluster-30752.48830	54.28	54.84	78.58	12.08	9.8	10.64	2.97339	4.748e-130	2.60475e-127	up	--	protein BIC1-like [Dendrobium catenatum]	RecName: Full=Protein BIC1 {ECO:0000303|PubMed:27846570}; AltName: Full=BLUE-LIGHT INHIBITOR OF CRYPTOCHROMES 1 {ECO:0000303|PubMed:27846570};	SubName: Full=Uncharacterized protein {ECO:0000313|EMBL:PKU65399.1};	--	GO:0005634,nucleus; GO:0080167,response to karrikin	--
Cluster-30752.73831	176.45	159.03	175.33	5.92	4.22	3.01	5.76055	6.94213e-130	3.76417e-127	up	K02923 large subunit ribosomal protein L38e | (RefSeq) CASP-like protein 2U2 (A)	CASP-like protein 2B1 [Dendrobium catenatum]	RecName: Full=CASP-like protein 2B1; Short=RcCASPL2B1;	SubName: Full=CASP-like protein {ECO:0000313|EMBL:PKU87091.1};	--	GO:0016021,integral component of membrane; GO:0005886,plasma membrane	Domain of unknown function (DUF588)
Cluster-30752.77085	108.31	111.44	128.88	25.89	21.17	19.52	2.83604	8.38976e-129	4.49681e-126	up	K05277 leucoanthocyanidin dioxygenase [EC:1.14.11.19] | (RefSeq) leucoanthocyanidin dioxygenase-like (A)	Leucoanthocyanidin dioxygenase [Dendrobium catenatum]	RecName: Full=Leucoanthocyanidin dioxygenase; Short=LDOX; Short=Leucocyanidin oxygenase; EC=1.14.11.19 {ECO:0000250|UniProtKB:Q96323}; AltName: Full=Anthocyanidin synthase; AltName: Full=Leucoanthocyanidin hydroxylase;	SubName: Full=Leucoanthocyanidin dioxygenase {ECO:0000313|EMBL:PKU73584.1};	Iron/ascorbate family oxidoreductases	GO:0031418,L-ascorbic acid binding; GO:0050589,leucocyanidin oxygenase activity; GO:0046872,metal ion binding; GO:0009718,anthocyanin-containing compound biosynthetic process	2OG-Fe(II) oxygenase superfamily
Cluster-30752.59106	37.35	38.92	41.4	8	6.05	6.57	2.95984	2.44357e-128	1.29484e-125	up	K17686 Cu+-exporting ATPase [EC:3.6.3.54] | (RefSeq) probable copper-transporting ATPase HMA5 (A)	probable copper-transporting ATPase HMA5 [Dendrobium catenatum]	RecName: Full=Copper-transporting ATPase HMA5 {ECO:0000305}; EC=3.6.3.54 {ECO:0000269|PubMed:24064929}; AltName: Full=Protein HEAVY METAL ATPASE 5 {ECO:0000305}; Short=OsHMA5 {ECO:0000303|PubMed:24064929};	SubName: Full=Copper-transporting ATPase HMA5 {ECO:0000313|EMBL:PKU63347.1};	Cation transport ATPase	GO:0016021,integral component of membrane; GO:0005886,plasma membrane; GO:0005524,ATP binding; GO:0019829,cation-transporting ATPase activity; GO:0005507,copper ion binding; GO:0010273,detoxification of copper ion; GO:0030001,metal ion transport	E1-E2 ATPase
Cluster-30752.81304	59.37	67.07	97.03	9.45	9.49	8.21	3.46293	3.91998e-127	2.05385e-124	up	K10523 speckle-type POZ protein | (RefSeq) BTB/POZ and TAZ domain-containing protein 1-like (A)	BTB/POZ and TAZ domain-containing protein 1-like [Dendrobium catenatum]	RecName: Full=BTB/POZ and TAZ domain-containing protein 1; AltName: Full=BTB and TAZ domain protein 1;	SubName: Full=BTB/POZ and TAZ domain-containing protein 1 {ECO:0000313|EMBL:PKU60869.1};	CREB binding protein/P300 and related TAZ Zn-finger proteins	GO:0005737,cytoplasm; GO:0005634,nucleus; GO:0019005,SCF ubiquitin ligase complex; GO:0005516,calmodulin binding; GO:0004402,histone acetyltransferase activity; GO:0003712,transcription coregulator activity; GO:0031625,ubiquitin protein ligase binding; GO:0008270,zinc ion binding; GO:0009553,embryo sac development; GO:0009555,pollen development; GO:0043161,proteasome-mediated ubiquitin-dependent …	TAZ zinc finger
Cluster-30752.51911	53.61	52.86	70.18	6.12	5.45	3.88	3.94798	7.27584e-127	3.76977e-124	up	--	AT-hook motif nuclear-localized protein 28-like [Dendrobium catenatum]	RecName: Full=AT-hook motif nuclear-localized protein 17 {ECO:0000312|EMBL:FAA00288.1};	SubName: Full=DNA-binding protein ESCAROLA {ECO:0000313|EMBL:PKU69501.1};	--	GO:0005634,nucleus; GO:0003680,AT DNA binding; GO:0003700,DNA-binding transcription factor activity; GO:0006351,transcription, DNA-templated	Domain of unknown function (DUF296)
Cluster-30752.76245	117.88	130.45	176.58	56.12	47.74	52.07	1.8894	1.24573e-126	6.3835e-124	up	K08235 xyloglucan:xyloglucosyl transferase [EC:2.4.1.207] | (RefSeq) probable xyloglucan endotransglucosylase/hydrolase protein 23 (A)	probable xyloglucan endotransglucosylase/hydrolase protein 23 [Dendrobium catenatum]	RecName: Full=Probable xyloglucan endotransglucosylase/hydrolase protein 23; Short=At-XTH23; Short=XTH-23; EC=2.4.1.207; Flags: Precursor;	SubName: Full=Putative xyloglucan endotransglucosylase/hydrolase protein 23 {ECO:0000313|EMBL:PKU69607.1};	--	GO:0048046,apoplast; GO:0005618,cell wall; GO:0005794,Golgi apparatus; GO:0004553,hydrolase activity, hydrolyzing O-glycosyl compounds; GO:0016762,xyloglucan:xyloglucosyl transferase activity; GO:0042546,cell wall biogenesis; GO:0071555,cell wall organization; GO:0010411,xyloglucan metabolic process	Glycosyl hydrolases family 16
Cluster-30752.46682	24.54	25.43	31.04	3.01	3.36	2.35	3.63891	8.61152e-126	4.36482e-123	up	K07088 uncharacterized protein | (RefSeq) POPTRDRAFT_760338; auxin efflux carrier family protein (A)	protein PIN-LIKES 6 isoform X1 [Dendrobium catenatum]	RecName: Full=Protein PIN-LIKES 6 {ECO:0000303|PubMed:22504182}; AltName: Full=Auxin efflux carrier-like protein 6 {ECO:0000303|PubMed:22504182};	SubName: Full=Uncharacterized protein {ECO:0000313|EMBL:PKU66906.1};	Predicted membrane protein	GO:0005789,endoplasmic reticulum membrane; GO:0016021,integral component of membrane; GO:0009734,auxin-activated signaling pathway; GO:0009733,response to auxin; GO:0055085,transmembrane transport	Membrane transport protein
Cluster-30752.55841	3.17	4.09	6.03	73.45	63.73	78.57	-3.59871	3.55885e-124	1.78444e-121	down	K00847 fructokinase [EC:2.7.1.4] | (RefSeq) probable fructokinase-1 (A)	probable fructokinase-1 [Dendrobium catenatum]	RecName: Full=Probable fructokinase-1; EC=2.7.1.4;	SubName: Full=Fructokinase-2 {ECO:0000313|EMBL:PKU66488.1};	Ribokinase	GO:0005829,cytosol; GO:0005886,plasma membrane; GO:0005524,ATP binding; GO:0008865,fructokinase activity; GO:0006000,fructose metabolic process; GO:0019252,starch biosynthetic process	pfkB family carbohydrate kinase
Cluster-30752.5876	0.96	0.93	2.67	115.4	91.47	108.59	-5.70857	7.68777e-123	3.81371e-120	down	--	protein PYRICULARIA ORYZAE RESISTANCE 21-like [Dendrobium catenatum]	RecName: Full=Protein PYRICULARIA ORYZAE RESISTANCE 21 {ECO:0000303|PubMed:19696351}; Short=Pi21 {ECO:0000303|PubMed:19696351};	SubName: Full=Uncharacterized protein {ECO:0000313|EMBL:PKU84779.1};	--	GO:0046872,metal ion binding; GO:0006952,defense response; GO:1900150,regulation of defense response to fungus; GO:0009623,response to parasitic fungus	Heavy-metal-associated domain
Cluster-30752.7850	18.47	19.4	25.24	2.05	2.57	2.6	3.55808	3.42595e-122	1.68164e-119	up	K19041 E3 ubiquitin-protein ligase RNF38/44 [EC:2.3.2.27] | (RefSeq) NEP1-interacting protein-like 1 (A)	NEP1-interacting protein 1-like [Dendrobium catenatum]	RecName: Full=NEP1-interacting protein 1; AltName: Full=RING-H2 finger protein ATL26;	SubName: Full=NEP1-interacting protein 1 {ECO:0000313|EMBL:PKU65385.1};	FOG: Predicted E3 ubiquitin ligase	GO:0009535,chloroplast thylakoid membrane; GO:0016021,integral component of membrane; GO:0046872,metal ion binding; GO:0061630,ubiquitin protein ligase activity; GO:0043161,proteasome-mediated ubiquitin-dependent protein catabolic process	Ring finger domain
Cluster-30752.97162	30.38	33.23	43.1	202.95	159.46	191.08	-1.91596	8.88559e-121	4.31608e-118	down	K11251 histone H2A | (RefSeq) histone H2AX-like (A)	histone H2AX-like [Dendrobium catenatum]	RecName: Full=Histone H2AX;	SubName: Full=Histone H2AX {ECO:0000313|EMBL:PKU72893.1};	Histone 2A	GO:0000786,nucleosome; GO:0005634,nucleus; GO:0003677,DNA binding; GO:0046982,protein heterodimerization activity	C-terminus of histone H2A
Cluster-30752.92666	102.16	96.07	145.54	19.26	15.45	16.26	3.21675	6.23453e-120	2.99714e-117	up	K14486 auxin response factor | (RefSeq) auxin response factor 19-like (A)	auxin response factor 19-like isoform X3 [Dendrobium catenatum]	RecName: Full=Auxin response factor 19; AltName: Full=OsARF7a;	SubName: Full=Auxin response factor 5 {ECO:0000313|EMBL:PKU63934.1};	--	GO:0005634,nucleus; GO:0003677,DNA binding; GO:0009734,auxin-activated signaling pathway; GO:0006355,regulation of transcription, DNA-templated; GO:0006351,transcription, DNA-templated	Auxin response factor
Cluster-30752.53355	572.3	590.75	701.21	217.32	191.69	188.84	2.08978	9.07863e-120	4.31985e-117	up	K02372 3-hydroxyacyl-[acyl-carrier-protein] dehydratase [EC:4.2.1.59] | (RefSeq) uncharacterized protein LOC110116219 (A)	uncharacterized protein LOC110116219 [Dendrobium catenatum]	--	SubName: Full=3R-hydroxymyristoyl ACP dehydrase {ECO:0000313|EMBL:PKU77299.1};	--	--	FabA-like domain
Cluster-30752.51631	1461.35	1573	2443.68	401.92	325.85	362.82	2.76303	1.84481e-119	8.68941e-117	up	K22418 11beta/17beta-hydroxysteroid dehydrogenase [EC:1.1.1.146 1.1.1.-] | (RefSeq) 11-beta-hydroxysteroid dehydrogenase 1B-like (A)	11-beta-hydroxysteroid dehydrogenase 1B-like [Dendrobium catenatum]	RecName: Full=11-beta-hydroxysteroid dehydrogenase 1B; EC=1.1.1.146; AltName: Full=17-beta-hydroxysteroid dehydrogenase 1B; EC=1.1.1.-; AltName: Full=Hydroxysteroid dehydrogenase 1; Short=AtHSD1;	SubName: Full=11-beta-hydroxysteroid dehydrogenase 1B {ECO:0000313|EMBL:PKA56918.1}; EC=1.1.-.- {ECO:0000313|EMBL:PKA56918.1};	Predicted dehydrogenase	GO:0016021,integral component of membrane; GO:0005811,lipid droplet; GO:0070524,11-beta-hydroxysteroid dehydrogenase (NADP+) activity; GO:0006694,steroid biosynthetic process	short chain dehydrogenase
Cluster-30752.51052	13.78	16.4	19.55	168.14	142.69	131.62	-2.71578	2.81692e-118	1.31356e-115	down	K05278 flavonol synthase [EC:1.14.11.23] | (RefSeq) flavonol synthase/flavanone 3-hydroxylase (A)	leucoanthocyanidin dioxygenase-like [Dendrobium catenatum]	RecName: Full=Flavanone 3-dioxygenase 2 {ECO:0000305}; EC=1.14.11.9 {ECO:0000269|PubMed:18413994}; AltName: Full=Flavanone 3-beta-hydroxylase 2 {ECO:0000305}; AltName: Full=Flavanone 3-hydroxylase 2 {ECO:0000303|PubMed:18413994}; Short=OsF3H-2 {ECO:0000303|PubMed:18413994};	SubName: Full=Protein SRG1 {ECO:0000313|EMBL:PKU70760.1};	Iron/ascorbate family oxidoreductases	GO:0031418,L-ascorbic acid binding; GO:0046872,metal ion binding; GO:0045486,naringenin 3-dioxygenase activity; GO:0009813,flavonoid biosynthetic process	non-haem dioxygenase in morphine synthesis N-terminal
Cluster-30752.76995	38.87	42.29	65.95	1.8	1.67	1.94	5.20842	1.67919e-117	7.75271e-115	up	K13356 alcohol-forming fatty acyl-CoA reductase [EC:1.2.1.84] | (RefSeq) fatty acyl-CoA reductase 3-like (A)	Fatty acyl-CoA reductase 3 [Dendrobium catenatum]	RecName: Full=Putative fatty acyl-CoA reductase 7 {ECO:0000305};	SubName: Full=Fatty acyl-CoA reductase 3 {ECO:0000313|EMBL:PKU64280.1};	Acyl-CoA reductase	GO:0043231,intracellular membrane-bounded organelle; GO:0080019,fatty-acyl-CoA reductase (alcohol-forming) activity; GO:0006629,lipid metabolic process; GO:0035336,long-chain fatty-acyl-CoA metabolic process; GO:0010345,suberin biosynthetic process	Male sterility protein
Cluster-30752.46055	56.32	58.6	74.18	15.39	15.11	12.72	2.56223	2.64781e-117	1.21049e-114	up	K05359 arogenate/prephenate dehydratase [EC:4.2.1.91 4.2.1.51] | (RefSeq) arogenate dehydratase/prephenate dehydratase 6, chloroplastic-like (A)	arogenate dehydratase/prephenate dehydratase 6, chloroplastic-like [Dendrobium catenatum]	RecName: Full=Arogenate dehydratase/prephenate dehydratase 2, chloroplastic; Short=AtADT2; Short=AtPDT2; EC=4.2.1.51; EC=4.2.1.91; Flags: Precursor;	SubName: Full=Arogenate dehydratase 3, chloroplastic {ECO:0000313|EMBL:PKU78040.1};	Prephenate dehydratase	GO:0009507,chloroplast; GO:0009570,chloroplast stroma; GO:0047769,arogenate dehydratase activity; GO:0004664,prephenate dehydratase activity; GO:0009094,L-phenylalanine biosynthetic process	Prephenate dehydratase
Cluster-30752.76300	36.22	36.45	50.41	0.78	0.93	0.16	6.39806	7.26743e-117	3.29017e-114	up	K07513 acetyl-CoA acyltransferase 1 [EC:2.3.1.16] | (RefSeq) 3-ketoacyl-CoA thiolase 1, peroxisomal-like isoform X1 (A)	3-ketoacyl-CoA thiolase 1, peroxisomal-like isoform X1 [Dendrobium catenatum]	RecName: Full=3-ketoacyl-CoA thiolase 2, peroxisomal; EC=2.3.1.16; AltName: Full=Acetyl-CoA acyltransferase 2; AltName: Full=Beta-ketothiolase 2; AltName: Full=Peroxisomal 3-oxoacyl-CoA thiolase 2; AltName: Full=Peroxisome defective protein 1; Flags: Precursor;	SubName: Full=3-ketoacyl-CoA thiolase 1, peroxisomal {ECO:0000313|EMBL:PKU75485.1};	3-oxoacyl CoA thiolase	GO:0009507,chloroplast; GO:0009514,glyoxysome; GO:0016020,membrane; GO:0005739,mitochondrion; GO:0005730,nucleolus; GO:0005777,peroxisome; GO:0005774,vacuolar membrane; GO:0003988,acetyl-CoA C-acyltransferase activity; GO:0006635,fatty acid beta-oxidation; GO:0010111,glyoxysome organization; GO:0009695,jasmonic acid biosynthetic process; GO:0031408,oxylipin biosynthetic process; GO:0009789,positi…	Thiolase, N-terminal domain
Cluster-30752.74567	57.92	49.36	75.17	1.8	2.29	1.7	5.40884	7.74033e-117	3.47057e-114	up	--	uncharacterized protein LOC110114757 [Dendrobium catenatum]	--	SubName: Full=Uncharacterized protein {ECO:0000313|EMBL:PKU81633.1};	--	--	NADH-ubiquinone reductase complex 1 MLRQ subunit
Cluster-30752.37445	130.8	132.49	159.37	30.59	30.06	30.41	2.67753	2.0431e-115	9.0735e-113	up	K13495 cis-zeatin O-glucosyltransferase [EC:2.4.1.215] | (RefSeq) cis-zeatin O-glucosyltransferase 1-like isoform X1 (A)	cis-zeatin O-glucosyltransferase 1-like isoform X1 [Dendrobium catenatum]	RecName: Full=Putative cis-zeatin O-glucosyltransferase; EC=2.4.1.215;	SubName: Full=Cis-zeatin O-glucosyltransferase 1 {ECO:0000313|EMBL:PKU76755.1};	UDP-glucuronosyl and UDP-glucosyl transferase	GO:0050502,cis-zeatin O-beta-D-glucosyltransferase activity; GO:0008152,metabolic process	UDP-glucoronosyl and UDP-glucosyl transferase
Cluster-30752.75218	270.22	301.07	416.28	139.12	115.62	133.42	1.78871	3.97759e-115	1.7498e-112	up	--	--	--	--	--	--	--
Cluster-30752.94297	108.37	124.12	130.99	10.23	8.77	6.04	4.30457	5.99763e-114	2.61379e-111	up	K04733 interleukin-1 receptor-associated kinase 4 [EC:2.7.11.1] | (RefSeq) LEAF RUST 10 DISEASE-RESISTANCE LOCUS RECEPTOR-LIKE PROTEIN KINASE-like 2.4 (A)	thaumatin-like protein 1b [Dendrobium catenatum]	RecName: Full=Thaumatin-like protein 1 {ECO:0000303|PubMed:15988566}; Short=AtTLP1 {ECO:0000303|PubMed:15988566}; Flags: Precursor;	SubName: Full=Thaumatin-like protein 1 {ECO:0000313|EMBL:PKU69011.1};	--	GO:0009682,induced systemic resistance; GO:0009617,response to bacterium; GO:0009723,response to ethylene	Thaumatin family
Cluster-30752.39624	20.71	22.13	29.05	1.36	1.06	1.58	4.61826	3.66728e-113	1.58342e-110	up	K10268 F-box and leucine-rich repeat protein 2/20 | (RefSeq) F-box/LRR-repeat protein At3g48880-like (A)	F-box protein SKIP19-like [Dendrobium catenatum]	RecName: Full=F-box/LRR-repeat protein At3g48880;	SubName: Full=F-box/LRR-repeat protein {ECO:0000313|EMBL:PKU83855.1};	Leucine rich repeat proteins, some proteins contain F-box	--	--
Cluster-30752.50510	62.93	65.52	89.86	14.52	10.01	10.13	3.10005	1.50929e-112	6.45686e-110	up	K00850 6-phosphofructokinase 1 [EC:2.7.1.11] | (RefSeq) ATP-dependent 6-phosphofructokinase 3-like isoform X1 (A)	ATP-dependent 6-phosphofructokinase 3-like isoform X1 [Dendrobium catenatum]	RecName: Full=ATP-dependent 6-phosphofructokinase 3 {ECO:0000255|HAMAP-Rule:MF_03186}; Short=ATP-PFK 3 {ECO:0000255|HAMAP-Rule:MF_03186}; Short=Phosphofructokinase 3 {ECO:0000255|HAMAP-Rule:MF_03186}; EC=2.7.1.11 {ECO:0000255|HAMAP-Rule:MF_03186}; AltName: Full=Phosphohexokinase 3 {ECO:0000255|HAMAP-Rule:MF_03186};	SubName: Full=6-phosphofructokinase 3 {ECO:0000313|EMBL:PKU82142.1};	Pyrophosphate-dependent phosphofructo-1-kinase	GO:0005829,cytosol; GO:0003872,6-phosphofructokinase activity; GO:0005524,ATP binding; GO:0046872,metal ion binding; GO:0006002,fructose 6-phosphate metabolic process; GO:0006096,glycolytic process; GO:0010053,root epidermal cell differentiation	Phosphofructokinase
Cluster-30752.33535	0.41	0.6	1.44	157.58	118.59	127.97	-6.97215	9.74162e-112	4.12965e-109	down	K13950 para-aminobenzoate synthetase [EC:2.6.1.85] | (RefSeq) probable aminodeoxychorismate synthase, chloroplastic (A)	mannose-specific lectin-like [Dendrobium catenatum]	RecName: Full=Mannose-specific lectin; AltName: Full=Agglutinin; AltName: Full=LecGNA 2; Flags: Precursor;	SubName: Full=Mannose-specific lectin {ECO:0000313|EMBL:PKU60306.1};	--	GO:0005576,extracellular region; GO:0005537,mannose binding	D-mannose binding lectin
Cluster-30752.76347	1.86	2.68	2.75	56.88	53.98	47.27	-4.00509	6.68989e-111	2.81042e-108	down	--	protein YLS3-like [Dendrobium catenatum]	RecName: Full=Protein YLS3; AltName: Full=Protein YELLOW-LEAF-SPECIFIC GENE 3; AltName: Full=Xylogen-like protein 9; Short=AtXYLP9; Flags: Precursor;	SubName: Full=Putative GPI-anchored protein {ECO:0000313|EMBL:PKA58265.1};	--	GO:0031225,anchored component of membrane; GO:0005886,plasma membrane; GO:0008289,lipid binding; GO:0006869,lipid transport	Probable lipid transfer
Cluster-30752.80602	13.74	14.27	19.11	4.85	4.24	5.07	2.16226	9.98581e-111	4.14827e-108	up	K14638 solute carrier family 15 (peptide/histidine transporter), member 3/4 | (RefSeq) protein NRT1/ PTR FAMILY 2.11-like (A)	protein NRT1/ PTR FAMILY 2.11-like [Dendrobium catenatum]	RecName: Full=Protein NRT1/ PTR FAMILY 2.11; Short=AtNPF2.11; AltName: Full=Nitrate transporter 1.10; AltName: Full=Protein GLUCOSINOLATE TRANSPORTER-2;	SubName: Full=Putative peptide/nitrate transporter {ECO:0000313|EMBL:PKA56819.1};	H+/oligopeptide symporter	GO:0016021,integral component of membrane; GO:0005886,plasma membrane; GO:0009506,plasmodesma; GO:0090448,glucosinolate:proton symporter activity; GO:1901349,glucosinolate transport; GO:0090449,phloem glucosinolate loading; GO:0080167,response to karrikin	POT family
Cluster-30752.74589	25.31	23.18	32.6	2.74	2.18	2.25	3.93506	1.00524e-110	4.14827e-108	up	K10523 speckle-type POZ protein | (RefSeq) BTB/POZ and TAZ domain-containing protein 1-like (A)	BTB/POZ and TAZ domain-containing protein 1-like [Dendrobium catenatum]	RecName: Full=BTB/POZ and TAZ domain-containing protein 1; AltName: Full=BTB and TAZ domain protein 1;	SubName: Full=BTB/POZ and TAZ domain-containing protein 1-like {ECO:0000313|RefSeq:XP_008799924.1};	CREB binding protein/P300 and related TAZ Zn-finger proteins	GO:0005737,cytoplasm; GO:0005634,nucleus; GO:0019005,SCF ubiquitin ligase complex; GO:0005516,calmodulin binding; GO:0004402,histone acetyltransferase activity; GO:0003712,transcription coregulator activity; GO:0031625,ubiquitin protein ligase binding; GO:0008270,zinc ion binding; GO:0009553,embryo sac development; GO:0009555,pollen development; GO:0043161,proteasome-mediated ubiquitin-dependent …	TAZ zinc finger
Cluster-30752.77651	19.45	20.23	24.96	4.49	4.15	4.48	2.74157	4.66785e-110	1.90935e-107	up	K09286 EREBP-like factor | (RefSeq) RAP2.6; related to AP2 6 (A)	ethylene-responsive transcription factor ERF110-like [Dendrobium catenatum]	RecName: Full=Ethylene-responsive transcription factor ERF110;	SubName: Full=Ethylene-responsive transcription factor ERF112 {ECO:0000313|EMBL:PKU71068.1};	--	GO:0005634,nucleus; GO:0003677,DNA binding; GO:0003700,DNA-binding transcription factor activity; GO:0009873,ethylene-activated signaling pathway; GO:0045893,positive regulation of transcription, DNA-templated; GO:0048510,regulation of timing of transition from vegetative to reproductive phase; GO:0006351,transcription, DNA-templated	AP2 domain
Cluster-30752.13529	5.9	6.46	11	127.56	115.84	108.29	-3.49627	5.2513e-110	2.12934e-107	down	K08907 light-harvesting complex I chlorophyll a/b binding protein 1 | (RefSeq) chlorophyll a-b binding protein 6, chloroplastic (A)	chlorophyll a-b binding protein 6, chloroplastic [Dendrobium catenatum]	RecName: Full=Chlorophyll a-b binding protein 6A, chloroplastic; AltName: Full=LHCI type I CAB-6A; AltName: Full=Light-harvesting complex I 26 kDa protein; Flags: Precursor;	SubName: Full=Chlorophyll a-b binding protein 6A, chloroplastic {ECO:0000313|EMBL:PKU71743.1};	--	GO:0009941,chloroplast envelope; GO:0009535,chloroplast thylakoid membrane; GO:0016021,integral component of membrane; GO:0009522,photosystem I; GO:0009523,photosystem II; GO:0010287,plastoglobule; GO:0016168,chlorophyll binding; GO:0046872,metal ion binding; GO:0031409,pigment binding; GO:0009768,photosynthesis, light harvesting in photosystem I; GO:0018298,protein-chromophore linkage; GO:000941…	Chlorophyll A-B binding protein
Cluster-30752.69687	1.39	2.17	1.88	64.05	53.84	53.82	-4.52379	7.60813e-110	3.0584e-107	down	K02699 photosystem I subunit XI | (RefSeq) photosystem I reaction center subunit XI, chloroplastic (A)	photosystem I reaction center subunit XI, chloroplastic [Dendrobium catenatum]	RecName: Full=Photosystem I reaction center subunit XI, chloroplastic; Short=PSI-L; AltName: Full=PSI subunit V; Flags: Precursor;	SubName: Full=Photosystem I reaction center subunit XI, chloroplastic {ECO:0000313|EMBL:PKU81049.1};	--	GO:0009941,chloroplast envelope; GO:0009535,chloroplast thylakoid membrane; GO:0016021,integral component of membrane; GO:0009538,photosystem I reaction center; GO:0010287,plastoglobule; GO:0019904,protein domain specific binding; GO:0015979,photosynthesis	Photosystem I reaction centre subunit XI
Cluster-30752.53055	83.68	85.02	113.28	27.61	19.77	21.47	2.47425	7.21628e-109	2.87609e-106	up	K10443 kelch-like protein 2/3 | (RefSeq) F-box/kelch-repeat protein At1g16250-like isoform X1 (A)	F-box/kelch-repeat protein SKIP20-like [Dendrobium catenatum]	RecName: Full=F-box/kelch-repeat protein At2g44130;	SubName: Full=F-box/kelch-repeat protein {ECO:0000313|EMBL:PKU80317.1};	FOG: Kelch repeat	GO:0005829,cytosol; GO:2000762,regulation of phenylpropanoid metabolic process	Kelch motif
Cluster-30752.87768	14.06	16.67	17.29	1.26	1.3	1.03	4.17931	3.99917e-108	1.58038e-105	up	K15285 solute carrier family 35, member E3 | (RefSeq) uncharacterized membrane protein At1g06890-like (A)	uncharacterized membrane protein At1g06890 isoform X1 [Dendrobium catenatum]	RecName: Full=Nucleotide-sugar uncharacterized transporter 2 {ECO:0000305};	SubName: Full=Putative membrane protein {ECO:0000313|EMBL:PKA51200.1};	Glucose-6-phosphate/phosphate and phosphoenolpyruvate/phosphate antiporter	GO:0016021,integral component of membrane; GO:0008643,carbohydrate transport	Triose-phosphate Transporter family
Cluster-30752.78278	24.9	22.98	33.99	1.51	1.47	1.51	4.62364	3.20711e-107	1.25673e-104	up	K20716 mitogen-activated protein kinase kinase kinase 17/18 | (RefSeq) mitogen-activated protein kinase kinase kinase 18-like (A)	mitogen-activated protein kinase kinase kinase ANP1-like [Dendrobium catenatum]	RecName: Full=Mitogen-activated protein kinase kinase kinase 17 {ECO:0000303|PubMed:25720833}; EC=2.7.11.25 {ECO:0000250|UniProtKB:Q9ZVP5, ECO:0000255|PROSITE-ProRule:PRU00159};	SubName: Full=Mitogen-activated protein kinase kinase kinase ANP1 {ECO:0000313|EMBL:PKU71187.1};	MEKK and related serine/threonine protein kinases	GO:0005737,cytoplasm; GO:0005634,nucleus; GO:0005524,ATP binding; GO:0004709,MAP kinase kinase kinase activity; GO:0004674,protein serine/threonine kinase activity; GO:0004702,NA; GO:0009738,abscisic acid-activated signaling pathway; GO:0032147,activation of protein kinase activity; GO:0007346,regulation of mitotic cell cycle; GO:0009737,response to abscisic acid; GO:0006970,response to osmotic s…	Protein kinase domain
Cluster-30752.65670	66.83	70.01	91.91	23.56	17.31	19.89	2.37083	1.08103e-106	4.20078e-104	up	K13496 UDP-glucosyl transferase 73C [EC:2.4.1.-] | (RefSeq) UDP-glycosyltransferase 73E1-like (A)	uncharacterized protein LOC110099670 [Dendrobium catenatum]	--	SubName: Full=UDP-glycosyltransferase 73C1 {ECO:0000313|EMBL:PKU66765.1};	--	--	--
Cluster-30752.41970	36.11	34.41	53.62	1.04	0.83	1.54	5.64335	1.39882e-106	5.39077e-104	up	--	hypothetical protein MA16_Dca009864 [Dendrobium catenatum]	--	SubName: Full=Uncharacterized protein {ECO:0000313|EMBL:PKU63880.1};	--	--	--
Cluster-30752.75055	7.91	9.36	11.26	59.05	52.59	60.53	-2.15678	1.43521e-106	5.48566e-104	down	K13464 jasmonate ZIM domain-containing protein | (RefSeq) protein TIFY 6b-like (A)	protein TIFY 6b-like [Dendrobium catenatum]	RecName: Full=Protein TIFY 6a {ECO:0000305};	SubName: Full=Protein TIFY 6A {ECO:0000313|EMBL:PKU75731.1};	--	GO:0006355,regulation of transcription, DNA-templated; GO:0006351,transcription, DNA-templated	tify domain
Cluster-30752.58853	31.88	34.87	51.47	308.44	250.24	260.67	-2.36209	4.61595e-106	1.74997e-103	down	K13950 para-aminobenzoate synthetase [EC:2.6.1.85] | (RefSeq) probable aminodeoxychorismate synthase, chloroplastic (A)	mannose-specific lectin 3-like [Dendrobium catenatum]	RecName: Full=Mannose-specific lectin 3; Contains: RecName: Full=Mannose-specific lectin 3 chain 1; Contains: RecName: Full=Mannose-specific lectin 3 chain 2;	SubName: Full=Mannose-specific lectin 3 {ECO:0000313|EMBL:PKU71133.1};	--	GO:0005537,mannose binding	D-mannose binding lectin
Cluster-30752.59979	1.78	1.63	1.95	81.55	89.39	56.47	-4.97243	1.39158e-105	5.23312e-103	down	K13508 glycerol-3-phosphate acyltransferase [EC:2.3.1.15 2.3.1.198] | (RefSeq) glycerol-3-phosphate 2-O-acyltransferase 6 (A)	glycerol-3-phosphate 2-O-acyltransferase 6 [Dendrobium catenatum]	RecName: Full=Glycerol-3-phosphate 2-O-acyltransferase 6; Short=AtGPAT6; EC=2.3.1.198; AltName: Full=Glycerol-3-phosphate acyltransferase 6;	SubName: Full=Glycerol-3-phosphate 2-O-acyltransferase 6 {ECO:0000313|EMBL:PKU67595.1};	--	GO:0016021,integral component of membrane; GO:0016020,membrane; GO:0090447,glycerol-3-phosphate 2-O-acyltransferase activity; GO:0016791,phosphatase activity; GO:0102419,sn-2-glycerol-3-phosphate omega-OH-C22:0-CoA acyl transferase activity; GO:0010143,cutin biosynthetic process; GO:0009908,flower development; GO:0008654,phospholipid biosynthetic process	haloacid dehalogenase-like hydrolase
Cluster-30752.41001	17.57	16.86	22.34	1.85	1.05	1.37	4.17554	4.40566e-105	1.64352e-102	up	K01381 saccharopepsin [EC:3.4.23.25] | (RefSeq) aspartic proteinase nepenthesin-1 (A)	aspartic proteinase nepenthesin-1-like [Dendrobium catenatum]	RecName: Full=Aspartic proteinase nepenthesin-1; EC=3.4.23.12; AltName: Full=Nepenthesin-I; Flags: Precursor;	SubName: Full=Aspartic proteinase nepenthesin-1 {ECO:0000313|EMBL:PKU82571.1};	Aspartyl protease	GO:0005576,extracellular region; GO:0004190,aspartic-type endopeptidase activity	Xylanase inhibitor C-terminal
Cluster-30752.61683	86.25	89.08	132.81	14.58	12.69	11.47	3.44867	4.86632e-104	1.80096e-101	up	K22418 11beta/17beta-hydroxysteroid dehydrogenase [EC:1.1.1.146 1.1.1.-] | (RefSeq) 11-beta-hydroxysteroid dehydrogenase 1B-like (A)	11-beta-hydroxysteroid dehydrogenase 1B-like [Dendrobium catenatum]	RecName: Full=11-beta-hydroxysteroid dehydrogenase 1B; EC=1.1.1.146; AltName: Full=17-beta-hydroxysteroid dehydrogenase 1B; EC=1.1.1.-; AltName: Full=Hydroxysteroid dehydrogenase 1; Short=AtHSD1;	SubName: Full=11-beta-hydroxysteroid dehydrogenase 1B {ECO:0000313|EMBL:PKA56918.1}; EC=1.1.-.- {ECO:0000313|EMBL:PKA56918.1};	Predicted dehydrogenase	GO:0016021,integral component of membrane; GO:0005811,lipid droplet; GO:0070524,11-beta-hydroxysteroid dehydrogenase (NADP+) activity; GO:0006694,steroid biosynthetic process	short chain dehydrogenase
Cluster-30752.53914	31.24	31.28	42.19	0.28	0.12	0.31	7.68014	1.75933e-103	6.45978e-101	up	K05278 flavonol synthase [EC:1.14.20.6] | (RefSeq) flavonol synthase/flavanone 3-hydroxylase-like (A)	protein DMR6-LIKE OXYGENASE 2-like [Dendrobium catenatum]	RecName: Full=Protein DMR6-LIKE OXYGENASE 2 {ECO:0000303|PubMed:25376907}; EC=1.14.11.- {ECO:0000255|PROSITE-ProRule:PRU00805}; AltName: Full=2-oxoglutarate (2OG)-Fe(II) oxygenase-like protein DLO2 {ECO:0000303|PubMed:25376907}; AltName: Full=Salicylate 3-hydroxylase DLO2 {ECO:0000305}; Short=S3H DLO2 {ECO:0000305}; Short=SA 3-hydroxylase DLO2 {ECO:0000305}; Short=Salicylic acid 3-hydroxylase DLO…	SubName: Full=Flavonol synthase/flavanone 3-hydroxylase {ECO:0000313|EMBL:PKU66857.1};	Iron/ascorbate family oxidoreductases	GO:0051213,dioxygenase activity; GO:0046872,metal ion binding; GO:0002229,defense response to oomycetes; GO:0046244,salicylic acid catabolic process	2OG-Fe(II) oxygenase superfamily
Cluster-30752.32675	38.07	40.93	53.02	15.58	12.52	14.01	2.09125	3.27074e-102	1.19155e-99	up	K00521 ferric-chelate reductase [EC:1.16.1.7] | (RefSeq) ferric reduction oxidase 7, chloroplastic-like (A)	NAC domain-containing protein 83-like [Phalaenopsis equestris]	RecName: Full=NAC domain-containing protein 83 {ECO:0000303|PubMed:15029955}; Short=ANAC083 {ECO:0000303|PubMed:15029955}; AltName: Full=Protein VND-INTERACTING 2 {ECO:0000303|PubMed:20388856};	SubName: Full=NAC transcription factor ONAC010 {ECO:0000313|EMBL:PKU74506.1};	--	GO:0005634,nucleus; GO:0003677,DNA binding; GO:0003700,DNA-binding transcription factor activity; GO:0010150,leaf senescence; GO:0045892,negative regulation of transcription, DNA-templated; GO:0009737,response to abscisic acid; GO:0009651,response to salt stress; GO:0006351,transcription, DNA-templated; GO:0016032,viral process; GO:0010089,xylem development	No apical meristem (NAM) protein
Cluster-30752.40526	19.31	18.94	31.1	2.3	1.76	1.67	4.01353	8.55247e-102	3.09155e-99	up	K15639 PHYB activation tagged suppressor 1 [EC:1.14.-.-] | (RefSeq) cytochrome P450 CYP749A22-like (A)	cytochrome P450 CYP749A22-like [Dendrobium catenatum]	RecName: Full=Cytochrome P450 CYP749A22; EC=1.14.-.-; AltName: Full=Cytochrome P450 CYP749A20;	SubName: Full=Secologanin synthase {ECO:0000313|EMBL:PKU70185.1};	Cytochrome P450 CYP4/CYP19/CYP26 subfamilies	GO:0016021,integral component of membrane; GO:0020037,heme binding; GO:0005506,iron ion binding; GO:0004497,monooxygenase activity; GO:0016705,oxidoreductase activity, acting on paired donors, with incorporation or reduction of molecular oxygen	Cytochrome P450
Cluster-30752.74507	93.15	101.35	137.21	36.13	29.71	38.29	2.10788	1.00429e-101	3.60238e-99	up	--	uncharacterized protein LOC110102590 [Dendrobium catenatum]	--	SubName: Full=Uncharacterized protein {ECO:0000313|EMBL:PKU78325.1};	START domain-containing proteins involved in steroidogenesis/phosphatidylcholine transfer	--	--
Cluster-30752.77870	512.86	556.25	563.68	53.18	45.05	34.06	4.08427	4.56809e-101	1.62607e-98	up	K01381 saccharopepsin [EC:3.4.23.25] | (RefSeq) aspartyl protease family protein At5g10770-like (A)	aspartyl protease family protein At5g10770-like [Dendrobium catenatum]	RecName: Full=Aspartyl protease family protein At5g10770; EC=3.4.23.- {ECO:0000305}; Flags: Precursor;	SubName: Full=Protein ASPARTIC PROTEASE IN GUARD CELL 2 {ECO:0000313|EMBL:PKU64014.1};	Aspartyl protease	GO:0031225,anchored component of membrane; GO:0005886,plasma membrane; GO:0004190,aspartic-type endopeptidase activity; GO:0030163,protein catabolic process; GO:0006508,proteolysis	Xylanase inhibitor N-terminal
Cluster-30752.69248	193.77	224.64	316.55	96.95	76.44	87.37	1.9492	4.27035e-100	1.50857e-97	up	--	--	--	--	--	--	--
Cluster-30752.46267	8.82	7.85	10.91	67.87	57.53	66.88	-2.35347	2.36322e-99	8.28567e-97	down	K13993 HSP20 family protein | (RefSeq) 17.1 kDa class II heat shock protein-like (A)	17.1 kDa class II heat shock protein-like [Dendrobium catenatum]	RecName: Full=17.9 kDa class II heat shock protein;	SubName: Full=17.9 kDa class II heat shock protein {ECO:0000313|EMBL:PKU61669.1};	Molecular chaperone (small heat-shock protein Hsp26/Hsp42)	GO:0005737,cytoplasm	Hsp20/alpha crystallin family
Cluster-30752.15323	1.83	1.62	4.18	141.74	96.78	144.72	-5.22296	2.79565e-99	9.72865e-97	down	--	MHC class II regulatory factor RFX1-like [Dendrobium catenatum]	--	SubName: Full=Uncharacterized protein {ECO:0000313|EMBL:PKU82135.1};	--	--	--
Cluster-30752.84455	4.94	6.02	9.6	368.14	290.26	222.41	-4.99	9.13375e-98	3.15493e-95	down	K00679 phospholipid:diacylglycerol acyltransferase [EC:2.3.1.158] | (RefSeq) hypothetical protein (A)	GDSL esterase/lipase APG [Dendrobium catenatum]	RecName: Full=GDSL esterase/lipase APG; EC=3.1.1.-; AltName: Full=Extracellular lipase APG; Flags: Precursor;	SubName: Full=GDSL esterase/lipase APG {ECO:0000313|EMBL:PKU82394.1};	--	GO:0048046,apoplast; GO:0016788,hydrolase activity, acting on ester bonds; GO:0016042,lipid catabolic process	GDSL-like Lipase/Acylhydrolase
Cluster-30752.92731	16.3	14.93	22.1	1.58	1.03	1.11	4.26938	4.6045e-97	1.57877e-94	up	--	F-box protein At2g26850-like [Dendrobium catenatum]	RecName: Full=F-box protein At2g26850;	SubName: Full=F-box protein {ECO:0000313|EMBL:PKU73894.1};	--	--	F-box domain
Cluster-30752.44447	131.2	141.35	119.13	5.28	4.93	2.94	5.36109	5.6928e-97	1.93767e-94	up	K14493 gibberellin receptor GID1 [EC:3.-.-.-] | (RefSeq) GLP1; GLP1 GID1-like protein (A)	probable carboxylesterase 17, partial [Dendrobium catenatum]	RecName: Full=Probable carboxylesterase 17; AltName: Full=AtCXE17; EC=3.1.1.1;	SubName: Full=Putative carboxylesterase 17 {ECO:0000313|EMBL:PKU61620.1};	Arylacetamide deacetylase	GO:0052689,carboxylic ester hydrolase activity; GO:0016787,hydrolase activity; GO:0009056,catabolic process	alpha/beta hydrolase fold
Cluster-30752.77149	90.07	98.75	143.92	23.1	15.11	21.61	2.92043	7.58545e-97	2.56317e-94	up	--	hypothetical protein MA16_Dca014247 [Dendrobium catenatum]	--	SubName: Full=Uncharacterized protein {ECO:0000313|EMBL:PKU63689.1};	--	--	--
Cluster-30752.61923	5.56	6.27	6.85	69.65	70.42	59.71	-2.97863	1.3941e-96	4.67687e-94	down	K21383 anthocyanidin 3-O-glucoside 6''-O-acyltransferase [EC:2.3.1.215] | (RefSeq) anthocyanidin 3-O-glucoside 6''-O-acyltransferase-like (A)	phenolic glucoside malonyltransferase 2-like [Dendrobium catenatum]	RecName: Full=Agmatine coumaroyltransferase {ECO:0000303|PubMed:19521717}; EC=2.3.1.64;	SubName: Full=Anthocyanin 5-aromatic acyltransferase {ECO:0000313|EMBL:PKU78880.1};	--	GO:0047634,agmatine N4-coumaroyltransferase activity	Transferase family
Cluster-30752.53764	46.11	49.8	52.27	2.58	3.69	2.14	4.57314	8.13241e-96	2.70873e-93	up	K22419 Delta4-3-oxosteroid 5beta-reductase [EC:1.3.1.3] | (RefSeq) LOW QUALITY PROTEIN: 3-oxo-Delta(4,5)-steroid 5-beta-reductase-like (A)	3-oxo-Delta(4,5)-steroid 5-beta-reductase [Dendrobium catenatum]	RecName: Full=3-oxo-Delta(4,5)-steroid 5-beta-reductase; EC=1.3.1.3 {ECO:0000269|PubMed:19166903, ECO:0000269|PubMed:20598327, ECO:0000269|PubMed:22357344}; AltName: Full=Delta(4)-3-oxosteroid 5-beta-reductase; AltName: Full=Delta-4,5-steroid 5-beta-reductase; Short=At5beta-StR; AltName: Full=Progesterone 5-beta-reductase; Short=5beta-POR; AltName: Full=Protein VEIN PATTERNING 1;	SubName: Full=3-oxo-Delta(4,5)-steroid 5-beta-reductase {ECO:0000313|EMBL:PKU66418.1};	--	GO:0005829,cytosol; GO:0047787,delta4-3-oxosteroid 5beta-reductase activity; GO:0035671,enone reductase activity; GO:0009611,response to wounding; GO:0008202,steroid metabolic process; GO:0010051,xylem and phloem pattern formation	--
Cluster-30752.77787	321.36	331.42	421.3	33.14	26.2	18.27	4.24472	2.27562e-95	7.52584e-93	up	K19861 benzyl alcohol O-benzoyltransferase [EC:2.3.1.196 2.3.1.232] | (RefSeq) benzyl alcohol O-benzoyltransferase-like (A)	benzyl alcohol O-benzoyltransferase-like [Dendrobium catenatum]	RecName: Full=Benzyl alcohol O-benzoyltransferase; EC=2.3.1.196; AltName: Full=Benzoyl coenzyme A:benzyl alcohol benzoyl transferase;	SubName: Full=Benzyl alcohol O-benzoyltransferase {ECO:0000313|EMBL:PKU81747.1};	--	GO:0016747,transferase activity, transferring acyl groups other than amino-acyl groups	Transferase family
Cluster-30752.72910	15.39	17.85	18.76	122.36	110.84	135.72	-2.38273	4.50166e-95	1.47829e-92	down	K12133 MYB-related transcription factor LHY | (RefSeq) protein LHY-like isoform X1 (A)	protein LHY-like isoform X6 [Dendrobium catenatum]	--	SubName: Full=Protein LHY {ECO:0000313|EMBL:PKU77533.1};	--	--	--
Cluster-30752.89143	27.95	28.88	39.8	12.91	11.55	11.27	1.86072	1.43683e-93	4.68538e-91	up	K07897 Ras-related protein Rab-7A | (RefSeq) ras-related protein Rab7 (A)	ras-related protein Rab7-like isoform X2 [Dendrobium catenatum]	RecName: Full=Ras-related protein Rab7;	SubName: Full=ras-related protein Rab7 {ECO:0000313|RefSeq:XP_008812295.1};	Ras-related GTPase	GO:0005886,plasma membrane; GO:0005525,GTP binding; GO:0003924,GTPase activity; GO:0015031,protein transport	Ras family
Cluster-30752.50622	78.2	74.38	89.6	7.31	5.89	10.41	3.83374	2.75056e-93	8.90703e-91	up	K10781 fatty acyl-ACP thioesterase B [EC:3.1.2.14 3.1.2.21] | (RefSeq) palmitoyl-acyl carrier protein thioesterase, chloroplastic-like (A)	Palmitoyl-acyl carrier protein thioesterase, chloroplastic [Dendrobium catenatum]	RecName: Full=Palmitoyl-acyl carrier protein thioesterase, chloroplastic; EC=3.1.2.-; AltName: Full=16:0-acyl-carrier protein thioesterase; Short=16:0-ACP thioesterase; AltName: Full=Acyl-[acyl-carrier-protein] hydrolase; AltName: Full=PATE; Flags: Precursor;	SubName: Full=Palmitoyl-acyl carrier protein thioesterase, chloroplastic {ECO:0000313|EMBL:PKU73435.1};	--	GO:0009507,chloroplast; GO:0016790,thiolester hydrolase activity; GO:0006633,fatty acid biosynthetic process	Acyl-ACP thioesterase
Cluster-30752.17683	19.19	19.23	20.44	2.18	1.41	2.08	3.83099	4.79124e-93	1.54083e-90	up	K20623 typhasterol/6-deoxotyphasterol 2alpha-hydroxylase | (RefSeq) cytochrome P450 71A1-like (A)	cytochrome P450 71A1-like [Dendrobium catenatum]	RecName: Full=Flavonoid 3'-monooxygenase; EC=1.14.13.21; AltName: Full=Cytochrome P450 75B2; AltName: Full=Flavonoid 3'-hydroxylase;	SubName: Full=Flavonoid 3'-monooxygenase {ECO:0000313|EMBL:PKU65625.1};	Cytochrome P450 CYP2 subfamily	GO:0005789,endoplasmic reticulum membrane; GO:0016021,integral component of membrane; GO:0016711,flavonoid 3'-monooxygenase activity; GO:0020037,heme binding; GO:0005506,iron ion binding; GO:0009813,flavonoid biosynthetic process	Cytochrome P450
Cluster-30752.39524	48.92	52.97	71.77	3.97	2.77	4.61	4.42368	1.15696e-92	3.69523e-90	up	--	hypothetical protein MA16_Dca014070 [Dendrobium catenatum]	--	SubName: Full=Uncharacterized protein {ECO:0000313|EMBL:PKU84874.1};	--	--	--
Cluster-30752.50987	132.31	139.64	221.27	38.44	32.23	31.63	2.69972	1.20062e-92	3.80858e-90	up	K09264 MADS-box transcription factor, plant | (RefSeq) MADS-box protein CMB1-like (A)	MADS-box protein CMB1-like [Dendrobium catenatum]	RecName: Full=MADS-box protein EJ2 {ECO:0000305}; AltName: Full=MADS-box protein 1 {ECO:0000312|EMBL:AAP57412.1}; Short=LeMADS1 {ECO:0000312|EMBL:AAP57412.1}; AltName: Full=Protein ENHANCER-OF-JOINTLESS-2 {ECO:0000303|PubMed:28528644};	SubName: Full=MADS-box protein CMB1 {ECO:0000313|EMBL:PKU69931.1};	MADS box transcription factor	GO:0005634,nucleus; GO:0003700,DNA-binding transcription factor activity; GO:0046983,protein dimerization activity; GO:0000977,RNA polymerase II regulatory region sequence-specific DNA binding; GO:0045944,positive regulation of transcription by RNA polymerase II; GO:0006351,transcription, DNA-templated	K-box region
Cluster-30752.77705	23.73	29.03	29.65	2.67	2.39	1.53	4.07614	1.38383e-92	4.36011e-90	up	K00276 primary-amine oxidase [EC:1.4.3.21] | (RefSeq) primary amine oxidase-like (A)	primary amine oxidase-like [Dendrobium catenatum]	RecName: Full=Primary amine oxidase; EC=1.4.3.21 {ECO:0000250|UniProtKB:P46883}; AltName: Full=Amine oxidase [copper-containing]; Flags: Precursor;	SubName: Full=Primary amine oxidase {ECO:0000313|EMBL:PKU59591.1};	Copper amine oxidase	GO:0052595,aliphatic-amine oxidase activity; GO:0052594,aminoacetone:oxygen oxidoreductase(deaminating) activity; GO:0005507,copper ion binding; GO:0052596,phenethylamine:oxygen oxidoreductase (deaminating) activity; GO:0008131,primary amine oxidase activity; GO:0048038,quinone binding; GO:0052593,tryptamine:oxygen oxidoreductase (deaminating) activity; GO:0009738,abscisic acid-activated signalin…	Copper amine oxidase, enzyme domain
Cluster-30752.68823	644.64	737.25	1229.58	215.02	136.35	170.97	2.86093	1.64229e-92	5.13971e-90	up	K22418 11beta/17beta-hydroxysteroid dehydrogenase [EC:1.1.1.146 1.1.1.-] | (RefSeq) 11-beta-hydroxysteroid dehydrogenase 1B-like (A)	11-beta-hydroxysteroid dehydrogenase 1B-like [Dendrobium catenatum]	RecName: Full=11-beta-hydroxysteroid dehydrogenase 1B; EC=1.1.1.146; AltName: Full=17-beta-hydroxysteroid dehydrogenase 1B; EC=1.1.1.-; AltName: Full=Hydroxysteroid dehydrogenase 1; Short=AtHSD1;	SubName: Full=11-beta-hydroxysteroid dehydrogenase 1B {ECO:0000313|EMBL:PKA56918.1}; EC=1.1.-.- {ECO:0000313|EMBL:PKA56918.1};	Predicted dehydrogenase	GO:0016021,integral component of membrane; GO:0005811,lipid droplet; GO:0070524,11-beta-hydroxysteroid dehydrogenase (NADP+) activity; GO:0006694,steroid biosynthetic process	short chain dehydrogenase
Cluster-30752.47391	91.8	105.18	124.08	39.73	32.08	41.67	1.94901	3.44078e-92	1.06965e-89	up	--	uncharacterized protein LOC110097975 isoform X2 [Dendrobium catenatum]	--	SubName: Full=Uncharacterized protein {ECO:0000313|EMBL:PKA49535.1};	Uncharacterized conserved protein	--	N-terminal cysteine-rich region of Transmembrane protein 135
Cluster-30752.21251	14.93	15.21	18.33	3.22	2.94	2.6	2.90619	3.90361e-92	1.20549e-89	up	K00521 ferric-chelate reductase [EC:1.16.1.7] | (RefSeq) ferric reduction oxidase 7, chloroplastic-like (A)	NAC domain-containing protein 2 [Dendrobium catenatum]	RecName: Full=NAC domain-containing protein 2; Short=ANAC002;	SubName: Full=NAC domain-containing protein 2 {ECO:0000313|EMBL:PKU70851.1};	--	GO:0005634,nucleus; GO:0003677,DNA binding; GO:0003700,DNA-binding transcription factor activity; GO:0009788,negative regulation of abscisic acid-activated signaling pathway; GO:0009611,response to wounding; GO:0006351,transcription, DNA-templated	No apical meristem (NAM) protein
Cluster-30752.33200	11.15	12.23	12.64	0.53	0.5	0.91	4.66934	4.89307e-92	1.50111e-89	up	K08867 WNK lysine deficient protein kinase [EC:2.7.11.1] | (RefSeq) probable serine/threonine-protein kinase WNK5 isoform X1 (A)	probable serine/threonine-protein kinase WNK5 isoform X1 [Dendrobium catenatum]	RecName: Full=Probable serine/threonine-protein kinase WNK5; Short=AtWNK5; EC=2.7.11.1; AltName: Full=Protein kinase with no lysine 5;	SubName: Full=Putative serine/threonine-protein kinase WNK5 {ECO:0000313|EMBL:PKU62227.1};	Serine/threonine protein kinase	GO:0005829,cytosol; GO:0005524,ATP binding; GO:0043424,protein histidine kinase binding; GO:0004672,protein kinase activity; GO:0004674,protein serine/threonine kinase activity; GO:0035556,intracellular signal transduction; GO:0048573,photoperiodism, flowering; GO:0006468,protein phosphorylation	Protein kinase domain
Cluster-30752.73762	393.15	418.17	609.87	123.7	94.87	94.33	2.61349	8.72884e-92	2.66036e-89	up	K03921 acyl-[acyl-carrier-protein] desaturase [EC:1.14.19.2 1.14.19.11 1.14.19.26] | (RefSeq) stearoyl-[acyl-carrier-protein] 9-desaturase, chloroplastic-like (A)	stearoyl-[acyl-carrier-protein]	RecName: Full=Stearoyl-[acyl-carrier-protein] 9-desaturase, chloroplastic; Short=Stearoyl-ACP desaturase; EC=1.14.19.2 {ECO:0000269|PubMed:17088542, ECO:0000269|PubMed:21930947}; AltName: Full=Acyl-[acyl-carrier-protein] desaturase; AltName: Full=Delta(9) stearoyl-acyl carrier protein desaturase; Flags: Precursor;	SubName: Full=Acyl-[acyl-carrier-protein] desaturase, chloroplastic {ECO:0000313|EMBL:PKU80904.1};	--	GO:0009507,chloroplast; GO:0045300,acyl-[acyl-carrier-protein] desaturase activity; GO:0046872,metal ion binding; GO:0102786,stearoyl-[acp] desaturase activity; GO:0006633,fatty acid biosynthetic process	Fatty acid desaturase
Cluster-30752.66012	14.79	13.19	17.86	171.54	152.3	129.87	-2.86503	3.10949e-91	9.41548e-89	down	K22439 tricetin 3',4',5'-O-trimethyltransferase [EC:2.1.1.169] | (RefSeq) tricetin 3',4',5'-O-trimethyltransferase-like (A)	tricetin 3',4',5'-O-trimethyltransferase-like [Dendrobium catenatum]	RecName: Full=Tricetin 3',4',5'-O-trimethyltransferase; Short=TaOMT2; EC=2.1.1.169; AltName: Full=Caffeic acid 3-O-methyltransferase; Short=TaCM; AltName: Full=Flavone O-methyltransferase 2;	SubName: Full=Tricetin 3',4',5'-O-trimethyltransferase {ECO:0000313|EMBL:PKU77536.1};	Hydroxyindole-O-methyltransferase and related SAM-dependent methyltransferases	GO:0008171,O-methyltransferase activity; GO:0046983,protein dimerization activity; GO:0009813,flavonoid biosynthetic process; GO:0009809,lignin biosynthetic process	O-methyltransferase
Cluster-30752.36122	25.81	24.65	31.36	11.42	10.36	10.26	1.7873	3.66885e-91	1.10376e-88	up	K02183 calmodulin | (RefSeq) family of serine hydrolases 3-like (A)	esterase CG5412 [Dendrobium catenatum]	--	SubName: Full=Rhodanese-like domain-containing protein 6 {ECO:0000313|EMBL:PKU65905.1};	Phospholipase/carboxyhydrolase	--	--
Cluster-30752.65556	3.91	5.23	5.31	114.1	115.56	81.5	-3.99353	5.90678e-91	1.76563e-88	down	K13495 cis-zeatin O-glucosyltransferase [EC:2.4.1.215] | (RefSeq) cis-zeatin O-glucosyltransferase 2-like (A)	cis-zeatin O-glucosyltransferase 2-like [Dendrobium catenatum]	RecName: Full=Cis-zeatin O-glucosyltransferase 2; Short=cisZOG2; EC=2.4.1.215;	SubName: Full=Cis-zeatin O-glucosyltransferase 2 {ECO:0000313|EMBL:PKU72003.1};	UDP-glucuronosyl and UDP-glucosyl transferase	GO:0050502,cis-zeatin O-beta-D-glucosyltransferase activity; GO:0006486,protein glycosylation; GO:0080036,regulation of cytokinin-activated signaling pathway	UDP-glucoronosyl and UDP-glucosyl transferase
Cluster-30752.28892	71.03	72.55	93.62	24.38	18.38	20.55	2.3747	1.00763e-90	2.9928e-88	up	--	uncharacterized protein LOC110103248 [Dendrobium catenatum]	--	SubName: Full=uncharacterized protein LOC104612117 {ECO:0000313|RefSeq:XP_010277736.1};	--	GO:0016021,integral component of membrane	--
Cluster-30752.65955	52.6	54.45	78.66	24	20.21	22.17	1.90725	2.09181e-90	6.17361e-88	up	K13496 UDP-glucosyl transferase 73C [EC:2.4.1.-] | (RefSeq) UDP-glycosyltransferase 73E1-like (A)	uncharacterized protein LOC110099670 [Dendrobium catenatum]	RecName: Full=UDP-glycosyltransferase 73E1 {ECO:0000303|PubMed:15610349}; EC=2.4.1.- {ECO:0000305};	SubName: Full=UDP-glycosyltransferase 73C1 {ECO:0000313|EMBL:PKU66765.1};	UDP-glucuronosyl and UDP-glucosyl transferase	GO:0016758,transferase activity, transferring hexosyl groups; GO:0008152,metabolic process	UDP-glucoronosyl and UDP-glucosyl transferase
Cluster-30752.60775	0.2	0.48	0.57	96.23	84.92	73.7	-7.20153	3.21206e-90	9.42024e-88	down	K08910 light-harvesting complex I chlorophyll a/b binding protein 4 | (RefSeq) chlorophyll a-b binding protein 4, chloroplastic (A)	chlorophyll a-b binding protein 4, chloroplastic [Dendrobium catenatum]	RecName: Full=Chlorophyll a-b binding protein 4, chloroplastic {ECO:0000303|PubMed:10366881}; AltName: Full=LHCI type III CAB-4; Flags: Precursor;	SubName: Full=Chlorophyll a-b binding protein 4, chloroplastic {ECO:0000313|EMBL:PKU60391.1};	--	GO:0009507,chloroplast; GO:0009941,chloroplast envelope; GO:0009534,chloroplast thylakoid; GO:0009535,chloroplast thylakoid membrane; GO:0016021,integral component of membrane; GO:0016020,membrane; GO:0009522,photosystem I; GO:0010287,plastoglobule; GO:0009579,thylakoid; GO:0016168,chlorophyll binding; GO:0046872,metal ion binding; GO:0031409,pigment binding; GO:0019904,protein domain specific bi…	Chlorophyll A-B binding protein
Cluster-30752.32359	59.45	61	75.7	18.56	14.42	19.42	2.37624	4.00032e-90	1.16587e-87	up	K21396 ATP-binding cassette, subfamily G (WHITE), eye pigment precursor transporter | (RefSeq) ABC transporter G family member 41-like (A)	Pleiotropic drug resistance protein 1 [Dendrobium catenatum]	RecName: Full=Pleiotropic drug resistance protein TUR2; Short=Protein Turion 2;	SubName: Full=Pleiotropic drug resistance protein 1 {ECO:0000313|EMBL:PKU86701.1};	Pleiotropic drug resistance proteins (PDR1-15), ABC superfamily	GO:0016021,integral component of membrane; GO:0005886,plasma membrane; GO:0005524,ATP binding; GO:0016887,ATPase activity; GO:0006952,defense response	ABC-2 type transporter
Cluster-30752.53241	849.71	1103.1	2089.83	469.64	135.41	551.25	2.68217	8.94428e-90	2.59056e-87	up	--	--	--	--	--	--	--
Cluster-30752.64609	5.3	3.98	7.98	133.52	96.58	147.54	-3.99994	9.11991e-90	2.62513e-87	down	K02698 photosystem I subunit X | (RefSeq) photosystem I reaction center subunit psaK, chloroplastic (A)	photosystem I reaction center subunit psaK, chloroplastic [Dendrobium catenatum]	RecName: Full=Photosystem I reaction center subunit psaK, chloroplastic; AltName: Full=PSI-K; AltName: Full=Photosystem I subunit X; Flags: Precursor;	SubName: Full=Photosystem I reaction center subunit psaK, chloroplastic {ECO:0000313|EMBL:PKU68923.1};	--	GO:0009507,chloroplast; GO:0009534,chloroplast thylakoid; GO:0009535,chloroplast thylakoid membrane; GO:0016021,integral component of membrane; GO:0009522,photosystem I; GO:0009579,thylakoid; GO:0016168,chlorophyll binding; GO:0015979,photosynthesis	Photosystem I psaG / psaK
Cluster-30752.82270	18.25	18.77	22.09	5.97	4.9	4.59	2.37537	1.77921e-89	5.08996e-87	up	K14494 DELLA protein | (RefSeq) DELLA protein GAI (A)	scarecrow-like protein 3 [Dendrobium catenatum]	RecName: Full=Scarecrow-like protein 3; Short=AtSCL3; AltName: Full=GRAS family protein 5; Short=AtGRAS-5;	SubName: Full=Scarecrow-like protein 3 {ECO:0000313|EMBL:PKU83222.1};	--	GO:0005634,nucleus; GO:0003700,DNA-binding transcription factor activity; GO:0043565,sequence-specific DNA binding; GO:0000989,NA; GO:0006355,regulation of transcription, DNA-templated; GO:0009739,response to gibberellin; GO:0006351,transcription, DNA-templated	GRAS domain family
Cluster-30752.75300	33.16	29.41	39.89	0.79	0.63	1.58	5.59415	4.69096e-89	1.3338e-86	up	K13356 alcohol-forming fatty acyl-CoA reductase [EC:1.2.1.84] | (RefSeq) alcohol-forming fatty acyl-CoA reductase-like (A)	Fatty acyl-CoA reductase 3 [Dendrobium catenatum]	RecName: Full=Alcohol-forming fatty acyl-CoA reductase; EC=1.2.1.84;	SubName: Full=Fatty acyl-CoA reductase 3 {ECO:0000313|EMBL:PKU64280.1};	Acyl-CoA reductase	GO:0102965,alcohol-forming fatty acyl-CoA reductase activity; GO:0080019,fatty-acyl-CoA reductase (alcohol-forming) activity; GO:0006629,lipid metabolic process	Male sterility protein
Cluster-30752.75880	394.18	424.31	550.69	127.01	115.18	98.03	2.44114	5.06881e-89	1.43251e-86	up	K01728 pectate lyase [EC:4.2.2.2] | (RefSeq) probable pectate lyase 8 (A)	probable pectate lyase 8 [Dendrobium catenatum]	RecName: Full=Probable pectate lyase 15; EC=4.2.2.2; AltName: Full=Pectate lyase A11; Flags: Precursor;	SubName: Full=Putative pectate lyase 15 {ECO:0000313|EMBL:PKU72050.1};	--	GO:0046872,metal ion binding; GO:0030570,pectate lyase activity; GO:0045490,pectin catabolic process	Pectate lyase
Cluster-30752.60716	82.35	91.49	110.31	28.07	23.28	20.38	2.42243	5.12115e-89	1.43858e-86	up	K21374 7-deoxyloganetin glucosyltransferase [EC:2.4.1.324] | (RefSeq) 7-deoxyloganetin glucosyltransferase-like (A)	7-deoxyloganetin glucosyltransferase-like [Dendrobium catenatum]	RecName: Full=UDP-glycosyltransferase 85A8 {ECO:0000303|PubMed:15610349}; EC=2.4.1.- {ECO:0000305};	SubName: Full=UDP-glycosyltransferase 85A2 {ECO:0000313|EMBL:PKU70888.1};	UDP-glucuronosyl and UDP-glucosyl transferase	GO:0016758,transferase activity, transferring hexosyl groups; GO:0008152,metabolic process	UDP-glucoronosyl and UDP-glucosyl transferase
Cluster-30752.84457	2.86	1.27	3.23	112.53	102.83	123.75	-5.04745	3.51542e-88	9.81603e-86	down	K00679 phospholipid:diacylglycerol acyltransferase [EC:2.3.1.158] | (RefSeq) hypothetical protein (A)	GDSL esterase/lipase APG [Dendrobium catenatum]	RecName: Full=GDSL esterase/lipase APG; EC=3.1.1.-; AltName: Full=Extracellular lipase APG; Flags: Precursor;	SubName: Full=Putative proline-rich protein APG isolog {ECO:0000313|EMBL:CAB81548.2}; Flags: Fragment;	--	GO:0048046,apoplast; GO:0016788,hydrolase activity, acting on ester bonds; GO:0016042,lipid catabolic process	GDSL-like Lipase/Acylhydrolase
Cluster-30752.58821	0.19	0.34	0.59	70.67	65.62	55.49	-6.99614	5.26926e-88	1.46257e-85	down	K08912 light-harvesting complex II chlorophyll a/b binding protein 1 | (RefSeq) chlorophyll a-b binding protein of LHCII type 1-like (A)	chlorophyll a-b binding protein of LHCII type 1-like [Dendrobium catenatum]	RecName: Full=Chlorophyll a-b binding protein 40, chloroplastic; AltName: Full=LHCII type I CAB-40; Short=LHCP; Flags: Precursor;	SubName: Full=Chlorophyll a-b binding protein 3C, chloroplastic {ECO:0000313|EMBL:PKU75301.1};	--	GO:0009535,chloroplast thylakoid membrane; GO:0016021,integral component of membrane; GO:0009522,photosystem I; GO:0009523,photosystem II; GO:0016168,chlorophyll binding; GO:0046872,metal ion binding; GO:0009765,photosynthesis, light harvesting; GO:0018298,protein-chromophore linkage	Chlorophyll A-B binding protein
Cluster-30752.58871	10.01	10.77	18.06	171.24	116.18	154.51	-3.03561	1.0464e-87	2.88725e-85	down	K13993 HSP20 family protein | (RefSeq) small heat shock protein, chloroplastic-like (A)	small heat shock protein, chloroplastic-like [Dendrobium catenatum]	RecName: Full=Small heat shock protein, chloroplastic; Flags: Precursor;	SubName: Full=Small heat shock protein, chloroplastic {ECO:0000313|EMBL:PKU80431.1};	Molecular chaperone (small heat-shock protein Hsp26/Hsp42)	GO:0009570,chloroplast stroma	--
Cluster-30752.77597	5.28	3.88	5.73	71.92	71.74	72.48	-3.40653	2.34063e-87	6.42034e-85	down	K13993 HSP20 family protein | (RefSeq) small heat shock protein, chloroplastic-like (A)	small heat shock protein, chloroplastic-like [Dendrobium catenatum]	RecName: Full=Heat shock 22 kDa protein, mitochondrial; Flags: Precursor;	SubName: Full=Small heat shock protein, chloroplastic {ECO:0000313|EMBL:PKU80431.1};	Molecular chaperone (small heat-shock protein Hsp26/Hsp42)	GO:0005739,mitochondrion	Hsp20/alpha crystallin family
Cluster-30752.52444	43.45	49.68	69.07	10.75	8.48	11.47	2.85727	4.92819e-87	1.3439e-84	up	--	uncharacterized protein LOC110098933, partial [Dendrobium catenatum]	--	SubName: Full=Uncharacterized protein {ECO:0000313|EMBL:PKU63539.1};	Predicted lipase/calmodulin-binding heat-shock protein	--	--
Cluster-30752.71641	688.86	726.62	897.84	130.43	114.89	88.82	3.22561	5.06744e-87	1.37384e-84	up	K09458 3-oxoacyl-[acyl-carrier-protein] synthase II [EC:2.3.1.179] | (RefSeq) 3-oxoacyl-[acyl-carrier-protein] synthase II, chloroplastic (A)	3-oxoacyl-[acyl-carrier-protein]	RecName: Full=3-oxoacyl-[acyl-carrier-protein] synthase II, chloroplastic; EC=2.3.1.41; AltName: Full=Beta-ketoacyl-acyl-carrier-protein synthase II; Short=AtKAS2; Short=Beta-ketoacyl-ACP synthetase 2; AltName: Full=Protein FATTY ACID BIOSYNTHESIS 1; Flags: Precursor;	SubName: Full=3-oxoacyl-[acyl-carrier-protein] synthase II, chloroplastic {ECO:0000313|EMBL:PKU67402.1};	3-oxoacyl-(acyl-carrier-protein) synthase (I and II)	GO:0009507,chloroplast; GO:0009570,chloroplast stroma; GO:0009536,plastid; GO:0004315,3-oxoacyl-[acyl-carrier-protein] synthase activity; GO:0009631,cold acclimation; GO:0009793,embryo development ending in seed dormancy; GO:0006633,fatty acid biosynthetic process; GO:0006636,unsaturated fatty acid biosynthetic process	Beta-ketoacyl synthase, N-terminal domain
Cluster-30752.90433	26.54	24.25	41.45	0.28	0.54	0.83	6.26205	1.37754e-86	3.71307e-84	up	K07025 putative hydrolase of the HAD superfamily | (RefSeq) uncharacterized protein C24B11.05-like (A)	uncharacterized protein C24B11.05-like [Dendrobium catenatum]	--	SubName: Full=Uncharacterized protein {ECO:0000313|EMBL:PKU76059.1};	Haloacid dehalogenase-like hydrolase	--	Haloacid dehalogenase-like hydrolase
Cluster-30752.72188	3810.3	3752.57	4262.15	669.3	571.49	679.09	3.15004	5.99554e-86	1.60677e-83	up	--	--	--	SubName: Full=Putative RNA-dependent RNA polymerase-like {ECO:0000313|EMBL:JAP37078.1}; Flags: Fragment;	--	GO:0005524,ATP binding; GO:0008174,mRNA methyltransferase activity; GO:0003723,RNA binding; GO:0003968,RNA-directed 5'-3' RNA polymerase activity; GO:0006396,RNA processing	--
Cluster-30752.52636	154.77	159.99	181.66	47.9	49.95	48.87	2.20699	2.18539e-85	5.82326e-83	up	K05909 laccase [EC:1.10.3.2] | (RefSeq) laccase-24-like (A)	laccase-24-like [Dendrobium catenatum]	RecName: Full=Laccase-25; EC=1.10.3.2; AltName: Full=Benzenediol:oxygen oxidoreductase 25; AltName: Full=Diphenol oxidase 25; AltName: Full=Urishiol oxidase 25; Flags: Precursor;	SubName: Full=Laccase-25 {ECO:0000313|EMBL:PKU87236.1};	Multicopper oxidases	GO:0048046,apoplast; GO:0005507,copper ion binding; GO:0052716,hydroquinone:oxygen oxidoreductase activity; GO:0016722,oxidoreductase activity, oxidizing metal ions; GO:0046274,lignin catabolic process	Multicopper oxidase
Cluster-30752.26138	8.57	8.27	13.48	141.83	115.86	104.41	-3.14784	4.60117e-85	1.21907e-82	down	K08913 light-harvesting complex II chlorophyll a/b binding protein 2 | (RefSeq) chlorophyll a-b binding protein 5, chloroplastic (A)	chlorophyll a-b binding protein 5, chloroplastic [Dendrobium catenatum]	RecName: Full=Chlorophyll a-b binding protein 37, chloroplastic; AltName: Full=LHCII type I CAB-37; Short=LHCP; Flags: Precursor;	SubName: Full=Chlorophyll a-b binding protein 37, chloroplastic {ECO:0000313|EMBL:PKU87094.1};	--	GO:0009535,chloroplast thylakoid membrane; GO:0016021,integral component of membrane; GO:0009522,photosystem I; GO:0009523,photosystem II; GO:0016168,chlorophyll binding; GO:0046872,metal ion binding; GO:0009765,photosynthesis, light harvesting; GO:0018298,protein-chromophore linkage	Chlorophyll A-B binding protein
Cluster-30752.34588	47.44	60.14	92.54	0.54	0.26	0	8.29405	1.34616e-84	3.54649e-82	up	K01054 acylglycerol lipase [EC:3.1.1.23] | (RefSeq) caffeoylshikimate esterase-like (A)	caffeoylshikimate esterase-like [Dendrobium catenatum]	RecName: Full=Caffeoylshikimate esterase; EC=3.1.1.-; AltName: Full=Lysophospholipase 2; Short=LysoPL2;	SubName: Full=Uncharacterized protein {ECO:0000313|EMBL:PKU62758.1};	Lysophospholipase	GO:0005783,endoplasmic reticulum; GO:0005794,Golgi apparatus; GO:0005886,plasma membrane; GO:0009506,plasmodesma; GO:0003846,2-acylglycerol O-acyltransferase activity; GO:0090430,caffeoyl-CoA: alcohol caffeoyl transferase activity; GO:0016787,hydrolase activity; GO:0004622,lysophospholipase activity; GO:0009809,lignin biosynthetic process; GO:0006629,lipid metabolic process; GO:0046686,response t…	Serine aminopeptidase, S33
Cluster-30752.44127	37.07	39.79	53.28	4.39	5.34	6.63	3.43778	2.30549e-84	6.03973e-82	up	--	universal stress protein PHOS34-like isoform X1 [Dendrobium catenatum]	RecName: Full=Universal stress protein A-like protein;	SubName: Full=Universal stress protein A-like protein {ECO:0000313|EMBL:PKA48945.1};	--	GO:0005886,plasma membrane; GO:0016208,AMP binding; GO:0006950,response to stress	Universal stress protein family
Cluster-30752.31902	39.56	45.63	56.42	12.49	8.07	9.97	2.6546	2.65484e-84	6.91608e-82	up	K13122 protein FRG1 | (RefSeq) uncharacterized protein LOC111481770 (A)	uncharacterized protein LOC110112585 [Dendrobium catenatum]	--	SubName: Full=Uncharacterized protein {ECO:0000313|EMBL:PKU81133.1};	--	--	Domain of unknown function (DUF569)
Cluster-30752.51833	35.25	34.99	43.66	6.53	3.69	4.54	3.40501	4.83972e-84	1.25378e-81	up	K00799 glutathione S-transferase [EC:2.5.1.18] | (RefSeq) glutathione S-transferase U24-like (A)	glutathione S-transferase U24-like [Dendrobium catenatum]	RecName: Full=Probable glutathione S-transferase parA; EC=2.5.1.18; AltName: Full=Auxin-regulated protein parA; AltName: Full=STR246C protein;	SubName: Full=Glutathione S-transferase U24 {ECO:0000313|EMBL:PKU71562.1};	Glutathione S-transferase	GO:0004364,glutathione transferase activity; GO:0009734,auxin-activated signaling pathway	Glutathione S-transferase, N-terminal domain
Cluster-30752.73808	46.8	51	67.81	5.3	4.54	7.72	3.67104	5.87683e-84	1.51405e-81	up	K12742 isoprene synthase [EC:4.2.3.27] | (RefSeq) myrcene synthase, chloroplastic-like (A)	terpene synthase 10-like [Dendrobium catenatum]	RecName: Full=(-)-alpha-terpineol synthase; EC=4.2.3.111;	SubName: Full=Myrcene synthase, chloroplastic {ECO:0000313|EMBL:PKU75265.1};	--	GO:0000287,magnesium ion binding; GO:0010333,terpene synthase activity; GO:0016114,terpenoid biosynthetic process	Terpene synthase family, metal binding domain
Cluster-30752.74390	3	2.09	6.18	138.15	136.68	142.52	-4.795	6.95955e-84	1.78314e-81	down	K00679 phospholipid:diacylglycerol acyltransferase [EC:2.3.1.158] | (RefSeq) hypothetical protein (A)	GDSL esterase/lipase APG [Dendrobium catenatum]	RecName: Full=GDSL esterase/lipase APG; EC=3.1.1.-; AltName: Full=Extracellular lipase APG; Flags: Precursor;	SubName: Full=GDSL esterase/lipase APG {ECO:0000313|EMBL:PKU82394.1};	--	GO:0048046,apoplast; GO:0016788,hydrolase activity, acting on ester bonds; GO:0016042,lipid catabolic process	GDSL-like Lipase/Acylhydrolase
Cluster-30752.23713	12.38	11.97	15.97	1.81	1.64	1.42	3.48278	7.60603e-84	1.93812e-81	up	K19042 E3 ubiquitin-protein ligase BOI and related proteins [EC:2.3.2.27] | (RefSeq) BOI-related E3 ubiquitin-protein ligase 1 (A)	BOI-related E3 ubiquitin-protein ligase 1 [Dendrobium catenatum]	RecName: Full=BOI-related E3 ubiquitin-protein ligase 1; EC=2.3.2.27 {ECO:0000269|PubMed:20921156}; AltName: Full=RING-type E3 ubiquitin transferase BRG1 {ECO:0000305};	SubName: Full=Uncharacterized protein {ECO:0000313|EMBL:PKU82732.1};	Predicted E3 ubiquitin ligase	GO:0046872,metal ion binding; GO:0004842,ubiquitin-protein transferase activity; GO:0006952,defense response; GO:0043161,proteasome-mediated ubiquitin-dependent protein catabolic process; GO:0043067,regulation of programmed cell death	Zinc finger, C3HC4 type (RING finger)
Cluster-30752.9559	15.67	19.92	20.69	1.9	1.99	1.5	3.81822	1.2281e-83	3.11237e-81	up	K08235 xyloglucan:xyloglucosyl transferase [EC:2.4.1.207] | (RefSeq) probable xyloglucan endotransglucosylase/hydrolase protein 30 (A)	probable xyloglucan endotransglucosylase/hydrolase protein 30 [Dendrobium catenatum]	RecName: Full=Probable xyloglucan endotransglucosylase/hydrolase protein 30; Short=At-XTH30; Short=XTH-30; EC=2.4.1.207; Flags: Precursor;	SubName: Full=Putative xyloglucan endotransglucosylase/hydrolase protein 30 {ECO:0000313|EMBL:PKU79684.1};	--	GO:0048046,apoplast; GO:0005618,cell wall; GO:0004553,hydrolase activity, hydrolyzing O-glycosyl compounds; GO:0016762,xyloglucan:xyloglucosyl transferase activity; GO:0042546,cell wall biogenesis; GO:0071555,cell wall organization; GO:0010411,xyloglucan metabolic process	Glycosyl hydrolases family 16
Cluster-30752.59679	65.41	72.77	95.37	10.55	8.1	14.13	3.28659	1.85993e-82	4.68812e-80	up	K21396 ATP-binding cassette, subfamily G (WHITE), eye pigment precursor transporter | (RefSeq) ABC transporter G family member 41-like (A)	ABC transporter G family member 44-like [Dendrobium catenatum]	RecName: Full=ABC transporter G family member 44 {ECO:0000303|PubMed:18299247}; Short=OsABCG44 {ECO:0000303|PubMed:18299247}; AltName: Full=Pleiotropic drug resistance protein 17 {ECO:0000303|PubMed:16506311}; Short=OsPDR17 {ECO:0000303|PubMed:16506311};	SubName: Full=Uncharacterized protein {ECO:0000313|EMBL:GAY62369.1};	Pleiotropic drug resistance proteins (PDR1-15), ABC superfamily	GO:0016021,integral component of membrane; GO:0005886,plasma membrane; GO:0005524,ATP binding; GO:0042626,ATPase activity, coupled to transmembrane movement of substances	ABC-2 type transporter
Cluster-30752.55693	32.61	34.79	38.23	9.56	8.78	7.48	2.47371	2.42454e-82	6.07843e-80	up	K15406 wax-ester synthase / diacylglycerol O-acyltransferase [EC:2.3.1.75 2.3.1.20] | (RefSeq) O-acyltransferase WSD1 (A)	O-acyltransferase WSD1-like isoform X1 [Dendrobium catenatum]	RecName: Full=O-acyltransferase WSD1; AltName: Full=Diacylglycerol O-acyltransferase; Short=DGAT; EC=2.3.1.20; AltName: Full=Long-chain-alcohol O-fatty-acyltransferase; EC=2.3.1.75; AltName: Full=Wax synthase; Short=WS;	SubName: Full=O-acyltransferase WSD1 {ECO:0000313|EMBL:PKU70382.1};	--	GO:0005783,endoplasmic reticulum; GO:0005789,endoplasmic reticulum membrane; GO:0016021,integral component of membrane; GO:0005886,plasma membrane; GO:0102966,arachidoyl-CoA:1-dodecanol O-acyltransferase activity; GO:0004144,diacylglycerol O-acyltransferase activity; GO:0047196,long-chain-alcohol O-fatty-acyltransferase activity; GO:0103095,wax ester synthase activity; GO:0019432,triglyceride bio…	Protein of unknown function (DUF1298)
Cluster-30752.80911	80.44	93.16	112.89	18.63	12.5	11.44	3.19717	3.09214e-82	7.71067e-80	up	--	uncharacterized protein LOC110108716 [Dendrobium catenatum]	--	SubName: Full=Uncharacterized protein {ECO:0000313|EMBL:PKU85736.1};	--	--	--
Cluster-30752.43695	20.88	20.03	29.33	5.21	3.75	4.46	2.82329	4.76128e-82	1.18097e-79	up	K13459 disease resistance protein RPS2 | (RefSeq) disease resistance protein RPS2 (A)	probable WRKY transcription factor 70 [Dendrobium catenatum]	RecName: Full=Probable WRKY transcription factor 70; AltName: Full=WRKY DNA-binding protein 70;	SubName: Full=Putative WRKY transcription factor 70 {ECO:0000313|EMBL:PKU78080.1};	--	GO:0005634,nucleus; GO:0003700,DNA-binding transcription factor activity; GO:0043565,sequence-specific DNA binding; GO:0042742,defense response to bacterium; GO:0050832,defense response to fungus; GO:0009864,induced systemic resistance, jasmonic acid mediated signaling pathway; GO:1900056,negative regulation of leaf senescence; GO:0045892,negative regulation of transcription, DNA-templated; GO:00…	WRKY DNA -binding domain
Cluster-30752.74362	970.63	991.98	1651.14	188.13	155.36	136.29	3.33404	9.44296e-82	2.32981e-79	up	--	uncharacterized methyltransferase At1g78140, chloroplastic isoform X2 [Dendrobium catenatum]	RecName: Full=Uncharacterized methyltransferase At1g78140, chloroplastic; EC=2.1.1.-; Flags: Precursor;	SubName: Full=Putative methyltransferase {ECO:0000313|EMBL:PKA60498.1};	--	GO:0009507,chloroplast; GO:0010287,plastoglobule; GO:0008168,methyltransferase activity	--
Cluster-30752.44440	292.39	345.7	546.25	101.17	61.46	90.31	2.70337	1.33414e-81	3.27434e-79	up	--	--	--	--	--	--	--
Cluster-30752.78482	25.08	24.91	27.55	3.68	3.49	2.35	3.46532	2.17673e-81	5.31431e-79	up	K08176 MFS transporter, PHS family, inorganic phosphate transporter | (RefSeq) inorganic phosphate transporter 1-4-like (A)	inorganic phosphate transporter 1-4-like [Dendrobium catenatum]	RecName: Full=Inorganic phosphate transporter 1-6; Short=OsPT6; Short=OsPht1;6; AltName: Full=H(+)/Pi cotransporter; AltName: Full=OsLPT1; AltName: Full=OsLPT6:1;	SubName: Full=Putative inorganic phosphate transporter 1-4 {ECO:0000313|EMBL:PKU67345.1};	Inorganic phosphate transporter	GO:0005887,integral component of plasma membrane; GO:0005315,inorganic phosphate transmembrane transporter activity; GO:0015293,symporter activity; GO:0006817,phosphate ion transport	Sugar (and other) transporter
Cluster-30752.41734	200.83	206.32	378.68	33.12	22.61	21.34	3.80825	3.70062e-81	8.9877e-79	up	--	hypothetical protein MA16_Dca008951 [Dendrobium catenatum]	--	SubName: Full=Uncharacterized protein {ECO:0000313|EMBL:PKU78326.1};	--	--	--
Cluster-30752.60852	24.02	28.03	36.23	155.22	129.51	159.18	-1.90057	6.77337e-81	1.63652e-78	down	K12133 MYB-related transcription factor LHY | (RefSeq) protein LHY-like isoform X1 (A)	protein LHY-like isoform X6 [Dendrobium catenatum]	--	SubName: Full=Protein LHY {ECO:0000313|EMBL:PKU77533.1};	--	--	--
Cluster-30752.51182	96.7	107.89	175.09	19.54	12.27	18.28	3.35856	1.01855e-80	2.44825e-78	up	K17991 peroxygenase [EC:1.11.2.3] | (RefSeq) probable peroxygenase 4 (A)	probable peroxygenase 4 [Dendrobium catenatum]	RecName: Full=Probable peroxygenase 4; Short=AtPXG4; EC=1.11.2.3; AltName: Full=Caleosin-4;	SubName: Full=Putative peroxygenase 4 {ECO:0000313|EMBL:PKU79959.1};	--	GO:0005811,lipid droplet; GO:0046872,metal ion binding; GO:1990137,plant seed peroxidase activity; GO:0009819,drought recovery; GO:0009737,response to abscisic acid	Caleosin related protein
Cluster-30752.36628	11.38	9.67	16.51	94.42	86.28	91.47	-2.42723	1.31755e-80	3.1507e-78	down	K02717 photosystem II oxygen-evolving enhancer protein 2 | (RefSeq) oxygen-evolving enhancer protein 2, chloroplastic-like (A)	oxygen-evolving enhancer protein 2, chloroplastic-like [Dendrobium catenatum]	RecName: Full=Oxygen-evolving enhancer protein 2, chloroplastic; Short=OEE2; AltName: Full=23 kDa subunit of oxygen evolving system of photosystem II; AltName: Full=23 kDa thylakoid membrane protein; AltName: Full=OEC 23 kDa subunit; Flags: Precursor;	SubName: Full=Oxygen-evolving enhancer protein 2, chloroplastic {ECO:0000313|EMBL:PKU83849.1};	--	GO:0009535,chloroplast thylakoid membrane; GO:0019898,extrinsic component of membrane; GO:0009654,photosystem II oxygen evolving complex; GO:0005509,calcium ion binding; GO:0015979,photosynthesis	PsbP
Cluster-30752.18886	0.43	0.49	0.32	53.06	45.44	37.07	-6.31349	2.47433e-80	5.88677e-78	down	K21026 acetylajmaline esterase [EC:3.1.1.80] | (RefSeq) GDSL esterase/lipase At5g45910-like (A)	GDSL esterase/lipase At5g45910-like [Dendrobium catenatum]	RecName: Full=GDSL esterase/lipase At5g45910; EC=3.1.1.-; AltName: Full=Extracellular lipase At5g45910; Flags: Precursor;	SubName: Full=GDSL esterase/lipase {ECO:0000313|EMBL:PKU72677.1};	--	GO:0005576,extracellular region; GO:0016788,hydrolase activity, acting on ester bonds; GO:0016042,lipid catabolic process	GDSL-like Lipase/Acylhydrolase
Cluster-30752.41089	51.17	53.25	65.05	20.74	18.94	16.34	2.0327	3.07533e-80	7.27948e-78	up	--	uncharacterized protein LOC110105016 isoform X1 [Dendrobium catenatum]	--	SubName: Full=Uncharacterized protein {ECO:0000313|EMBL:PKU71619.1};	FOG: PPR repeat	--	Protein of unknown function (DUF1685)
Cluster-30752.52891	40.53	41.54	42.02	4.91	5.13	5.25	3.48486	6.05616e-80	1.42629e-77	up	K03362 F-box and WD-40 domain protein 1/11 | (RefSeq) protein JINGUBANG-like (A)	Zinc finger CCCH domain-containing protein 62 [Dendrobium catenatum]	RecName: Full=Protein JINGUBANG {ECO:0000303|PubMed:27468890};	SubName: Full=Zinc finger CCCH domain-containing protein 62 {ECO:0000313|EMBL:PKU68381.1};	FOG: WD40 repeat	GO:0005737,cytoplasm; GO:0005634,nucleus; GO:0009846,pollen germination	WD domain, G-beta repeat
Cluster-30752.54027	50.85	50.82	67.92	28.3	22.55	25.56	1.5898	8.03618e-80	1.88309e-77	up	K09338 homeobox-leucine zipper protein | (RefSeq) homeobox-leucine zipper protein ROC5-like isoform X1 (A)	homeobox-leucine zipper protein ROC5-like isoform X2 [Dendrobium catenatum]	RecName: Full=Homeobox-leucine zipper protein ROC5; AltName: Full=GLABRA 2-like homeobox protein 5; AltName: Full=HD-ZIP protein ROC5; AltName: Full=Homeodomain transcription factor ROC5; AltName: Full=Protein RICE OUTERMOST CELL-SPECIFIC 5;	SubName: Full=Homeobox-leucine zipper protein ROC5 {ECO:0000313|EMBL:PKU84071.1};	--	GO:0005634,nucleus; GO:0008289,lipid binding; GO:0043565,sequence-specific DNA binding; GO:0006355,regulation of transcription, DNA-templated; GO:0006351,transcription, DNA-templated	START domain
Cluster-30752.85367	19.67	17.22	25.31	195.48	133.25	174.1	-2.54946	3.59219e-79	8.37536e-77	down	K11254 histone H4 | (RefSeq) histone H4 (A)	Histone H, partial [Parasponia andersonii]	RecName: Full=Histone H4;	RecName: Full=Histone H4 {ECO:0000256|RuleBase:RU000528}; Flags: Fragment;	Histone H4	GO:0009507,chloroplast; GO:0005829,cytosol; GO:0000788,nuclear nucleosome; GO:0005730,nucleolus; GO:0005886,plasma membrane; GO:0009506,plasmodesma; GO:0009579,thylakoid; GO:0005774,vacuolar membrane; GO:0003677,DNA binding; GO:0042393,histone binding; GO:0046982,protein heterodimerization activity; GO:0006334,nucleosome assembly; GO:0009414,response to water deprivation	Centromere kinetochore component CENP-T histone fold
Cluster-30752.80097	0.8	1.62	0.91	63.98	55.31	61.01	-5.27698	4.22829e-79	9.80942e-77	down	--	protein PYRICULARIA ORYZAE RESISTANCE 21-like [Dendrobium catenatum]	RecName: Full=Protein PYRICULARIA ORYZAE RESISTANCE 21 {ECO:0000303|PubMed:19696351}; Short=Pi21 {ECO:0000303|PubMed:19696351};	SubName: Full=Uncharacterized protein {ECO:0000313|EMBL:PKU84779.1};	--	GO:0046872,metal ion binding; GO:0006952,defense response; GO:1900150,regulation of defense response to fungus; GO:0009623,response to parasitic fungus	Heavy-metal-associated domain
Cluster-30752.43935	18.13	17.44	22.21	4.15	2.86	3.09	2.95869	4.94836e-79	1.14231e-76	up	--	N-acylneuraminate-9-phosphatase [Dendrobium catenatum]	--	SubName: Full=N-acylneuraminate-9-phosphatase {ECO:0000313|EMBL:PKU86197.1};	Predicted hydrolase (HAD superfamily)	--	--
Cluster-30752.30777	11.52	14.36	16.26	3.61	3.23	3.92	2.40459	8.2163e-79	1.88736e-76	up	K00901 diacylglycerol kinase (ATP) [EC:2.7.1.107] | (RefSeq) diacylglycerol kinase 2 isoform X1 (A)	diacylglycerol kinase 2 isoform X1 [Dendrobium catenatum]	RecName: Full=Diacylglycerol kinase 2; Short=AtDGK2; Short=DAG kinase 2; EC=2.7.1.107; AltName: Full=Diglyceride kinase 2; Short=DGK 2;	SubName: Full=Diacylglycerol kinase 2 {ECO:0000313|EMBL:PKU79987.1};	Diacylglycerol kinase	GO:0016021,integral component of membrane; GO:0005622,intracellular; GO:0005524,ATP binding; GO:0004143,diacylglycerol kinase activity; GO:0046872,metal ion binding; GO:0003951,NAD+ kinase activity; GO:0006952,defense response; GO:0035556,intracellular signal transduction; GO:0048366,leaf development; GO:0007205,protein kinase C-activating G protein-coupled receptor signaling pathway; GO:0009409,…	Diacylglycerol kinase accessory domain
Cluster-30752.81069	73.76	81.97	92.48	19.6	15.78	13	2.80007	1.82745e-78	4.17725e-76	up	K22133 oxalate---CoA ligase [EC:6.2.1.8] | (RefSeq) oxalate--CoA ligase (A)	oxalate--CoA ligase [Dendrobium catenatum]	RecName: Full=Oxalate--CoA ligase {ECO:0000305}; EC=6.2.1.8 {ECO:0000269|PubMed:22447686}; AltName: Full=4-coumarate--CoA ligase isoform 8; Short=At4CL8; AltName: Full=4-coumarate--CoA ligase-like 10; AltName: Full=Acyl-activating enzyme 3 {ECO:0000303|PubMed:22447686}; AltName: Full=Adenosine monophosphate binding protein 3; Short=AtMPBP3; AltName: Full=Oxalyl-CoA synthetase;	SubName: Full=4-coumarate--CoA ligase-like 10 {ECO:0000313|EMBL:PKU63049.1};	Acyl-CoA synthetase	GO:0048046,apoplast; GO:0009507,chloroplast; GO:0009570,chloroplast stroma; GO:0005737,cytoplasm; GO:0009506,plasmodesma; GO:0005524,ATP binding; GO:0050203,oxalate-CoA ligase activity; GO:0050832,defense response to fungus; GO:0033611,oxalate catabolic process; GO:0010030,positive regulation of seed germination; GO:0046686,response to cadmium ion; GO:0009735,response to cytokinin; GO:0010214,see…	AMP-binding enzyme
Cluster-30752.76121	234.75	273.9	350.24	17.08	11.67	14.78	4.92738	2.03437e-78	4.62754e-76	up	K15406 wax-ester synthase / diacylglycerol O-acyltransferase [EC:2.3.1.75 2.3.1.20] | (RefSeq) O-acyltransferase WSD1 (A)	O-acyltransferase WSD1-like isoform X1 [Dendrobium catenatum]	RecName: Full=O-acyltransferase WSD1; AltName: Full=Diacylglycerol O-acyltransferase; Short=DGAT; EC=2.3.1.20; AltName: Full=Long-chain-alcohol O-fatty-acyltransferase; EC=2.3.1.75; AltName: Full=Wax synthase; Short=WS;	SubName: Full=O-acyltransferase WSD1 {ECO:0000313|EMBL:PKU70382.1};	--	GO:0005783,endoplasmic reticulum; GO:0005789,endoplasmic reticulum membrane; GO:0016021,integral component of membrane; GO:0005886,plasma membrane; GO:0102966,arachidoyl-CoA:1-dodecanol O-acyltransferase activity; GO:0004144,diacylglycerol O-acyltransferase activity; GO:0047196,long-chain-alcohol O-fatty-acyltransferase activity; GO:0103095,wax ester synthase activity; GO:0019432,triglyceride bio…	Protein of unknown function (DUF1298)
Cluster-30752.51395	43.88	39.65	70.67	4.52	2.27	2.89	4.42116	7.02954e-78	1.59124e-75	up	K20506 tuliposide A-converting enzyme [EC:4.2.99.22] | (RefSeq) tuliposide A-converting enzyme 2, chloroplastic-like (A)	probable carboxylesterase 2 [Dendrobium catenatum]	RecName: Full=Probable carboxylesterase 2; AltName: Full=AtCXE2; EC=3.1.1.1;	SubName: Full=Putative carboxylesterase 2 {ECO:0000313|EMBL:PKU87500.1};	Arylacetamide deacetylase	GO:0052689,carboxylic ester hydrolase activity; GO:0016787,hydrolase activity; GO:0009056,catabolic process	alpha/beta hydrolase fold
Cluster-30752.44321	11.13	11.66	13.95	4.25	3.17	3.86	2.14074	1.72303e-77	3.88148e-75	up	K00902 dolichol kinase [EC:2.7.1.108] | (RefSeq) dolichol kinase EVAN (A)	dolichol kinase EVAN [Dendrobium catenatum]	RecName: Full=Dolichol kinase EVAN {ECO:0000303|PubMed:25919390}; EC=2.7.1.108;	SubName: Full=Dolichol kinase {ECO:0000313|EMBL:PKU82479.1};	Dolichol kinase	GO:0005783,endoplasmic reticulum; GO:0030176,integral component of endoplasmic reticulum membrane; GO:0004168,dolichol kinase activity; GO:0043048,dolichyl monophosphate biosynthetic process; GO:0009555,pollen development; GO:0010483,pollen tube reception; GO:0006486,protein glycosylation	--
Cluster-30752.93098	24.95	26.74	43.2	3.71	3.28	3.89	3.54724	2.22347e-77	4.98474e-75	up	--	uncharacterized protein LOC110097473 [Dendrobium catenatum]	--	SubName: Full=Uncharacterized protein {ECO:0000313|EMBL:PKU84335.1};	--	--	PAR1 protein
Cluster-30752.61833	3.01	3.37	4.18	32.05	30.61	30.74	-2.70414	2.95531e-77	6.59373e-75	down	--	hypothetical protein MA16_Dca024851 [Dendrobium catenatum]	RecName: Full=VAN3-binding protein {ECO:0000303|PubMed:19363154}; AltName: Full=Protein FORKED 1;	SubName: Full=Uncharacterized protein {ECO:0000313|EMBL:PKU59053.1};	--	GO:0009734,auxin-activated signaling pathway; GO:0010305,leaf vascular tissue pattern formation; GO:0010087,phloem or xylem histogenesis; GO:0009733,response to auxin	Auxin canalisation
Cluster-30752.49292	12.21	12.04	15.58	1.93	1.73	1.47	3.38485	4.98733e-77	1.10745e-74	up	K21396 ATP-binding cassette, subfamily G (WHITE), eye pigment precursor transporter | (RefSeq) LOC109739064; ABC transporter G family member 7 (A)	Pleiotropic drug resistance protein 1 [Dendrobium catenatum]	RecName: Full=ABC transporter G family member 37 {ECO:0000303|PubMed:18299247}; Short=OsABCG37 {ECO:0000303|PubMed:18299247}; AltName: Full=Pleiotropic drug resistance protein 8 {ECO:0000303|PubMed:12644668, ECO:0000303|PubMed:16506311}; Short=OsPDR8 {ECO:0000303|PubMed:16506311};	SubName: Full=Pleiotropic drug resistance protein 1 {ECO:0000313|EMBL:PKU86701.1};	Pleiotropic drug resistance proteins (PDR1-15), ABC superfamily	GO:0016021,integral component of membrane; GO:0005886,plasma membrane; GO:0005524,ATP binding; GO:0042626,ATPase activity, coupled to transmembrane movement of substances	ABC transporter
Cluster-30752.17202	27.33	29.24	37.8	9.66	7.49	6.76	2.41213	6.66621e-77	1.47323e-74	up	K11868 indoleacetaldoxime dehydratase [EC:4.99.1.6] | (RefSeq) indoleacetaldoxime dehydratase-like (A)	cytochrome P450 71A1-like [Dendrobium catenatum]	RecName: Full=Cytochrome P450 71A22; EC=1.14.-.-;	SubName: Full=Cytochrome P450 71A4 {ECO:0000313|EMBL:PKU64505.1};	Cytochrome P450 CYP2 subfamily	GO:0016021,integral component of membrane; GO:0016020,membrane; GO:0020037,heme binding; GO:0005506,iron ion binding; GO:0016709,oxidoreductase activity, acting on paired donors, with incorporation or reduction of molecular oxygen, NAD(P)H as one donor, and incorporation of one atom of oxygen; GO:0044550,secondary metabolite biosynthetic process	Cytochrome P450
Cluster-30752.75061	253.64	266.04	339.84	39.45	30.69	22.32	3.65426	6.87532e-77	1.51228e-74	up	K01568 pyruvate decarboxylase [EC:4.1.1.1] | (RefSeq) pyruvate decarboxylase 1-like (A)	pyruvate decarboxylase 1-like [Dendrobium catenatum]	RecName: Full=Pyruvate decarboxylase 4; Short=AtPDC4; EC=4.1.1.1;	SubName: Full=Pyruvate decarboxylase 4 {ECO:0000313|EMBL:PKU64034.1};	Thiamine pyrophosphate-requiring enzyme	GO:0005622,intracellular; GO:0016831,carboxy-lyase activity; GO:0000287,magnesium ion binding; GO:0004737,pyruvate decarboxylase activity; GO:0030976,thiamine pyrophosphate binding	Thiamine pyrophosphate enzyme, central domain
Cluster-30752.38735	22.32	19.27	28.74	2.89	2.27	3.17	3.52901	1.90068e-76	4.16106e-74	up	K20716 mitogen-activated protein kinase kinase kinase 17/18 | (RefSeq) mitogen-activated protein kinase kinase kinase 18-like (A)	mitogen-activated protein kinase kinase kinase ANP1-like [Dendrobium catenatum]	RecName: Full=Mitogen-activated protein kinase kinase kinase 17 {ECO:0000303|PubMed:25720833}; EC=2.7.11.25 {ECO:0000250|UniProtKB:Q9ZVP5, ECO:0000255|PROSITE-ProRule:PRU00159};	SubName: Full=Mitogen-activated protein kinase kinase kinase ANP1 {ECO:0000313|EMBL:PKU71187.1};	MEKK and related serine/threonine protein kinases	GO:0005737,cytoplasm; GO:0005634,nucleus; GO:0005524,ATP binding; GO:0004709,MAP kinase kinase kinase activity; GO:0004674,protein serine/threonine kinase activity; GO:0004702,NA; GO:0009738,abscisic acid-activated signaling pathway; GO:0032147,activation of protein kinase activity; GO:0007346,regulation of mitotic cell cycle; GO:0009737,response to abscisic acid; GO:0006970,response to osmotic s…	Protein kinase domain
Cluster-30752.42830	16.31	15.61	20.47	3.88	3.76	2.87	2.74609	2.64392e-76	5.76115e-74	up	K00521 ferric-chelate reductase [EC:1.16.1.7] | (RefSeq) ferric reduction oxidase 7, chloroplastic-like (A)	NAC domain-containing protein 92-like [Dendrobium catenatum]	RecName: Full=NAC domain-containing protein 59 {ECO:0000303|PubMed:15029955}; Short=ANAC059 {ECO:0000303|PubMed:15029955}; Short=AtNAC3 {ECO:0000303|PubMed:16359384}; AltName: Full=Protein ORE1 SISTER1 {ECO:0000303|PubMed:21303842};	SubName: Full=NAC domain-containing protein 100 {ECO:0000313|EMBL:PKU87421.1};	--	GO:0005634,nucleus; GO:0003700,DNA-binding transcription factor activity; GO:0043565,sequence-specific DNA binding; GO:0010150,leaf senescence; GO:0051091,positive regulation of DNA-binding transcription factor activity; GO:1900057,positive regulation of leaf senescence; GO:0042542,response to hydrogen peroxide; GO:0009611,response to wounding; GO:0006351,transcription, DNA-templated	No apical meristem (NAM) protein
Cluster-30752.74922	52.07	52.33	46.38	3.41	2.79	1.72	4.70993	2.79604e-76	6.0643e-74	up	K14493 gibberellin receptor GID1 [EC:3.-.-.-] | (RefSeq) GLP1; GLP1 GID1-like protein (A)	probable carboxylesterase 17 [Phalaenopsis equestris]	RecName: Full=Probable carboxylesterase 17; AltName: Full=AtCXE17; EC=3.1.1.1;	SubName: Full=Putative carboxylesterase 17 {ECO:0000313|EMBL:PKA58591.1}; EC=3.-.-.- {ECO:0000313|EMBL:PKA58591.1};	Arylacetamide deacetylase	GO:0052689,carboxylic ester hydrolase activity; GO:0016787,hydrolase activity; GO:0009056,catabolic process	alpha/beta hydrolase fold
Cluster-30752.63462	477.31	554.13	690.39	364.52	303.37	341.61	1.21866	6.45182e-76	1.39285e-73	up	K15406 wax-ester synthase / diacylglycerol O-acyltransferase [EC:2.3.1.75 2.3.1.20] | (RefSeq) O-acyltransferase WSD1 (A)	O-acyltransferase WSD1-like isoform X1 [Dendrobium catenatum]	RecName: Full=O-acyltransferase WSD1; AltName: Full=Diacylglycerol O-acyltransferase; Short=DGAT; EC=2.3.1.20; AltName: Full=Long-chain-alcohol O-fatty-acyltransferase; EC=2.3.1.75; AltName: Full=Wax synthase; Short=WS;	SubName: Full=O-acyltransferase WSD1 {ECO:0000313|EMBL:PKU70382.1};	--	GO:0005783,endoplasmic reticulum; GO:0005789,endoplasmic reticulum membrane; GO:0016021,integral component of membrane; GO:0005886,plasma membrane; GO:0102966,arachidoyl-CoA:1-dodecanol O-acyltransferase activity; GO:0004144,diacylglycerol O-acyltransferase activity; GO:0047196,long-chain-alcohol O-fatty-acyltransferase activity; GO:0103095,wax ester synthase activity; GO:0019432,triglyceride bio…	Protein of unknown function (DUF1298)
Cluster-30752.87114	32.04	32.43	48.37	9.44	7.03	9.72	2.54009	1.63795e-74	3.51978e-72	up	K00521 ferric-chelate reductase [EC:1.16.1.7] | (RefSeq) ferric reduction oxidase 7, chloroplastic-like (A)	NAC domain-containing protein 68-like [Dendrobium catenatum]	RecName: Full=NAC domain-containing protein 68 {ECO:0000303|PubMed:15029955}; Short=ONAC068 {ECO:0000303|PubMed:15029955}; AltName: Full=OsNAC4 {ECO:0000303|PubMed:10660065};	SubName: Full=NAC domain-containing protein 68 {ECO:0000313|EMBL:PKU76087.1};	--	GO:0005634,nucleus; GO:0003677,DNA binding; GO:0006355,regulation of transcription, DNA-templated; GO:0006351,transcription, DNA-templated	No apical meristem (NAM) protein
Cluster-30752.32896	0.63	0.45	1.09	131.78	89.91	145.86	-6.95025	2.88209e-74	6.1649e-72	down	K10781 fatty acyl-ACP thioesterase B [EC:3.1.2.14 3.1.2.21] | (RefSeq) uncharacterized protein LOC113347984 isoform X1 (A)	MLP-like protein 423 [Dendrobium catenatum]	RecName: Full=MLP-like protein 423;	SubName: Full=MLP-like protein 423 {ECO:0000313|EMBL:PKU77731.1};	--	GO:0016020,membrane; GO:0006952,defense response; GO:0009607,response to biotic stimulus	Pathogenesis-related protein Bet v I family
Cluster-30752.42338	11.22	11.52	12.25	1.02	1.4	1.15	3.73148	3.61063e-74	7.68799e-72	up	K01102 pyruvate dehydrogenase phosphatase [EC:3.1.3.43] | (RefSeq) LOW QUALITY PROTEIN: probable protein phosphatase 2C 4 (A)	probable protein phosphatase 2C 23 [Dendrobium catenatum]	RecName: Full=Probable protein phosphatase 2C 23; Short=AtPP2C23; EC=3.1.3.16; AltName: Full=Protein POLTERGEIST-LIKE 4; AltName: Full=Protein phosphatase 2C PLL4; Short=PP2C PLL4;	SubName: Full=Uncharacterized protein {ECO:0000313|EMBL:PKU80364.1};	Protein phosphatase 2C/pyruvate dehydrogenase (lipoamide) phosphatase	GO:0005634,nucleus; GO:0005886,plasma membrane; GO:0046872,metal ion binding; GO:0004722,protein serine/threonine phosphatase activity; GO:0048366,leaf development	Protein phosphatase 2C
Cluster-30752.62061	9.21	10.56	15.06	81.15	66.18	76.94	-2.2425	5.92463e-73	1.25578e-70	down	K11251 histone H2A | (RefSeq) probable histone H2A.2 (A)	probable histone H2A.2 [Dendrobium catenatum]	RecName: Full=Histone H2A.1; AltName: Full=LeH2A-1;	SubName: Full=Histone H2A.1 {ECO:0000313|EMBL:PKU68019.1};	Histone 2A	GO:0000790,nuclear chromatin; GO:0000786,nucleosome; GO:0003677,DNA binding; GO:0046982,protein heterodimerization activity; GO:0006342,chromatin silencing	C-terminus of histone H2A
Cluster-30752.53702	42.94	47.44	45.31	7.72	7.97	7.53	3.0041	6.90703e-73	1.45738e-70	up	K00521 ferric-chelate reductase [EC:1.16.1.7] | (RefSeq) ferric reduction oxidase 7, chloroplastic-like (A)	NAC domain-containing protein 92-like [Dendrobium catenatum]	RecName: Full=NAC domain-containing protein 87 {ECO:0000303|PubMed:15029955}; Short=ANAC087 {ECO:0000303|PubMed:15029955};	SubName: Full=NAC domain-containing protein 100 {ECO:0000313|EMBL:PKU87421.1};	--	GO:0005737,cytoplasm; GO:0005634,nucleus; GO:0003677,DNA binding; GO:0003700,DNA-binding transcription factor activity; GO:0006351,transcription, DNA-templated	No apical meristem (NAM) protein
Cluster-30752.53633	87.98	96.45	157.72	13.71	8.59	14.89	3.63209	7.77688e-73	1.63353e-70	up	K00648 3-oxoacyl-[acyl-carrier-protein] synthase III [EC:2.3.1.180] | (RefSeq) 3-oxoacyl-[acyl-carrier-protein] synthase 3 B, chloroplastic (A)	3-oxoacyl-[acyl-carrier-protein]	RecName: Full=3-oxoacyl-[acyl-carrier-protein] synthase III, chloroplastic; EC=2.3.1.180; AltName: Full=Beta-ketoacyl-ACP synthase III; Short=KAS III; Flags: Precursor;	SubName: Full=3-oxoacyl-[acyl-carrier-protein] synthase 3 A, chloroplastic {ECO:0000313|EMBL:PKU71437.1};	--	GO:0009507,chloroplast; GO:0004315,3-oxoacyl-[acyl-carrier-protein] synthase activity; GO:0033818,beta-ketoacyl-acyl-carrier-protein synthase III activity; GO:0006633,fatty acid biosynthetic process	--
Cluster-30752.80861	8.71	10.34	12.15	1.01	0.88	0.69	4.02798	2.18897e-72	4.5773e-70	up	K08150 MFS transporter, SP family, solute carrier family 2 (myo-inositol transporter), member 13 | (RefSeq) inositol transporter 1 (A)	sugar carrier protein C-like [Dendrobium catenatum]	RecName: Full=Sugar transport protein MST3 {ECO:0000305}; AltName: Full=Monosaccharide transporter 3 {ECO:0000303|PubMed:11038054}; Short=OsMST3 {ECO:0000303|PubMed:11038054}; AltName: Full=Sugar:proton symporter MST3 {ECO:0000305};	SubName: Full=Sugar carrier protein C {ECO:0000313|EMBL:PKU80908.1};	Predicted transporter (major facilitator superfamily)	GO:0016021,integral component of membrane; GO:0005355,glucose transmembrane transporter activity; GO:0005351,carbohydrate:proton symporter activity; GO:0046323,glucose import; GO:0035428,NA	Sugar (and other) transporter
Cluster-30752.49399	343.63	357.43	382.69	32.77	29.56	17.96	4.20488	2.52462e-72	5.2556e-70	up	K14493 gibberellin receptor GID1 [EC:3.-.-.-] | (RefSeq) GLP1; GLP1 GID1-like protein (A)	probable carboxylesterase 17 [Phalaenopsis equestris]	RecName: Full=Probable carboxylesterase 17; AltName: Full=AtCXE17; EC=3.1.1.1;	SubName: Full=Putative carboxylesterase 17 {ECO:0000313|EMBL:PKA58591.1}; EC=3.-.-.- {ECO:0000313|EMBL:PKA58591.1};	Arylacetamide deacetylase	GO:0052689,carboxylic ester hydrolase activity; GO:0016787,hydrolase activity; GO:0009056,catabolic process	alpha/beta hydrolase fold
Cluster-30752.73916	26.31	31.35	34.93	288.18	233.95	221.87	-2.53758	6.53389e-72	1.35414e-69	down	--	non-specific lipid-transfer protein 1-like [Dendrobium catenatum]	RecName: Full=Non-specific lipid-transfer protein; Short=LTP; AltName: Full=Extracellular protein 2; Flags: Precursor;	SubName: Full=Non-specific lipid-transfer protein 1 {ECO:0000313|EMBL:PKU74849.1};	--	GO:0008289,lipid binding; GO:0006869,lipid transport	Protease inhibitor/seed storage/LTP family
Cluster-30752.76487	100.42	104.27	127.5	41.72	39.24	33.26	1.97494	1.1736e-71	2.42151e-69	up	K03921 acyl-[acyl-carrier-protein] desaturase [EC:1.14.19.2 1.14.19.11 1.14.19.26] | (RefSeq) stearoyl-[acyl-carrier-protein] 9-desaturase, chloroplastic-like (A)	stearoyl-[acyl-carrier-protein]	RecName: Full=Palmitoyl-[acyl-carrier-protein] 4-desaturase 3, chloroplastic; EC=1.14.19.11; AltName: Full=Acyl-[acyl-carrier-protein] desaturase 3; Flags: Precursor;	SubName: Full=Acyl-[acyl-carrier-protein] desaturase, chloroplastic {ECO:0000313|EMBL:PKU69998.1};	--	GO:0009570,chloroplast stroma; GO:0045300,acyl-[acyl-carrier-protein] desaturase activity; GO:0046872,metal ion binding; GO:0006633,fatty acid biosynthetic process	Fatty acid desaturase
Cluster-30752.61463	5.49	7.62	12.1	144.45	101.58	153.56	-3.55939	1.32908e-71	2.73023e-69	down	K13993 HSP20 family protein | (RefSeq) 17.4 kDa class III heat shock protein (A)	17.4 kDa class III heat shock protein [Dendrobium catenatum]	RecName: Full=17.4 kDa class III heat shock protein; AltName: Full=17.4 kDa heat shock protein 2; Short=AtHsp17.4B;	SubName: Full=18.6 kDa class III heat shock protein {ECO:0000313|EMBL:PKU74250.1};	Molecular chaperone (small heat-shock protein Hsp26/Hsp42)	GO:0005737,cytoplasm; GO:0009408,response to heat; GO:0009644,response to high light intensity; GO:0042542,response to hydrogen peroxide	Hsp20/alpha crystallin family
Cluster-30752.34494	15.83	16.77	24.39	0.21	0.07	0.28	7.15448	1.46224e-71	2.9906e-69	up	K16292 KDEL-tailed cysteine endopeptidase [EC:3.4.22.-] | (RefSeq) senescence-specific cysteine protease SAG39-like (A)	senescence-specific cysteine protease SAG39-like [Dendrobium catenatum]	RecName: Full=Senescence-specific cysteine protease SAG39 {ECO:0000305}; EC=3.4.22.- {ECO:0000305}; AltName: Full=Cysteine proteinase SAG39 {ECO:0000305}; AltName: Full=Protein SENESCENCE-ASSOCIATED GENE 39 {ECO:0000303|PubMed:20439547}; Flags: Precursor;	SubName: Full=KDEL-tailed cysteine endopeptidase CEP1 {ECO:0000313|EMBL:PKU65805.1};	Cysteine proteinase Cathepsin L	GO:0005615,extracellular space; GO:0005764,lysosome; GO:0010282,senescence-associated vacuole; GO:0004197,cysteine-type endopeptidase activity; GO:0007568,aging; GO:0010150,leaf senescence; GO:0010623,programmed cell death involved in cell development; GO:0051603,proteolysis involved in cellular protein catabolic process; GO:0009737,response to abscisic acid; GO:0009723,response to ethylene; GO:0…	Papain family cysteine protease
Cluster-30752.61453	46.79	46.86	60.95	21.21	17.16	22.28	1.79786	1.64851e-71	3.35685e-69	up	K16670 homeobox protein Meis2 | (RefSeq) homeobox protein BEL1 homolog (A)	BEL1-like homeodomain protein 7 [Dendrobium catenatum]	RecName: Full=BEL1-like homeodomain protein 7; Short=BEL1-like protein 7;	SubName: Full=BEL1-like homeodomain protein 6 {ECO:0000313|EMBL:PKU65488.1};	Transcription factor MEIS1 and related HOX domain proteins	GO:0005634,nucleus; GO:0003677,DNA binding; GO:0003700,DNA-binding transcription factor activity; GO:0006351,transcription, DNA-templated	Homeobox KN domain
Cluster-30752.86064	29.03	32.02	38.18	12.19	10.93	12.85	1.91158	8.48152e-71	1.71957e-68	up	K10661 E3 ubiquitin-protein ligase MARCH6 [EC:2.3.2.27] | (RefSeq) probable E3 ubiquitin ligase SUD1 (A)	uncharacterized protein LOC110114552 [Dendrobium catenatum]	RecName: Full=Probable E3 ubiquitin ligase SUD1; EC=2.3.2.27; AltName: Full=Protein ECERIFERUM 9; AltName: Full=Protein SUPPRESSOR OF DRY2 DEFFECTS 1; Short=AtSUD1; AltName: Full=RING-type E3 ubiquitin transferase SUD1 {ECO:0000305}; AltName: Full=RING/U-box domain-containing protein;	SubName: Full=E3 ubiquitin-protein ligase MARCH6 {ECO:0000313|EMBL:PKU85299.1};	Protein involved in mRNA turnover and stability	GO:0030176,integral component of endoplasmic reticulum membrane; GO:1904264,NA; GO:0004842,ubiquitin-protein transferase activity; GO:0008270,zinc ion binding; GO:0042335,cuticle development; GO:0010143,cutin biosynthetic process; GO:0008299,isoprenoid biosynthetic process; GO:1900490,positive regulation of hydroxymethylglutaryl-CoA reductase (NADPH) activity; GO:0009414,response to water depriva…	Protein of unknown function (DUF3675)
Cluster-30752.53673	147.08	152.61	243.16	46.93	34.77	34.44	2.65336	1.35431e-70	2.73389e-68	up	--	uncharacterized protein LOC110021757, partial [Phalaenopsis equestris]	--	--	--	--	--
Cluster-30752.57101	313.18	356.34	464.35	173.52	144.89	148.6	1.74785	4.8478e-70	9.74388e-68	up	K03263 translation initiation factor 5A | (RefSeq) eukaryotic translation initiation factor 5A-2 (A)	eukaryotic translation initiation factor 5A-2 [Phalaenopsis equestris]	RecName: Full=Eukaryotic translation initiation factor 5A-2; Short=eIF-5A-2; AltName: Full=eIF-4D;	RecName: Full=Eukaryotic translation initiation factor 5A {ECO:0000256|RuleBase:RU362005}; Short=eIF-5A {ECO:0000256|RuleBase:RU362005};	Translation initiation factor 5A (eIF-5A)	GO:0043022,ribosome binding; GO:0003746,translation elongation factor activity; GO:0003743,translation initiation factor activity; GO:0045901,positive regulation of translational elongation; GO:0045905,positive regulation of translational termination; GO:0006452,translational frameshifting	Eukaryotic elongation factor 5A hypusine, DNA-binding OB fold
Cluster-30752.96259	18.77	24.74	26.45	6.26	6.56	6.49	2.28554	5.74778e-70	1.15032e-67	up	K14486 auxin response factor | (RefSeq) auxin response factor 15-like (A)	auxin response factor 15-like [Dendrobium catenatum]	RecName: Full=Auxin response factor 2; AltName: Full=ETTIN-like protein 2; AltName: Full=OsETTIN2;	SubName: Full=Auxin response factor 2 {ECO:0000313|EMBL:PKU62186.1};	--	GO:0005634,nucleus; GO:0003677,DNA binding; GO:0009734,auxin-activated signaling pathway; GO:0006355,regulation of transcription, DNA-templated; GO:0006351,transcription, DNA-templated	Auxin response factor
Cluster-30752.64896	4.23	4.61	6.58	59.75	54.28	53.16	-2.99846	1.00902e-69	2.01076e-67	down	K13993 HSP20 family protein | (RefSeq) 17.3 kDa class I heat shock protein-like (A)	17.3 kDa class I heat shock protein-like [Olea europaea var. sylvestris]	RecName: Full=17.7 kDa class I heat shock protein; AltName: Full=17.7 kDa heat shock protein; Short=OsHsp17.7;	SubName: Full=Uncharacterized protein {ECO:0000313|EMBL:KDP40796.1};	Molecular chaperone (small heat-shock protein Hsp26/Hsp42)	GO:0005737,cytoplasm; GO:0046685,response to arsenic-containing substance; GO:0046686,response to cadmium ion; GO:0046688,response to copper ion; GO:0045471,response to ethanol; GO:0009408,response to heat; GO:0042542,response to hydrogen peroxide	Hsp20/alpha crystallin family
Cluster-30752.36378	18.83	19.48	30.83	2.37	1.52	1.31	4.15057	1.74492e-69	3.46245e-67	up	K15382 solute carrier family 50 (sugar transporter) | (RefSeq) bidirectional sugar transporter SWEET2a-like isoform X1 (A)	bidirectional sugar transporter SWEET2a-like isoform X1 [Dendrobium catenatum]	RecName: Full=Bidirectional sugar transporter SWEET2a; Short=OsSWEET2a; Flags: Precursor;	SubName: Full=Bidirectional sugar transporter SWEET2a {ECO:0000313|EMBL:PKU63153.1};	Multitransmembrane protein	GO:0016021,integral component of membrane; GO:0005887,integral component of plasma membrane; GO:0051119,sugar transmembrane transporter activity; GO:0008643,carbohydrate transport	Sugar efflux transporter for intercellular exchange
Cluster-30752.55096	15.66	16.81	18.91	98.02	86.34	79.36	-1.9172	2.80684e-69	5.546e-67	down	--	hypothetical protein MA16_Dca024851 [Dendrobium catenatum]	RecName: Full=VAN3-binding protein {ECO:0000303|PubMed:19363154}; AltName: Full=Protein FORKED 1;	SubName: Full=Uncharacterized protein {ECO:0000313|EMBL:PKU59053.1};	--	GO:0009734,auxin-activated signaling pathway; GO:0010305,leaf vascular tissue pattern formation; GO:0010087,phloem or xylem histogenesis; GO:0009733,response to auxin	Auxin canalisation
Cluster-30752.42550	52.45	57.05	65.77	14.59	14.18	10.89	2.58294	9.96224e-69	1.96012e-66	up	K00020 3-hydroxyisobutyrate dehydrogenase [EC:1.1.1.31] | (RefSeq) 6-phosphogluconate dehydrogenase-like protein (A)	protein EXORDIUM-like [Dendrobium catenatum]	RecName: Full=Protein EXORDIUM; Flags: Precursor;	SubName: Full=Uncharacterized protein {ECO:0000313|EMBL:PKU86867.1};	--	GO:0048046,apoplast; GO:0005618,cell wall; GO:0005615,extracellular space; GO:0005794,Golgi apparatus; GO:0009505,plant-type cell wall; GO:0009741,response to brassinosteroid	Phosphate-induced protein 1 conserved region
Cluster-30752.73023	84.98	90.79	106.08	40.45	42.52	41.29	1.61552	1.19613e-68	2.34356e-66	up	K15633 2,3-bisphosphoglycerate-independent phosphoglycerate mutase [EC:5.4.2.12] | (RefSeq) 2,3-bisphosphoglycerate-independent phosphoglycerate mutase (A)	2,3-bisphosphoglycerate-independent phosphoglycerate mutase [Dendrobium catenatum]	RecName: Full=2,3-bisphosphoglycerate-independent phosphoglycerate mutase; Short=BPG-independent PGAM; Short=Phosphoglyceromutase; EC=5.4.2.12; AltName: Full=PGAM-I;	SubName: Full=2,3-bisphosphoglycerate-independent phosphoglycerate mutase {ECO:0000313|EMBL:PKU78103.1};	Phosphoglycerate mutase	GO:0005737,cytoplasm; GO:0030145,manganese ion binding; GO:0004619,phosphoglycerate mutase activity; GO:0006007,glucose catabolic process; GO:0006096,glycolytic process	Metalloenzyme superfamily
Cluster-30752.77333	13.73	13.48	18.73	7.01	5.47	6.08	1.73416	1.32347e-68	2.58221e-66	up	K17871 NADH:ubiquinone reductase (non-electrogenic) [EC:1.6.5.9] | (RefSeq) external alternative NAD(P)H-ubiquinone oxidoreductase B3, mitochondrial-like (A)	external alternative NAD(P)H-ubiquinone oxidoreductase B3, mitochondrial-like [Dendrobium catenatum]	RecName: Full=External alternative NAD(P)H-ubiquinone oxidoreductase B3, mitochondrial; EC=1.6.5.9; AltName: Full=External alternative NADH dehydrogenase NDB3; AltName: Full=NADH:ubiquinone reductase (non-electrogenic) NDB3; Flags: Precursor;	SubName: Full=NAD(P)H dehydrogenase B3, mitochondrial {ECO:0000313|EMBL:PKU81748.1};	NADH-dehydrogenase (ubiquinone)	GO:0005743,mitochondrial inner membrane; GO:0005758,mitochondrial intermembrane space; GO:0005739,mitochondrion; GO:0005777,peroxisome; GO:0005509,calcium ion binding; GO:0016491,oxidoreductase activity; GO:0055114,oxidation-reduction process	Pyridine nucleotide-disulphide oxidoreductase
Cluster-30752.64665	6.7	7.71	7.67	68.76	59.99	50.47	-2.57706	2.2042e-68	4.28268e-66	down	K16818 phospholipase A1 [EC:3.1.1.32] | (RefSeq) phospholipase A(1) DAD1, chloroplastic-like (A)	uncharacterized protein LOC110097793 isoform X1 [Dendrobium catenatum]	RecName: Full=Phospholipase A1-IIbeta; EC=3.1.1.-;	SubName: Full=Phospholipase A1-Igamma2, chloroplastic {ECO:0000313|EMBL:PKU74782.1};	Predicted lipase	GO:0005737,cytoplasm; GO:0008970,phospholipase A1 activity; GO:0016042,lipid catabolic process	Lipase (class 3)
Cluster-30752.27231	26.03	28.67	35.99	3.75	3.01	2.09	3.79384	3.31738e-68	6.41878e-66	up	K20043 clathrin coat assembly protein AP180 | (RefSeq) putative clathrin assembly protein At5g35200 (A)	putative clathrin assembly protein At5g35200 [Dendrobium catenatum]	RecName: Full=Putative clathrin assembly protein At5g35200;	SubName: Full=Clathrin assembly protein {ECO:0000313|EMBL:PKU82211.1};	Clathrin assembly protein AP180 and related proteins, contain ENTH domain	GO:0005905,clathrin-coated pit; GO:0030136,clathrin-coated vesicle; GO:0005794,Golgi apparatus; GO:0005886,plasma membrane; GO:0005545,1-phosphatidylinositol binding; GO:0030276,clathrin binding; GO:0048268,clathrin coat assembly; GO:0006897,endocytosis	Cytidine and deoxycytidylate deaminase zinc-binding region
Cluster-30752.38182	11.55	14.03	17.63	0.43	0.5	0.31	5.52962	3.98682e-68	7.6822e-66	up	K04733 interleukin-1 receptor-associated kinase 4 [EC:2.7.11.1] | (RefSeq) probable L-type lectin-domain containing receptor kinase S.5 (A)	uncharacterized protein LOC110102318 isoform X1 [Dendrobium catenatum]	--	SubName: Full=Uncharacterized protein {ECO:0000313|EMBL:PKU72364.1};	--	--	PLATZ transcription factor
Cluster-30752.25030	2.01	2.06	2.6	34.04	32.25	36.19	-3.49355	1.23953e-67	2.37863e-65	down	K03627 putative transcription factor | (RefSeq) multiprotein-bridging factor 1c (A)	multiprotein-bridging factor 1c [Dendrobium catenatum]	RecName: Full=Multiprotein-bridging factor 1c;	SubName: Full=Uncharacterized protein {ECO:0000313|EMBL:ESW24810.1};	Transcription factor MBF1	GO:0005737,cytoplasm; GO:0005730,nucleolus; GO:0003700,DNA-binding transcription factor activity; GO:0043565,sequence-specific DNA binding; GO:0003713,transcription coactivator activity; GO:0009873,ethylene-activated signaling pathway; GO:0045893,positive regulation of transcription, DNA-templated; GO:0009737,response to abscisic acid; GO:0009408,response to heat; GO:0009414,response to water dep…	Multiprotein bridging factor 1
Cluster-30752.48310	27.87	29.72	41.48	7.68	7.27	6.78	2.62455	2.28388e-67	4.36473e-65	up	K04733 interleukin-1 receptor-associated kinase 4 [EC:2.7.11.1] | (RefSeq) protein kinase 2A, chloroplastic-like isoform X1 (A)	probable serine/threonine-protein kinase PBL1 [Dendrobium catenatum]	RecName: Full=Probable serine/threonine-protein kinase PBL15 {ECO:0000305}; EC=2.7.11.1 {ECO:0000305}; AltName: Full=PBS1-like protein 15 {ECO:0000303|PubMed:20413097};	SubName: Full=Putative receptor-like protein kinase {ECO:0000313|EMBL:PKU78075.1};	Serine/threonine protein kinase	GO:0005886,plasma membrane; GO:0005524,ATP binding; GO:0004675,transmembrane receptor protein serine/threonine kinase activity; GO:0007166,cell surface receptor signaling pathway; GO:0006952,defense response; GO:0006468,protein phosphorylation	Protein tyrosine kinase
Cluster-30752.68105	1.7	2.48	2.71	32.52	30.28	29.6	-3.29721	4.31001e-67	8.20326e-65	down	K13950 para-aminobenzoate synthetase [EC:2.6.1.85] | (RefSeq) probable aminodeoxychorismate synthase, chloroplastic (A)	mannose-specific lectin 3-like [Dendrobium catenatum]	RecName: Full=Mannose-specific lectin 3; Contains: RecName: Full=Mannose-specific lectin 3 chain 1; Contains: RecName: Full=Mannose-specific lectin 3 chain 2;	SubName: Full=Mannose-specific lectin 3 {ECO:0000313|EMBL:PKU71133.1};	--	GO:0005537,mannose binding	D-mannose binding lectin
Cluster-30752.68763	179.73	182.79	245.36	80.78	74.68	65.37	1.89448	5.89729e-67	1.11787e-64	up	K00059 3-oxoacyl-[acyl-carrier protein] reductase [EC:1.1.1.100] | (RefSeq) uncharacterized protein LOC112507113 (A)	uncharacterized protein LOC110113701 isoform X1 [Dendrobium catenatum]	RecName: Full=Tropinone reductase 2; EC=1.1.1.236; AltName: Full=Tropinone reductase II; Short=TR-II;	SubName: Full=Tropinone reductase-like 3 {ECO:0000313|EMBL:PKU78625.1};	Reductases with broad range of substrate specificities	GO:0050358,tropinone reductase activity; GO:0009710,tropane alkaloid biosynthetic process	Enoyl-(Acyl carrier protein) reductase
Cluster-30752.61759	33.21	33.66	46.03	202.21	182.91	162.7	-1.85278	6.82135e-67	1.2878e-64	down	K01431 beta-ureidopropionase [EC:3.5.1.6] | (RefSeq) beta-ureidopropionase (A)	N-carbamoylputrescine amidase [Dendrobium catenatum]	RecName: Full=Beta-ureidopropionase {ECO:0000303|PubMed:11161056}; EC=3.5.1.6 {ECO:0000269|PubMed:19413687}; AltName: Full=N-carbamoyl-beta-alanine amidohydrolase {ECO:0000303|Ref.1}; AltName: Full=Protein PYRIMIDINE 3 {ECO:0000303|Ref.1};	SubName: Full=N-carbamoylputrescine amidase {ECO:0000313|EMBL:PKU63771.1};	Carbon-nitrogen hydrolase	GO:0005829,cytosol; GO:0003837,beta-ureidopropionase activity; GO:0019483,beta-alanine biosynthetic process; GO:0043562,cellular response to nitrogen levels; GO:0006212,uracil catabolic process	Carbon-nitrogen hydrolase
Cluster-30752.82050	19.4	20.66	23.13	1.49	2.32	2.58	3.74067	6.86288e-67	1.29041e-64	up	K05681 ATP-binding cassette, subfamily G (WHITE), member 2 | (RefSeq) ppabcg12; ATP-binding cassette transporter, subfamily G, member 12, group WBC protein PpABCG12 (A)	ABC transporter G family member 44-like [Dendrobium catenatum]	RecName: Full=ABC transporter G family member 36 {ECO:0000303|PubMed:18299247}; Short=OsABCG36 {ECO:0000303|PubMed:18299247}; AltName: Full=Pleiotropic drug resistance protein 9 {ECO:0000303|PubMed:12644668, ECO:0000303|PubMed:16506311}; Short=OsPDR9 {ECO:0000303|PubMed:16506311};	SubName: Full=ABC transporter G family member 36-like {ECO:0000313|RefSeq:XP_008795450.1};	Pleiotropic drug resistance proteins (PDR1-15), ABC superfamily	GO:0016021,integral component of membrane; GO:0005886,plasma membrane; GO:0005524,ATP binding; GO:0042626,ATPase activity, coupled to transmembrane movement of substances	ABC-2 type transporter
Cluster-30752.53714	157.62	151.89	178.06	43.78	43.43	35.24	2.4399	2.31757e-66	4.34019e-64	up	K13789 geranylgeranyl diphosphate synthase, type II [EC:2.5.1.1 2.5.1.10 2.5.1.29] | (RefSeq) heterodimeric geranylgeranyl pyrophosphate synthase small subunit, chloroplastic-like (A)	heterodimeric geranylgeranyl pyrophosphate synthase small subunit, chloroplastic-like [Dendrobium catenatum]	RecName: Full=Heterodimeric geranylgeranyl pyrophosphate synthase small subunit, chloroplastic; Flags: Precursor;	SubName: Full=Heterodimeric geranylgeranyl pyrophosphate synthase small subunit, chloroplastic {ECO:0000313|EMBL:PKU85701.1};	Geranylgeranyl pyrophosphate synthase/Polyprenyl synthetase	GO:0009507,chloroplast; GO:0009535,chloroplast thylakoid membrane; GO:0042651,thylakoid membrane; GO:0046872,metal ion binding; GO:0004659,prenyltransferase activity; GO:0043693,monoterpene biosynthetic process	--
Cluster-30752.73840	40.66	44.98	57.25	11.92	13.18	11.91	2.38922	2.51678e-66	4.69439e-64	up	K08770 ubiquitin C | (RefSeq) polyubiquitin (A)	PREDICTED: polyubiquitin isoform X1 [Lupinus angustifolius]	RecName: Full=Polyubiquitin; Contains: RecName: Full=Ubiquitin; Flags: Precursor; Fragment;	SubName: Full=Uncharacterized protein {ECO:0000313|EnsemblPlants:HORVU7Hr1G102840.8};	Ubiquitin and ubiquitin-like proteins	GO:0005737,cytoplasm; GO:0005634,nucleus	Ubiquitin family
Cluster-30752.48748	25.71	26.34	37.46	9.06	8.98	10.61	2.07027	3.9197e-66	7.28206e-64	up	--	uncharacterized protein LOC110097975 isoform X2 [Dendrobium catenatum]	--	SubName: Full=Uncharacterized protein {ECO:0000313|EMBL:GAV63569.1};	Uncharacterized conserved protein	GO:0016021,integral component of membrane	--
Cluster-30752.59086	96.08	104.17	134.64	637.89	441.57	514.4	-1.77613	5.30778e-66	9.82172e-64	down	K11254 histone H4 | (RefSeq) histone H4 (A)	PREDICTED: histone H4-like [Fragaria vesca subsp. vesca]	RecName: Full=Histone H4;	RecName: Full=Histone H4 {ECO:0000256|RuleBase:RU000528};	Histone H4	GO:0009507,chloroplast; GO:0005829,cytosol; GO:0000788,nuclear nucleosome; GO:0005730,nucleolus; GO:0005886,plasma membrane; GO:0009506,plasmodesma; GO:0009579,thylakoid; GO:0005774,vacuolar membrane; GO:0003677,DNA binding; GO:0042393,histone binding; GO:0046982,protein heterodimerization activity; GO:0006334,nucleosome assembly; GO:0009414,response to water deprivation	Centromere kinetochore component CENP-T histone fold
Cluster-30752.44213	21.01	27.15	38.92	180.24	151.97	173.52	-2.0891	6.53215e-66	1.20396e-63	down	--	mannose-specific lectin-like [Dendrobium catenatum]	RecName: Full=Mannose-specific lectin; AltName: Full=Agglutinin {ECO:0000303|PubMed:18776994, ECO:0000303|PubMed:19495769, ECO:0000312|EMBL:ABU62812.1}; Flags: Precursor;	SubName: Full=Mannose-specific lectin {ECO:0000313|EMBL:PKU77135.1};	--	GO:0005576,extracellular region; GO:0005537,mannose binding; GO:0050832,defense response to fungus; GO:0031640,killing of cells of other organism; GO:0034120,positive regulation of erythrocyte aggregation	D-mannose binding lectin
Cluster-30752.4374	4.12	4.37	5.67	30.21	24.79	26.86	-2.08988	2.44347e-65	4.48589e-63	down	K09510 DnaJ homolog subfamily B member 4 | (RefSeq) dnaJ homolog subfamily B member 13-like (A)	dnaJ homolog subfamily B member 13-like [Dendrobium catenatum]	RecName: Full=DnaJ protein ERDJ3B {ECO:0000305}; AltName: Full=Chaperone protein dnaJ B6 {ECO:0000305}; Short=OsDjB6 {ECO:0000303|PubMed:23160806}; AltName: Full=Endoplasmic reticulum dnaJ domain-containing protein 3B {ECO:0000305}; Short=OsERdj3B {ECO:0000303|PubMed:24153418}; Flags: Precursor;	SubName: Full=ANJ1 {ECO:0000313|EMBL:PKU76771.1};	Molecular chaperone (DnaJ superfamily)	GO:0005788,endoplasmic reticulum lumen; GO:0051082,unfolded protein binding; GO:0006457,protein folding	DnaJ C terminal domain
Cluster-30752.64682	14.51	18.14	22.44	0.51	0.74	0.91	5.14089	5.8253e-65	1.06525e-62	up	K22139 mitochondrial pyruvate carrier 2 | (RefSeq) hypothetical protein (A)	early light-induced protein 1, chloroplastic-like [Dendrobium catenatum]	RecName: Full=Early light-induced protein 1, chloroplastic {ECO:0000305}; Flags: Precursor;	SubName: Full=Early light-induced protein 1, chloroplastic {ECO:0000313|EMBL:PKU59047.1};	--	GO:0009535,chloroplast thylakoid membrane; GO:0016021,integral component of membrane; GO:0009522,photosystem I; GO:0009523,photosystem II; GO:0071483,cellular response to blue light; GO:0071490,cellular response to far red light; GO:0034605,cellular response to heat; GO:0071486,cellular response to high light intensity; GO:0071491,cellular response to red light; GO:0071492,cellular response to UV…	Chlorophyll A-B binding protein
Cluster-30752.109994	5.3	8.11	7.5	75.06	69.08	84.23	-2.98558	6.36876e-65	1.16008e-62	down	K11252 histone H2B | (RefSeq) histone H2B.4-like (A)	histone H2B.4-like [Dendrobium catenatum]	RecName: Full=Histone H2B.1; Short=HTB1;	SubName: Full=Histone H2B.1 {ECO:0000313|EMBL:PKU83879.1};	Histone H2B	GO:0009507,chloroplast; GO:0000786,nucleosome; GO:0005634,nucleus; GO:0003677,DNA binding; GO:0046982,protein heterodimerization activity	Core histone H2A/H2B/H3/H4
Cluster-30752.34458	21.62	22.16	35.83	1.29	1.59	0.67	4.87776	1.28246e-64	2.32694e-62	up	--	hypothetical protein MA16_Dca009864 [Dendrobium catenatum]	--	SubName: Full=Uncharacterized protein {ECO:0000313|EMBL:PKU63880.1};	--	--	--
Cluster-30752.61256	545.06	570.86	848.19	206.44	178.91	159.44	2.28092	3.11472e-64	5.62956e-62	up	K00799 glutathione S-transferase [EC:2.5.1.18] | (RefSeq) probable glutathione S-transferase GSTF1 (A)	probable glutathione S-transferase GSTF1 [Dendrobium catenatum]	RecName: Full=Probable glutathione S-transferase GSTF1; EC=2.5.1.18; AltName: Full=GST-I;	SubName: Full=Putative glutathione S-transferase GSTF1 {ECO:0000313|EMBL:PKU75100.1};	Glutathione S-transferase	GO:0005737,cytoplasm; GO:0004364,glutathione transferase activity; GO:0006749,glutathione metabolic process	Glutathione S-transferase, N-terminal domain
Cluster-30752.64848	47.98	49.77	55.78	24.26	20.64	21.86	1.65087	4.75896e-64	8.56815e-62	up	K03301 ATP:ADP antiporter, AAA family | (RefSeq) plastidic ATP/ADP-transporter-like (A)	plastidic ATP/ADP-transporter-like [Dendrobium catenatum]	RecName: Full=Plastidic ATP/ADP-transporter;	SubName: Full=Plastidic ATP/ADP-transporter {ECO:0000313|EMBL:PKU72326.1};	--	GO:0031969,chloroplast membrane; GO:0016021,integral component of membrane; GO:0005524,ATP binding; GO:0005471,ATP:ADP antiporter activity	TLC ATP/ADP transporter
Cluster-30752.82873	12.99	10.99	14.81	0.19	0.02	0.05	7.57782	1.44314e-63	2.58826e-61	up	K02433 aspartyl-tRNA(Asn)/glutamyl-tRNA(Gln) amidotransferase subunit A [EC:6.3.5.6 6.3.5.7] | (RefSeq) glutamyl-tRNA(Gln) amidotransferase subunit A, chloroplastic/mitochondrial-like (A)	fatty acid amide hydrolase-like [Phalaenopsis equestris]	RecName: Full=Fatty acid amide hydrolase; EC=3.5.1.99; AltName: Full=N-acylethanolamine amidohydrolase;	SubName: Full=Fatty acid amide hydrolase {ECO:0000313|EMBL:PKA46986.1}; EC=6.3.5.6 {ECO:0000313|EMBL:PKA46986.1}; EC=6.3.5.7 {ECO:0000313|EMBL:PKA46986.1};	Amidases	GO:0005783,endoplasmic reticulum; GO:0005789,endoplasmic reticulum membrane; GO:0005794,Golgi apparatus; GO:0016021,integral component of membrane; GO:0005886,plasma membrane; GO:0005774,vacuolar membrane; GO:0005773,vacuole; GO:0004040,amidase activity; GO:0103073,anandamide amidohydrolase activity; GO:0047412,N-(long-chain-acyl)ethanolamine deacylase activity; GO:0102077,oleamide hydrolase acti…	Amidase
Cluster-30752.54290	52.97	58	83.35	400.94	335.55	317.79	-2.01393	2.86815e-63	5.12431e-61	down	K01188 beta-glucosidase [EC:3.2.1.21] | (RefSeq) beta-glucosidase 22-like (A)	beta-glucosidase 22-like [Dendrobium catenatum]	RecName: Full=Beta-glucosidase 22; Short=Os5bglu22; EC=3.2.1.21; Flags: Precursor;	SubName: Full=Beta-glucosidase 22 {ECO:0000313|EMBL:PKU63729.1};	Beta-glucosidase, lactase phlorizinhydrolase, and related proteins	GO:0008422,beta-glucosidase activity; GO:0102483,scopolin beta-glucosidase activity; GO:0005975,carbohydrate metabolic process; GO:1901657,glycosyl compound metabolic process	Glycosyl hydrolase family 1
Cluster-30752.41644	14.38	13.95	20.6	5.37	4.27	4.08	2.25568	6.30566e-63	1.12229e-60	up	K08332 vacuolar protein 8 | (RefSeq) hypothetical protein (A)	U-box domain-containing protein 45-like [Dendrobium catenatum]	RecName: Full=U-box domain-containing protein 45; EC=2.3.2.27; AltName: Full=Plant U-box protein 45; AltName: Full=RING-type E3 ubiquitin transferase PUB45 {ECO:0000305};	SubName: Full=U-box domain-containing protein 45 {ECO:0000313|EMBL:PKU70487.1};	FOG: Armadillo/beta-catenin-like repeats	GO:0070696,transmembrane receptor protein serine/threonine kinase binding; GO:0004842,ubiquitin-protein transferase activity; GO:0016567,protein ubiquitination	U-box domain
Cluster-30752.86499	39.13	38.39	46.2	11.6	9.28	8.5	2.5302	1.0682e-62	1.89395e-60	up	--	uncharacterized protein LOC110099344 [Dendrobium catenatum]	--	SubName: Full=Uncharacterized protein {ECO:0000313|EMBL:PKU83300.1};	--	--	--
Cluster-30752.49035	19.07	20.29	22.52	0.19	0	0.34	7.38305	1.20795e-62	2.13363e-60	up	K05278 flavonol synthase [EC:1.14.20.6] | (RefSeq) flavonol synthase/flavanone 3-hydroxylase-like (A)	probable 2-oxoglutarate-dependent dioxygenase At5g05600 [Dendrobium catenatum]	RecName: Full=Probable 2-oxoglutarate-dependent dioxygenase At5g05600 {ECO:0000305}; EC=1.14.11.- {ECO:0000305};	SubName: Full=Protein SRG1 {ECO:0000313|EMBL:PKU65641.1};	Iron/ascorbate family oxidoreductases	GO:0005829,cytosol; GO:0051213,dioxygenase activity; GO:0120091,jasmonic acid hydrolase; GO:0046872,metal ion binding; GO:0097237,cellular response to toxic substance; GO:0009813,flavonoid biosynthetic process; GO:2000022,regulation of jasmonic acid mediated signaling pathway; GO:0080167,response to karrikin	2OG-Fe(II) oxygenase superfamily
Cluster-30752.78622	13.49	14.58	18.83	68.33	60.79	58.18	-1.56554	1.54802e-62	2.72399e-60	down	K07088 uncharacterized protein | (RefSeq) protein PIN-LIKES 7-like isoform X1 (A)	protein PIN-LIKES 7-like isoform X1 [Dendrobium catenatum]	RecName: Full=Protein PIN-LIKES 5 {ECO:0000303|PubMed:22504182}; AltName: Full=Auxin efflux carrier-like protein 5 {ECO:0000303|PubMed:22504182};	SubName: Full=Uncharacterized protein {ECO:0000313|EMBL:PKU72832.1};	Predicted membrane protein	GO:0005789,endoplasmic reticulum membrane; GO:0016021,integral component of membrane; GO:0010329,auxin efflux transmembrane transporter activity; GO:0010252,auxin homeostasis; GO:0009734,auxin-activated signaling pathway; GO:0010311,lateral root formation; GO:0040009,regulation of growth rate; GO:0009733,response to auxin	Membrane transport protein
Cluster-30752.62796	8.55	8.37	14.13	89.89	66.79	73.7	-2.46982	1.892e-62	3.31676e-60	down	K02716 photosystem II oxygen-evolving enhancer protein 1 | (RefSeq) oxygen-evolving enhancer protein 1, chloroplastic-like (A)	oxygen-evolving enhancer protein 1, chloroplastic-like [Dendrobium catenatum]	RecName: Full=Oxygen-evolving enhancer protein 1, chloroplastic; Short=OEE1; AltName: Full=33 kDa subunit of oxygen evolving system of photosystem II; AltName: Full=33 kDa thylakoid membrane protein; AltName: Full=OEC 33 kDa subunit; Flags: Precursor;	SubName: Full=Oxygen-evolving enhancer protein 1, chloroplastic {ECO:0000313|EMBL:PKU83107.1};	--	GO:0009535,chloroplast thylakoid membrane; GO:0019898,extrinsic component of membrane; GO:0016021,integral component of membrane; GO:0009654,photosystem II oxygen evolving complex; GO:0005509,calcium ion binding; GO:0015979,photosynthesis; GO:0042549,photosystem II stabilization	Manganese-stabilising protein / photosystem II polypeptide
Cluster-30752.90623	11.54	12.02	20.74	0.95	0.71	0.99	4.4855	6.09248e-62	1.06404e-59	up	K14975 codeine 3-O-demethylase [EC:1.14.11.32] | (RefSeq) codeine O-demethylase (A)	S-norcoclaurine synthase 1-like [Dendrobium catenatum]	RecName: Full=S-norcoclaurine synthase 1; Short=CjNCS1; EC=4.2.1.78;	SubName: Full=S-norcoclaurine synthase 1 {ECO:0000313|EMBL:PKU73227.1};	Iron/ascorbate family oxidoreductases	GO:0050474,(S)-norcoclaurine synthase activity; GO:0046872,metal ion binding; GO:0016491,oxidoreductase activity; GO:0009820,alkaloid metabolic process	non-haem dioxygenase in morphine synthesis N-terminal
Cluster-30752.57640	76.43	73.45	102.86	38.94	30.56	38.46	1.66501	6.51855e-62	1.1342e-59	up	K10457 kelch-like protein 20 | (RefSeq) hypothetical protein (A)	putative uncharacterized protein DDB_G0286901 [Dendrobium catenatum]	RecName: Full=B2 protein;	SubName: Full=B2 protein {ECO:0000313|EMBL:PKA54398.1};	--	--	Development and cell death domain
Cluster-30752.74335	832.93	873.74	810.26	73.83	75.96	46.34	4.14038	7.01585e-62	1.21619e-59	up	K22097 3-O-acetylpapaveroxine carboxylesterase [EC:3.1.1.105] | (RefSeq) carboxylesterase 1-like (A)	probable carboxylesterase 8 [Dendrobium catenatum]	RecName: Full=Carboxylesterase 1; Short=AeCXE1; EC=3.1.1.1;	SubName: Full=Putative carboxylesterase 8 {ECO:0000313|EMBL:PKU88024.1};	Arylacetamide deacetylase	GO:0052689,carboxylic ester hydrolase activity; GO:0008152,metabolic process	alpha/beta hydrolase fold
Cluster-30752.41705	69.04	73.63	74.9	9.16	9.22	9.52	3.45597	7.1828e-62	1.24052e-59	up	K00850 6-phosphofructokinase 1 [EC:2.7.1.11] | (RefSeq) ATP-dependent 6-phosphofructokinase 3-like isoform X1 (A)	ATP-dependent 6-phosphofructokinase 3-like isoform X2 [Dendrobium catenatum]	RecName: Full=ATP-dependent 6-phosphofructokinase 1 {ECO:0000255|HAMAP-Rule:MF_03186}; Short=ATP-PFK 1 {ECO:0000255|HAMAP-Rule:MF_03186}; Short=Phosphofructokinase 1 {ECO:0000255|HAMAP-Rule:MF_03186}; EC=2.7.1.11 {ECO:0000255|HAMAP-Rule:MF_03186}; AltName: Full=Phosphohexokinase 1 {ECO:0000255|HAMAP-Rule:MF_03186};	SubName: Full=6-phosphofructokinase 3 {ECO:0000313|EMBL:PKU82142.1};	Pyrophosphate-dependent phosphofructo-1-kinase	GO:0005829,cytosol; GO:0005886,plasma membrane; GO:0003872,6-phosphofructokinase activity; GO:0005524,ATP binding; GO:0046872,metal ion binding; GO:0006002,fructose 6-phosphate metabolic process; GO:0006096,glycolytic process	--
Cluster-30752.70850	5.85	5.56	8.97	40.43	39.07	37.28	-2.09997	8.02625e-62	1.38108e-59	down	K04079 molecular chaperone HtpG | (RefSeq) heat shock protein 83 (A)	heat shock protein 83 [Dendrobium catenatum]	RecName: Full=Heat shock protein 83;	SubName: Full=Heat shock protein 83 {ECO:0000313|EMBL:PKU87552.1};	Molecular chaperone (HSP90 family)	GO:0005737,cytoplasm; GO:0005524,ATP binding; GO:0051082,unfolded protein binding; GO:0006457,protein folding; GO:0006950,response to stress	Hsp90 protein
Cluster-30752.61441	2.6	2.38	2.86	17.1	15.05	14.45	-2.12902	9.44185e-62	1.61869e-59	down	K16911 ATP-dependent RNA helicase DDX21 [EC:3.6.4.13] | (RefSeq) DEAD-box ATP-dependent RNA helicase 3, chloroplastic (A)	DEAD-box ATP-dependent RNA helicase 3, chloroplastic [Dendrobium catenatum]	RecName: Full=DEAD-box ATP-dependent RNA helicase 3, chloroplastic {ECO:0000305}; EC=3.6.4.13 {ECO:0000305}; Flags: Precursor;	SubName: Full=DEAD-box ATP-dependent RNA helicase 3, chloroplastic {ECO:0000313|EMBL:PKU77785.1};	ATP-dependent RNA helicase	GO:0009941,chloroplast envelope; GO:0009570,chloroplast stroma; GO:0005737,cytoplasm; GO:0016020,membrane; GO:0005730,nucleolus; GO:0005524,ATP binding; GO:0004004,ATP-dependent RNA helicase activity; GO:0003729,mRNA binding; GO:0008270,zinc ion binding; GO:0009658,chloroplast organization; GO:0000373,Group II intron splicing; GO:0009651,response to salt stress; GO:0042254,ribosome biogenesis; GO…	DEAD/DEAH box helicase
Cluster-30752.53428	15.44	15.59	25.72	1.55	1.45	0.73	4.33081	1.78267e-61	3.04498e-59	up	K15015 solute carrier family 32 (vesicular inhibitory amino acid transporter) | (RefSeq) vacuolar amino acid transporter 1-like (A)	vacuolar amino acid transporter 1-like [Dendrobium catenatum]	RecName: Full=Amino acid transporter AVT1I {ECO:0000305}; Short=AtAvt1I {ECO:0000303|PubMed:27925655};	SubName: Full=Lysine histidine transporter-like 3 {ECO:0000313|EMBL:PKU85298.1};	Amino acid transporters	GO:0016021,integral component of membrane; GO:0005774,vacuolar membrane; GO:0015171,amino acid transmembrane transporter activity; GO:0003333,amino acid transmembrane transport	Transmembrane amino acid transporter protein
Cluster-30752.48826	28.07	29.47	30.6	5.12	3.55	2.81	3.39227	3.69547e-61	6.28918e-59	up	K10664 E3 ubiquitin-protein ligase ATL6/9/15/31/42/55 [EC:2.3.2.27] | (RefSeq) E3 ubiquitin-protein ligase ATL42-like (A)	E3 ubiquitin-protein ligase ATL42-like [Dendrobium catenatum]	RecName: Full=E3 ubiquitin-protein ligase ATL42; EC=2.3.2.27 {ECO:0000269|PubMed:15644464}; AltName: Full=RING-H2 finger protein ATL42; AltName: Full=RING-type E3 ubiquitin transferase ATL42 {ECO:0000305}; Flags: Precursor;	SubName: Full=E3 ubiquitin-protein ligase ATL42 {ECO:0000313|EMBL:PKU70374.1};	FOG: Predicted E3 ubiquitin ligase	GO:0016021,integral component of membrane; GO:0046872,metal ion binding; GO:0061630,ubiquitin protein ligase activity; GO:0004842,ubiquitin-protein transferase activity; GO:0043161,proteasome-mediated ubiquitin-dependent protein catabolic process; GO:0016567,protein ubiquitination	Ring finger domain
Cluster-30752.44840	30.67	32.98	39.86	9.59	5.72	8.47	2.57337	5.02734e-61	8.52472e-59	up	K08869 aarF domain-containing kinase | (RefSeq) putative aarF domain-containing protein kinase 1 (A)	putative methyltransferase DDB_G0268948 [Dendrobium catenatum]	--	SubName: Full=Uncharacterized protein {ECO:0000313|EMBL:PKA58531.1};	Methyltransferase	--	Methyltransferase domain
Cluster-30752.70530	204.34	217.33	253.35	105.69	98.59	95.55	1.62522	7.47676e-61	1.26322e-58	up	K08245 phytepsin [EC:3.4.23.40] | (RefSeq) phytepsin-like isoform X1 (A)	phytepsin-like isoform X2 [Dendrobium catenatum]	RecName: Full=Phytepsin; EC=3.4.23.40; AltName: Full=Aspartic proteinase; Contains: RecName: Full=Phytepsin 32 kDa subunit; Contains: RecName: Full=Phytepsin 29 kDa subunit; Contains: RecName: Full=Phytepsin 16 kDa subunit; Contains: RecName: Full=Phytepsin 11 kDa subunit; Flags: Precursor;	SubName: Full=Aspartic proteinase oryzasin-1 {ECO:0000313|EMBL:PKU75304.1};	Aspartyl protease	GO:0005773,vacuole; GO:0004190,aspartic-type endopeptidase activity; GO:0006629,lipid metabolic process	Eukaryotic aspartyl protease
Cluster-30752.52407	23.46	26.77	29.47	5.08	5.35	3.6	2.93615	7.97046e-61	1.34177e-58	up	K13495 cis-zeatin O-glucosyltransferase [EC:2.4.1.215] | (RefSeq) cis-zeatin O-glucosyltransferase 1-like isoform X1 (A)	cis-zeatin O-glucosyltransferase 1-like isoform X1 [Dendrobium catenatum]	RecName: Full=Cis-zeatin O-glucosyltransferase 2; Short=cisZOG2; EC=2.4.1.215;	SubName: Full=Cis-zeatin O-glucosyltransferase 1 {ECO:0000313|EMBL:PKU76755.1};	UDP-glucuronosyl and UDP-glucosyl transferase	GO:0050502,cis-zeatin O-beta-D-glucosyltransferase activity; GO:0006486,protein glycosylation; GO:0080036,regulation of cytokinin-activated signaling pathway	UDP-glucoronosyl and UDP-glucosyl transferase
Cluster-30752.49349	20.79	19.78	19.91	1.93	1.94	1.04	4.07228	2.3371e-60	3.92018e-58	up	K01179 endoglucanase [EC:3.2.1.4] | (RefSeq) endoglucanase 12-like (A)	endoglucanase 12-like [Dendrobium catenatum]	RecName: Full=Endoglucanase 12; EC=3.2.1.4; AltName: Full=Endo-1,4-beta glucanase 12; AltName: Full=OsGLU3;	SubName: Full=Endoglucanase 12 {ECO:0000313|EMBL:PKA66722.1}; EC=3.2.1.4 {ECO:0000313|EMBL:PKA66722.1};	--	GO:0016021,integral component of membrane; GO:0008810,cellulase activity; GO:0071555,cell wall organization; GO:0030245,cellulose catabolic process	Glycosyl hydrolase family 9
Cluster-30752.75148	49.39	49.77	47.53	3.89	3.61	1.84	4.42636	3.10008e-60	5.18135e-58	up	K00276 primary-amine oxidase [EC:1.4.3.21] | (RefSeq) primary amine oxidase-like (A)	primary amine oxidase-like [Dendrobium catenatum]	RecName: Full=Primary amine oxidase; EC=1.4.3.21 {ECO:0000250|UniProtKB:P46883}; AltName: Full=Amine oxidase [copper-containing]; Flags: Precursor;	SubName: Full=Primary amine oxidase {ECO:0000313|EMBL:PKU59591.1};	Copper amine oxidase	GO:0052595,aliphatic-amine oxidase activity; GO:0052594,aminoacetone:oxygen oxidoreductase(deaminating) activity; GO:0005507,copper ion binding; GO:0052596,phenethylamine:oxygen oxidoreductase (deaminating) activity; GO:0008131,primary amine oxidase activity; GO:0048038,quinone binding; GO:0052593,tryptamine:oxygen oxidoreductase (deaminating) activity; GO:0009738,abscisic acid-activated signalin…	Copper amine oxidase, enzyme domain
Cluster-30752.4027	14.31	13.88	17.34	2.93	2.5	2.1	3.02774	3.37818e-60	5.62599e-58	up	K20802 (R)-mandelonitrile lyase [EC:4.1.2.10] | (RefSeq) alpha-hydroxynitrile lyase (A)	salicylic acid-binding protein 2-like [Dendrobium catenatum]	RecName: Full=Methylesterase 3; Short=AtMES3; EC=3.1.1.-;	SubName: Full=Salicylic acid-binding protein 2 {ECO:0000313|EMBL:PKU70447.1};	--	GO:0016788,hydrolase activity, acting on ester bonds; GO:0080030,methyl indole-3-acetate esterase activity; GO:0080032,methyl jasmonate esterase activity	Alpha/beta hydrolase family
Cluster-30752.57505	14.59	13.34	16.61	91.04	73.37	98.03	-2.10769	6.9714e-60	1.15688e-57	down	K00695 sucrose synthase [EC:2.4.1.13] | (RefSeq) sucrose synthase 2 (A)	sucrose synthase [Dendrobium catenatum]	RecName: Full=Sucrose synthase 2; EC=2.4.1.13; AltName: Full=Sucrose-UDP glucosyltransferase 2;	RecName: Full=Sucrose synthase {ECO:0000256|RuleBase:RU280817}; EC=2.4.1.13 {ECO:0000256|RuleBase:RU280817};	Glycosyltransferase	GO:0016157,sucrose synthase activity; GO:0005985,sucrose metabolic process	Sucrose synthase
Cluster-30752.23301	19.94	20.8	23.42	5.92	5.39	4.07	2.4981	1.08909e-59	1.8009e-57	up	K08332 vacuolar protein 8 | (RefSeq) hypothetical protein (A)	U-box domain-containing protein 19-like [Dendrobium catenatum]	RecName: Full=U-box domain-containing protein 19; EC=2.3.2.27; AltName: Full=Plant U-box protein 19; AltName: Full=RING-type E3 ubiquitin transferase PUB19 {ECO:0000305};	SubName: Full=U-box domain-containing protein 19 {ECO:0000313|EMBL:PKU71511.1};	FOG: Armadillo/beta-catenin-like repeats	GO:0005737,cytoplasm; GO:0005634,nucleus; GO:0004842,ubiquitin-protein transferase activity; GO:0010029,regulation of seed germination	U-box domain
Cluster-30752.87873	4.76	4.2	5.63	0.44	0.42	0.4	3.94684	1.98748e-59	3.27485e-57	up	K08819 cyclin-dependent kinase 12/13 [EC:2.7.11.22 2.7.11.23] | (RefSeq) probable serine/threonine-protein kinase At1g54610 (A)	probable serine/threonine-protein kinase At1g54610 isoform X2 [Dendrobium catenatum]	RecName: Full=Protein IMPAIRED IN BABA-INDUCED STERILITY 1 {ECO:0000303|PubMed:15722464}; EC=2.7.11.- {ECO:0000255|PROSITE-ProRule:PRU00159};	SubName: Full=Putative serine/threonine-protein kinase {ECO:0000313|EMBL:PKU70981.1};	Cdc2-related protein kinase	GO:0005634,nucleus; GO:0005886,plasma membrane; GO:0005524,ATP binding; GO:0004693,cyclin-dependent protein serine/threonine kinase activity; GO:0042742,defense response to bacterium; GO:0002229,defense response to oomycetes; GO:1900426,positive regulation of defense response to bacterium; GO:1902290,positive regulation of defense response to oomycetes; GO:0006468,protein phosphorylation; GO:2000…	Protein kinase domain
Cluster-30752.51031	48.02	48.42	65.53	18.41	16.53	15.91	2.12365	2.75504e-59	4.5236e-57	up	--	uncharacterized protein LOC110100573 [Dendrobium catenatum]	--	SubName: Full=Uncharacterized protein {ECO:0000313|EMBL:PKU73131.1};	--	--	--
Cluster-30752.70780	50.93	49.32	72.18	23.19	20.56	20.53	1.86397	3.05039e-59	4.99098e-57	up	K15777 4,5-DOPA dioxygenase extradiol [EC:1.13.11.-] | (RefSeq) uncharacterized protein LOC110630336 (A)	mini zinc finger protein 1-like [Dendrobium catenatum]	RecName: Full=Mini zinc finger protein 2; Short=OsMIF2;	SubName: Full=ZF-HD homeobox protein {ECO:0000313|EMBL:PKU82270.1};	--	GO:0005737,cytoplasm; GO:0046872,metal ion binding	ZF-HD protein dimerisation region
Cluster-30752.63141	34.6	38.22	44.41	13.53	10.87	14.64	2.04947	3.46892e-59	5.65592e-57	up	K10143 E3 ubiquitin-protein ligase RFWD2 [EC:2.3.2.27] | (RefSeq) hypothetical protein (A)	protein SPA1-RELATED 4-like isoform X1 [Dendrobium catenatum]	RecName: Full=Protein SPA1-RELATED 4;	SubName: Full=Protein SPA1-RELATED 3 {ECO:0000313|EMBL:PKU74934.1};	--	GO:0080008,Cul4-RING E3 ubiquitin ligase complex; GO:0005634,nucleus; GO:0005524,ATP binding; GO:0042802,identical protein binding; GO:0004672,protein kinase activity; GO:0009585,red, far-red light phototransduction; GO:0009637,response to blue light	WD domain, G-beta repeat
Cluster-30752.61059	96.03	102.57	113.99	30.88	28.4	22.37	2.38292	1.08456e-58	1.76217e-56	up	K22534 PR domain zinc finger protein 5 | (RefSeq) zinc finger protein ZAT4-like (A)	zinc finger protein ZAT10-like [Dendrobium catenatum]	RecName: Full=Zinc finger protein ZAT10; AltName: Full=Salt-tolerance zinc finger;	SubName: Full=Zinc finger protein ZAT10 {ECO:0000313|EMBL:PKU75046.1};	FOG: Zn-finger	GO:0005634,nucleus; GO:0003700,DNA-binding transcription factor activity; GO:0046872,metal ion binding; GO:0043565,sequence-specific DNA binding; GO:0035264,multicellular organism growth; GO:0045892,negative regulation of transcription, DNA-templated; GO:0010117,photoprotection; GO:0015979,photosynthesis; GO:0009737,response to abscisic acid; GO:0010200,response to chitin; GO:0009409,response to …	C2H2-type zinc finger
Cluster-30752.104501	18.62	19.52	25.78	6.83	6.64	7.83	2.02506	1.82748e-58	2.95893e-56	up	K20628 expansin | (RefSeq) expansin-B15-like (A)	expansin-like A2 [Dendrobium catenatum]	RecName: Full=Expansin-like A1; AltName: Full=OsEXLA1; AltName: Full=OsEXPL1; AltName: Full=OsaEXPb2.1; Flags: Precursor;	SubName: Full=Uncharacterized protein {ECO:0000313|EnsemblPlants:GSMUA_Achr5P19030_001};	--	GO:0005576,extracellular region	Pollen allergen
Cluster-30752.18093	14.36	16.86	18.88	2.33	2.46	1.59	3.40561	1.88411e-58	3.04006e-56	up	K10268 F-box and leucine-rich repeat protein 2/20 | (RefSeq) F-box protein FBW2-like (A)	F-box/LRR-repeat protein At3g48880-like [Dendrobium catenatum]	RecName: Full=F-box/LRR-repeat protein At3g48880;	SubName: Full=F-box/LRR-repeat protein {ECO:0000313|EMBL:PKU83856.1};	Leucine rich repeat proteins, some proteins contain F-box	--	F-box-like
Cluster-30752.65324	11.06	12.52	12.84	103.09	78.46	115.4	-2.55187	2.56297e-58	4.12117e-56	down	K12133 MYB-related transcription factor LHY | (RefSeq) protein LHY-like isoform X1 (A)	protein LHY-like isoform X3 [Phalaenopsis equestris]	RecName: Full=Protein LHY {ECO:0000303|PubMed:9657154}; AltName: Full=MYB-related transcription factor LHY {ECO:0000303|PubMed:9657154}; AltName: Full=Protein LATE ELONGATED HYPOCOTYL {ECO:0000303|PubMed:9657154};	SubName: Full=Uncharacterized protein {ECO:0000313|EnsemblPlants:GSMUA_Achr10P06560_001};	Zuotin and related molecular chaperones (DnaJ superfamily), contains DNA-binding domains	GO:0005634,nucleus; GO:0003700,DNA-binding transcription factor activity; GO:0044212,transcription regulatory region DNA binding; GO:0007623,circadian rhythm; GO:0048574,long-day photoperiodism, flowering; GO:0042754,negative regulation of circadian rhythm; GO:0043433,negative regulation of DNA-binding transcription factor activity; GO:0042752,regulation of circadian rhythm; GO:0006355,regulation…	Myb-like DNA-binding domain
Cluster-30752.68406	19.35	17.18	24.49	3.59	2.99	3.08	3.10716	6.76323e-58	1.08377e-55	up	K15285 solute carrier family 35, member E3 | (RefSeq) uncharacterized membrane protein At1g06890-like (A)	uncharacterized membrane protein At1g06890 isoform X2 [Dendrobium catenatum]	RecName: Full=Nucleotide-sugar uncharacterized transporter 2 {ECO:0000305};	SubName: Full=Putative membrane protein {ECO:0000313|EMBL:PKA51200.1};	Glucose-6-phosphate/phosphate and phosphoenolpyruvate/phosphate antiporter	GO:0016021,integral component of membrane; GO:0008643,carbohydrate transport	Triose-phosphate Transporter family
Cluster-30752.15887	0.75	1.13	1.3	12.08	9.44	9.89	-2.87276	1.00599e-57	1.60652e-55	down	K10807 ribonucleoside-diphosphate reductase subunit M1 [EC:1.17.4.1] | (RefSeq) ribonucleoside-diphosphate reductase large subunit (A)	ribonucleoside-diphosphate reductase large subunit [Dendrobium catenatum]	RecName: Full=Ribonucleoside-diphosphate reductase large subunit {ECO:0000303|PubMed:10542051}; EC=1.17.4.1; AltName: Full=Protein DEFECTIVE IN POLLEN DNA DEGRADATION 2 {ECO:0000303|PubMed:22239102}; AltName: Full=Ribonucleoside-diphosphate reductase R1 subunit {ECO:0000303|PubMed:10542051}; Short=AtRNR1;	SubName: Full=Ribonucleoside-diphosphate reductase large subunit {ECO:0000313|EMBL:PKU70561.1};	Ribonucleotide reductase, alpha subunit	GO:0005737,cytoplasm; GO:0005524,ATP binding; GO:0004748,ribonucleoside-diphosphate reductase activity, thioredoxin disulfide as acceptor; GO:0009202,deoxyribonucleoside triphosphate biosynthetic process; GO:0009263,deoxyribonucleotide biosynthetic process; GO:0006260,DNA replication; GO:0046686,response to cadmium ion	Ribonucleotide reductase, barrel domain
Cluster-30752.53009	10.99	12.67	13.72	4.06	3.23	3.99	2.17526	1.13269e-57	1.80267e-55	up	K12116 flavin-binding kelch repeat F-box protein 1 | (RefSeq) adagio-like protein 3 (A)	adagio-like protein 3 [Dendrobium catenatum]	RecName: Full=Adagio-like protein 3;	SubName: Full=Adagio-like protein 3 {ECO:0000313|EMBL:PKU68333.1};	--	GO:0005634,nucleus; GO:0009881,photoreceptor activity; GO:0016567,protein ubiquitination; GO:0018298,protein-chromophore linkage; GO:0048511,rhythmic process	Galactose oxidase, central domain
Cluster-30752.75304	58.1	57.59	81.11	13.1	11.86	18.24	2.63056	1.91652e-57	3.03977e-55	up	--	hypothetical protein MA16_Dca020823 [Dendrobium catenatum]	--	SubName: Full=Uncharacterized protein {ECO:0000313|EMBL:PKU86776.1};	--	--	--
Cluster-30752.44308	19.29	20.92	25.49	11.61	8.91	10.06	1.53928	2.05975e-57	3.25587e-55	up	K00858 NAD+ kinase [EC:2.7.1.23] | (RefSeq) putative NAD kinase 3 (A)	putative NAD kinase 3 [Dendrobium catenatum]	RecName: Full=Probable NAD kinase 1; EC=2.7.1.23;	SubName: Full=Putative NAD kinase 1 {ECO:0000313|EMBL:PKU77190.1};	Predicted sugar kinase	GO:0005524,ATP binding; GO:0003951,NAD+ kinase activity; GO:0019674,NAD metabolic process; GO:0006741,NADP biosynthetic process	ATP-NAD kinase
Cluster-30752.64876	70.4	72.21	104.12	385.25	331.69	346.47	-1.64655	2.233e-57	3.5178e-55	down	K19825 2-alkenal reductase (NADP+) [EC:1.3.1.102] | (RefSeq) 2-alkenal reductase (NADP(+)-dependent) (A)	2-alkenal reductase (NADP(+)-dependent)-like [Dendrobium catenatum]	RecName: Full=2-alkenal reductase (NADP(+)-dependent); EC=1.3.1.102 {ECO:0000269|PubMed:17945329, ECO:0000269|Ref.3, ECO:0000269|Ref.4}; AltName: Full=Alkenal double bound reductase; AltName: Full=Allylic alcohol dehydrogenase 1 {ECO:0000303|PubMed:11117876}; Short=allyl-ADH1 {ECO:0000303|PubMed:11117876}; AltName: Full=Flavin-free double bond reductase {ECO:0000303|Ref.4}; Short=NtDBR; AltName: …	SubName: Full=NADP-dependent alkenal double bond reductase P2 {ECO:0000313|EMBL:PKU70154.1};	Predicted NAD-dependent oxidoreductase	GO:0016491,oxidoreductase activity	Zinc-binding dehydrogenase
Cluster-19069.0	5.31	4.45	6.99	47.77	42.6	48.98	-2.60616	2.25377e-57	3.53857e-55	down	K11253 histone H3 | (RefSeq) histone H3.2-like (A)	histone H3.2-like [Cucurbita maxima]	RecName: Full=Histone H3.2;	SubName: Full=Uncharacterized protein {ECO:0000313|EMBL:KJB27089.1};	Histones H3 and H4	GO:0000786,nucleosome; GO:0005634,nucleus; GO:0003677,DNA binding; GO:0046982,protein heterodimerization activity	Core histone H2A/H2B/H3/H4
Cluster-30752.83394	8.67	10.95	14.51	0.24	0.32	0.54	5.42134	3.01786e-57	4.72234e-55	up	--	hypothetical protein MA16_Dca016928 [Dendrobium catenatum]	--	SubName: Full=Uncharacterized protein {ECO:0000313|EMBL:PKU67759.1};	Uncharacterized conserved protein	--	--
Cluster-30752.27227	12.67	15.35	24.22	0.14	0.47	0.27	6.28409	3.06923e-57	4.78666e-55	up	K05278 flavonol synthase [EC:1.14.20.6] | (RefSeq) flavonol synthase/flavanone 3-hydroxylase-like (A)	probable 2-oxoglutarate-dependent dioxygenase At5g05600 [Dendrobium catenatum]	RecName: Full=Probable 2-oxoglutarate-dependent dioxygenase At5g05600 {ECO:0000305}; EC=1.14.11.- {ECO:0000305};	SubName: Full=Protein SRG1 {ECO:0000313|EMBL:PKU65641.1};	Iron/ascorbate family oxidoreductases	GO:0005829,cytosol; GO:0051213,dioxygenase activity; GO:0120091,jasmonic acid hydrolase; GO:0046872,metal ion binding; GO:0097237,cellular response to toxic substance; GO:0009813,flavonoid biosynthetic process; GO:2000022,regulation of jasmonic acid mediated signaling pathway; GO:0080167,response to karrikin	2OG-Fe(II) oxygenase superfamily
Cluster-30752.730	1.02	0.96	1.77	25.89	18.63	22.09	-3.71812	4.1265e-57	6.41409e-55	down	K22369 epoxide hydrolase 4 [EC:3.3.-.-] | (RefSeq) uncharacterized protein LOC104235966 (A)	monoacylglycerol lipase ABHD6-like [Phalaenopsis equestris]	--	SubName: Full=Uncharacterized protein {ECO:0000313|EMBL:PKU85566.1};	Predicted hydrolase/acyltransferase (alpha/beta hydrolase superfamily)	--	alpha/beta hydrolase fold
Cluster-30752.72029	29.1	29.4	36.1	4.49	3.87	2.25	3.59072	5.68718e-57	8.81059e-55	up	K14486 auxin response factor | (RefSeq) auxin response factor 7 (A)	auxin response factor 19-like isoform X3 [Dendrobium catenatum]	RecName: Full=Auxin response factor 19; AltName: Full=OsARF7a;	SubName: Full=Auxin response factor 5 {ECO:0000313|EMBL:PKU63934.1};	--	GO:0005634,nucleus; GO:0003677,DNA binding; GO:0009734,auxin-activated signaling pathway; GO:0006355,regulation of transcription, DNA-templated; GO:0006351,transcription, DNA-templated	AUX/IAA family
Cluster-30752.53161	46.14	59.96	113.84	4.63	2.66	3.84	4.74161	6.12466e-57	9.45692e-55	up	--	--	--	--	--	--	--
Cluster-30752.46512	21.47	21.22	23.11	3.76	3.11	3.49	3.13914	8.84592e-57	1.36137e-54	up	K19307 25S rRNA (uracil2634-N3)-methyltransferase [EC:2.1.1.313] | (RefSeq) hypothetical protein (A)	uncharacterized protein LOC110091972 isoform X1 [Dendrobium catenatum]	RecName: Full=Heavy metal-associated isoprenylated plant protein 41 {ECO:0000303|PubMed:21072340, ECO:0000303|PubMed:23368984}; Short=AtHIP41 {ECO:0000303|PubMed:21072340, ECO:0000303|PubMed:23368984}; Flags: Precursor;	SubName: Full=Uncharacterized protein {ECO:0000313|EMBL:PKU75861.1};	--	GO:0005737,cytoplasm; GO:0046872,metal ion binding; GO:0004826,phenylalanine-tRNA ligase activity; GO:0006432,phenylalanyl-tRNA aminoacylation	--
Cluster-30752.6254	7.26	11.71	15.24	140.16	107.55	111.16	-2.94521	1.03917e-56	1.594e-54	down	K02695 photosystem I subunit VI | (RefSeq) photosystem I reaction center subunit VI, chloroplastic-like (A)	photosystem I reaction center subunit VI, chloroplastic-like [Dendrobium catenatum]	RecName: Full=Photosystem I reaction center subunit VI, chloroplastic; Short=PSI-H; AltName: Full=Light-harvesting complex I 11 kDa protein; Flags: Precursor;	SubName: Full=Photosystem I reaction center subunit VI, chloroplastic {ECO:0000313|EMBL:PKU71229.1};	--	GO:0009535,chloroplast thylakoid membrane; GO:0016021,integral component of membrane; GO:0009538,photosystem I reaction center; GO:0015979,photosynthesis	Photosystem I reaction centre subunit VI
Cluster-30752.41956	7.98	8.31	11.51	1.75	1.89	1.9	2.75473	1.26832e-56	1.93911e-54	up	K08332 vacuolar protein 8 | (RefSeq) U-box domain-containing protein 4-like (A)	U-box domain-containing protein 4-like [Dendrobium catenatum]	RecName: Full=U-box domain-containing protein 4; EC=2.3.2.27; AltName: Full=Plant U-box protein 4; AltName: Full=RING-type E3 ubiquitin transferase PUB4 {ECO:0000305};	SubName: Full=U-box domain-containing protein 4 {ECO:0000313|EMBL:PKU87731.1};	FOG: Armadillo/beta-catenin-like repeats	GO:0005634,nucleus; GO:0004842,ubiquitin-protein transferase activity	Armadillo/beta-catenin-like repeat
Cluster-30752.5171	13.5	12.66	16.74	4.47	4.05	3.53	2.26698	6.16386e-56	9.39304e-54	up	K10664 E3 ubiquitin-protein ligase ATL6/9/15/31/42/55 [EC:2.3.2.27] | (RefSeq) putative RING-H2 finger protein ATL12 isoform X1 (A)	putative RING-H2 finger protein ATL12 isoform X1 [Dendrobium catenatum]	RecName: Full=Putative RING-H2 finger protein ATL12; EC=2.3.2.27 {ECO:0000305}; AltName: Full=RING-type E3 ubiquitin transferase ATL12 {ECO:0000305}; Flags: Precursor;	SubName: Full=RING-H2 finger protein ATL12 {ECO:0000313|EMBL:PKU70373.1};	FOG: Predicted E3 ubiquitin ligase	GO:0016021,integral component of membrane; GO:0046872,metal ion binding; GO:0061630,ubiquitin protein ligase activity; GO:0043161,proteasome-mediated ubiquitin-dependent protein catabolic process	Ring finger domain
Cluster-30752.69897	12.13	13.09	18.06	3.53	4.23	4.04	2.29386	6.44092e-56	9.78327e-54	up	K09458 3-oxoacyl-[acyl-carrier-protein] synthase II [EC:2.3.1.179] | (RefSeq) 3-oxoacyl-[acyl-carrier-protein] synthase II, chloroplastic (A)	3-oxoacyl-[acyl-carrier-protein]	RecName: Full=3-oxoacyl-[acyl-carrier-protein] synthase II, chloroplastic; EC=2.3.1.41; AltName: Full=Beta-ketoacyl-acyl-carrier-protein synthase II; Short=AtKAS2; Short=Beta-ketoacyl-ACP synthetase 2; AltName: Full=Protein FATTY ACID BIOSYNTHESIS 1; Flags: Precursor;	SubName: Full=3-oxoacyl-[acyl-carrier-protein] synthase II, chloroplastic {ECO:0000313|EMBL:PKU67402.1};	3-oxoacyl-(acyl-carrier-protein) synthase (I and II)	GO:0009507,chloroplast; GO:0009570,chloroplast stroma; GO:0009536,plastid; GO:0004315,3-oxoacyl-[acyl-carrier-protein] synthase activity; GO:0009631,cold acclimation; GO:0009793,embryo development ending in seed dormancy; GO:0006633,fatty acid biosynthetic process; GO:0006636,unsaturated fatty acid biosynthetic process	Beta-ketoacyl synthase, N-terminal domain
Cluster-30752.67962	10.61	10.85	12.81	4.76	4.13	4.45	1.79788	8.14371e-56	1.23295e-53	up	--	uncharacterized protein LOC110104397 [Dendrobium catenatum]	--	SubName: Full=Uncharacterized protein {ECO:0000313|EMBL:PKU86762.1};	--	--	--
Cluster-30752.18525	42.94	43.73	64.28	7.51	7.28	11.49	2.97404	8.27001e-56	1.24802e-53	up	--	hypothetical protein MA16_Dca004127 [Dendrobium catenatum]	--	SubName: Full=Uncharacterized protein {ECO:0000313|EMBL:PKU82110.1};	U4/U6-associated splicing factor PRP4	--	--
Cluster-30752.59493	10.61	10.27	13.43	47.63	41.04	43.02	-1.50029	1.67527e-55	2.51999e-53	down	K11276 nucleophosmin 1 | (RefSeq) histone deacetylase HDT2-like (A)	histone deacetylase HDT1-like isoform X1 [Dendrobium catenatum]	RecName: Full=Histone deacetylase HDT3; AltName: Full=Histone deacetylase 2c; Short=HD2c; AltName: Full=Zm-HD2c;	SubName: Full=Histone deacetylase HDT1 {ECO:0000313|EMBL:PKA56936.1};	--	GO:0005730,nucleolus; GO:0016787,hydrolase activity; GO:0046872,metal ion binding; GO:0003676,nucleic acid binding; GO:0016569,covalent chromatin modification; GO:0006355,regulation of transcription, DNA-templated; GO:0006351,transcription, DNA-templated	Nop14-like family
Cluster-30752.76282	58.07	64.85	82.65	42.89	39.18	39.4	1.19325	1.78212e-55	2.67209e-53	up	K12355 coniferyl-aldehyde dehydrogenase [EC:1.2.1.68] | (RefSeq) aldehyde dehydrogenase family 2 member C4-like (A)	aldehyde dehydrogenase family 2 member C4-like [Dendrobium catenatum]	RecName: Full=Aldehyde dehydrogenase family 2 member C4; EC=1.2.1.3; AltName: Full=ALDH1a; AltName: Full=Protein REDUCED EPIDERMAL FLUORESCENCE 1;	SubName: Full=Aldehyde dehydrogenase family 2 member C4 {ECO:0000313|EMBL:PKU64301.1};	Aldehyde dehydrogenase	GO:0005829,cytosol; GO:0004029,aldehyde dehydrogenase (NAD) activity; GO:0050269,coniferyl-aldehyde dehydrogenase activity; GO:0009699,phenylpropanoid biosynthetic process	Aldehyde dehydrogenase family
Cluster-30752.77294	32.98	35.62	47.93	6.23	5.44	5.81	3.20622	2.30871e-55	3.45056e-53	up	K21383 anthocyanidin 3-O-glucoside 6''-O-acyltransferase [EC:2.3.1.215] | (RefSeq) anthocyanidin 3-O-glucoside 6''-O-acyltransferase-like (A)	Malonyl-coenzyme A:anthocyanin 3-O-glucoside-6''-O-malonyltransferase [Dendrobium catenatum]	RecName: Full=Malonyl-coenzyme A:anthocyanin 3-O-glucoside-6''-O-malonyltransferase {ECO:0000303|PubMed:12481098}; Short=Dv3MaT {ECO:0000303|PubMed:12481098}; Short=Malonyl CoA:anthocyanin 3-O-glucoside-6''-O-malonyltransferase {ECO:0000312|EMBL:AAO12206.1}; EC=2.3.1.171;	SubName: Full=Malonyl-coenzyme A:anthocyanin 3-O-glucoside-6''-O-malonyltransferase {ECO:0000313|EMBL:PKU86452.1};	--	GO:0033809,anthocyanin 6''-O-malonyltransferase activity; GO:0102588,cyanidin 3-O-glucoside 6''-O-malonyltransferase activity; GO:0009698,phenylpropanoid metabolic process	Transferase family
Cluster-30752.57026	0.54	1.02	1.62	35.29	27.83	25.13	-4.39073	3.05005e-55	4.54399e-53	down	K13680 beta-mannan synthase [EC:2.4.1.32] | (RefSeq) probable mannan synthase 11 (A)	cellulose synthase-like A8 [Dendrobium catenatum]	RecName: Full=Probable mannan synthase 11; EC=2.4.1.-; AltName: Full=Cellulose synthase-like protein A11; AltName: Full=OsCslA11;	SubName: Full=Cellulose synthase-like A8 {ECO:0000313|EMBL:AKF34890.1}; EC=2.4.1.32 {ECO:0000313|EMBL:AKF34890.1};	--	GO:0000139,Golgi membrane; GO:0016021,integral component of membrane; GO:0016757,transferase activity, transferring glycosyl groups; GO:0071555,cell wall organization	Glycosyltransferase like family 2
Cluster-30752.49859	101.07	92.52	179.44	25.09	18.36	21.35	2.99107	3.41773e-55	5.07554e-53	up	--	ACT domain-containing protein ACR11 [Dendrobium catenatum]	--	SubName: Full=Uncharacterized protein {ECO:0000313|EMBL:PKU74933.1};	--	--	--
Cluster-30752.53743	223.58	276.98	404.83	96.9	47.63	88.47	2.48774	3.77851e-55	5.59352e-53	up	K22418 11beta/17beta-hydroxysteroid dehydrogenase [EC:1.1.1.146 1.1.1.-] | (RefSeq) 11-beta-hydroxysteroid dehydrogenase 1B-like (A)	11-beta-hydroxysteroid dehydrogenase 1B-like [Dendrobium catenatum]	RecName: Full=11-beta-hydroxysteroid dehydrogenase 1B; EC=1.1.1.146; AltName: Full=17-beta-hydroxysteroid dehydrogenase 1B; EC=1.1.1.-; AltName: Full=Hydroxysteroid dehydrogenase 1; Short=AtHSD1;	SubName: Full=11-beta-hydroxysteroid dehydrogenase-like 4B {ECO:0000313|EMBL:PKU68617.1};	Predicted dehydrogenase	GO:0016021,integral component of membrane; GO:0005811,lipid droplet; GO:0070524,11-beta-hydroxysteroid dehydrogenase (NADP+) activity; GO:0006694,steroid biosynthetic process	short chain dehydrogenase
Cluster-30752.52541	14.89	15.62	21.22	5.25	4.54	3.56	2.38078	4.56222e-55	6.73231e-53	up	--	uncharacterized protein LOC110115297 isoform X2 [Dendrobium catenatum]	--	SubName: Full=Uncharacterized protein {ECO:0000313|EMBL:PKU83805.1};	--	--	--
Cluster-30752.48861	41.82	46.69	51.18	8.23	7.61	4.73	3.2003	1.06195e-54	1.56214e-52	up	K15718 linoleate 9S-lipoxygenase [EC:1.13.11.58] | (RefSeq) probable linoleate 9S-lipoxygenase 5 isoform X1 (A)	probable linoleate 9S-lipoxygenase 5 isoform X1 [Dendrobium catenatum]	RecName: Full=Probable linoleate 9S-lipoxygenase 5; EC=1.13.11.58; AltName: Full=Leaf lipoxygenase;	RecName: Full=Lipoxygenase {ECO:0000256|RuleBase:RU003975}; EC=1.13.11.- {ECO:0000256|RuleBase:RU003975};	--	GO:0005737,cytoplasm; GO:0046872,metal ion binding; GO:0016702,oxidoreductase activity, acting on single donors with incorporation of molecular oxygen, incorporation of two atoms of oxygen; GO:0031408,oxylipin biosynthetic process	Lipoxygenase
Cluster-30752.79955	95.48	105.52	145.08	27.77	26.01	18.42	2.68328	3.79325e-54	5.56236e-52	up	--	uncharacterized protein LOC110112096 [Dendrobium catenatum]	--	SubName: Full=Uncharacterized protein {ECO:0000313|EMBL:PKU65591.1};	--	--	Stress up-regulated Nod 19
Cluster-30752.40157	47.37	50.49	66.16	22.9	18.14	16.29	1.94874	3.98546e-54	5.8259e-52	up	K07198 5'-AMP-activated protein kinase, catalytic alpha subunit [EC:2.7.11.11] | (RefSeq) CBL-interacting protein kinase 19 (A)	CBL-interacting protein kinase 19-like [Dendrobium catenatum]	RecName: Full=CBL-interacting serine/threonine-protein kinase 12; EC=2.7.11.1; AltName: Full=SNF1-related kinase 3.9; AltName: Full=SOS2-like protein kinase PKS8;	SubName: Full=CBL-interacting serine/threonine-protein kinase 12 {ECO:0000313|EMBL:PKU82449.1};	Serine/threonine protein kinase	GO:0005622,intracellular; GO:0005524,ATP binding; GO:0004674,protein serine/threonine kinase activity; GO:0035556,intracellular signal transduction; GO:0018105,peptidyl-serine phosphorylation; GO:0018107,peptidyl-threonine phosphorylation	Protein kinase domain
Cluster-30752.76143	16.24	14.22	22.16	1.15	0.96	1.91	4.15777	5.30915e-54	7.7366e-52	up	--	--	--	--	--	--	--
Cluster-30752.90879	29.99	27.53	41.65	4.32	6.21	4.69	3.12122	6.44798e-54	9.36685e-52	up	K13459 disease resistance protein RPS2 | (RefSeq) disease resistance protein RPS2 (A)	probable WRKY transcription factor 70 [Dendrobium catenatum]	RecName: Full=Probable WRKY transcription factor 70; AltName: Full=WRKY DNA-binding protein 70;	SubName: Full=Putative WRKY transcription factor 70 {ECO:0000313|EMBL:PKU78080.1};	--	GO:0005634,nucleus; GO:0003700,DNA-binding transcription factor activity; GO:0043565,sequence-specific DNA binding; GO:0042742,defense response to bacterium; GO:0050832,defense response to fungus; GO:0009864,induced systemic resistance, jasmonic acid mediated signaling pathway; GO:1900056,negative regulation of leaf senescence; GO:0045892,negative regulation of transcription, DNA-templated; GO:00…	WRKY DNA -binding domain
Cluster-30752.49970	46.03	49.33	46.31	11.8	11.99	9.52	2.53694	7.76012e-54	1.1238e-51	up	K01051 pectinesterase [EC:3.1.1.11] | (RefSeq) pectinesterase/pectinesterase inhibitor PPE8B-like (A)	pectinesterase/pectinesterase inhibitor PPE8B-like [Dendrobium catenatum]	RecName: Full=Pectinesterase/pectinesterase inhibitor PPE8B; Includes: RecName: Full=Pectinesterase inhibitor PPE8B; AltName: Full=Pectin methylesterase inhibitor PPE8B; Includes: RecName: Full=Pectinesterase PPE8B; Short=PE PPE8B; EC=3.1.1.11; AltName: Full=Pectin methylesterase PPE8B; Flags: Precursor;	SubName: Full=Pectinesterase/pectinesterase inhibitor PPE8B {ECO:0000313|EMBL:PKU73834.1};	--	GO:0005618,cell wall; GO:0005576,extracellular region; GO:0045330,aspartyl esterase activity; GO:0004857,enzyme inhibitor activity; GO:0030599,pectinesterase activity; GO:0042545,cell wall modification; GO:0050829,defense response to Gram-negative bacterium; GO:0045490,pectin catabolic process	Pectinesterase
Cluster-30752.74125	10.1	10.08	15.36	0.64	0.81	1.09	4.2386	8.7959e-54	1.26985e-51	up	K00469 inositol oxygenase [EC:1.13.99.1] | (RefSeq) probable inositol oxygenase (A)	probable inositol oxygenase [Dendrobium catenatum]	RecName: Full=Probable inositol oxygenase; EC=1.13.99.1; AltName: Full=Myo-inositol oxygenase; Short=MI oxygenase;	SubName: Full=probable inositol oxygenase {ECO:0000313|RefSeq:XP_008798609.1};	Aldehyde reductase	GO:0005737,cytoplasm; GO:0050113,inositol oxygenase activity; GO:0005506,iron ion binding; GO:0019310,inositol catabolic process; GO:0019853,L-ascorbic acid biosynthetic process	Myo-inositol oxygenase
Cluster-30752.62007	2.07	3.49	4.03	46.43	46.9	35	-3.32553	1.11463e-53	1.60421e-51	down	K01897 long-chain acyl-CoA synthetase [EC:6.2.1.3] | (RefSeq) long chain acyl-CoA synthetase 1-like (A)	long chain acyl-CoA synthetase 1-like [Phalaenopsis equestris]	RecName: Full=Long chain acyl-CoA synthetase 1; EC=6.2.1.3; AltName: Full=Protein ECERIFERUM 8;	SubName: Full=Long chain acyl-CoA synthetase 1 {ECO:0000313|EMBL:PKA54687.1}; EC=6.2.1.3 {ECO:0000313|EMBL:PKA54687.1};	Long-chain acyl-CoA synthetases (AMP-forming)	GO:0005783,endoplasmic reticulum; GO:0005524,ATP binding; GO:0102391,decanoate-CoA ligase activity; GO:0004467,long-chain fatty acid-CoA ligase activity; GO:0031957,very long-chain fatty acid-CoA ligase activity; GO:0010143,cutin biosynthetic process; GO:0006631,fatty acid metabolic process; GO:0010025,wax biosynthetic process	AMP-binding enzyme
Cluster-30752.44710	47.55	52.65	74.93	25.94	19.18	22.89	1.81505	1.14404e-53	1.64146e-51	up	--	uncharacterized protein At4g22758-like [Dendrobium catenatum]	RecName: Full=Uncharacterized protein At4g22758;	SubName: Full=Uncharacterized protein {ECO:0000313|EMBL:PKU75323.1};	FOG: PPR repeat	--	--
Cluster-30752.15114	34.06	33.74	45.98	6.21	4.14	5.19	3.36054	1.45881e-53	2.08668e-51	up	K23480 zinc finger protein 362/384 | (RefSeq) zinc finger protein ZAT5 (A)	Zinc finger protein ZAT12 [Dendrobium catenatum]	RecName: Full=Zinc finger protein ZAT12; AltName: Full=Protein RESPONSIVE TO HIGH LIGHT 41;	SubName: Full=Zinc finger protein ZAT12 {ECO:0000313|EMBL:PKU84440.1};	FOG: Zn-finger	GO:0005634,nucleus; GO:0003700,DNA-binding transcription factor activity; GO:0046872,metal ion binding; GO:0043565,sequence-specific DNA binding; GO:0009631,cold acclimation; GO:0042538,hyperosmotic salinity response; GO:0009643,photosynthetic acclimation; GO:0010200,response to chitin; GO:0009409,response to cold; GO:0009408,response to heat; GO:0009416,response to light stimulus; GO:0006979,res…	C2H2-type zinc finger
Cluster-30752.44126	64.26	72.52	82.83	11.41	7.68	15.4	3.14346	2.59541e-53	3.70112e-51	up	--	universal stress protein PHOS34-like isoform X1 [Dendrobium catenatum]	RecName: Full=Universal stress protein A-like protein;	SubName: Full=Universal stress protein A-like protein {ECO:0000313|EMBL:PKA48945.1};	--	GO:0005886,plasma membrane; GO:0016208,AMP binding; GO:0006950,response to stress	Universal stress protein family
Cluster-30752.43594	138.43	146.64	145.78	21.39	20.57	13.09	3.42768	3.54679e-53	5.04238e-51	up	K14486 auxin response factor | (RefSeq) auxin response factor 7-like (A)	auxin response factor 19-like isoform X3 [Dendrobium catenatum]	RecName: Full=Auxin response factor 19; AltName: Full=OsARF7a;	SubName: Full=Auxin response factor 5 {ECO:0000313|EMBL:PKU63934.1};	--	GO:0005634,nucleus; GO:0003677,DNA binding; GO:0009734,auxin-activated signaling pathway; GO:0006355,regulation of transcription, DNA-templated; GO:0006351,transcription, DNA-templated	Auxin response factor
Cluster-30752.77504	273.59	340.52	441.07	156.44	129.75	161.95	1.6716	5.46864e-53	7.75101e-51	up	K01369 legumain [EC:3.4.22.34] | (RefSeq) vacuolar-processing enzyme-like (A)	vacuolar-processing enzyme-like [Dendrobium catenatum]	RecName: Full=Vacuolar-processing enzyme; Short=VPE; EC=3.4.22.-; Flags: Precursor;	SubName: Full=Vacuolar-processing enzyme {ECO:0000313|EMBL:PKU82544.1};	Asparaginyl peptidases	GO:0008234,cysteine-type peptidase activity	--
Cluster-30752.75914	415.01	447	556.07	227.76	189.63	175.11	1.70274	6.92995e-53	9.79244e-51	up	K01191 alpha-mannosidase [EC:3.2.1.24] | (RefSeq) alpha-mannosidase-like (A)	non-specific lipid transfer protein GPI-anchored 2-like [Dendrobium catenatum]	RecName: Full=Non-specific lipid transfer protein GPI-anchored 2; Short=AtLTPG-2; Short=Protein LTP-GPI-ANCHORED 2; AltName: Full=Xylogen-like protein 5; Short=AtXYP5; Flags: Precursor;	SubName: Full=Xylogen-like protein 11 {ECO:0000313|EMBL:PKU64063.1};	--	GO:0031225,anchored component of membrane; GO:0046658,anchored component of plasma membrane; GO:0005886,plasma membrane; GO:0008289,lipid binding; GO:0042335,cuticle development; GO:0006869,lipid transport	Probable lipid transfer
Cluster-30752.82705	15.11	19.08	28.52	1.55	1.52	1.49	4.21685	7.224e-53	1.01771e-50	up	K23480 zinc finger protein 362/384 | (RefSeq) zinc finger protein ZAT5 (A)	zinc finger protein ZAT11-like [Dendrobium catenatum]	RecName: Full=Zinc finger protein ZAT11;	SubName: Full=Zinc finger protein ZAT11 {ECO:0000313|EMBL:PKU87035.1};	FOG: Zn-finger	GO:0005634,nucleus; GO:0003700,DNA-binding transcription factor activity; GO:0046872,metal ion binding; GO:0003676,nucleic acid binding; GO:0071289,cellular response to nickel ion; GO:2000280,regulation of root development; GO:0006355,regulation of transcription, DNA-templated; GO:0010200,response to chitin; GO:0006351,transcription, DNA-templated	C2H2-type zinc finger
Cluster-30752.96245	6.2	6.59	7.7	1.82	1.25	1.38	2.63838	9.70007e-53	1.36242e-50	up	K01859 chalcone isomerase [EC:5.5.1.6] | (RefSeq) vacuolar-sorting receptor 1-like (A)	vacuolar-sorting receptor 6-like [Dendrobium catenatum]	RecName: Full=Vacuolar-sorting receptor 6; Short=AtVSR6; AltName: Full=BP80-like protein d; Short=AtBP80d; AltName: Full=Epidermal growth factor receptor-like protein 6; Short=AtELP6; Flags: Precursor;	SubName: Full=Vacuolar-sorting receptor 6 {ECO:0000313|EMBL:PKU79879.1};	--	GO:0030665,clathrin-coated vesicle membrane; GO:0000139,Golgi membrane; GO:0016021,integral component of membrane; GO:0031902,late endosome membrane; GO:0005509,calcium ion binding; GO:0015031,protein transport	PA domain
Cluster-30752.6499	4.17	4.41	7.22	41.13	34.79	37.62	-2.41563	1.22308e-52	1.71272e-50	down	K02701 photosystem I subunit PsaN | (RefSeq) photosystem I reaction center subunit N, chloroplastic (A)	photosystem I reaction center subunit N, chloroplastic [Phalaenopsis equestris]	RecName: Full=Photosystem I reaction center subunit N, chloroplastic; Short=PSI-N; Flags: Precursor;	SubName: Full=Photosystem I reaction center subunit N, chloroplastic {ECO:0000313|EMBL:PKU66683.1};	--	GO:0009535,chloroplast thylakoid membrane; GO:0009522,photosystem I; GO:0019904,protein domain specific binding; GO:0015979,photosynthesis	Photosystem I reaction centre subunit N (PSAN or PSI-N)
Cluster-30752.59245	1768.45	1931.72	3151.8	533.82	405.55	630.52	2.57122	1.35639e-52	1.89371e-50	up	--	uncharacterized protein LOC110104233 [Dendrobium catenatum]	--	SubName: Full=Uncharacterized protein {ECO:0000313|EMBL:PKU84205.1};	--	--	Protein of unknown function, DUF538
Cluster-30752.65958	1.09	1.27	1.11	18.96	12.43	17.97	-3.36935	1.59236e-52	2.21651e-50	down	K01897 long-chain acyl-CoA synthetase [EC:6.2.1.3] | (RefSeq) long chain acyl-CoA synthetase 1-like (A)	long chain acyl-CoA synthetase 1-like [Dendrobium catenatum]	RecName: Full=Long chain acyl-CoA synthetase 1; EC=6.2.1.3; AltName: Full=Protein ECERIFERUM 8;	SubName: Full=Long chain acyl-CoA synthetase 1 {ECO:0000313|EMBL:PKU78780.1};	Long-chain acyl-CoA synthetases (AMP-forming)	GO:0005783,endoplasmic reticulum; GO:0005524,ATP binding; GO:0102391,decanoate-CoA ligase activity; GO:0004467,long-chain fatty acid-CoA ligase activity; GO:0031957,very long-chain fatty acid-CoA ligase activity; GO:0010143,cutin biosynthetic process; GO:0006631,fatty acid metabolic process; GO:0010025,wax biosynthetic process	AMP-binding enzyme
Cluster-30752.74581	17.99	19.9	21.46	3.71	3.21	2.03	3.16704	2.1892e-52	3.03824e-50	up	--	F-box protein At5g46170-like [Dendrobium catenatum]	RecName: Full=F-box protein At4g18380;	SubName: Full=F-box protein {ECO:0000313|EMBL:PKU64077.1};	--	GO:0009506,plasmodesma; GO:0009736,cytokinin-activated signaling pathway; GO:0009914,hormone transport	F-box-like
Cluster-30752.41314	26.56	26.62	46.93	7.02	5.35	5.42	2.9081	2.86004e-52	3.95747e-50	up	K20547 basic endochitinase B [EC:3.2.1.14] | (RefSeq) endochitinase CH25 (A)	chitinase 10-like [Dendrobium catenatum]	RecName: Full=Chitinase 10; EC=3.2.1.14; AltName: Full=Pathogenesis related (PR)-3 chitinase 10; Flags: Precursor;	SubName: Full=Chitinase 10 {ECO:0000313|EMBL:PKU80452.1};	Predicted chitinase	GO:0004568,chitinase activity; GO:0016998,cell wall macromolecule catabolic process; GO:0006032,chitin catabolic process; GO:0000272,polysaccharide catabolic process	Chitinase class I
Cluster-30752.68995	14.23	11.07	10.21	180.91	155.06	155.11	-3.29997	3.10764e-52	4.28735e-50	down	K06699 proteasome activator subunit 4 | (RefSeq) hypothetical protein (A)	BURP domain-containing protein 12-like [Dendrobium catenatum]	RecName: Full=BURP domain-containing protein 12; Short=OsBURP12; Flags: Precursor;	SubName: Full=BURP domain-containing protein 12 {ECO:0000313|EMBL:PKU84962.1};	--	--	BURP domain
Cluster-30752.12149	9.63	10.62	10.31	1.72	1.19	1.11	3.37939	3.99274e-52	5.49219e-50	up	K13508 glycerol-3-phosphate acyltransferase [EC:2.3.1.15 2.3.1.198] | (RefSeq) glycerol-3-phosphate acyltransferase 1-like (A)	glycerol-3-phosphate acyltransferase 1-like [Dendrobium catenatum]	RecName: Full=Glycerol-3-phosphate acyltransferase 1; Short=AtGPAT1; EC=2.3.1.15;	SubName: Full=Glycerol-3-phosphate acyltransferase 1 {ECO:0000313|EMBL:PKU74443.1};	--	GO:0016021,integral component of membrane; GO:0016020,membrane; GO:0005739,mitochondrion; GO:0090447,glycerol-3-phosphate 2-O-acyltransferase activity; GO:0004366,glycerol-3-phosphate O-acyltransferase activity; GO:0016791,phosphatase activity; GO:0102420,sn-1-glycerol-3-phosphate C16:0-DCA-CoA acyl transferase activity; GO:0016024,CDP-diacylglycerol biosynthetic process; GO:0010143,cutin biosynt…	haloacid dehalogenase-like hydrolase
Cluster-30752.73446	142.24	147.62	208.31	75.17	59.76	57.07	1.80389	4.35265e-52	5.96966e-50	up	K00128 aldehyde dehydrogenase (NAD+) [EC:1.2.1.3] | (RefSeq) aldehyde dehydrogenase family 3 member H1-like (A)	aldehyde dehydrogenase family 3 member H1-like [Dendrobium catenatum]	RecName: Full=Aldehyde dehydrogenase family 3 member H1; Short=AtALDH4; Short=Ath-ALDH4; EC=1.2.1.3;	SubName: Full=Aldehyde dehydrogenase family 3 member H1 {ECO:0000313|EMBL:PKU87244.1};	Aldehyde dehydrogenase	GO:0005783,endoplasmic reticulum; GO:0005794,Golgi apparatus; GO:0016020,membrane; GO:0009506,plasmodesma; GO:0009536,plastid; GO:0005773,vacuole; GO:0004028,3-chloroallyl aldehyde dehydrogenase activity; GO:0004029,aldehyde dehydrogenase (NAD) activity; GO:0004030,aldehyde dehydrogenase [NAD(P)+] activity; GO:0006081,cellular aldehyde metabolic process; GO:0009737,response to abscisic acid; GO:0…	Aldehyde dehydrogenase family
Cluster-30752.45980	8.75	9.56	10.87	3.54	3.22	3.72	1.91862	1.13115e-51	1.54682e-49	up	K00763 nicotinate phosphoribosyltransferase [EC:6.3.4.21] | (RefSeq) nicotinate phosphoribosyltransferase 2-like isoform X1 (A)	nicotinate phosphoribosyltransferase 2-like isoform X2 [Dendrobium catenatum]	RecName: Full=Nicotinate phosphoribosyltransferase 2 {ECO:0000303|PubMed:18978034}; EC=6.3.4.21 {ECO:0000305};	SubName: Full=Nicotinate phosphoribosyltransferase {ECO:0000313|EMBL:PKU84343.1};	Nicotinic acid phosphoribosyltransferase	GO:0004516,nicotinate phosphoribosyltransferase activity; GO:0004514,nicotinate-nucleotide diphosphorylase (carboxylating) activity; GO:0009435,NAD biosynthetic process; GO:0019358,nicotinate nucleotide salvage	Nicotinate phosphoribosyltransferase (NAPRTase) family
Cluster-30752.76626	13.86	15.41	17.76	5.6	4.31	3.73	2.22237	1.40274e-51	1.9126e-49	up	K00902 dolichol kinase [EC:2.7.1.108] | (RefSeq) dolichol kinase EVAN (A)	dolichol kinase EVAN [Dendrobium catenatum]	RecName: Full=Dolichol kinase EVAN {ECO:0000303|PubMed:25919390}; EC=2.7.1.108;	SubName: Full=Dolichol kinase {ECO:0000313|EMBL:PKU82479.1};	Dolichol kinase	GO:0005783,endoplasmic reticulum; GO:0030176,integral component of endoplasmic reticulum membrane; GO:0004168,dolichol kinase activity; GO:0043048,dolichyl monophosphate biosynthetic process; GO:0009555,pollen development; GO:0010483,pollen tube reception; GO:0006486,protein glycosylation	Integral membrane protein DUF92
Cluster-30752.62082	1040	1225.05	1434.34	178.88	158.4	197.15	3.38682	2.13698e-51	2.90523e-49	up	K09458 3-oxoacyl-[acyl-carrier-protein] synthase II [EC:2.3.1.179] | (RefSeq) 3-oxoacyl-[acyl-carrier-protein] synthase II, chloroplastic (A)	3-oxoacyl-[acyl-carrier-protein]	RecName: Full=3-oxoacyl-[acyl-carrier-protein] synthase II, chloroplastic; EC=2.3.1.41; AltName: Full=Beta-ketoacyl-acyl-carrier-protein synthase II; Short=AtKAS2; Short=Beta-ketoacyl-ACP synthetase 2; AltName: Full=Protein FATTY ACID BIOSYNTHESIS 1; Flags: Precursor;	SubName: Full=3-oxoacyl-[acyl-carrier-protein] synthase II, chloroplastic {ECO:0000313|EMBL:PKU67402.1};	3-oxoacyl-(acyl-carrier-protein) synthase (I and II)	GO:0009507,chloroplast; GO:0009570,chloroplast stroma; GO:0009536,plastid; GO:0004315,3-oxoacyl-[acyl-carrier-protein] synthase activity; GO:0009631,cold acclimation; GO:0009793,embryo development ending in seed dormancy; GO:0006633,fatty acid biosynthetic process; GO:0006636,unsaturated fatty acid biosynthetic process	Beta-ketoacyl synthase, C-terminal domain
Cluster-30752.81226	15.56	11.24	19.43	0.76	0.94	0.78	4.63445	2.92723e-51	3.96801e-49	up	K08472 mlo protein | (RefSeq) MLO-like protein 14 isoform X1 (A)	MLO-like protein 14 isoform X1 [Dendrobium catenatum]	RecName: Full=MLO-like protein 14; Short=AtMlo14;	SubName: Full=MLO-like protein 11 {ECO:0000313|EMBL:PKU64199.1};	--	GO:0016021,integral component of membrane; GO:0005886,plasma membrane; GO:0005516,calmodulin binding; GO:0006952,defense response; GO:0009607,response to biotic stimulus	Mlo family
Cluster-30752.34074	8.86	6.94	12.16	71.57	58.4	57.91	-2.3203	3.31336e-51	4.47842e-49	down	K01637 isocitrate lyase [EC:4.1.3.1] | (RefSeq) isocitrate lyase-like (A)	uncharacterized protein LOC110093550 [Dendrobium catenatum]	RecName: Full=Carboxyvinyl-carboxyphosphonate phosphorylmutase, chloroplastic; EC=2.7.8.23; AltName: Full=Carboxyphosphonoenolpyruvate phosphonomutase; Short=CPEP phosphonomutase; Flags: Precursor;	SubName: Full=Carboxyvinyl-carboxyphosphonate phosphorylmutase, chloroplastic {ECO:0000313|EMBL:PKA59304.1}; EC=4.1.3.1 {ECO:0000313|EMBL:PKA59304.1};	Isocitrate lyase	GO:0009507,chloroplast; GO:0009570,chloroplast stroma; GO:0008807,carboxyvinyl-carboxyphosphonate phosphorylmutase activity; GO:0008152,metabolic process	Phosphoenolpyruvate phosphomutase
Cluster-30752.47086	34.5	35.74	49.61	23.43	19.76	20.3	1.34582	3.77473e-51	5.08727e-49	up	--	F-box protein At2g32560-like isoform X1 [Dendrobium catenatum]	RecName: Full=F-box protein At2g32560;	SubName: Full=F-box protein {ECO:0000313|EMBL:PKU86723.1};	--	--	F-box domain
Cluster-30752.87119	13.27	13.89	17.46	2.79	2.46	3.86	2.74516	5.17763e-51	6.95787e-49	up	K00521 ferric-chelate reductase [EC:1.16.1.7] | (RefSeq) ferric reduction oxidase 7, chloroplastic-like (A)	NAC domain-containing protein 68-like [Dendrobium catenatum]	RecName: Full=NAC domain-containing protein 67 {ECO:0000303|PubMed:15029955}; Short=ONAC067 {ECO:0000303|PubMed:15029955}; AltName: Full=OsNAC3 {ECO:0000303|PubMed:10660065};	SubName: Full=NAC domain-containing protein 68 {ECO:0000313|EMBL:PKU76087.1};	--	GO:0005634,nucleus; GO:0003677,DNA binding; GO:0006355,regulation of transcription, DNA-templated; GO:0006351,transcription, DNA-templated	No apical meristem (NAM) protein
Cluster-30752.44445	8.29	9.35	11.68	5.12	4.2	4.8	1.4834	6.69163e-51	8.9666e-49	up	K00521 ferric-chelate reductase [EC:1.16.1.7] | (RefSeq) ferric reduction oxidase 7, chloroplastic-like (A)	NAC domain-containing protein 74-like [Dendrobium catenatum]	RecName: Full=NAC domain-containing protein 74 {ECO:0000303|PubMed:15029955}; Short=ONAC074 {ECO:0000303|PubMed:15029955}; AltName: Full=OsNAC8 {ECO:0000303|PubMed:10660065};	SubName: Full=NAC domain-containing protein 74 {ECO:0000313|EMBL:PKU68094.1};	--	GO:0005634,nucleus; GO:0003677,DNA binding; GO:0006355,regulation of transcription, DNA-templated; GO:0006351,transcription, DNA-templated	No apical meristem (NAM) protein
Cluster-30752.47197	11.79	11.62	16.26	5.36	5.69	5.06	1.72083	6.72243e-51	8.98205e-49	up	K22991 WD repeat-containing protein 45 | (RefSeq) autophagy-related protein 18d-like (A)	autophagy-related protein 18f [Dendrobium catenatum]	RecName: Full=Autophagy-related protein 18f; Short=AtATG18f;	SubName: Full=Autophagy-related protein 18f {ECO:0000313|EMBL:PKU69615.1};	WD40 repeat protein	GO:0005737,cytoplasm; GO:0034045,phagophore assembly site membrane; GO:0005774,vacuolar membrane; GO:0006914,autophagy; GO:0015031,protein transport; GO:0042594,response to starvation; GO:0016192,vesicle-mediated transport	Breast carcinoma amplified sequence 3
Cluster-30752.85118	8.01	9.09	9.73	42.27	40.87	37.28	-1.72572	9.90788e-51	1.32004e-48	down	K05658 ATP-binding cassette, subfamily B (MDR/TAP), member 1 [EC:3.6.3.44] | (RefSeq) ABC transporter B family member 19 (A)	ABC transporter B family member 19 [Dendrobium catenatum]	RecName: Full=ABC transporter B family member 19; Short=ABC transporter ABCB.19; Short=AtABCB19; AltName: Full=Multidrug resistance protein 11; AltName: Full=P-glycoprotein 19;	SubName: Full=ABC transporter B family member 19 {ECO:0000313|EMBL:PKU70482.1};	Multidrug/pheromone exporter, ABC superfamily	GO:0016021,integral component of membrane; GO:0005886,plasma membrane; GO:0005524,ATP binding; GO:0042626,ATPase activity, coupled to transmembrane movement of substances; GO:0010329,auxin efflux transmembrane transporter activity; GO:0010541,acropetal auxin transport; GO:0043481,anthocyanin accumulation in tissues in response to UV light; GO:0009926,auxin polar transport; GO:0060918,auxin transp…	ABC transporter transmembrane region
Cluster-30752.25543	15.27	16.28	22.52	8.99	7.6	8.33	1.54468	1.43033e-50	1.90022e-48	up	K09490 heat shock 70kDa protein 5 | (RefSeq) luminal-binding protein 4-like (A)	luminal-binding protein 4-like [Dendrobium catenatum]	RecName: Full=Luminal-binding protein 5; Short=BiP 5; AltName: Full=78 kDa glucose-regulated protein homolog 5; Short=GRP-78-5; Flags: Precursor;	SubName: Full=Luminal-binding protein 4 {ECO:0000313|EMBL:PKU85759.1};	Molecular chaperones GRP78/BiP/KAR2, HSP70 superfamily	GO:0005788,endoplasmic reticulum lumen; GO:0005524,ATP binding	Hsp70 protein
Cluster-30752.73818	131.14	130.41	172.86	33.5	31.26	21.04	2.77098	1.95971e-50	2.59612e-48	up	K08678 UDP-glucuronate decarboxylase [EC:4.1.1.35] | (RefSeq) UDP-glucuronic acid decarboxylase 2 (A)	UDP-glucuronic acid decarboxylase 2 [Dendrobium catenatum]	RecName: Full=UDP-glucuronic acid decarboxylase 2; EC=4.1.1.35; AltName: Full=UDP-XYL synthase 2; AltName: Full=UDP-glucuronate decarboxylase 2; Short=UGD; Short=UXS-2; AltName: Full=dTDP-glucose 4-6-dehydratase homolog D18;	SubName: Full=UDP-glucuronic acid decarboxylase 2 {ECO:0000313|EMBL:PKU74100.1};	dTDP-glucose 4-6-dehydratase/UDP-glucuronic acid decarboxylase	GO:0005768,endosome; GO:0005794,Golgi apparatus; GO:0032580,Golgi cisterna membrane; GO:0000139,Golgi membrane; GO:0016021,integral component of membrane; GO:0016020,membrane; GO:0005886,plasma membrane; GO:0005802,trans-Golgi network; GO:0008460,dTDP-glucose 4,6-dehydratase activity; GO:0070403,NAD+ binding; GO:0048040,UDP-glucuronate decarboxylase activity; GO:0042732,D-xylose metabolic process…	GDP-mannose 4,6 dehydratase
Cluster-30752.28878	32.24	34.91	45.82	19.78	15.93	16.76	1.54795	2.54495e-50	3.36185e-48	up	K16465 centrin-1 | (RefSeq) calcium-binding protein KIC-like isoform X1 (A)	calcium-binding protein KIC-like isoform X1 [Dendrobium catenatum]	RecName: Full=Calcium-binding protein PBP1; AltName: Full=KIC-related protein 2; AltName: Full=PINOID-binding protein 1;	SubName: Full=Calcium-binding protein KIC {ECO:0000313|EMBL:PKU59788.1};	Ca2+-binding protein (centrin/caltractin), EF-Hand superfamily protein	GO:0005509,calcium ion binding; GO:0009733,response to auxin	EF-hand domain pair
Cluster-30752.81065	14.62	14.87	14.63	2.88	2.43	2.63	2.93472	4.05673e-50	5.34377e-48	up	K19041 E3 ubiquitin-protein ligase RNF38/44 [EC:2.3.2.27] | (RefSeq) RING-H2 finger protein ATL16-like (A)	RING-H2 finger protein ATL16-like [Dendrobium catenatum]	RecName: Full=RING-H2 finger protein ATL16; EC=2.3.2.27 {ECO:0000305}; AltName: Full=RING-type E3 ubiquitin transferase ATL16 {ECO:0000305};	SubName: Full=RING-H2 finger protein ATL16 {ECO:0000313|EMBL:PKU67342.1};	FOG: Predicted E3 ubiquitin ligase	GO:0016021,integral component of membrane; GO:0046872,metal ion binding; GO:0061630,ubiquitin protein ligase activity; GO:0043161,proteasome-mediated ubiquitin-dependent protein catabolic process	Ring finger domain
Cluster-30752.65634	1.86	1.52	2.39	24.06	17.97	29.68	-3.20271	4.26448e-50	5.60161e-48	down	K01897 long-chain acyl-CoA synthetase [EC:6.2.1.3] | (RefSeq) long chain acyl-CoA synthetase 1-like (A)	long chain acyl-CoA synthetase 1-like [Dendrobium catenatum]	RecName: Full=Long chain acyl-CoA synthetase 3; EC=6.2.1.3;	SubName: Full=Long chain acyl-CoA synthetase 1 {ECO:0000313|EMBL:PKU78780.1};	Long-chain acyl-CoA synthetases (AMP-forming)	GO:0005783,endoplasmic reticulum; GO:0005524,ATP binding; GO:0102391,decanoate-CoA ligase activity; GO:0004467,long-chain fatty acid-CoA ligase activity; GO:0006631,fatty acid metabolic process	AMP-binding enzyme
Cluster-30752.91422	42.24	39.37	76.26	7.52	6.04	8.84	3.25352	7.10078e-50	9.30103e-48	up	K13459 disease resistance protein RPS2 | (RefSeq) disease resistance protein RPS2 (A)	probable WRKY transcription factor 70 isoform X2 [Dendrobium catenatum]	RecName: Full=Probable WRKY transcription factor 70; AltName: Full=WRKY DNA-binding protein 70;	SubName: Full=Putative WRKY transcription factor 70 {ECO:0000313|EMBL:PKU74852.1};	--	GO:0005634,nucleus; GO:0003700,DNA-binding transcription factor activity; GO:0043565,sequence-specific DNA binding; GO:0042742,defense response to bacterium; GO:0050832,defense response to fungus; GO:0009864,induced systemic resistance, jasmonic acid mediated signaling pathway; GO:1900056,negative regulation of leaf senescence; GO:0045892,negative regulation of transcription, DNA-templated; GO:00…	WRKY DNA -binding domain
Cluster-30752.47030	281.83	307.99	363.3	103.26	97.17	75.91	2.2305	8.14102e-50	1.06337e-47	up	--	protein YLS3-like [Dendrobium catenatum]	RecName: Full=Protein YLS3; AltName: Full=Protein YELLOW-LEAF-SPECIFIC GENE 3; AltName: Full=Xylogen-like protein 9; Short=AtXYLP9; Flags: Precursor;	SubName: Full=Non-specific lipid-transfer protein-like protein {ECO:0000313|EMBL:PKU77413.1};	--	GO:0031225,anchored component of membrane; GO:0005886,plasma membrane; GO:0008289,lipid binding; GO:0006869,lipid transport	Probable lipid transfer
Cluster-30752.46130	11.59	12.48	13.51	1.89	1.5	2.01	3.26119	1.04825e-49	1.36538e-47	up	K19040 E3 ubiquitin-protein ligase ATL10/75/76/77/78 [EC:2.3.2.27] | (RefSeq) RING-H2 finger protein ATL78-like (A)	RING-H2 finger protein ATL78-like [Dendrobium catenatum]	RecName: Full=RING-H2 finger protein ATL72; EC=2.3.2.27 {ECO:0000305}; AltName: Full=RING-type E3 ubiquitin transferase ATL72 {ECO:0000305};	SubName: Full=RING-H2 finger protein ATL78 {ECO:0000313|EMBL:PKU70311.1};	FOG: Predicted E3 ubiquitin ligase	GO:0016021,integral component of membrane; GO:0046872,metal ion binding; GO:0061630,ubiquitin protein ligase activity; GO:0043161,proteasome-mediated ubiquitin-dependent protein catabolic process	Ring finger domain
Cluster-30752.73805	16.94	15.88	19.7	4.11	3.97	5.35	2.41145	1.17085e-49	1.52083e-47	up	K01652 acetolactate synthase I/II/III large subunit [EC:2.2.1.6] | (RefSeq) uncharacterized LOC101253806 (A)	C2 domain-containing protein At1g53590-like [Dendrobium catenatum]	RecName: Full=C2 domain-containing protein At1g53590; AltName: Full=N-terminal-TM-C2 domain type 6 protein 1; Short=NTMC2TYPE6.1;	SubName: Full=C2 domain-containing protein {ECO:0000313|EMBL:PKU79519.1};	Ca2+-dependent lipid-binding protein CLB1/vesicle protein vp115/Granuphilin A, contains C2 domain	GO:0005783,endoplasmic reticulum; GO:0016021,integral component of membrane; GO:0005886,plasma membrane; GO:0005773,vacuole; GO:0008289,lipid binding; GO:0006869,lipid transport	C2 domain
Cluster-30752.60857	16.33	16.81	23.3	67.28	61.51	64.85	-1.34079	2.29135e-49	2.968e-47	down	K12741 heterogeneous nuclear ribonucleoprotein A1/A3 | (RefSeq) glycine-rich RNA-binding protein 1-like (A)	glycine-rich RNA-binding protein 1-like [Dendrobium catenatum]	RecName: Full=Glycine-rich RNA-binding protein 3, mitochondrial; Short=AtGR-RBP3; AltName: Full=AtRBG3; AltName: Full=Mitochondrial RNA-binding protein 2a; Short=At-mRBP2a; AltName: Full=Organelle RRM domain-containing protein 3 {ECO:0000303|PubMed:25800738}; Flags: Precursor;	SubName: Full=Glycine-rich RNA-binding protein 3, mitochondrial {ECO:0000313|EMBL:PKU65078.1};	FOG: RRM domain	GO:0005739,mitochondrion; GO:0005524,ATP binding; GO:0005507,copper ion binding; GO:0003723,RNA binding; GO:0003697,single-stranded DNA binding; GO:0016554,cytidine to uridine editing; GO:0080156,mitochondrial mRNA modification; GO:0006397,mRNA processing; GO:0009409,response to cold	RNA recognition motif. (a.k.a. RRM, RBD, or RNP domain)
Cluster-30752.6678	0.22	0.19	0.31	18.15	18.06	14.96	-5.71161	2.33548e-49	3.01677e-47	down	K13065 shikimate O-hydroxycinnamoyltransferase [EC:2.3.1.133] | (RefSeq) hqt; hydroxycinnamoyl CoA quinate transferase (A)	protein ECERIFERUM 26-like [Dendrobium catenatum]	RecName: Full=Protein ECERIFERUM 26-like; Short=CER26-like; AltName: Full=CER2-like protein 2; Short=CER2-like2;	SubName: Full=Shikimate O-hydroxycinnamoyltransferase {ECO:0000313|EMBL:PKU85549.1};	--	GO:0009535,chloroplast thylakoid membrane; GO:0016747,transferase activity, transferring acyl groups other than amino-acyl groups; GO:0071555,cell wall organization; GO:0009555,pollen development; GO:0042761,very long-chain fatty acid biosynthetic process	Transferase family
Cluster-30752.74730	35.46	37.26	66.88	7.85	5.15	4.58	3.39805	3.20798e-49	4.13235e-47	up	K05277 leucoanthocyanidin dioxygenase [EC:1.14.11.19] | (RefSeq) leucoanthocyanidin dioxygenase-like (A)	leucoanthocyanidin dioxygenase-like [Dendrobium catenatum]	RecName: Full=Leucoanthocyanidin dioxygenase; Short=LDOX; Short=Leucocyanidin oxygenase; EC=1.14.11.19 {ECO:0000269|PubMed:10074715}; AltName: Full=Leucoanthocyanidin hydroxylase;	SubName: Full=Leucoanthocyanidin dioxygenase {ECO:0000313|EMBL:PKU73584.1};	Iron/ascorbate family oxidoreductases	GO:0031418,L-ascorbic acid binding; GO:0050589,leucocyanidin oxygenase activity; GO:0046872,metal ion binding; GO:0009718,anthocyanin-containing compound biosynthetic process	non-haem dioxygenase in morphine synthesis N-terminal
Cluster-30752.74671	218.21	232.99	300.54	145.06	114.05	115.19	1.443	3.90395e-49	5.01501e-47	up	K00083 cinnamyl-alcohol dehydrogenase [EC:1.1.1.195] | (RefSeq) probable mannitol dehydrogenase (A)	probable mannitol dehydrogenase [Dendrobium catenatum]	RecName: Full=Probable mannitol dehydrogenase; EC=1.1.1.255; AltName: Full=NAD-dependent mannitol dehydrogenase;	SubName: Full=Putative mannitol dehydrogenase {ECO:0000313|EMBL:PKU78008.1};	Alcohol dehydrogenase, class V	GO:0046029,mannitol dehydrogenase activity; GO:0008270,zinc ion binding	Alcohol dehydrogenase GroES-like domain
Cluster-30752.87160	91.86	98.69	124.4	71.17	60.97	62.54	1.14121	3.98789e-49	5.10878e-47	up	K01114 phospholipase C [EC:3.1.4.3] | (RefSeq) non-specific phospholipase C1 (A)	non-specific phospholipase C1 [Dendrobium catenatum]	RecName: Full=Non-specific phospholipase C1; EC=3.1.-.-; Flags: Precursor;	SubName: Full=Phospholipase C {ECO:0000313|EMBL:PKU71497.1};	--	GO:0005576,extracellular region; GO:0003993,acid phosphatase activity; GO:0009395,phospholipid catabolic process	--
Cluster-30752.91185	124.21	144.45	188.27	30.86	24.66	19.1	3.09096	4.31119e-49	5.50781e-47	up	K03844 alpha-1,2-mannosyltransferase [EC:2.4.1.131] | (RefSeq) alpha-1,2-mannosyltransferase (A)	ACT domain-containing protein ACR11 [Dendrobium catenatum]	RecName: Full=ACT domain-containing protein DS12, chloroplastic {ECO:0000305}; AltName: Full=Uncharacterized protein DS12 from 2D-PAGE of leaf; Flags: Precursor;	SubName: Full=ACT domain-containing protein DS12, chloroplastic {ECO:0000313|EMBL:OAY69697.1};	--	GO:0009507,chloroplast	--
Cluster-30752.34275	0.9	0.93	1.45	19.73	17.49	11.55	-3.47879	5.41936e-49	6.90465e-47	down	K05658 ATP-binding cassette, subfamily B (MDR/TAP), member 1 [EC:3.6.3.44] | (RefSeq) ABC transporter B family member 2-like (A)	ABC transporter B family member 2-like [Dendrobium catenatum]	RecName: Full=ABC transporter B family member 2; Short=ABC transporter ABCB.2; Short=AtABCB2; AltName: Full=Multidrug resistance protein 2; AltName: Full=P-glycoprotein 2; Flags: Precursor;	SubName: Full=ABC transporter B family member 2 {ECO:0000313|EMBL:PKU82695.1};	Multidrug/pheromone exporter, ABC superfamily	GO:0016021,integral component of membrane; GO:0016020,membrane; GO:0005524,ATP binding; GO:0042626,ATPase activity, coupled to transmembrane movement of substances	ABC transporter transmembrane region
Cluster-30752.38193	33.7	28.91	38.98	12.47	11.86	13.46	1.86861	7.79396e-49	9.903e-47	up	K23280 rhamnogalacturonan I rhamnosyltransferase [EC:2.4.1.351] | (RefSeq) uncharacterized protein At1g04910-like (A)	uncharacterized protein At1g04910 isoform X3 [Dendrobium catenatum]	RecName: Full=O-fucosyltransferase 7 {ECO:0000305}; Short=O-FucT-7 {ECO:0000305}; EC=2.4.1.- {ECO:0000305}; AltName: Full=O-fucosyltransferase family protein {ECO:0000305};	SubName: Full=Uncharacterized protein {ECO:0000313|EMBL:PKU84731.1};	--	GO:0005737,cytoplasm; GO:0016021,integral component of membrane; GO:0016757,transferase activity, transferring glycosyl groups; GO:0006004,fucose metabolic process; GO:0006486,protein glycosylation	GDP-fucose protein O-fucosyltransferase
Cluster-30752.46981	69.58	87.71	105.03	30.3	29.08	28.75	2.03168	8.44199e-49	1.06972e-46	up	K21374 7-deoxyloganetin glucosyltransferase [EC:2.4.1.324] | (RefSeq) 7-deoxyloganetin glucosyltransferase-like (A)	7-deoxyloganetin glucosyltransferase-like [Dendrobium catenatum]	RecName: Full=UDP-glycosyltransferase 85A8 {ECO:0000303|PubMed:15610349}; EC=2.4.1.- {ECO:0000305};	SubName: Full=UDP-glycosyltransferase 85A2 {ECO:0000313|EMBL:PKU70888.1};	UDP-glucuronosyl and UDP-glucosyl transferase	GO:0016758,transferase activity, transferring hexosyl groups; GO:0008152,metabolic process	UDP-glucoronosyl and UDP-glucosyl transferase
Cluster-30752.22612	43.29	49.39	59.67	19.26	12.9	13.28	2.20225	1.03919e-48	1.31324e-46	up	K16281 RING-H2 zinc finger protein RHA1 | (RefSeq) E3 ubiquitin-protein ligase RHA2B-like (A)	RING-H2 finger protein ATL73-like [Dendrobium catenatum]	RecName: Full=Probable E3 ubiquitin-protein ligase RHA1A {ECO:0000305}; EC=2.3.2.27; AltName: Full=RING-H2 finger A1a {ECO:0000303|PubMed:9781696}; AltName: Full=RING-H2 zinc finger protein RHA1a {ECO:0000305}; AltName: Full=RING-type E3 ubiquitin transferase RHA1A {ECO:0000305};	SubName: Full=RING-H2 zinc finger protein RHA1a {ECO:0000313|EMBL:PKU64686.1};	FOG: Predicted E3 ubiquitin ligase	GO:0046872,metal ion binding; GO:0061630,ubiquitin protein ligase activity; GO:0043161,proteasome-mediated ubiquitin-dependent protein catabolic process	Ring finger domain
Cluster-30752.80689	17.94	19.59	20.21	7.77	7.07	8.43	1.75636	1.43584e-48	1.80959e-46	up	--	uncharacterized protein LOC110108420 [Dendrobium catenatum]	--	SubName: Full=Uncharacterized protein {ECO:0000313|EMBL:PKU68881.1};	--	--	--
Cluster-30752.64342	24.54	23.39	27.38	11.64	10.29	9.73	1.69254	2.8574e-48	3.59146e-46	up	K00131 glyceraldehyde-3-phosphate dehydrogenase (NADP+) [EC:1.2.1.9] | (RefSeq) NADP-dependent glyceraldehyde-3-phosphate dehydrogenase (A)	NADP-dependent glyceraldehyde-3-phosphate dehydrogenase [Apostasia shenzhenica]	RecName: Full=NADP-dependent glyceraldehyde-3-phosphate dehydrogenase; EC=1.2.1.9; AltName: Full=Glyceraldehyde-3-phosphate dehydrogenase [NADP(+)]; AltName: Full=Non-phosphorylating glyceraldehyde 3-phosphate dehydrogenase; AltName: Full=Triosephosphate dehydrogenase;	SubName: Full=NADP-dependent glyceraldehyde-3-phosphate dehydrogenase {ECO:0000313|EMBL:PKA65492.1}; EC=1.2.1.9 {ECO:0000313|EMBL:PKA65492.1};	Aldehyde dehydrogenase	GO:0005737,cytoplasm; GO:0008886,glyceraldehyde-3-phosphate dehydrogenase (NADP+) (non-phosphorylating) activity	Aldehyde dehydrogenase family
Cluster-30752.75877	13.54	14.88	19.48	0.83	0.55	1.56	4.46824	3.69369e-48	4.63013e-46	up	K01188 beta-glucosidase [EC:3.2.1.21] | (RefSeq) beta-glucosidase 12-like (A)	beta-glucosidase 12-like [Dendrobium catenatum]	RecName: Full=Furostanol glycoside 26-O-beta-glucosidase {ECO:0000303|PubMed:8766714}; Short=CsF26G {ECO:0000303|PubMed:8766714}; EC=3.2.1.186 {ECO:0000269|PubMed:8549824, ECO:0000269|PubMed:8766714}; AltName: Full=Protodioscin 26-O-beta-D-glucosidase; Flags: Precursor;	SubName: Full=Beta-glucosidase 12 {ECO:0000313|EMBL:PKU65349.1};	Beta-glucosidase, lactase phlorizinhydrolase, and related proteins	GO:0009507,chloroplast; GO:0004553,hydrolase activity, hydrolyzing O-glycosyl compounds; GO:0005975,carbohydrate metabolic process	Glycosyl hydrolase family 1
Cluster-30752.81804	55.31	54.58	70.06	24.04	20.27	16.83	1.99628	3.76713e-48	4.70952e-46	up	K00020 3-hydroxyisobutyrate dehydrogenase [EC:1.1.1.31] | (RefSeq) 6-phosphogluconate dehydrogenase-like protein (A)	protein EXORDIUM-like [Dendrobium catenatum]	RecName: Full=Protein EXORDIUM; Flags: Precursor;	SubName: Full=Uncharacterized protein {ECO:0000313|EMBL:PKU86866.1};	--	GO:0048046,apoplast; GO:0005618,cell wall; GO:0005615,extracellular space; GO:0005794,Golgi apparatus; GO:0009505,plant-type cell wall; GO:0009741,response to brassinosteroid	Phosphate-induced protein 1 conserved region
Cluster-30752.68386	355.56	366.06	555.3	152.43	147.48	126.27	2.00378	4.6739e-48	5.8275e-46	up	K00799 glutathione S-transferase [EC:2.5.1.18] | (RefSeq) probable glutathione S-transferase GSTF1 (A)	probable glutathione S-transferase GSTF1 [Dendrobium catenatum]	RecName: Full=Probable glutathione S-transferase GSTF1; EC=2.5.1.18; AltName: Full=GST-I;	SubName: Full=Putative glutathione S-transferase GSTF1 {ECO:0000313|EMBL:PKU75100.1};	Glutathione S-transferase	GO:0005737,cytoplasm; GO:0004364,glutathione transferase activity; GO:0006749,glutathione metabolic process	Glutathione S-transferase, N-terminal domain
Cluster-30752.50798	1.96	3.18	7.25	122.69	86.26	98.48	-4.24635	6.23339e-48	7.75117e-46	down	K02638 plastocyanin | (RefSeq) plastocyanin-like (A)	plastocyanin-like [Dendrobium catenatum]	RecName: Full=Plastocyanin, chloroplastic; Flags: Precursor;	SubName: Full=Plastocyanin, chloroplastic {ECO:0000313|EMBL:PKU87062.1};	--	GO:0009535,chloroplast thylakoid membrane; GO:0005507,copper ion binding; GO:0009055,electron transfer activity	Copper binding proteins, plastocyanin/azurin family
Cluster-30752.74023	24.42	24.43	32.64	12.97	13.06	12.48	1.51246	7.67506e-48	9.50518e-46	up	K19042 E3 ubiquitin-protein ligase BOI and related proteins [EC:2.3.2.27] | (RefSeq) uncharacterized protein LOC110606851 (A)	uncharacterized protein LOC110116220 [Dendrobium catenatum]	--	SubName: Full=Uncharacterized protein {ECO:0000313|EMBL:PKU77302.1};	--	--	Late embryogenesis abundant protein
Cluster-30752.43663	0.39	0.21	0.62	86.58	79.65	54.37	-7.1026	7.6847e-48	9.50518e-46	down	K11855 ubiquitin carboxyl-terminal hydrolase 36/42 [EC:3.4.19.12] | (RefSeq) ubiquitin carboxyl-terminal hydrolase 36 (A)	14 kDa proline-rich protein DC2.15-like [Dendrobium catenatum]	RecName: Full=14 kDa proline-rich protein DC2.15; Flags: Precursor;	SubName: Full=14 kDa proline-rich protein DC2.15 {ECO:0000313|EMBL:PKU77158.1};	--	GO:0016021,integral component of membrane	Hydrophobic seed protein
Cluster-30752.74914	18.97	19.52	29.26	9.05	8.09	9.52	1.76709	8.19473e-48	1.01092e-45	up	K19044 E3 ubiquitin-protein ligase XBAT32/33 [EC:2.3.2.27] | (RefSeq) E3 ubiquitin-protein ligase XB3 (A)	Putative E3 ubiquitin-protein ligase XBAT31 [Dendrobium catenatum]	RecName: Full=Putative E3 ubiquitin-protein ligase XBAT31; EC=2.3.2.27; AltName: Full=Ankyrin repeat domain and RING finger-containing protein XBAT31; AltName: Full=Protein XB3 homolog 1; AltName: Full=RING-type E3 ubiquitin transferase XB31;	SubName: Full=E3 ubiquitin-protein ligase XBAT31 {ECO:0000313|EMBL:PKU82336.1};	--	GO:0046872,metal ion binding; GO:0016740,transferase activity; GO:0016567,protein ubiquitination	Ankyrin repeats (3 copies)
Cluster-30752.100376	7.11	8.36	13.14	0.37	0.32	0.6	4.91077	8.96e-48	1.10241e-45	up	K04733 interleukin-1 receptor-associated kinase 4 [EC:2.7.11.1] | (RefSeq) rust resistance kinase Lr10-like (A)	G-type lectin S-receptor-like serine/threonine-protein kinase SD2-5 [Dendrobium catenatum]	RecName: Full=G-type lectin S-receptor-like serine/threonine-protein kinase SD2-5; EC=2.7.11.1; AltName: Full=S-domain-2 (SD2) receptor kinase 5; Short=SD2-5; Flags: Precursor;	SubName: Full=G-type lectin S-receptor-like serine/threonine-protein kinase SD2-5 {ECO:0000313|EMBL:PKU76661.1};	--	GO:0016021,integral component of membrane; GO:0005886,plasma membrane; GO:0005524,ATP binding; GO:0005516,calmodulin binding; GO:0030246,carbohydrate binding; GO:0004672,protein kinase activity; GO:0004674,protein serine/threonine kinase activity; GO:0031625,ubiquitin protein ligase binding; GO:0046777,protein autophosphorylation	Protein tyrosine kinase
Cluster-30752.49248	16.92	17.26	27.97	4.36	4.13	3.07	2.83722	9.0495e-48	1.11049e-45	up	K22390 acid phosphatase type 7 | (RefSeq) nucleotide pyrophosphatase/phosphodiesterase-like isoform X1 (A)	nucleotide pyrophosphatase/phosphodiesterase-like isoform X1 [Dendrobium catenatum]	RecName: Full=Probable inactive purple acid phosphatase 27; Flags: Precursor;	SubName: Full=Putative inactive purple acid phosphatase 27 {ECO:0000313|EMBL:PKA63820.1};	Purple acid phosphatase	GO:0005576,extracellular region; GO:0003993,acid phosphatase activity; GO:0046872,metal ion binding	Calcineurin-like phosphoesterase
Cluster-30752.43683	7.08	6.11	8.12	0.94	1.02	0.71	3.4347	2.98371e-47	3.65179e-45	up	K01184 polygalacturonase [EC:3.2.1.15] | (RefSeq) probable polygalacturonase At3g15720 (A)	probable polygalacturonase [Dendrobium catenatum]	RecName: Full=Probable polygalacturonase; Short=PG {ECO:0000250|UniProtKB:Q7M1E7}; EC=3.2.1.15; AltName: Full=Pectinase {ECO:0000250|UniProtKB:Q7M1E7};	SubName: Full=Putative polygalacturonase {ECO:0000313|EMBL:PKU76272.1};	--	GO:0016021,integral component of membrane; GO:0004650,polygalacturonase activity; GO:0005975,carbohydrate metabolic process	Glycosyl hydrolases family 28
Cluster-30752.58025	69.74	72.62	87.88	29.59	24.92	20.15	2.06055	3.64886e-47	4.45419e-45	up	K21396 ATP-binding cassette, subfamily G (WHITE), eye pigment precursor transporter | (RefSeq) LOC109739064; ABC transporter G family member 7 (A)	ABC transporter G family member 39-like [Dendrobium catenatum]	RecName: Full=ABC transporter G family member 39 {ECO:0000303|PubMed:18299247}; Short=OsABCG39 {ECO:0000303|PubMed:18299247}; AltName: Full=Pleiotropic drug resistance protein 7 {ECO:0000303|PubMed:12644668, ECO:0000303|PubMed:16506311}; Short=OsPDR7 {ECO:0000303|PubMed:16506311};	SubName: Full=Pleiotropic drug resistance protein 7 {ECO:0000313|EMBL:PKU71149.1};	Pleiotropic drug resistance proteins (PDR1-15), ABC superfamily	GO:0016021,integral component of membrane; GO:0005886,plasma membrane; GO:0005524,ATP binding; GO:0042626,ATPase activity, coupled to transmembrane movement of substances	ABC-2 type transporter
Cluster-30752.32420	35.87	37.94	50.8	17.47	13.75	12.29	1.95425	4.30867e-47	5.24589e-45	up	K14686 solute carrier family 31 (copper transporter), member 1 | (RefSeq) copper transporter 5.1 (A)	copper transporter 5.1 [Dendrobium catenatum]	RecName: Full=Copper transporter 5; Short=AtCOPT5;	SubName: Full=Copper transporter 5 {ECO:0000313|EMBL:PKU59915.1};	Copper transporter	GO:0005794,Golgi apparatus; GO:0016021,integral component of membrane; GO:0005770,late endosome; GO:0009506,plasmodesma; GO:0005774,vacuolar membrane; GO:0005773,vacuole; GO:0005375,copper ion transmembrane transporter activity; GO:0015680,protein maturation by copper ion transfer; GO:0009737,response to abscisic acid	Ctr copper transporter family
Cluster-30752.53136	53.59	49.88	64.73	21.88	19.58	16.1	1.98661	5.18662e-47	6.29836e-45	up	K15397 3-ketoacyl-CoA synthase [EC:2.3.1.199] | (RefSeq) 3-ketoacyl-CoA synthase 11-like (A)	3-ketoacyl-CoA synthase 11-like [Dendrobium catenatum]	RecName: Full=3-ketoacyl-CoA synthase 11 {ECO:0000303|PubMed:18465198}; Short=KCS-11 {ECO:0000303|PubMed:18465198}; EC=2.3.1.199 {ECO:0000269|PubMed:16765910}; AltName: Full=Very long-chain fatty acid condensing enzyme 11 {ECO:0000303|PubMed:18465198}; Short=VLCFA condensing enzyme 11 {ECO:0000303|PubMed:18465198};	SubName: Full=3-ketoacyl-CoA synthase 11 {ECO:0000313|EMBL:PKU87200.1};	--	GO:0016021,integral component of membrane; GO:0102336,3-oxo-arachidoyl-CoA synthase activity; GO:0102337,3-oxo-cerotoyl-CoA synthase activity; GO:0102338,3-oxo-lignoceronyl-CoA synthase activity; GO:0102756,very-long-chain 3-ketoacyl-CoA synthase activity; GO:0006633,fatty acid biosynthetic process; GO:0009409,response to cold; GO:0009416,response to light stimulus	FAE1/Type III polyketide synthase-like protein
Cluster-30752.52762	31.3	35.75	42.12	21.79	19.86	18.51	1.29262	5.87355e-47	7.11387e-45	up	--	uncharacterized protein LOC110093094 [Dendrobium catenatum]	--	SubName: Full=Uncharacterized protein {ECO:0000313|EMBL:PKU81553.1};	--	--	Methyltransferase domain
Cluster-30752.50156	26.9	27.44	37.98	12.02	11.3	14.17	1.73323	5.88868e-47	7.11387e-45	up	--	uncharacterized protein LOC110114850 [Dendrobium catenatum]	--	SubName: Full=Uncharacterized protein {ECO:0000313|EMBL:PKU80935.1};	--	--	--
Cluster-30752.76810	107.09	118.79	163.95	65.05	56.36	52.34	1.58876	7.44373e-47	8.96921e-45	up	K15633 2,3-bisphosphoglycerate-independent phosphoglycerate mutase [EC:5.4.2.12] | (RefSeq) 2,3-bisphosphoglycerate-independent phosphoglycerate mutase (A)	2,3-bisphosphoglycerate-independent phosphoglycerate mutase [Dendrobium catenatum]	RecName: Full=2,3-bisphosphoglycerate-independent phosphoglycerate mutase; Short=BPG-independent PGAM; Short=Phosphoglyceromutase; EC=5.4.2.12; AltName: Full=PGAM-I;	SubName: Full=2,3-bisphosphoglycerate-independent phosphoglycerate mutase {ECO:0000313|EMBL:PKU78103.1};	Phosphoglycerate mutase	GO:0005737,cytoplasm; GO:0030145,manganese ion binding; GO:0004619,phosphoglycerate mutase activity; GO:0006007,glucose catabolic process; GO:0006096,glycolytic process	Metalloenzyme superfamily
Cluster-30752.61766	124.71	127.99	194.47	71.19	56.83	57.02	1.70349	7.89966e-47	9.49405e-45	up	--	uncharacterized protein LOC110021757, partial [Phalaenopsis equestris]	--	SubName: Full=Abscisic stress-ripening protein 1 {ECO:0000313|EMBL:PKU68971.1};	--	--	--
Cluster-30752.8803	2.86	2.23	4.51	53.07	35.95	53.62	-3.44644	8.85489e-47	1.06147e-44	down	K02721 photosystem II PsbW protein | (RefSeq) photosystem II reaction center W protein, chloroplastic (A)	photosystem II reaction center W protein, chloroplastic [Dendrobium catenatum]	RecName: Full=Photosystem II reaction center W protein, chloroplastic; AltName: Full=PSII 6.1 kDa protein; Flags: Precursor;	SubName: Full=Photosystem II reaction center W protein, chloroplastic {ECO:0000313|EMBL:PKU72139.1};	--	GO:0009535,chloroplast thylakoid membrane; GO:0016021,integral component of membrane; GO:0009523,photosystem II; GO:0015979,photosynthesis	Photosystem II reaction centre W protein (PsbW)
Cluster-30752.45768	27.44	27.8	31.91	12.78	11.85	10.29	1.76052	9.1217e-47	1.09065e-44	up	K22324 aliphatic glucosinolate S-oxygenase [EC:1.14.13.237] | (RefSeq) flavin-containing monooxygenase FMO GS-OX5 (A)	flavin-containing monooxygenase FMO GS-OX-like 4 [Dendrobium catenatum]	RecName: Full=Flavin-containing monooxygenase FMO GS-OX-like 4; EC=1.8.-.-; AltName: Full=Flavin-monooxygenase glucosinolate S-oxygenase-like 4;	SubName: Full=Flavin-containing monooxygenase FMO GS-OX-like 5 {ECO:0000313|EMBL:PKU71520.1};	Flavin-containing monooxygenase	GO:0005773,vacuole; GO:0050660,flavin adenine dinucleotide binding; GO:0004497,monooxygenase activity; GO:0004499,N,N-dimethylaniline monooxygenase activity; GO:0050661,NADP binding; GO:0055114,oxidation-reduction process	Flavin-binding monooxygenase-like
Cluster-30752.38217	103.6	96.07	208.65	7.8	7.35	15.13	4.2104	9.1927e-47	1.09633e-44	up	--	--	--	--	--	--	--
Cluster-30752.82874	64.38	63.29	85.19	28.43	23.69	32.98	1.76388	9.32949e-47	1.10869e-44	up	K13606 chlorophyll(ide) b reductase [EC:1.1.1.294] | (RefSeq) probable chlorophyll(ide) b reductase NYC1, chloroplastic (A)	probable chlorophyll(ide) b reductase NYC1, chloroplastic [Dendrobium catenatum]	RecName: Full=Probable chlorophyll(ide) b reductase NYC1, chloroplastic; EC=1.1.1.294; AltName: Full=Protein NON-YELLOW COLORING 1; Short=OsNYC1; Flags: Precursor;	SubName: Full=Putative chlorophyll(Ide) b reductase NYC1, chloroplastic {ECO:0000313|EMBL:PKU79290.1};	Reductases with broad range of substrate specificities	GO:0009535,chloroplast thylakoid membrane; GO:0016021,integral component of membrane; GO:0009536,plastid; GO:0034256,chlorophyll(ide) b reductase activity; GO:0016491,oxidoreductase activity; GO:0015996,chlorophyll catabolic process; GO:0010304,PSII associated light-harvesting complex II catabolic process	--
Cluster-30752.90880	63.3	71.72	94.96	31.81	24.29	22.06	1.98972	9.34388e-47	1.10869e-44	up	K05933 aminocyclopropanecarboxylate oxidase [EC:1.14.17.4] | (RefSeq) 1-aminocyclopropane-1-carboxylate oxidase isoform X1 (A)	1-aminocyclopropane-1-carboxylate oxidase [Dendrobium hybrid cultivar]	RecName: Full=1-aminocyclopropane-1-carboxylate oxidase 1; Short=ACC oxidase 1; EC=1.14.17.4; AltName: Full=Ethylene-forming enzyme; Short=EFE;	SubName: Full=1-aminocyclopropane-1-carboxylate oxidase {ECO:0000313|EMBL:ADN65042.1}; EC=1.14.17.4 {ECO:0000313|EMBL:ADN65042.1};	Iron/ascorbate family oxidoreductases	GO:0009815,1-aminocyclopropane-1-carboxylate oxidase activity; GO:0031418,L-ascorbic acid binding; GO:0046872,metal ion binding; GO:0009693,ethylene biosynthetic process; GO:0009835,fruit ripening	2OG-Fe(II) oxygenase superfamily
Cluster-30752.61339	297.76	303.72	414.61	138.87	123.48	103.07	1.9056	1.03673e-46	1.227e-44	up	--	putative non-specific lipid-transfer protein AKCS9 [Dendrobium catenatum]	RecName: Full=Probable non-specific lipid-transfer protein AKCS9; Short=LTP; Flags: Precursor;	SubName: Full=Putative non-specific lipid-transfer protein AKCS9 {ECO:0000313|EMBL:PKU68849.1};	--	GO:0008289,lipid binding; GO:0006869,lipid transport	Probable lipid transfer
Cluster-30752.89008	52.07	56.75	68.11	21.26	14.82	13.46	2.27943	1.46171e-46	1.72559e-44	up	K14497 protein phosphatase 2C [EC:3.1.3.16] | (RefSeq) protein phosphatase 2C 37-like (A)	protein phosphatase 2C 37-like [Phalaenopsis equestris]	RecName: Full=Probable protein phosphatase 2C 9; Short=OsPP2C09; EC=3.1.3.16;	SubName: Full=Uncharacterized protein {ECO:0000313|EMBL:PKA48577.1};	Serine/threonine protein phosphatase	GO:0016021,integral component of membrane; GO:0046872,metal ion binding; GO:0004722,protein serine/threonine phosphatase activity	Protein phosphatase 2C
Cluster-30752.60636	7.89	9.74	16.55	109.35	78.4	86.87	-2.57902	1.75919e-46	2.07154e-44	down	K11253 histone H3 | (RefSeq) histone H3.2 (A)	hypothetical protein SETIT_019787mg, partial [Setaria italica]	RecName: Full=Histone H3.2;	SubName: Full=Uncharacterized protein {ECO:0000313|EMBL:KQL29950.1, ECO:0000313|EnsemblPlants:Si019787m};	Histones H3 and H4	GO:0000786,nucleosome; GO:0005634,nucleus; GO:0003677,DNA binding; GO:0046982,protein heterodimerization activity	Core histone H2A/H2B/H3/H4
Cluster-30752.77953	12.62	14.56	24.75	2.93	3.16	3.28	2.8702	1.90954e-46	2.24292e-44	up	K00850 6-phosphofructokinase 1 [EC:2.7.1.11] | (RefSeq) ATP-dependent 6-phosphofructokinase 3-like isoform X1 (A)	ATP-dependent 6-phosphofructokinase 3-like isoform X2 [Dendrobium catenatum]	RecName: Full=ATP-dependent 6-phosphofructokinase 3 {ECO:0000255|HAMAP-Rule:MF_03186}; Short=ATP-PFK 3 {ECO:0000255|HAMAP-Rule:MF_03186}; Short=Phosphofructokinase 3 {ECO:0000255|HAMAP-Rule:MF_03186}; EC=2.7.1.11 {ECO:0000255|HAMAP-Rule:MF_03186}; AltName: Full=Phosphohexokinase 3 {ECO:0000255|HAMAP-Rule:MF_03186};	SubName: Full=6-phosphofructokinase 3 {ECO:0000313|EMBL:PKU82142.1};	Pyrophosphate-dependent phosphofructo-1-kinase	GO:0005829,cytosol; GO:0003872,6-phosphofructokinase activity; GO:0005524,ATP binding; GO:0046872,metal ion binding; GO:0006002,fructose 6-phosphate metabolic process; GO:0006096,glycolytic process; GO:0010053,root epidermal cell differentiation	Phosphofructokinase
Cluster-30752.74698	37.91	26.85	55.47	5.38	3.43	3.31	3.74143	2.09435e-46	2.45381e-44	up	K01695 tryptophan synthase alpha chain [EC:4.2.1.20] | (RefSeq) tryptophan synthase alpha chain-like isoform X1 (A)	tryptophan synthase alpha chain-like isoform X2 [Dendrobium catenatum]	RecName: Full=Tryptophan synthase alpha chain; EC=4.2.1.20; AltName: Full=Indole synthase; AltName: Full=Indole-3-glycerol-phosphate lyase; EC=4.1.2.8;	SubName: Full=Tryptophan synthase alpha chain {ECO:0000313|EMBL:PKU65471.1};	Tryptophan synthase alpha chain	GO:0005737,cytoplasm; GO:0033984,indole-3-glycerol-phosphate lyase activity; GO:0004834,tryptophan synthase activity; GO:0009851,auxin biosynthetic process	Tryptophan synthase alpha chain
Cluster-30752.53084	47.77	52.91	76.03	30.16	26.3	29.3	1.46351	2.57307e-46	3.00714e-44	up	K12742 isoprene synthase [EC:4.2.3.27] | (RefSeq) myrcene synthase, chloroplastic-like (A)	terpene synthase 10-like [Dendrobium catenatum]	RecName: Full=(-)-alpha-terpineol synthase; EC=4.2.3.111;	SubName: Full=Myrcene synthase, chloroplastic {ECO:0000313|EMBL:PKU75265.1};	--	GO:0000287,magnesium ion binding; GO:0010333,terpene synthase activity; GO:0016114,terpenoid biosynthetic process	Terpene synthase family, metal binding domain
Cluster-30752.61818	76.72	83.38	83.11	21.64	21.84	16.04	2.4799	4.58938e-46	5.35019e-44	up	K03006 DNA-directed RNA polymerase II subunit RPB1 [EC:2.7.7.6] | (RefSeq) early nodulin-like protein 2 (A)	early nodulin-like protein 1 [Dendrobium catenatum]	RecName: Full=Early nodulin-like protein 1; Short=OsENODL1; AltName: Full=Phytocyanin-like protein; Flags: Precursor;	SubName: Full=Early nodulin-like protein 1 {ECO:0000313|EMBL:PKU80680.1};	--	GO:0032578,aleurone grain membrane; GO:0046658,anchored component of plasma membrane; GO:0005773,vacuole; GO:0009055,electron transfer activity	Plastocyanin-like domain
Cluster-30752.51654	98.81	98.7	188.64	19.16	18.88	23.18	3.13515	5.25949e-46	6.11609e-44	up	K22418 11beta/17beta-hydroxysteroid dehydrogenase [EC:1.1.1.146 1.1.1.-] | (RefSeq) 11-beta-hydroxysteroid dehydrogenase 1B-like (A)	11-beta-hydroxysteroid dehydrogenase 1B-like [Dendrobium catenatum]	RecName: Full=11-beta-hydroxysteroid dehydrogenase 1B; EC=1.1.1.146; AltName: Full=17-beta-hydroxysteroid dehydrogenase 1B; EC=1.1.1.-; AltName: Full=Hydroxysteroid dehydrogenase 1; Short=AtHSD1;	SubName: Full=11-beta-hydroxysteroid dehydrogenase 1B {ECO:0000313|EMBL:PKA56918.1}; EC=1.1.-.- {ECO:0000313|EMBL:PKA56918.1};	Predicted dehydrogenase	GO:0016021,integral component of membrane; GO:0005811,lipid droplet; GO:0070524,11-beta-hydroxysteroid dehydrogenase (NADP+) activity; GO:0006694,steroid biosynthetic process	short chain dehydrogenase
Cluster-30752.51394	53.72	62.03	65.67	10.42	11.06	6.39	3.13997	6.45596e-46	7.48875e-44	up	K20506 tuliposide A-converting enzyme [EC:4.2.99.22] | (RefSeq) tuliposide A-converting enzyme 2, chloroplastic-like (A)	probable carboxylesterase 2 [Dendrobium catenatum]	RecName: Full=Probable carboxylesterase 2; AltName: Full=AtCXE2; EC=3.1.1.1;	SubName: Full=Putative carboxylesterase 2 {ECO:0000313|EMBL:PKU87500.1};	Arylacetamide deacetylase	GO:0052689,carboxylic ester hydrolase activity; GO:0016787,hydrolase activity; GO:0009056,catabolic process	alpha/beta hydrolase fold
Cluster-30752.44389	12.11	12.65	11.96	0.14	0.05	0.36	6.59689	7.53847e-46	8.72274e-44	up	K01381 saccharopepsin [EC:3.4.23.25] | (RefSeq) aspartic proteinase nepenthesin-1 (A)	aspartic proteinase nepenthesin-1-like [Dendrobium catenatum]	RecName: Full=Aspartic proteinase nepenthesin-1; EC=3.4.23.12; AltName: Full=Nepenthesin-I; Flags: Precursor;	SubName: Full=Aspartic proteinase nepenthesin-1 {ECO:0000313|EMBL:PKU82571.1};	Aspartyl protease	GO:0005576,extracellular region; GO:0004190,aspartic-type endopeptidase activity	Xylanase inhibitor C-terminal
Cluster-30752.55299	175.52	201.47	360.62	78.01	46.67	62.42	2.44992	7.69227e-46	8.87867e-44	up	K22418 11beta/17beta-hydroxysteroid dehydrogenase [EC:1.1.1.146 1.1.1.-] | (RefSeq) 11-beta-hydroxysteroid dehydrogenase 1B-like (A)	11-beta-hydroxysteroid dehydrogenase 1B-like [Dendrobium catenatum]	RecName: Full=11-beta-hydroxysteroid dehydrogenase 1B; EC=1.1.1.146; AltName: Full=17-beta-hydroxysteroid dehydrogenase 1B; EC=1.1.1.-; AltName: Full=Hydroxysteroid dehydrogenase 1; Short=AtHSD1;	SubName: Full=11-beta-hydroxysteroid dehydrogenase 1B {ECO:0000313|EMBL:PKA56918.1}; EC=1.1.-.- {ECO:0000313|EMBL:PKA56918.1};	Predicted dehydrogenase	GO:0016021,integral component of membrane; GO:0005811,lipid droplet; GO:0070524,11-beta-hydroxysteroid dehydrogenase (NADP+) activity; GO:0006694,steroid biosynthetic process	short chain dehydrogenase
Cluster-30752.60418	24.44	32.68	25.74	1.62	1.08	1.78	4.70953	1.45461e-45	1.67069e-43	up	K09286 EREBP-like factor | (RefSeq) ethylene-responsive transcription factor RAP2-9-like (A)	ethylene-responsive transcription factor ERF008-like [Dendrobium catenatum]	RecName: Full=Ethylene-responsive transcription factor ERF008;	SubName: Full=Ethylene-responsive transcription factor ERF008 {ECO:0000313|EMBL:PKU62837.1};	--	GO:0005634,nucleus; GO:0003677,DNA binding; GO:0003700,DNA-binding transcription factor activity; GO:0009873,ethylene-activated signaling pathway; GO:0006351,transcription, DNA-templated	AP2 domain
Cluster-30752.45099	3.98	4.74	5.18	24.09	18.55	21.54	-1.77031	1.73701e-45	1.99013e-43	down	K04077 chaperonin GroEL | (RefSeq) chaperonin CPN60-2, mitochondrial (A)	chaperonin CPN60-2, mitochondrial [Dendrobium catenatum]	RecName: Full=Chaperonin CPN60-2, mitochondrial; AltName: Full=HSP60-2; Flags: Precursor;	SubName: Full=chaperonin CPN60-2, mitochondrial {ECO:0000313|RefSeq:XP_010264000.1};	Mitochondrial chaperonin, Cpn60/Hsp60p	GO:0005739,mitochondrion; GO:0005524,ATP binding; GO:0042026,protein refolding	TCP-1/cpn60 chaperonin family
Cluster-30752.30449	57.27	60.25	69.25	14.39	15.56	17.57	2.45382	1.7644e-45	2.01656e-43	up	K00850 6-phosphofructokinase 1 [EC:2.7.1.11] | (RefSeq) ATP-dependent 6-phosphofructokinase 3-like isoform X1 (A)	ATP-dependent 6-phosphofructokinase 3-like isoform X2 [Dendrobium catenatum]	RecName: Full=ATP-dependent 6-phosphofructokinase 1 {ECO:0000255|HAMAP-Rule:MF_03186}; Short=ATP-PFK 1 {ECO:0000255|HAMAP-Rule:MF_03186}; Short=Phosphofructokinase 1 {ECO:0000255|HAMAP-Rule:MF_03186}; EC=2.7.1.11 {ECO:0000255|HAMAP-Rule:MF_03186}; AltName: Full=Phosphohexokinase 1 {ECO:0000255|HAMAP-Rule:MF_03186};	SubName: Full=6-phosphofructokinase 3 {ECO:0000313|EMBL:PKU82142.1};	Pyrophosphate-dependent phosphofructo-1-kinase	GO:0005829,cytosol; GO:0005886,plasma membrane; GO:0003872,6-phosphofructokinase activity; GO:0005524,ATP binding; GO:0046872,metal ion binding; GO:0006002,fructose 6-phosphate metabolic process; GO:0006096,glycolytic process	--
Cluster-30752.72691	19.26	19.97	30.08	147.02	111.93	175.57	-2.1878	2.49225e-45	2.84147e-43	down	K11254 histone H4 | (RefSeq) histone H4 (A)	hypothetical protein B456_003G134900 [Gossypium raimondii]	RecName: Full=Histone H4;	RecName: Full=Histone H4 {ECO:0000256|RuleBase:RU000528};	Histone H4	GO:0009507,chloroplast; GO:0005829,cytosol; GO:0000788,nuclear nucleosome; GO:0005730,nucleolus; GO:0005886,plasma membrane; GO:0009506,plasmodesma; GO:0009579,thylakoid; GO:0005774,vacuolar membrane; GO:0003677,DNA binding; GO:0042393,histone binding; GO:0046982,protein heterodimerization activity; GO:0006334,nucleosome assembly; GO:0009414,response to water deprivation	Centromere kinetochore component CENP-T histone fold
Cluster-30752.59847	36.53	33.97	54.98	183.26	148.84	167.84	-1.55423	2.63769e-45	2.99995e-43	down	K00799 glutathione S-transferase [EC:2.5.1.18] | (RefSeq) probable glutathione S-transferase GSTF1 isoform X1 (A)	probable glutathione S-transferase GSTF1 isoform X1 [Dendrobium catenatum]	RecName: Full=Probable glutathione S-transferase GSTF1; EC=2.5.1.18; AltName: Full=GST-I;	SubName: Full=Putative glutathione S-transferase GSTF1 {ECO:0000313|EMBL:PKU66121.1};	Glutathione S-transferase	GO:0005737,cytoplasm; GO:0004364,glutathione transferase activity; GO:0006749,glutathione metabolic process	Glutathione S-transferase, N-terminal domain
Cluster-30752.56128	0.66	1.4	2.12	29.76	23.32	28.63	-3.87918	2.86886e-45	3.25493e-43	down	K18823 soyasaponin III rhamnosyltransferase [EC:2.4.1.273] | (RefSeq) soyasaponin III rhamnosyltransferase (A)	putative UDP-rhamnose:rhamnosyltransferase 1 [Dendrobium catenatum]	RecName: Full=Putative UDP-rhamnose:rhamnosyltransferase 1; Short=FaRT1 {ECO:0000303|PubMed:16443693}; EC=2.4.1.- {ECO:0000250|UniProtKB:Q940V3}; AltName: Full=Glycosyltransferase 4; Short=FaGT4 {ECO:0000312|EMBL:AAU09445.1};	SubName: Full=UDP-rhamnose:rhamnosyltransferase 1 {ECO:0000313|EMBL:PKU74723.1};	UDP-glucuronosyl and UDP-glucosyl transferase	GO:0016021,integral component of membrane; GO:0016758,transferase activity, transferring hexosyl groups; GO:0008152,metabolic process	UDP-glucoronosyl and UDP-glucosyl transferase
Cluster-30752.62843	11.41	7.72	11.05	126.3	124.74	96	-3.06777	3.04224e-45	3.44327e-43	down	K08916 light-harvesting complex II chlorophyll a/b binding protein 5 | (RefSeq) chlorophyll a-b binding protein CP26, chloroplastic (A)	chlorophyll a-b binding protein CP26, chloroplastic [Dendrobium catenatum]	RecName: Full=Chlorophyll a-b binding protein CP26, chloroplastic; AltName: Full=LHCB5; AltName: Full=LHCIIc; AltName: Full=Light-harvesting complex II protein 5; Flags: Precursor;	SubName: Full=Chlorophyll a-b binding protein CP26, chloroplastic {ECO:0000313|EMBL:PKU60859.1};	--	GO:0009507,chloroplast; GO:0009941,chloroplast envelope; GO:0009534,chloroplast thylakoid; GO:0009535,chloroplast thylakoid membrane; GO:0016021,integral component of membrane; GO:0016020,membrane; GO:0009522,photosystem I; GO:0009783,photosystem II antenna complex; GO:0010287,plastoglobule; GO:0009517,PSII associated light-harvesting complex II; GO:0009579,thylakoid; GO:0042651,thylakoid membran…	Chlorophyll A-B binding protein
Cluster-30752.59018	3.29	3.35	3.3	72.16	69.15	39.13	-3.7341	3.4962e-45	3.94749e-43	down	K03781 catalase [EC:1.11.1.6] | (RefSeq) catalase isozyme A (A)	catalase isozyme A [Dendrobium catenatum]	RecName: Full=Catalase isozyme A; Short=CAT-A; EC=1.11.1.6;	SubName: Full=Catalase isozyme 2 {ECO:0000313|EMBL:PKU85761.1};	Catalase	GO:0009514,glyoxysome; GO:0005739,mitochondrion; GO:0005777,peroxisome; GO:0004096,catalase activity; GO:0020037,heme binding; GO:0046872,metal ion binding; GO:0042744,hydrogen peroxide catabolic process; GO:0042542,response to hydrogen peroxide	Catalase
Cluster-30752.6803	3.62	4.05	4.25	39.1	40.13	29.8	-2.74783	6.02684e-45	6.78835e-43	down	K19519 transforming growth factor-beta-induced protein | (RefSeq) fasciclin-like arabinogalactan protein 12 (A)	fasciclin-like arabinogalactan protein 7 [Dendrobium catenatum]	RecName: Full=Fasciclin-like arabinogalactan protein 7; Flags: Precursor;	SubName: Full=Fasciclin-like arabinogalactan protein 7 {ECO:0000313|EMBL:PKU74799.1};	--	GO:0031225,anchored component of membrane; GO:0046658,anchored component of plasma membrane; GO:0016020,membrane; GO:0005886,plasma membrane	Fasciclin domain
Cluster-30752.34482	7.72	9.02	10.64	47.39	38.43	37.81	-1.73329	6.07286e-45	6.8237e-43	down	K18810 cyclin D1/2/4, plant | (RefSeq) cyclin-D2-2-like isoform X1 (A)	cyclin-D2-2-like isoform X1 [Dendrobium catenatum]	RecName: Full=Cyclin-D3-1; AltName: Full=G1/S-specific cyclin-D3-1; Short=CycD3;1;	SubName: Full=Cyclin-D3-1 {ECO:0000313|EMBL:PKU87513.1};	G1/S-specific cyclin D	GO:0005634,nucleus; GO:0007049,cell cycle; GO:0051301,cell division	Cyclin, N-terminal domain
Cluster-30752.78892	38.2	41.96	67.81	0	0.23	0.28	8.63498	6.63535e-45	7.43781e-43	up	--	hypothetical protein MA16_Dca018383 [Dendrobium catenatum]	--	SubName: Full=Uncharacterized protein {ECO:0000313|EMBL:PKU85046.1};	--	--	--
Cluster-30752.61408	107.89	113.61	148.26	395.65	366.07	439.68	-1.26107	7.05244e-45	7.88639e-43	down	K20043 clathrin coat assembly protein AP180 | (RefSeq) putative clathrin assembly protein At5g35200 (A)	dof zinc finger protein DOF1.7-like [Dendrobium catenatum]	RecName: Full=Dof zinc finger protein DOF3.5; Short=AtDOF3.5;	SubName: Full=Dof zinc finger protein DOF3.5 {ECO:0000313|EMBL:PKU71888.1};	--	GO:0005634,nucleus; GO:0003677,DNA binding; GO:0003700,DNA-binding transcription factor activity; GO:0046872,metal ion binding; GO:0006355,regulation of transcription, DNA-templated; GO:0006351,transcription, DNA-templated	Dof domain, zinc finger
Cluster-30752.77356	15.28	16.96	14.71	1.98	1.91	2.41	3.37257	9.466e-45	1.056e-42	up	K00276 primary-amine oxidase [EC:1.4.3.21] | (RefSeq) primary amine oxidase-like (A)	primary amine oxidase-like [Dendrobium catenatum]	RecName: Full=Primary amine oxidase; EC=1.4.3.21 {ECO:0000250|UniProtKB:P46883}; AltName: Full=Amine oxidase [copper-containing]; Flags: Precursor;	SubName: Full=Primary amine oxidase {ECO:0000313|EMBL:PKU59591.1};	Copper amine oxidase	GO:0052595,aliphatic-amine oxidase activity; GO:0052594,aminoacetone:oxygen oxidoreductase(deaminating) activity; GO:0005507,copper ion binding; GO:0052596,phenethylamine:oxygen oxidoreductase (deaminating) activity; GO:0008131,primary amine oxidase activity; GO:0048038,quinone binding; GO:0052593,tryptamine:oxygen oxidoreductase (deaminating) activity; GO:0009738,abscisic acid-activated signalin…	Copper amine oxidase, enzyme domain
Cluster-30752.36275	15.35	20.36	17.82	1.42	2.34	2.27	3.59255	9.72887e-45	1.08274e-42	up	K03327 multidrug resistance protein, MATE family | (RefSeq) protein DETOXIFICATION 33-like (A)	protein DETOXIFICATION 33-like [Dendrobium catenatum]	RecName: Full=Protein DETOXIFICATION 30 {ECO:0000303|PubMed:11739388}; Short=AtDTX30 {ECO:0000303|PubMed:11739388}; AltName: Full=Multidrug and toxic compound extrusion protein 30 {ECO:0000305}; Short=MATE protein 30 {ECO:0000305};	SubName: Full=Protein TRANSPARENT TESTA 12 {ECO:0000313|EMBL:PKU64521.1};	Uncharacterized membrane protein, predicted efflux pump	GO:0016021,integral component of membrane; GO:0005774,vacuolar membrane; GO:0015297,antiporter activity; GO:0015238,drug transmembrane transporter activity; GO:0006855,drug transmembrane transport; GO:0009624,response to nematode	MatE
Cluster-30752.45185	19.92	19.62	26.72	14.36	12.45	12.67	1.17532	1.12056e-44	1.24412e-42	up	--	protein ENHANCED DISEASE RESISTANCE 2-like isoform X3 [Dendrobium catenatum]	RecName: Full=Protein ENHANCED DISEASE RESISTANCE 2;	SubName: Full=Uncharacterized protein {ECO:0000313|EMBL:PKU85852.1};	--	GO:0005789,endoplasmic reticulum membrane; GO:0010008,endosome membrane; GO:0016021,integral component of membrane; GO:0005886,plasma membrane; GO:0008289,lipid binding; GO:0070273,phosphatidylinositol-4-phosphate binding; GO:0009873,ethylene-activated signaling pathway; GO:1900056,negative regulation of leaf senescence; GO:0009626,plant-type hypersensitive response; GO:1900150,regulation of defe…	Protein of unknown function (DUF1336)
Cluster-30752.59488	4.11	4.35	4.46	34.95	31.23	24.91	-2.36902	2.05678e-44	2.27814e-42	down	--	uncharacterized protein LOC110097920 [Dendrobium catenatum]	--	SubName: Full=Uncharacterized protein {ECO:0000313|EMBL:PKU63027.1};	--	--	GDP-fucose protein O-fucosyltransferase
Cluster-30752.87082	20.98	21.51	19.96	0.66	0.91	0.38	5.43285	2.12765e-44	2.35105e-42	up	K05747 Wiskott-Aldrich syndrome protein | (RefSeq) formin-like protein 20 (A)	wiskott-Aldrich syndrome protein family member 2-like [Dendrobium catenatum]	--	SubName: Full=Uncharacterized protein {ECO:0000313|EMBL:PKU84387.1};	--	--	Cotton fibre expressed protein
Cluster-30752.63806	3.4	4.03	3.82	27.67	26.73	20.99	-2.301	2.50273e-44	2.75898e-42	down	K00549 5-methyltetrahydropteroyltriglutamate--homocysteine methyltransferase [EC:2.1.1.14] | (RefSeq) protein QUIRKY-like (A)	FT-interacting protein 1-like [Dendrobium catenatum]	RecName: Full=FT-interacting protein 1 {ECO:0000303|PubMed:22529749};	SubName: Full=C2 and GRAM domain-containing protein {ECO:0000313|EMBL:PKA53198.1};	--	GO:0005783,endoplasmic reticulum; GO:0005789,endoplasmic reticulum membrane; GO:0016021,integral component of membrane; GO:0009506,plasmodesma; GO:0009511,plasmodesmatal endoplasmic reticulum; GO:0008565,protein transporter activity; GO:0016757,transferase activity, transferring glycosyl groups; GO:0034613,cellular protein localization; GO:0009908,flower development; GO:0048574,long-day photoperi…	C2 domain
Cluster-30752.53847	27.28	32.07	42.69	8.25	6.08	4.5	2.86264	2.70672e-44	2.97682e-42	up	K14638 solute carrier family 15 (peptide/histidine transporter), member 3/4 | (RefSeq) protein NRT1/ PTR FAMILY 2.11-like (A)	protein NRT1/ PTR FAMILY 2.11-like [Dendrobium catenatum]	RecName: Full=Protein NRT1/ PTR FAMILY 2.11; Short=AtNPF2.11; AltName: Full=Nitrate transporter 1.10; AltName: Full=Protein GLUCOSINOLATE TRANSPORTER-2;	SubName: Full=Putative peptide/nitrate transporter {ECO:0000313|EMBL:PKA56819.1};	H+/oligopeptide symporter	GO:0016021,integral component of membrane; GO:0005886,plasma membrane; GO:0009506,plasmodesma; GO:0090448,glucosinolate:proton symporter activity; GO:1901349,glucosinolate transport; GO:0090449,phloem glucosinolate loading; GO:0080167,response to karrikin	POT family
Cluster-30752.41579	0.17	0.23	0.41	27.42	23.75	21.91	-6.09602	2.81254e-44	3.08592e-42	down	K08914 light-harvesting complex II chlorophyll a/b binding protein 3 | (RefSeq) chlorophyll a-b binding protein 3, chloroplastic (A)	chlorophyll a-b binding protein 3, chloroplastic [Dendrobium catenatum]	RecName: Full=Chlorophyll a-b binding protein 3, chloroplastic; AltName: Full=Light-harvesting chlorophyll B-binding protein 3 {ECO:0000312|EMBL:AED96477.1}; Short=LHCB3*1 {ECO:0000303|PubMed:11245797}; Short=Lhcb3 {ECO:0000303|PubMed:11245797}; Flags: Precursor;	SubName: Full=Chlorophyll a-b binding protein 13, chloroplastic {ECO:0000313|EMBL:PKU80903.1};	--	GO:0009507,chloroplast; GO:0009941,chloroplast envelope; GO:0009534,chloroplast thylakoid; GO:0009535,chloroplast thylakoid membrane; GO:0016021,integral component of membrane; GO:0009522,photosystem I; GO:0009523,photosystem II; GO:0010287,plastoglobule; GO:0009579,thylakoid; GO:0042651,thylakoid membrane; GO:0016168,chlorophyll binding; GO:0046872,metal ion binding; GO:0031409,pigment binding; …	Chlorophyll A-B binding protein
Cluster-30752.58817	9.92	9.03	11.35	0.8	0.91	0.52	4.18836	2.89054e-44	3.16406e-42	up	--	F-box protein At2g27310-like [Dendrobium catenatum]	RecName: Full=Probable F-box protein At2g36090;	SubName: Full=F-box protein {ECO:0000313|EMBL:PKU65414.1};	--	--	--
Cluster-30752.31762	32.31	29.46	34.03	4.81	3.29	2.04	3.69206	4.2135e-44	4.6014e-42	up	K08237 hydroquinone glucosyltransferase [EC:2.4.1.218] | (RefSeq) hydroquinone glucosyltransferase-like (A)	hydroquinone glucosyltransferase-like [Dendrobium catenatum]	RecName: Full=Hydroquinone glucosyltransferase; EC=2.4.1.218; AltName: Full=Arbutin synthase;	SubName: Full=Hydroquinone glucosyltransferase {ECO:0000313|EMBL:PKU75219.1};	UDP-glucuronosyl and UDP-glucosyl transferase	GO:0050505,hydroquinone glucosyltransferase activity; GO:0008152,metabolic process	UDP-glucoronosyl and UDP-glucosyl transferase
Cluster-30752.69500	11.54	11.05	14.49	44.57	38.4	45.33	-1.34993	4.39686e-44	4.79042e-42	down	K13199 plasminogen activator inhibitor 1 RNA-binding protein | (RefSeq) RGG repeats nuclear RNA binding protein A-like (A)	RGG repeats nuclear RNA binding protein A-like [Dendrobium catenatum]	RecName: Full=RGG repeats nuclear RNA binding protein A {ECO:0000303|PubMed:11905967}; Flags: Fragment;	SubName: Full=Uncharacterized protein {ECO:0000313|EMBL:PKU67066.1};	Predicted RNA-binding protein	GO:0005634,nucleus; GO:0048471,perinuclear region of cytoplasm; GO:0003723,RNA binding; GO:0009416,response to light stimulus	Hyaluronan / mRNA binding family
Cluster-30752.51943	63.97	66.91	101.62	38.79	33.79	38.56	1.49519	5.70905e-44	6.20556e-42	up	K18045 tyrosine-protein phosphatase SIW14 [EC:3.1.3.48] | (RefSeq) probable tyrosine-protein phosphatase At1g05000 (A)	probable tyrosine-protein phosphatase At1g05000 [Phalaenopsis equestris]	RecName: Full=Tyrosine-protein phosphatase DSP1 {ECO:0000305}; EC=3.1.3.48 {ECO:0000255|PROSITE-ProRule:PRU10044, ECO:0000269|PubMed:18433060, ECO:0000269|PubMed:21409566}; AltName: Full=Protein PLANT AND FUNGI ATYPICAL DUAL-SPECIFICITY PHOSPHATASE 1 {ECO:0000303|PubMed:21409566}; Short=AtPFA-DSP1 {ECO:0000303|PubMed:21409566}; AltName: Full=Tyrosine-protein phosphatase At1g05000 {ECO:0000305};	SubName: Full=Putative tyrosine-protein phosphatase {ECO:0000313|EMBL:PKA50646.1};	Predicted protein tyrosine phosphatase	GO:0005737,cytoplasm; GO:0016791,phosphatase activity; GO:0004725,protein tyrosine phosphatase activity	Tyrosine phosphatase family
Cluster-30752.48542	4.26	2.84	4.27	0.21	0.2	0.18	4.70552	6.44991e-44	6.99455e-42	up	--	uncharacterized protein LOC110103404 [Dendrobium catenatum]	--	SubName: Full=Uncharacterized protein {ECO:0000313|EMBL:PKU67194.1};	--	--	PDDEXK-like family of unknown function
Cluster-30752.77897	300.06	261.85	652.27	32.19	13.81	27.2	4.47291	6.88672e-44	7.45092e-42	up	--	hypothetical protein MA16_Dca012581 [Dendrobium catenatum]	--	SubName: Full=Uncharacterized protein {ECO:0000313|EMBL:PKU63995.1};	--	--	--
Cluster-30752.87577	6.13	7.35	9.92	2.78	2.18	2.24	2.11931	9.90117e-44	1.06875e-41	up	K22909 zinc finger CCCH domain-containing protein 13 | (RefSeq) uncharacterized protein DDB_G0284459 (A)	myb-like protein X [Dendrobium catenatum]	--	SubName: Full=Uncharacterized protein {ECO:0000313|EMBL:PKU76146.1};	--	--	--
Cluster-30752.48023	12.47	13.34	15.8	7.81	7.29	6.95	1.3494	1.12552e-43	1.2121e-41	up	K13126 polyadenylate-binding protein | (RefSeq) hypothetical protein (A)	polyadenylate-binding protein-interacting protein 11-like isoform X2 [Dendrobium catenatum]	RecName: Full=Polyadenylate-binding protein-interacting protein 11; Short=PABP-interacting protein 11; Short=Poly(A)-binding protein-interacting protein 11; AltName: Full=PAM2-containing protein CID11; AltName: Full=Protein CTC-INTERACTING DOMAIN 11;	SubName: Full=Putative polyadenylate-binding protein {ECO:0000313|EMBL:PKU72663.1};	FOG: RRM domain	GO:0005634,nucleus; GO:0003723,RNA binding	RNA recognition motif. (a.k.a. RRM, RBD, or RNP domain)
Cluster-30752.76761	53.22	61.32	60.05	21.06	20.11	19.54	1.98497	1.43105e-43	1.53759e-41	up	K08245 phytepsin [EC:3.4.23.40] | (RefSeq) phytepsin-like isoform X1 (A)	phytepsin-like isoform X2 [Dendrobium catenatum]	RecName: Full=Phytepsin; EC=3.4.23.40; AltName: Full=Aspartic proteinase; Contains: RecName: Full=Phytepsin 32 kDa subunit; Contains: RecName: Full=Phytepsin 29 kDa subunit; Contains: RecName: Full=Phytepsin 16 kDa subunit; Contains: RecName: Full=Phytepsin 11 kDa subunit; Flags: Precursor;	SubName: Full=Aspartic proteinase oryzasin-1 {ECO:0000313|EMBL:PKU75304.1};	Aspartyl protease	GO:0005773,vacuole; GO:0004190,aspartic-type endopeptidase activity; GO:0006629,lipid metabolic process	Eukaryotic aspartyl protease
Cluster-30752.77850	7.28	7.06	11.05	0.69	0.9	0.78	3.8316	1.51345e-43	1.62239e-41	up	--	Non-specific lipid-transfer protein 1 [Dendrobium catenatum]	RecName: Full=Non-specific lipid-transfer protein A; Short=NS-LTP A; AltName: Full=Phospholipid transfer protein; Short=PLTP;	SubName: Full=Non-specific lipid-transfer protein 1 {ECO:0000313|EMBL:PKU72626.1};	--	GO:0008289,lipid binding; GO:0006869,lipid transport	Probable lipid transfer
Cluster-30752.72606	7.78	7.06	6.74	51.82	43.88	49.83	-2.27935	1.64182e-43	1.75596e-41	down	K15803 (-)-germacrene D synthase [EC:4.2.3.75] | (RefSeq) alpha-humulene synthase-like (A)	(-)-germacrene D synthase [Dendrobium catenatum]	RecName: Full=(-)-germacrene D synthase; EC=4.2.3.22; EC=4.2.3.75;	SubName: Full=(-)-germacrene D synthase {ECO:0000313|EMBL:PKU80372.1};	--	GO:0005737,cytoplasm; GO:0034004,germacradienol synthase activity; GO:0052577,germacrene-D synthase activity; GO:0000287,magnesium ion binding; GO:0016114,terpenoid biosynthetic process	Terpene synthase family, metal binding domain
Cluster-30752.46245	38.91	42.06	67.35	6.19	4.36	9.23	3.4129	1.85014e-43	1.97423e-41	up	K02998 small subunit ribosomal protein SAe | (RefSeq) uncharacterized protein LOC114580706 (A)	Carbonic anhydrase, chloroplastic [Dendrobium catenatum]	RecName: Full=Carbonic anhydrase, chloroplastic; EC=4.2.1.1; AltName: Full=Carbonate dehydratase; Flags: Precursor;	SubName: Full=Carbonic anhydrase, chloroplastic {ECO:0000313|EMBL:PKU69073.1};	Predicted carbonic anhydrase involved in protection against oxidative damage	GO:0009570,chloroplast stroma; GO:0004089,carbonate dehydratase activity; GO:0008270,zinc ion binding; GO:0015976,carbon utilization	Carbonic anhydrase
Cluster-30752.80837	16.13	18.3	25.49	8.9	7.27	7.18	1.78257	2.0174e-43	2.14779e-41	up	K03781 catalase [EC:1.11.1.6] | (RefSeq) catalase isozyme 1-like (A)	catalase isozyme 1-like [Dendrobium catenatum]	RecName: Full=Catalase isozyme 1; EC=1.11.1.6;	RecName: Full=Catalase {ECO:0000256|RuleBase:RU000498}; EC=1.11.1.6 {ECO:0000256|RuleBase:RU000498};	Catalase	GO:0009514,glyoxysome; GO:0005634,nucleus; GO:0004096,catalase activity; GO:0020037,heme binding; GO:0046872,metal ion binding; GO:0042744,hydrogen peroxide catabolic process; GO:0006979,response to oxidative stress; GO:0009845,seed germination	Catalase
Cluster-30752.45324	2.48	2.43	2.88	15.2	13.88	16.74	-2.10746	2.41559e-43	2.56587e-41	down	K15920 xylan 1,4-beta-xylosidase [EC:3.2.1.37] | (RefSeq) probable beta-D-xylosidase 2 (A)	probable beta-D-xylosidase 2 [Dendrobium catenatum]	RecName: Full=Probable beta-D-xylosidase 2; Short=AtBXL2; EC=3.2.1.-; Flags: Precursor;	SubName: Full=Putative beta-D-xylosidase 2 {ECO:0000313|EMBL:PKU68451.1};	--	GO:0009505,plant-type cell wall; GO:0005578,NA; GO:0004553,hydrolase activity, hydrolyzing O-glycosyl compounds; GO:0005975,carbohydrate metabolic process	Glycosyl hydrolase family 3 C-terminal domain
Cluster-30752.35202	13.72	15.27	22.66	6.16	4.86	4.67	2.13601	2.56973e-43	2.72338e-41	up	K04733 interleukin-1 receptor-associated kinase 4 [EC:2.7.11.1] | (RefSeq) probable L-type lectin-domain containing receptor kinase S.5 (A)	uncharacterized protein LOC110093171 [Dendrobium catenatum]	--	SubName: Full=Uncharacterized protein {ECO:0000313|EMBL:PKU73095.1};	--	--	PLATZ transcription factor
Cluster-30752.73147	19.47	22.53	24.4	13.33	11.9	11.44	1.29184	4.19988e-43	4.44093e-41	up	--	uncharacterized protein LOC110098294 isoform X1 [Dendrobium catenatum]	--	SubName: Full=Uncharacterized protein {ECO:0000313|EMBL:PKU70816.1};	SOK1 kinase belonging to the STE20/SPS1/GC kinase family	--	T-complex protein 11
Cluster-30752.74200	57.68	67.77	92.05	41.28	34.64	38.42	1.35495	4.3103e-43	4.54736e-41	up	K13412 calcium-dependent protein kinase [EC:2.7.11.1] | (RefSeq) calcium-dependent protein kinase 20-like (A)	calcium-dependent protein kinase 20-like [Dendrobium catenatum]	RecName: Full=Calcium-dependent protein kinase 20 {ECO:0000305}; Short=OsCDPK20 {ECO:0000305}; Short=OsCPK20 {ECO:0000303|PubMed:15695435}; EC=2.7.11.1 {ECO:0000305};	SubName: Full=Calcium-dependent protein kinase 8 {ECO:0000313|EMBL:PKU70572.1};	Ca2+/calmodulin-dependent protein kinase, EF-Hand protein superfamily	GO:0005737,cytoplasm; GO:0005634,nucleus; GO:0005886,plasma membrane; GO:0005524,ATP binding; GO:0005509,calcium ion binding; GO:0009931,calcium-dependent protein serine/threonine kinase activity; GO:0005516,calmodulin binding; GO:0004683,calmodulin-dependent protein kinase activity; GO:0009738,abscisic acid-activated signaling pathway; GO:0035556,intracellular signal transduction; GO:0018105,pep…	Protein kinase domain
Cluster-30752.24117	15.3	14.38	18.16	6.8	6.72	6.14	1.72034	4.50287e-43	4.7398e-41	up	K14209 solute carrier family 36 (proton-coupled amino acid transporter) | (RefSeq) probable amino acid permease 7 (A)	amino acid permease 6 isoform X1 [Dendrobium catenatum]	RecName: Full=Amino acid permease 6; AltName: Full=Amino acid transporter AAP6;	SubName: Full=Amino acid permease 6 {ECO:0000313|EMBL:PKU60074.1};	Amino acid transporters	GO:0016021,integral component of membrane; GO:0005886,plasma membrane; GO:0015172,acidic amino acid transmembrane transporter activity; GO:0015175,neutral amino acid transmembrane transporter activity; GO:0015293,symporter activity; GO:0015810,aspartate transmembrane transport; GO:0015827,tryptophan transport	Transmembrane amino acid transporter protein
Cluster-30752.63492	3.12	4.17	3.95	24.17	21.97	19.14	-2.09788	5.68064e-43	5.96607e-41	down	K03695 ATP-dependent Clp protease ATP-binding subunit ClpB | (RefSeq) chaperone protein ClpB1 (A)	chaperone protein ClpB1 [Dendrobium catenatum]	RecName: Full=Chaperone protein ClpB1; AltName: Full=ATP-dependent Clp protease ATP-binding subunit ClpB homolog 1; AltName: Full=Casein lytic proteinase B1; AltName: Full=Heat shock protein 101;	SubName: Full=Chaperone protein ClpB1 {ECO:0000313|EMBL:PKU80006.1};	Chaperone HSP104 and related ATP-dependent Clp proteases	GO:0005829,cytosol; GO:0005634,nucleus; GO:0005524,ATP binding; GO:0034605,cellular response to heat; GO:0019538,protein metabolic process	AAA domain (Cdc48 subfamily)
Cluster-30752.74555	174.67	189.4	291.43	89.14	74.37	68.76	1.91811	7.94704e-43	8.32761e-41	up	K00588 caffeoyl-CoA O-methyltransferase [EC:2.1.1.104] | (RefSeq) putative caffeoyl-CoA O-methyltransferase At1g67980 (A)	putative caffeoyl-CoA O-methyltransferase At1g67980 [Dendrobium catenatum]	RecName: Full=Norbelladine 4'-O-methyltransferase {ECO:0000303|PubMed:25061748}; Short=NpN4OMT {ECO:0000303|PubMed:25061748}; EC=2.1.1.336 {ECO:0000269|PubMed:14109227, ECO:0000269|PubMed:25061748};	SubName: Full=Caffeoyl CoA O-methyltransferase {ECO:0000313|EMBL:AIU48020.1};	O-methyltransferase	GO:0046872,metal ion binding; GO:0008171,O-methyltransferase activity	O-methyltransferase
Cluster-30752.48644	35.7	41.54	45.22	15.09	17.29	15.31	1.79463	1.00347e-42	1.04916e-40	up	K13606 chlorophyll(ide) b reductase [EC:1.1.1.294] | (RefSeq) probable chlorophyll(ide) b reductase NYC1, chloroplastic (A)	probable chlorophyll(ide) b reductase NYC1, chloroplastic [Phalaenopsis equestris]	RecName: Full=Probable chlorophyll(ide) b reductase NYC1, chloroplastic; EC=1.1.1.294; AltName: Full=Protein NON-YELLOW COLORING 1; Short=OsNYC1; Flags: Precursor;	SubName: Full=Putative chlorophyll(Ide) b reductase NYC1, chloroplastic {ECO:0000313|EMBL:PKU79290.1};	Reductases with broad range of substrate specificities	GO:0009535,chloroplast thylakoid membrane; GO:0016021,integral component of membrane; GO:0009536,plastid; GO:0034256,chlorophyll(ide) b reductase activity; GO:0016491,oxidoreductase activity; GO:0015996,chlorophyll catabolic process; GO:0010304,PSII associated light-harvesting complex II catabolic process	short chain dehydrogenase
Cluster-30752.62295	6.65	6.89	7.49	57.21	61.37	52.64	-2.57013	1.16517e-42	1.21551e-40	down	K08905 photosystem I subunit V | (RefSeq) photosystem I reaction center subunit V, chloroplastic (A)	photosystem I reaction center subunit V, chloroplastic [Dendrobium catenatum]	RecName: Full=Photosystem I reaction center subunit V, chloroplastic; AltName: Full=PSI-G; Flags: Precursor;	SubName: Full=Photosystem I reaction center subunit V, chloroplastic {ECO:0000313|EMBL:PKU74810.1};	--	GO:0009507,chloroplast; GO:0009941,chloroplast envelope; GO:0031969,chloroplast membrane; GO:0030093,chloroplast photosystem I; GO:0009534,chloroplast thylakoid; GO:0009535,chloroplast thylakoid membrane; GO:0016021,integral component of membrane; GO:0009579,thylakoid; GO:0016168,chlorophyll binding; GO:0015979,photosynthesis; GO:0009773,photosynthetic electron transport in photosystem I; GO:0009…	Photosystem I psaG / psaK
Cluster-30752.78406	53.49	58.5	80.84	269.34	230.7	218.46	-1.47378	1.32166e-42	1.37568e-40	down	K15404 aldehyde decarbonylase [EC:4.1.99.5] | (RefSeq) protein ECERIFERUM 1 (A)	protein ECERIFERUM 1 [Dendrobium catenatum]	RecName: Full=Protein ECERIFERUM 1;	SubName: Full=Protein ECERIFERUM 1 {ECO:0000313|EMBL:PKU87692.1};	--	GO:0005789,endoplasmic reticulum membrane; GO:0016021,integral component of membrane; GO:0005506,iron ion binding; GO:0016491,oxidoreductase activity; GO:0043447,alkane biosynthetic process; GO:0042742,defense response to bacterium; GO:0050832,defense response to fungus; GO:0008610,lipid biosynthetic process; GO:0006629,lipid metabolic process; GO:0009414,response to water deprivation; GO:0010025…	WAX2 C-terminal domain
Cluster-30752.24712	9.76	8.05	12.65	1.43	0.97	0.61	3.7625	1.7353e-42	1.8022e-40	up	K22390 acid phosphatase type 7 | (RefSeq) nucleotide pyrophosphatase/phosphodiesterase-like (A)	nucleotide pyrophosphatase/phosphodiesterase-like [Phalaenopsis equestris]	RecName: Full=Probable inactive purple acid phosphatase 27; Flags: Precursor;	SubName: Full=Putative inactive purple acid phosphatase 27 {ECO:0000313|EMBL:PKU78835.1};	Purple acid phosphatase	GO:0005576,extracellular region; GO:0003993,acid phosphatase activity; GO:0046872,metal ion binding	Calcineurin-like phosphoesterase
Cluster-30752.51561	109.38	121.89	180.64	51.49	33.99	62.86	1.99024	1.95559e-42	2.02647e-40	up	K03263 translation initiation factor 5A | (RefSeq) eukaryotic translation initiation factor 5A-2-like (A)	PREDICTED: eukaryotic translation initiation factor 5A-2-like, partial [Nicotiana sylvestris]	RecName: Full=Eukaryotic translation initiation factor 5A-2; Short=eIF-5A-2; AltName: Full=eIF-4D;	SubName: Full=eukaryotic translation initiation factor 5A-2-like {ECO:0000313|RefSeq:XP_009758744.1};	Translation initiation factor 5A (eIF-5A)	GO:0043022,ribosome binding; GO:0003746,translation elongation factor activity; GO:0003743,translation initiation factor activity; GO:0045901,positive regulation of translational elongation; GO:0045905,positive regulation of translational termination; GO:0006452,translational frameshifting	Eukaryotic elongation factor 5A hypusine, DNA-binding OB fold
Cluster-30752.73136	2.97	2.7	4.12	30.67	23.76	30.31	-2.65277	2.10455e-42	2.17599e-40	down	K11252 histone H2B | (RefSeq) histone H2B.11-like (A)	histone H2B.11-like [Dendrobium catenatum]	RecName: Full=Histone H2B.1;	SubName: Full=Histone H2B.6 {ECO:0000313|EMBL:PKU64322.1};	Histone H2B	GO:0000786,nucleosome; GO:0005634,nucleus; GO:0003677,DNA binding; GO:0046982,protein heterodimerization activity	Core histone H2A/H2B/H3/H4
Cluster-30752.88476	15.61	17.32	18.86	4.85	4.46	5.11	2.30271	2.8757e-42	2.96674e-40	up	--	--	--	--	--	--	--
Cluster-30752.30233	32.26	39.66	38.38	8.92	10.78	8.71	2.40011	3.07225e-42	3.16252e-40	up	K04124 gibberellin 3-beta-dioxygenase [EC:1.14.11.15] | (RefSeq) PnGA3ox2; gibberellin 3-beta-dioxygenase 1-like (A)	uncharacterized protein LOC110115795 [Dendrobium catenatum]	RecName: Full=2-oxoglutarate-dependent dioxygenase DAO; EC=1.14.11.-; AltName: Full=Protein DIOXYGENASE FOR AUXIN OXIDATION;	SubName: Full=1-aminocyclopropane-1-carboxylate oxidase like 7 {ECO:0000313|EMBL:PKU66030.1};	Iron/ascorbate family oxidoreductases	GO:0051213,dioxygenase activity; GO:0046872,metal ion binding; GO:0009852,auxin catabolic process	non-haem dioxygenase in morphine synthesis N-terminal
Cluster-30752.68322	17.41	16.07	27.57	6.5	4.86	6.03	2.232	3.45002e-42	3.54356e-40	up	--	uncharacterized protein LOC110115860 [Dendrobium catenatum]	--	SubName: Full=Uncharacterized protein {ECO:0000313|EMBL:PKA56674.1};	--	--	cAMP-regulated phosphoprotein/endosulfine conserved region
Cluster-30752.91184	29.87	34.11	38.5	8.2	5.28	9.05	2.68554	3.74796e-42	3.84113e-40	up	--	uncharacterized protein LOC110115181 [Dendrobium catenatum]	--	SubName: Full=Uncharacterized protein {ECO:0000313|EMBL:PKU69260.1};	--	--	--
Cluster-30752.42505	14.64	14.51	15.03	4.89	4.48	4.32	2.1418	4.61985e-42	4.7243e-40	up	K23260 scopoletin glucosyltransferase [EC:2.4.1.128] | (RefSeq) scopoletin glucosyltransferase-like (A)	UDP-glycosyltransferase 89B1 [Dendrobium catenatum]	RecName: Full=UDP-glycosyltransferase 89A2; EC=2.4.1.-;	SubName: Full=UDP-glycosyltransferase 89B1 {ECO:0000313|EMBL:PKU78671.1};	UDP-glucuronosyl and UDP-glucosyl transferase	GO:0043231,intracellular membrane-bounded organelle; GO:0080043,quercetin 3-O-glucosyltransferase activity; GO:0080044,quercetin 7-O-glucosyltransferase activity; GO:0035251,UDP-glucosyltransferase activity; GO:0008194,UDP-glycosyltransferase activity; GO:0008152,metabolic process	UDP-glucoronosyl and UDP-glucosyl transferase
Cluster-30752.68833	0.33	0.41	0.61	5.49	4.89	4.37	-3.03343	5.03459e-42	5.13715e-40	down	K16290 xylem cysteine proteinase [EC:3.4.22.-] | (RefSeq) cysteine protease XCP2-like (A)	cysteine protease XCP2-like [Dendrobium catenatum]	RecName: Full=Cysteine protease XCP1 {ECO:0000305}; EC=3.4.22.-; AltName: Full=Xylem cysteine peptidase 1 {ECO:0000303|PubMed:10889267}; Short=AtXCP1 {ECO:0000303|PubMed:10889267}; Flags: Precursor;	SubName: Full=Xylem cysteine proteinase 1 {ECO:0000313|EMBL:PKU69151.1};	Cysteine proteinase Cathepsin L	GO:0005615,extracellular space; GO:0005764,lysosome; GO:0005634,nucleus; GO:0000325,plant-type vacuole; GO:0005886,plasma membrane; GO:0004197,cysteine-type endopeptidase activity; GO:0010623,programmed cell death involved in cell development; GO:0051603,proteolysis involved in cellular protein catabolic process	Papain family cysteine protease
Cluster-30752.80666	24.8	29.53	36.74	8.73	10.03	10.52	2.0723	5.27624e-42	5.37197e-40	up	--	putative uncharacterized protein DDB_G0286901 [Dendrobium catenatum]	RecName: Full=B2 protein;	SubName: Full=B2 protein {ECO:0000313|EMBL:PKA54398.1};	--	--	Development and cell death domain
Cluster-30752.57510	165.8	166.46	208.27	77.25	65.33	53.9	1.89991	1.29846e-41	1.31914e-39	up	K13495 cis-zeatin O-glucosyltransferase [EC:2.4.1.215] | (RefSeq) cis-zeatin O-glucosyltransferase 1-like (A)	Putative cis-zeatin O-glucosyltransferase [Dendrobium catenatum]	RecName: Full=Cis-zeatin O-glucosyltransferase 2; Short=cisZOG2; EC=2.4.1.215;	SubName: Full=Cis-zeatin O-glucosyltransferase {ECO:0000313|EMBL:PKU72001.1};	UDP-glucuronosyl and UDP-glucosyl transferase	GO:0050502,cis-zeatin O-beta-D-glucosyltransferase activity; GO:0006486,protein glycosylation; GO:0080036,regulation of cytokinin-activated signaling pathway	UDP-glucoronosyl and UDP-glucosyl transferase
Cluster-30752.81227	11.59	12.23	14.55	3.19	4.27	3.31	2.26044	1.77801e-41	1.8024e-39	up	K08472 mlo protein | (RefSeq) MLO-like protein 14 isoform X1 (A)	MLO-like protein 14 isoform X1 [Dendrobium catenatum]	RecName: Full=MLO-like protein 11; Short=AtMlo11;	SubName: Full=MLO-like protein 11 {ECO:0000313|EMBL:PKU64199.1};	--	GO:0016021,integral component of membrane; GO:0005886,plasma membrane; GO:0005516,calmodulin binding; GO:0006952,defense response; GO:0009607,response to biotic stimulus	Mlo family
Cluster-30752.58743	16.23	20.37	32.58	138.16	108.09	131.47	-2.02172	1.91982e-41	1.94194e-39	down	K01051 pectinesterase [EC:3.1.1.11] | (RefSeq) pectinesterase-like (A)	21 kDa protein-like [Dendrobium catenatum]	RecName: Full=21 kDa protein; AltName: Full=1.2 protein; Flags: Precursor;	SubName: Full=21 kDa protein {ECO:0000313|EMBL:PKU81725.1};	--	GO:0004857,enzyme inhibitor activity	Plant invertase/pectin methylesterase inhibitor
Cluster-30752.58849	6.85	7.29	7.14	0.76	0.77	0.32	3.95898	2.05515e-41	2.07254e-39	up	K06901 putative MFS transporter, AGZA family, xanthine/uracil permease | (RefSeq) adenine/guanine permease AZG1 (A)	adenine/guanine permease AZG1 [Dendrobium catenatum]	RecName: Full=Adenine/guanine permease AZG1; AltName: Full=AzgA-homolog protein; AltName: Full=Protein AZAGUANINE RESISTANT 1; Short=AtAzg1;	SubName: Full=Adenine/guanine permease AZG1 {ECO:0000313|EMBL:PKU68287.1};	--	GO:0016021,integral component of membrane; GO:0005345,purine nucleobase transmembrane transporter activity; GO:0005215,transporter activity; GO:0015853,adenine transport; GO:0015854,guanine transport; GO:0006863,purine nucleobase transport	Permease family
Cluster-30752.69444	9.59	10.88	11.61	4.9	5	5.16	1.52777	2.05783e-41	2.07254e-39	up	--	uncharacterized protein LOC110108420 [Dendrobium catenatum]	--	SubName: Full=Uncharacterized protein {ECO:0000313|EMBL:PKU68881.1};	--	--	--
Cluster-30752.75305	29.2	33.25	30.4	5.33	4.96	4.31	3.14214	2.25613e-41	2.26736e-39	up	--	uncharacterized protein LOC110092168 [Dendrobium catenatum]	--	SubName: Full=Uncharacterized protein {ECO:0000313|EMBL:PKU86035.1};	--	--	--
Cluster-30752.36389	9.43	9.84	11.26	2.42	2.45	3.47	2.31136	3.33367e-41	3.34306e-39	up	K09775 uncharacterized protein | (RefSeq) uncharacterized protein LOC111283728 isoform X1 (A)	uncharacterized protein LOC110093977 [Dendrobium catenatum]	--	SubName: Full=Uncharacterized protein {ECO:0000313|EMBL:PKU88137.1};	--	--	Protein of unknown function, DUF547
Cluster-19262.0	5.2	5.57	11.35	67.91	55.07	71.29	-2.72369	3.74855e-41	3.75105e-39	down	--	uncharacterized protein LOC110102267 [Dendrobium catenatum]	--	SubName: Full=Uncharacterized protein {ECO:0000313|EMBL:PKU78240.1};	--	--	--
Cluster-30752.61475	5.62	6.07	5.31	55.97	60.38	43.66	-2.78027	4.02852e-41	4.02256e-39	down	K23260 scopoletin glucosyltransferase [EC:2.4.1.128] | (RefSeq) scopoletin glucosyltransferase-like (A)	UDP-glycosyltransferase 73B5 [Dendrobium catenatum]	RecName: Full=Scopoletin glucosyltransferase; EC=2.4.1.128; AltName: Full=Phenylpropanoid:glucosyltransferase 1;	SubName: Full=UDP-glycosyltransferase 73B5 {ECO:0000313|EMBL:PKU66760.1};	UDP-glucuronosyl and UDP-glucosyl transferase	GO:0042802,identical protein binding; GO:0050275,scopoletin glucosyltransferase activity; GO:0008152,metabolic process	UDP-glucoronosyl and UDP-glucosyl transferase
Cluster-30752.49408	57.03	61.24	67.74	16.02	13.85	9.15	2.69539	4.24627e-41	4.23094e-39	up	K10775 phenylalanine ammonia-lyase [EC:4.3.1.24] | (RefSeq) phenylalanine ammonia-lyase-like (A)	phenylalanine ammonia-lyase-like [Dendrobium catenatum]	RecName: Full=Phenylalanine ammonia-lyase; EC=4.3.1.24;	SubName: Full=Phenylalanine ammonia-lyase {ECO:0000313|EMBL:PKU66031.1};	Phenylalanine and histidine ammonia-lyase	GO:0005737,cytoplasm; GO:0045548,phenylalanine ammonia-lyase activity; GO:0009800,cinnamic acid biosynthetic process; GO:0006559,L-phenylalanine catabolic process	Aromatic amino acid lyase
Cluster-30752.75153	11.44	9.85	15.3	1.34	1.63	0.73	3.72191	4.69162e-41	4.66471e-39	up	K17098 annexin D | (RefSeq) annexin D4 (A)	annexin D4 [Dendrobium catenatum]	RecName: Full=Annexin D4; AltName: Full=AnnAt4;	SubName: Full=Annexin D4 {ECO:0000313|EMBL:PKU77180.1};	Annexin	GO:0009506,plasmodesma; GO:0005509,calcium ion binding; GO:0005544,calcium-dependent phospholipid binding; GO:0003729,mRNA binding; GO:0009737,response to abscisic acid; GO:0009409,response to cold; GO:0009408,response to heat; GO:0006970,response to osmotic stress; GO:0009651,response to salt stress; GO:0009414,response to water deprivation	Annexin
Cluster-30752.56840	9.8	13.97	17.55	1.11	0.59	0.29	4.7865	5.32412e-41	5.28232e-39	up	K17912 9-cis-beta-carotene 9',10'-cleaving dioxygenase [EC:1.13.11.68] | (RefSeq) carotenoid cleavage dioxygenase 7, chloroplastic-like isoform X1 (A)	carotenoid cleavage dioxygenase 7, chloroplastic-like isoform X1 [Dendrobium catenatum]	RecName: Full=Carotenoid cleavage dioxygenase 7, chloroplastic; Short=OsCCD7; AltName: Full=Beta,beta-carotene 9',10'-oxygenase; EC=1.13.11.68; AltName: Full=Protein DWARF-17; AltName: Full=Protein HIGH-TILLERING DWARF 1; AltName: Full=Protein MAX3 homolog; Flags: Precursor;	SubName: Full=Carotenoid cleavage dioxygenase 7, chloroplastic {ECO:0000313|EMBL:PKA61100.1}; EC=1.13.11.75 {ECO:0000313|EMBL:PKA61100.1};	Beta, beta-carotene 15,15'-dioxygenase and related enzymes	GO:0009507,chloroplast; GO:0102395,9-cis-beta-carotene 9',10'-cleavage oxygenase activity; GO:0045549,9-cis-epoxycarotenoid dioxygenase activity; GO:0046872,metal ion binding; GO:0016702,oxidoreductase activity, acting on single donors with incorporation of molecular oxygen, incorporation of two atoms of oxygen; GO:0016121,carotene catabolic process; GO:0009733,response to auxin; GO:0010223,secon…	Retinal pigment epithelial membrane protein
Cluster-30752.60879	5.21	5.23	6.01	36.51	36.13	26.56	-2.1559	6.96816e-41	6.89877e-39	down	K00281 glycine dehydrogenase [EC:1.4.4.2] | (RefSeq) glycine dehydrogenase (decarboxylating), mitochondrial-like (A)	glycine dehydrogenase (decarboxylating), mitochondrial-like [Dendrobium catenatum]	RecName: Full=Glycine dehydrogenase (decarboxylating), mitochondrial; EC=1.4.4.2; AltName: Full=Glycine cleavage system P protein; AltName: Full=Glycine decarboxylase; AltName: Full=Glycine dehydrogenase (aminomethyl-transferring); Flags: Precursor;	SubName: Full=Glycine dehydrogenase [decarboxylating], mitochondrial {ECO:0000313|EMBL:PKU88019.1};	Glycine dehydrogenase (decarboxylating)	GO:0005739,mitochondrion; GO:0004375,glycine dehydrogenase (decarboxylating) activity; GO:0006546,glycine catabolic process	Glycine cleavage system P-protein
Cluster-30752.69536	85.71	89.93	109.19	32.82	37.65	28.53	1.95475	8.67528e-41	8.5707e-39	up	K05681 ATP-binding cassette, subfamily G (WHITE), member 2 | (RefSeq) hypothetical protein (A)	PREDICTED: ABC transporter G family member 11-like [Musa acuminata subsp. malaccensis]	RecName: Full=ABC transporter G family member 11; Short=ABC transporter ABCG.11; Short=AtABCG11; AltName: Full=Protein CUTICULAR DEFECT AND ORGAN FUSION 1; AltName: Full=Protein DESPERADO; AltName: Full=Protein PERMEABLE LEAVES 1; AltName: Full=White-brown complex homolog protein 11; Short=AtWBC11;	SubName: Full=Uncharacterized protein {ECO:0000313|EnsemblPlants:GSMUA_Achr5P10800_001};	Transporter, ABC superfamily (Breast cancer resistance protein)	GO:0009897,external side of plasma membrane; GO:0016021,integral component of membrane; GO:0005886,plasma membrane; GO:0005524,ATP binding; GO:0042626,ATPase activity, coupled to transmembrane movement of substances; GO:0015245,fatty acid transmembrane transporter activity; GO:0042803,protein homodimerization activity; GO:0010588,cotyledon vascular tissue pattern formation; GO:0080051,cutin trans…	ABC-2 type transporter
Cluster-30752.74636	21.76	24.41	24.78	2.31	2.81	1.14	3.93358	8.8959e-41	8.77008e-39	up	K08150 MFS transporter, SP family, solute carrier family 2 (myo-inositol transporter), member 13 | (RefSeq) inositol transporter 1 (A)	sugar carrier protein C-like [Dendrobium catenatum]	RecName: Full=Sugar transport protein MST3 {ECO:0000305}; AltName: Full=Monosaccharide transporter 3 {ECO:0000303|PubMed:11038054}; Short=OsMST3 {ECO:0000303|PubMed:11038054}; AltName: Full=Sugar:proton symporter MST3 {ECO:0000305};	SubName: Full=Sugar carrier protein C {ECO:0000313|EMBL:PKU80908.1};	Predicted transporter (major facilitator superfamily)	GO:0016021,integral component of membrane; GO:0005355,glucose transmembrane transporter activity; GO:0005351,carbohydrate:proton symporter activity; GO:0046323,glucose import; GO:0035428,NA	Sugar (and other) transporter
Cluster-30752.46291	1.17	1.15	0.97	13.24	11.38	9.6	-2.91776	9.94409e-41	9.78276e-39	down	K15333 tRNA guanosine-2'-O-methyltransferase [EC:2.1.1.34] | (RefSeq) uncharacterized protein LOC104224633 (A)	subtilisin-like protease SBT2.5 isoform X1 [Dendrobium catenatum]	RecName: Full=Subtilisin-like protease SBT2.6 {ECO:0000303|PubMed:16193095}; EC=3.4.21.- {ECO:0000255|PROSITE-ProRule:PRU10082}; AltName: Full=Subtilase subfamily 2 member 6 {ECO:0000303|PubMed:16193095}; Short=AtSBT2.6 {ECO:0000303|PubMed:16193095}; Flags: Precursor;	SubName: Full=Subtilisin-like protease {ECO:0000313|EMBL:PKU63336.1};	--	GO:0005618,cell wall; GO:0005576,extracellular region; GO:0016020,membrane; GO:0004252,serine-type endopeptidase activity	Subtilase family
Cluster-30752.29734	17.69	17.87	25.88	0.14	0.9	0.64	5.59609	1.03683e-40	1.01786e-38	up	K05933 aminocyclopropanecarboxylate oxidase [EC:1.14.17.4] | (RefSeq) 1-aminocyclopropane-1-carboxylate oxidase-like isoform X1 (A)	1-aminocyclopropane-1-carboxylate oxidase [Dendrobium catenatum]	RecName: Full=1-aminocyclopropane-1-carboxylate oxidase; Short=ACC oxidase; EC=1.14.17.4; AltName: Full=Ethylene-forming enzyme; Short=EFE;	SubName: Full=1-aminocyclopropane-1-carboxylate oxidase {ECO:0000313|EMBL:PKU87247.1};	Iron/ascorbate family oxidoreductases	GO:0009815,1-aminocyclopropane-1-carboxylate oxidase activity; GO:0031418,L-ascorbic acid binding; GO:0046872,metal ion binding; GO:0009693,ethylene biosynthetic process; GO:0009835,fruit ripening	2OG-Fe(II) oxygenase superfamily
Cluster-30752.44704	8.84	8.78	13.63	2.13	1.58	2.7	2.70785	1.34775e-40	1.32032e-38	up	K01784 UDP-glucose 4-epimerase [EC:5.1.3.2] | (RefSeq) UDP-glucose 4-epimerase GEPI48-like (A)	UDP-glucose 4-epimerase GEPI48-like [Dendrobium catenatum]	RecName: Full=UDP-glucose 4-epimerase GEPI48; EC=5.1.3.2; AltName: Full=Galactowaldenase; AltName: Full=UDP-galactose 4-epimerase;	SubName: Full=UDP-glucose 4-epimerase GEPI48 {ECO:0000313|EMBL:PKU65937.1};	UDP-glucose 4-epimerase/UDP-sulfoquinovose synthase	GO:0003978,UDP-glucose 4-epimerase activity; GO:0006012,galactose metabolic process	GDP-mannose 4,6 dehydratase
Cluster-30752.32824	23.1	24.78	38.55	9.61	7.41	9.03	2.16687	1.46015e-40	1.42742e-38	up	--	uncharacterized protein LOC110109698 [Dendrobium catenatum]	--	SubName: Full=Uncharacterized protein {ECO:0000313|EMBL:PKU62265.1};	--	--	--
Cluster-30752.49374	7.74	9.02	8.89	1.76	1.37	1.27	2.99102	1.78804e-40	1.74432e-38	up	K13496 UDP-glucosyltransferase 73C [EC:2.4.1.-] | (RefSeq) scopoletin glucosyltransferase-like (A)	UDP-glycosyltransferase 89B1 [Dendrobium catenatum]	RecName: Full=UDP-glycosyltransferase 89B1; EC=2.4.1.-; AltName: Full=Flavonol 3-O-glucosyltransferase UGT89B1; EC=2.4.1.91; AltName: Full=Flavonol 7-O-glucosyltransferase UGT89B1;	SubName: Full=UDP-glycosyltransferase 89B1 {ECO:0000313|EMBL:PKU85504.1};	UDP-glucuronosyl and UDP-glucosyl transferase	GO:0043231,intracellular membrane-bounded organelle; GO:0102360,daphnetin 3-O-glucosyltransferase activity; GO:0047893,flavonol 3-O-glucosyltransferase activity; GO:0102425,myricetin 3-O-glucosyltransferase activity; GO:0080043,quercetin 3-O-glucosyltransferase activity; GO:0080046,quercetin 4'-O-glucosyltransferase activity; GO:0080044,quercetin 7-O-glucosyltransferase activity; GO:0035251,UDP-g…	UDP-glucoronosyl and UDP-glucosyl transferase
Cluster-30752.78806	32.27	35.44	52.02	184.79	134.67	158.73	-1.56285	1.83769e-40	1.78901e-38	down	K12382 saposin | (RefSeq) proactivator polypeptide-like 1 (A)	proactivator polypeptide-like 1 [Dendrobium catenatum]	--	SubName: Full=Uncharacterized protein {ECO:0000313|EMBL:PKU81192.1};	Prosaposin	--	Saposin-like type B, region 2
Cluster-30752.74301	210.14	222.76	260.15	81.46	82.26	62.05	2.05922	2.02431e-40	1.96657e-38	up	K15382 solute carrier family 50 (sugar transporter) | (RefSeq) bidirectional sugar transporter SWEET4-like (A)	bidirectional sugar transporter SWEET4-like [Dendrobium catenatum]	RecName: Full=Bidirectional sugar transporter SWEET4; Short=OsSWEET4;	SubName: Full=Bidirectional sugar transporter SWEET4 {ECO:0000313|EMBL:PKU70395.1};	Multitransmembrane protein	GO:0016021,integral component of membrane; GO:0005887,integral component of plasma membrane; GO:0051119,sugar transmembrane transporter activity; GO:0008643,carbohydrate transport	Sugar efflux transporter for intercellular exchange
Cluster-30752.81354	25.17	25.7	38.01	12.19	11.69	9.78	1.82112	2.10366e-40	2.03941e-38	up	K09753 cinnamoyl-CoA reductase [EC:1.2.1.44] | (RefSeq) cinnamoyl-CoA reductase 1-like isoform X1 (A)	cinnamoyl-CoA reductase-like SNL6 [Dendrobium catenatum]	RecName: Full=Cinnamoyl-CoA reductase-like SNL6 {ECO:0000305}; EC=1.2.-.- {ECO:0000305}; AltName: Full=Protein SUPPRESSOR OF NH1-MEDIATED LESION 6 {ECO:0000303|PubMed:20862311};	SubName: Full=Cinnamoyl-CoA reductase 2 {ECO:0000313|EMBL:PKU87598.1};	Flavonol reductase/cinnamoyl-CoA reductase	GO:0003854,3-beta-hydroxy-delta5-steroid dehydrogenase activity; GO:0042742,defense response to bacterium; GO:0009809,lignin biosynthetic process; GO:0006694,steroid biosynthetic process	3-beta hydroxysteroid dehydrogenase/isomerase family
Cluster-30752.65297	5.92	5.73	8.25	131.02	124.2	65.19	-3.58375	2.23175e-40	2.1591e-38	down	K00145 N-acetyl-gamma-glutamyl-phosphate reductase [EC:1.2.1.38] | (RefSeq) phospholipase A1-IIbeta-like (A)	uncharacterized protein LOC110097806 [Dendrobium catenatum]	RecName: Full=Phospholipase A1-IIbeta; EC=3.1.1.-;	SubName: Full=Phospholipase A1-IIbeta {ECO:0000313|EMBL:PKU74783.1};	Predicted lipase	GO:0005737,cytoplasm; GO:0008970,phospholipase A1 activity; GO:0016042,lipid catabolic process	Lipase (class 3)
Cluster-30752.63206	125.19	139.07	180.43	459.59	400.37	402.12	-1.06348	2.26911e-40	2.1907e-38	down	K11252 histone H2B | (RefSeq) histone H2B.4 (A)	histone H2B.4 [Dendrobium catenatum]	RecName: Full=Histone H2B.3; Short=HTB3;	SubName: Full=Histone H2B.1 {ECO:0000313|EMBL:PKU87630.1};	Histone H2B	GO:0000786,nucleosome; GO:0005634,nucleus; GO:0003677,DNA binding; GO:0046982,protein heterodimerization activity	Core histone H2A/H2B/H3/H4
Cluster-30752.80699	16.35	19.03	25.6	9.47	9	10.23	1.50871	2.58199e-40	2.48762e-38	up	--	uncharacterized protein LOC110110153 isoform X2 [Dendrobium catenatum]	--	SubName: Full=Uncharacterized protein {ECO:0000313|EMBL:PKU72265.1};	--	--	--
Cluster-30752.48392	29.38	30.92	36.7	12.72	11.55	8.81	1.98877	2.61267e-40	2.51199e-38	up	K21396 ATP-binding cassette, subfamily G (WHITE), eye pigment precursor transporter | (RefSeq) ABC transporter G family member 7 (A)	ABC transporter G family member 39-like [Dendrobium catenatum]	RecName: Full=Pleiotropic drug resistance protein TUR2; Short=Protein Turion 2;	SubName: Full=Pleiotropic drug resistance protein 7 {ECO:0000313|EMBL:PKU71149.1};	Pleiotropic drug resistance proteins (PDR1-15), ABC superfamily	GO:0016021,integral component of membrane; GO:0005886,plasma membrane; GO:0005524,ATP binding; GO:0016887,ATPase activity; GO:0006952,defense response	ABC transporter
Cluster-30752.77300	296.18	313.53	388.76	115.58	105.51	78.56	2.1741	3.30119e-40	3.16195e-38	up	K00660 chalcone synthase [EC:2.3.1.74] | (RefSeq) chalcone synthase 8 (A)	chalcone synthase [Dendrobium hybrid cultivar]	RecName: Full=Chalcone synthase 8; EC=2.3.1.74; AltName: Full=Naringenin-chalcone synthase 8;	SubName: Full=Chalcone synthase {ECO:0000313|EMBL:CAR64527.1};	--	GO:0016210,naringenin-chalcone synthase activity; GO:0009813,flavonoid biosynthetic process	Chalcone and stilbene synthases, N-terminal domain
Cluster-30752.47925	0.47	0.64	0.66	5.57	4.1	4.13	-2.52437	3.30224e-40	3.16195e-38	down	K20478 golgin subfamily B member 1 | (RefSeq) protein NETWORKED 1D-like (A)	protein NETWORKED 1B-like isoform X1 [Dendrobium catenatum]	RecName: Full=Protein NETWORKED 1B {ECO:0000303|PubMed:22840520};	SubName: Full=Uncharacterized protein {ECO:0000313|EMBL:PKU76423.1};	--	GO:0005634,nucleus; GO:0003779,actin binding	--
Cluster-30752.29652	25.16	26.94	36.89	18.37	15.51	16.17	1.25971	4.22247e-40	4.0348e-38	up	--	ALA-interacting subunit 3-like [Dendrobium catenatum]	RecName: Full=ALA-interacting subunit 3; Short=AtALIS3;	SubName: Full=ALA-interacting subunit 1 {ECO:0000313|EMBL:PKU59698.1};	Cell cycle control protein	GO:0005789,endoplasmic reticulum membrane; GO:0000139,Golgi membrane; GO:0016021,integral component of membrane; GO:0031902,late endosome membrane	LEM3 (ligand-effect modulator 3) family / CDC50 family
Cluster-30752.41271	48.58	50.83	58.11	25.76	22.08	18.85	1.68148	5.21929e-40	4.97711e-38	up	K01913 acetate---CoA ligase [EC:6.2.1.1] | (RefSeq) acetate/butyrate--CoA ligase AAE7, peroxisomal (A)	acetate/butyrate--CoA ligase AAE7, peroxisomal [Dendrobium catenatum]	RecName: Full=Acetate/butyrate--CoA ligase AAE7, peroxisomal; EC=6.2.1.1; EC=6.2.1.2; AltName: Full=AMP-binding protein 7; Short=AtAMPBP7; AltName: Full=Acetyl-CoA synthetase; AltName: Full=Acyl-activating enzyme 7; AltName: Full=Butyryl-CoA synthetase; AltName: Full=Protein ACETATE NON-UTILIZING 1;	SubName: Full=Acetate/butyrate--CoA ligase AAE7, peroxisomal {ECO:0000313|EMBL:PKU60314.1};	Acyl-CoA synthetase	GO:0005777,peroxisome; GO:0003987,acetate-CoA ligase activity; GO:0047760,butyrate-CoA ligase activity; GO:0006083,acetate metabolic process; GO:0019605,butyrate metabolic process; GO:0006097,glyoxylate cycle	AMP-binding enzyme
Cluster-30752.13917	13.3	17.83	21.65	1.11	0.59	0.7	4.93179	5.66741e-40	5.39341e-38	up	--	protein RESPONSE TO LOW SULFUR 3-like [Dendrobium catenatum]	RecName: Full=Protein RESPONSE TO LOW SULFUR 3 {ECO:0000303|PubMed:25628631};	SubName: Full=Uncharacterized protein {ECO:0000313|EMBL:PKU74656.1};	--	--	Leucine-rich repeats of kinetochore protein Cenp-F/LEK1
Cluster-30752.65628	10.58	11.78	16.16	69.63	51.67	73.8	-1.91491	5.95658e-40	5.65705e-38	down	K01897 long-chain acyl-CoA synthetase [EC:6.2.1.3] | (RefSeq) long chain acyl-CoA synthetase 1-like (A)	long chain acyl-CoA synthetase 1-like [Phalaenopsis equestris]	RecName: Full=Long chain acyl-CoA synthetase 1; EC=6.2.1.3; AltName: Full=Protein ECERIFERUM 8;	SubName: Full=Long chain acyl-CoA synthetase 1 {ECO:0000313|EMBL:PKA54687.1}; EC=6.2.1.3 {ECO:0000313|EMBL:PKA54687.1};	Long-chain acyl-CoA synthetases (AMP-forming)	GO:0005783,endoplasmic reticulum; GO:0005524,ATP binding; GO:0102391,decanoate-CoA ligase activity; GO:0004467,long-chain fatty acid-CoA ligase activity; GO:0031957,very long-chain fatty acid-CoA ligase activity; GO:0010143,cutin biosynthetic process; GO:0006631,fatty acid metabolic process; GO:0010025,wax biosynthetic process	AMP-binding enzyme
Cluster-30752.51536	40.51	42.97	57.64	31.51	26.97	26.56	1.16186	7.74784e-40	7.34329e-38	up	K00477 phytanoyl-CoA hydroxylase [EC:1.14.11.18] | (RefSeq) phytanoyl-CoA dioxygenase (A)	phytanoyl-CoA dioxygenase [Dendrobium catenatum]	RecName: Full=Phytanoyl-CoA dioxygenase; EC=1.14.11.18; AltName: Full=Phytanoyl-CoA 2-hydroxylase;	SubName: Full=Beta-galactosidase {ECO:0000313|EMBL:PKU62698.1};	Peroxisomal phytanoyl-CoA hydroxylase	GO:0005886,plasma membrane; GO:0031418,L-ascorbic acid binding; GO:0046872,metal ion binding; GO:0048244,phytanoyl-CoA dioxygenase activity; GO:0006631,fatty acid metabolic process	Phytanoyl-CoA dioxygenase (PhyH)
Cluster-12369.0	29.97	48.66	51.92	2.2	0.93	3.6	4.83733	8.31721e-40	7.86694e-38	up	--	--	--	SubName: Full=4-hydroxy-tetrahydrodipicolinate synthase, chloroplastic {ECO:0000313|EMBL:PKU75355.1};	--	--	--
Cluster-30752.60921	21.74	25.64	34.24	15.62	13.42	14.42	1.32994	9.81577e-40	9.26557e-38	up	K18195 rhamnogalacturonan endolyase [EC:4.2.2.23] | (RefSeq) uncharacterized protein LOC104807150 isoform X1 (A)	NAC domain-containing protein 68-like [Dendrobium catenatum]	RecName: Full=NAC domain-containing protein 68 {ECO:0000303|PubMed:15029955}; Short=ONAC068 {ECO:0000303|PubMed:15029955}; AltName: Full=OsNAC4 {ECO:0000303|PubMed:10660065};	SubName: Full=NAC domain-containing protein 68 {ECO:0000313|EMBL:PKU66912.1};	--	GO:0005634,nucleus; GO:0003677,DNA binding; GO:0006355,regulation of transcription, DNA-templated; GO:0006351,transcription, DNA-templated	No apical meristem (NAM) protein
Cluster-30752.64061	261.79	279.32	372.61	146.37	126.5	166.04	1.49052	9.98726e-40	9.4084e-38	up	K10781 fatty acyl-ACP thioesterase B [EC:3.1.2.14 3.1.2.21] | (RefSeq) palmitoyl-acyl carrier protein thioesterase, chloroplastic-like (A)	palmitoyl-acyl carrier protein thioesterase, chloroplastic-like [Dendrobium catenatum]	RecName: Full=Palmitoyl-acyl carrier protein thioesterase, chloroplastic; EC=3.1.2.-; AltName: Full=16:0-acyl-carrier protein thioesterase; Short=16:0-ACP thioesterase; AltName: Full=Acyl-[acyl-carrier-protein] hydrolase; AltName: Full=PATE; Flags: Precursor;	SubName: Full=Palmitoyl-acyl carrier protein thioesterase, chloroplastic {ECO:0000313|EMBL:PKU65990.1};	--	GO:0009507,chloroplast; GO:0016790,thiolester hydrolase activity; GO:0006633,fatty acid biosynthetic process	Acyl-ACP thioesterase
Cluster-30752.49674	61.11	68.43	83.73	14.42	5.27	11	3.41406	1.06153e-39	9.9799e-38	up	K22418 11beta/17beta-hydroxysteroid dehydrogenase [EC:1.1.1.146 1.1.1.-] | (RefSeq) 11-beta-hydroxysteroid dehydrogenase 1B-like (A)	11-beta-hydroxysteroid dehydrogenase 1B-like [Dendrobium catenatum]	RecName: Full=11-beta-hydroxysteroid dehydrogenase-like 6; EC=1.1.1.-; AltName: Full=17-beta-hydroxysteroid dehydrogenase-like 6; EC=1.1.1.-; AltName: Full=Hydroxysteroid dehydrogenase 6; Short=AtHSD6;	SubName: Full=11-beta-hydroxysteroid dehydrogenase 1B {ECO:0000313|EMBL:PKA56918.1}; EC=1.1.-.- {ECO:0000313|EMBL:PKA56918.1};	Predicted dehydrogenase	GO:0016021,integral component of membrane; GO:0016491,oxidoreductase activity; GO:0006694,steroid biosynthetic process	short chain dehydrogenase
Cluster-30752.16880	48.75	62.2	83.4	18.9	15.74	16.76	2.40581	1.18565e-39	1.11243e-37	up	--	Arabinogalactan peptide 16 [Dendrobium catenatum]	RecName: Full=Arabinogalactan peptide 16; Short=AG-peptide 16; Flags: Precursor;	SubName: Full=Arabinogalactan peptide 16 {ECO:0000313|EMBL:PKU75043.1};	--	GO:0031225,anchored component of membrane; GO:0005886,plasma membrane	Arabinogalactan peptide
Cluster-30752.101322	24.08	27.25	35.86	15.96	12.59	15.28	1.43002	1.20152e-39	1.12506e-37	up	K10661 E3 ubiquitin-protein ligase MARCH6 [EC:2.3.2.27] | (RefSeq) probable E3 ubiquitin ligase SUD1 (A)	uncharacterized protein LOC110114321 [Dendrobium catenatum]	RecName: Full=Probable E3 ubiquitin ligase SUD1; EC=2.3.2.27; AltName: Full=Protein ECERIFERUM 9; AltName: Full=Protein SUPPRESSOR OF DRY2 DEFFECTS 1; Short=AtSUD1; AltName: Full=RING-type E3 ubiquitin transferase SUD1 {ECO:0000305}; AltName: Full=RING/U-box domain-containing protein;	SubName: Full=E3 ubiquitin-protein ligase MARCH6 {ECO:0000313|EMBL:PKU72395.1};	Protein involved in mRNA turnover and stability	GO:0030176,integral component of endoplasmic reticulum membrane; GO:1904264,NA; GO:0004842,ubiquitin-protein transferase activity; GO:0008270,zinc ion binding; GO:0042335,cuticle development; GO:0010143,cutin biosynthetic process; GO:0008299,isoprenoid biosynthetic process; GO:1900490,positive regulation of hydroxymethylglutaryl-CoA reductase (NADPH) activity; GO:0009414,response to water depriva…	Protein of unknown function (DUF3675)
Cluster-30752.55302	473.66	502.9	649.87	154.02	156.8	125	2.36014	1.20842e-39	1.12926e-37	up	K22418 11beta/17beta-hydroxysteroid dehydrogenase [EC:1.1.1.146 1.1.1.-] | (RefSeq) 11-beta-hydroxysteroid dehydrogenase 1B-like (A)	11-beta-hydroxysteroid dehydrogenase 1B-like [Dendrobium catenatum]	RecName: Full=11-beta-hydroxysteroid dehydrogenase 1B; EC=1.1.1.146; AltName: Full=17-beta-hydroxysteroid dehydrogenase 1B; EC=1.1.1.-; AltName: Full=Hydroxysteroid dehydrogenase 1; Short=AtHSD1;	SubName: Full=11-beta-hydroxysteroid dehydrogenase 1B {ECO:0000313|EMBL:PKA56918.1}; EC=1.1.-.- {ECO:0000313|EMBL:PKA56918.1};	Predicted dehydrogenase	GO:0016021,integral component of membrane; GO:0005811,lipid droplet; GO:0070524,11-beta-hydroxysteroid dehydrogenase (NADP+) activity; GO:0006694,steroid biosynthetic process	short chain dehydrogenase
Cluster-30752.4375	2.75	3.61	4.72	27.53	26.74	22.15	-2.36433	1.27479e-39	1.1889e-37	down	K09510 DnaJ homolog subfamily B member 4 | (RefSeq) dnaJ homolog subfamily B member 13-like (A)	dnaJ homolog subfamily B member 13-like [Dendrobium catenatum]	RecName: Full=DnaJ protein ERDJ3B {ECO:0000305}; AltName: Full=Chaperone protein dnaJ B6 {ECO:0000305}; Short=OsDjB6 {ECO:0000303|PubMed:23160806}; AltName: Full=Endoplasmic reticulum dnaJ domain-containing protein 3B {ECO:0000305}; Short=OsERdj3B {ECO:0000303|PubMed:24153418}; Flags: Precursor;	SubName: Full=ANJ1 {ECO:0000313|EMBL:PKU76771.1};	Molecular chaperone (DnaJ superfamily)	GO:0005788,endoplasmic reticulum lumen; GO:0051082,unfolded protein binding; GO:0006457,protein folding	DnaJ C terminal domain
Cluster-30752.30000	4.21	3.67	4.66	27.74	26.43	34.24	-2.36325	1.28932e-39	1.20004e-37	down	K11251 histone H2A | (RefSeq) probable histone H2A.2 (A)	probable histone H2A.2 [Dendrobium catenatum]	RecName: Full=Histone H2A;	SubName: Full=Histone H2A.1 {ECO:0000313|EMBL:PKU68019.1};	Histone 2A	GO:0000786,nucleosome; GO:0005634,nucleus; GO:0003677,DNA binding; GO:0046982,protein heterodimerization activity	C-terminus of histone H2A
Cluster-30752.79320	22.34	28.24	36	10.81	10.12	10.96	1.87719	1.31116e-39	1.21794e-37	up	K19878 ELKS/RAB6-interacting/CAST family member 2 | (RefSeq) putative WEB family protein At1g65010, chloroplastic (A)	Putative WEB family protein [Dendrobium catenatum]	--	SubName: Full=WEB family protein {ECO:0000313|EMBL:PKU83775.1};	--	--	--
Cluster-30752.49482	97.27	109.77	171.66	65.14	48.63	62.85	1.56243	1.4122e-39	1.30919e-37	up	K07213 copper chaperone | (RefSeq) copper transport protein ATX1-like isoform X1 (A)	copper transport protein ATX1-like isoform X2 [Dendrobium catenatum]	RecName: Full=Copper transport protein CCH; AltName: Full=Copper chaperone CCH;	SubName: Full=Heavy metal-associated isoprenylated plant protein 26 {ECO:0000313|EMBL:PKU84532.1};	Copper chaperone	GO:0048046,apoplast; GO:0009507,chloroplast; GO:0016531,copper chaperone activity; GO:0019904,protein domain specific binding; GO:0046914,transition metal ion binding; GO:0006878,cellular copper ion homeostasis; GO:0006825,copper ion transport; GO:0046686,response to cadmium ion; GO:0009651,response to salt stress	Heavy-metal-associated domain
Cluster-30752.58893	3.91	4.24	6.99	39.22	29.28	42.29	-2.44882	1.51724e-39	1.40378e-37	down	K04802 proliferating cell nuclear antigen | (RefSeq) proliferating cell nuclear antigen (A)	proliferating cell nuclear antigen [Dendrobium catenatum]	RecName: Full=Proliferating cell nuclear antigen; Short=PCNA;	SubName: Full=Proliferating cell nuclear antigen {ECO:0000313|EMBL:PKU83081.1};	DNA polymerase delta processivity factor (proliferating cell nuclear antigen)	GO:0005634,nucleus; GO:0003677,DNA binding; GO:0030337,DNA polymerase processivity factor activity; GO:0006260,DNA replication; GO:0006275,regulation of DNA replication	Proliferating cell nuclear antigen, C-terminal domain
Cluster-30752.58826	2.18	2.3	3	21.42	18.7	19.82	-2.55934	1.85508e-39	1.71296e-37	down	--	hypothetical protein MA16_Dca010382 [Dendrobium catenatum]	--	SubName: Full=Uncharacterized protein {ECO:0000313|EMBL:PKU84096.1};	--	--	Senescence regulator
Cluster-30752.86072	35.78	36.25	50.74	13.71	12.34	15.67	2.02966	2.14135e-39	1.97339e-37	up	K10661 E3 ubiquitin-protein ligase MARCH6 [EC:2.3.2.27] | (RefSeq) probable E3 ubiquitin ligase SUD1 (A)	uncharacterized protein LOC110114552 [Dendrobium catenatum]	RecName: Full=Probable E3 ubiquitin ligase SUD1; EC=2.3.2.27; AltName: Full=Protein ECERIFERUM 9; AltName: Full=Protein SUPPRESSOR OF DRY2 DEFFECTS 1; Short=AtSUD1; AltName: Full=RING-type E3 ubiquitin transferase SUD1 {ECO:0000305}; AltName: Full=RING/U-box domain-containing protein;	SubName: Full=E3 ubiquitin-protein ligase MARCH6 {ECO:0000313|EMBL:PKU85299.1};	Protein involved in mRNA turnover and stability	GO:0030176,integral component of endoplasmic reticulum membrane; GO:1904264,NA; GO:0004842,ubiquitin-protein transferase activity; GO:0008270,zinc ion binding; GO:0042335,cuticle development; GO:0010143,cutin biosynthetic process; GO:0008299,isoprenoid biosynthetic process; GO:1900490,positive regulation of hydroxymethylglutaryl-CoA reductase (NADPH) activity; GO:0009414,response to water depriva…	RING-variant domain
Cluster-30752.78503	22.7	21.31	27.44	3.2	4.14	3.51	3.16735	2.33489e-39	2.1475e-37	up	K12823 ATP-dependent RNA helicase DDX5/DBP2 [EC:3.6.4.13] | (RefSeq) DEAD-box ATP-dependent RNA helicase 40 (A)	hypothetical protein POPTR_005G230300v3 [Populus trichocarpa]	RecName: Full=Heavy metal-associated isoprenylated plant protein 2 {ECO:0000303|PubMed:21072340, ECO:0000303|PubMed:23368984}; Short=AtHIP02 {ECO:0000303|PubMed:21072340, ECO:0000303|PubMed:23368984}; Flags: Precursor;	SubName: Full=Uncharacterized protein {ECO:0000313|EMBL:EEE81292.2};	Copper chaperone	GO:0005737,cytoplasm; GO:0046914,transition metal ion binding; GO:0046916,cellular transition metal ion homeostasis; GO:0030001,metal ion transport	Heavy-metal-associated domain
Cluster-30752.48810	11.68	13.06	16.09	6.38	4.72	6.01	1.69513	2.52931e-39	2.32174e-37	up	--	uncharacterized protein LOC110106374 [Dendrobium catenatum]	--	SubName: Full=Uncharacterized protein {ECO:0000313|EMBL:PKU64378.1};	--	--	Fasciclin domain
Cluster-30752.12209	31.63	27.63	61.08	2.63	0.69	1.68	5.04489	2.71902e-39	2.49098e-37	up	--	--	--	--	--	--	--
Cluster-30752.52331	78.68	83.03	119.91	52.16	44.29	42.31	1.44317	2.85994e-39	2.61494e-37	up	K01369 legumain [EC:3.4.22.34] | (RefSeq) vacuolar-processing enzyme-like (A)	vacuolar-processing enzyme-like [Dendrobium catenatum]	RecName: Full=Vacuolar-processing enzyme; Short=VPE; EC=3.4.22.-; AltName: Full=Legumain-like proteinase; Short=LLP; Flags: Precursor;	SubName: Full=Vacuolar-processing enzyme {ECO:0000313|EMBL:PKU82544.1};	Asparaginyl peptidases	GO:0008234,cysteine-type peptidase activity	Peptidase C13 family
Cluster-30752.40612	26.58	23.44	34.54	10.56	10.07	7.88	1.99511	2.8884e-39	2.63579e-37	up	K01657 anthranilate synthase component I [EC:4.1.3.27] | (RefSeq) anthranilate synthase alpha subunit 1, chloroplastic-like (A)	anthranilate synthase alpha subunit 1, chloroplastic-like [Dendrobium catenatum]	RecName: Full=Anthranilate synthase alpha subunit 1, chloroplastic; EC=4.1.3.27; Flags: Precursor;	SubName: Full=Anthranilate synthase component I-1, chloroplastic {ECO:0000313|EMBL:PKU87365.1};	Isochorismate synthase	GO:0009507,chloroplast; GO:0004049,anthranilate synthase activity; GO:0000162,tryptophan biosynthetic process	chorismate binding enzyme
Cluster-30752.49891	2.45	1.75	2.35	28.24	21.09	27.31	-3.07257	2.921e-39	2.66033e-37	down	K02701 photosystem I subunit PsaN | (RefSeq) photosystem I reaction center subunit N, chloroplastic (A)	photosystem I reaction center subunit N, chloroplastic [Phalaenopsis equestris]	RecName: Full=Photosystem I reaction center subunit N, chloroplastic; Short=PSI-N; Flags: Precursor;	SubName: Full=Photosystem I reaction center subunit N, chloroplastic {ECO:0000313|EMBL:PKU66683.1};	--	GO:0009535,chloroplast thylakoid membrane; GO:0009522,photosystem I; GO:0019904,protein domain specific binding; GO:0015979,photosynthesis	Photosystem I reaction centre subunit N (PSAN or PSI-N)
Cluster-30752.30203	26.63	28.53	34.68	0.16	0	0	9.5474	3.82998e-39	3.4814e-37	up	--	uncharacterized protein LOC110114113 [Dendrobium catenatum]	--	SubName: Full=Uncharacterized protein {ECO:0000313|EMBL:PKA49125.1};	--	--	Protein of unknown function (DUF1645)
Cluster-30752.27138	15.55	17.82	17.67	6.09	5.36	6.21	1.98631	4.03403e-39	3.65974e-37	up	K04733 interleukin-1 receptor-associated kinase 4 [EC:2.7.11.1] | (RefSeq) proline-rich receptor-like protein kinase PERK1 (A)	proline-rich receptor-like protein kinase PERK1 [Dendrobium catenatum]	RecName: Full=Proline-rich receptor-like protein kinase PERK1; EC=2.7.11.1; AltName: Full=Proline-rich extensin-like receptor kinase 1; Short=AtPERK1;	SubName: Full=Proline-rich receptor-like protein kinase PERK1 {ECO:0000313|EMBL:PKA67189.1}; EC=2.7.11.1 {ECO:0000313|EMBL:PKA67189.1};	Serine/threonine protein kinase	GO:0016021,integral component of membrane; GO:0005886,plasma membrane; GO:0005524,ATP binding; GO:0004672,protein kinase activity; GO:0004674,protein serine/threonine kinase activity; GO:0004675,transmembrane receptor protein serine/threonine kinase activity; GO:0007166,cell surface receptor signaling pathway; GO:0046777,protein autophosphorylation; GO:0009620,response to fungus; GO:0009611,respo…	Protein tyrosine kinase
Cluster-30752.24934	30.56	34.21	44.15	19.38	14.2	14.43	1.61498	4.30955e-39	3.90211e-37	up	K17839 polyamine oxidase [EC:1.5.3.17 1.5.3.-] | (RefSeq) probable polyamine oxidase 2 isoform X1 (A)	probable polyamine oxidase 2 isoform X2 [Dendrobium catenatum]	RecName: Full=Probable polyamine oxidase 2; Short=AtPAO2; EC=1.5.3.-; AltName: Full=Amine oxidase 1;	SubName: Full=Putative polyamine oxidase 2 {ECO:0000313|EMBL:PKA66032.1}; EC=1.5.3.17 {ECO:0000313|EMBL:PKA66032.1};	Amine oxidase	GO:0005777,peroxisome; GO:0046592,polyamine oxidase activity; GO:0006598,polyamine catabolic process	Flavin containing amine oxidoreductase
Cluster-30752.3552	9.71	14	17.18	96.35	71.23	74.36	-2.11729	7.20602e-39	6.51209e-37	down	--	protein TIFY 5A-like [Dendrobium catenatum]	RecName: Full=Protein TIFY 5A {ECO:0000303|PubMed:17499004}; AltName: Full=Jasmonate ZIM domain-containing protein 8 {ECO:0000303|PubMed:17637675};	SubName: Full=Protein TIFY 5A {ECO:0000313|EMBL:PKU81697.1};	--	GO:0005634,nucleus; GO:0003714,transcription corepressor activity; GO:0006952,defense response; GO:1903507,negative regulation of nucleic acid-templated transcription; GO:0031347,regulation of defense response; GO:2000022,regulation of jasmonic acid mediated signaling pathway; GO:0006355,regulation of transcription, DNA-templated; GO:0009611,response to wounding; GO:0006351,transcription, DNA-tem…	tify domain
Cluster-30752.62084	2.38	2.61	3.22	15.14	12.61	13.36	-1.89183	7.73688e-39	6.97831e-37	down	K21842 protein EFR3 | (RefSeq) uncharacterized protein LOC110105315 isoform X1 (A)	uncharacterized protein LOC110105315 isoform X2 [Dendrobium catenatum]	--	SubName: Full=Uncharacterized protein {ECO:0000313|EMBL:PKU60976.1};	Putative transmembrane protein cmp44E	--	--
Cluster-30752.34606	7.04	6.78	8.1	3.25	2.97	2.53	1.76057	7.85705e-39	7.07302e-37	up	K04733 interleukin-1 receptor-associated kinase 4 [EC:2.7.11.1] | (RefSeq) proline-rich receptor-like protein kinase PERK1 (A)	proline-rich receptor-like protein kinase PERK1 [Dendrobium catenatum]	RecName: Full=Proline-rich receptor-like protein kinase PERK1; EC=2.7.11.1; AltName: Full=Proline-rich extensin-like receptor kinase 1; Short=AtPERK1;	SubName: Full=Proline-rich receptor-like protein kinase PERK1 {ECO:0000313|EMBL:PKA67189.1}; EC=2.7.11.1 {ECO:0000313|EMBL:PKA67189.1};	Serine/threonine protein kinase	GO:0016021,integral component of membrane; GO:0005886,plasma membrane; GO:0005524,ATP binding; GO:0004672,protein kinase activity; GO:0004674,protein serine/threonine kinase activity; GO:0004675,transmembrane receptor protein serine/threonine kinase activity; GO:0007166,cell surface receptor signaling pathway; GO:0046777,protein autophosphorylation; GO:0009620,response to fungus; GO:0009611,respo…	Protein tyrosine kinase
Cluster-30752.1670	4.02	3.15	5.83	46.6	36.95	61.14	-3.03838	1.21052e-38	1.08763e-36	down	--	uncharacterized protein LOC110109369 [Dendrobium catenatum]	--	SubName: Full=Uncharacterized protein {ECO:0000313|EMBL:PKU67039.1};	--	--	--
Cluster-30752.77213	12.32	14.02	14.76	4.88	4.14	5.4	1.96328	1.22454e-38	1.09811e-36	up	K01530 phospholipid-translocating ATPase [EC:3.6.3.1] | (RefSeq) putative phospholipid-transporting ATPase 9 isoform X1 (A)	putative phospholipid-transporting ATPase 9 isoform X1 [Dendrobium catenatum]	RecName: Full=Phospholipid-transporting ATPase 10 {ECO:0000303|PubMed:11402198}; Short=AtALA10 {ECO:0000303|PubMed:11402198}; EC=3.6.3.1 {ECO:0000305|PubMed:11402198}; AltName: Full=Aminophospholipid flippase 10 {ECO:0000303|PubMed:11402198};	SubName: Full=Phospholipid-transporting ATPase 9 {ECO:0000313|EMBL:PKA53862.1}; EC=3.6.3.1 {ECO:0000313|EMBL:PKA53862.1};	P-type ATPase	GO:0000139,Golgi membrane; GO:0016021,integral component of membrane; GO:0005886,plasma membrane; GO:0005802,trans-Golgi network; GO:0005524,ATP binding; GO:0000287,magnesium ion binding; GO:0004012,phospholipid-translocating ATPase activity; GO:0048194,Golgi vesicle budding	Phospholipid-translocating P-type ATPase C-terminal
Cluster-30752.39271	22.31	24.2	33.13	15.36	12.1	12.39	1.42595	1.23191e-38	1.1026e-36	up	K17839 polyamine oxidase [EC:1.5.3.17 1.5.3.-] | (RefSeq) probable polyamine oxidase 4 (A)	probable polyamine oxidase 4 [Dendrobium catenatum]	RecName: Full=Probable polyamine oxidase 4; Short=AtPAO4; EC=1.5.3.16; AltName: Full=Amine oxidase 2;	SubName: Full=Putative polyamine oxidase 4 {ECO:0000313|EMBL:PKU87770.1};	Amine oxidase	GO:0005777,peroxisome; GO:0052895,N1-acetylspermine:oxygen oxidoreductase (N1-acetylspermidine-forming) activity; GO:0052894,norspermine:oxygen oxidoreductase activity; GO:0046592,polyamine oxidase activity; GO:0052901,spermine:oxygen oxidoreductase (spermidine-forming) activity; GO:0006598,polyamine catabolic process	Flavin containing amine oxidoreductase
Cluster-30752.62875	10.78	12.34	13.4	46.91	38.76	43.3	-1.36977	1.39248e-38	1.24393e-36	down	K08235 xyloglucan:xyloglucosyl transferase [EC:2.4.1.207] | (RefSeq) xyloglucan endotransglucosylase/hydrolase protein 9 (A)	xyloglucan endotransglucosylase/hydrolase protein 9 [Dendrobium catenatum]	RecName: Full=Xyloglucan endotransglucosylase/hydrolase protein 9; Short=At-XTH9; Short=XTH-9; EC=2.4.1.207; Flags: Precursor;	SubName: Full=Xyloglucan endotransglucosylase/hydrolase protein 9 {ECO:0000313|EMBL:PKU70044.1};	--	GO:0048046,apoplast; GO:0005618,cell wall; GO:0004553,hydrolase activity, hydrolyzing O-glycosyl compounds; GO:0016762,xyloglucan:xyloglucosyl transferase activity; GO:0042546,cell wall biogenesis; GO:0071555,cell wall organization; GO:0010411,xyloglucan metabolic process	Glycosyl hydrolases family 16
Cluster-30752.55935	156.62	156.6	209.98	60.34	49.93	37.62	2.25587	1.71096e-38	1.52551e-36	up	K13496 UDP-glucosyl transferase 73C [EC:2.4.1.-] | (RefSeq) UDP-glycosyltransferase 73E1-like (A)	uncharacterized protein LOC110099670 [Dendrobium catenatum]	RecName: Full=UDP-glycosyltransferase 73E1 {ECO:0000303|PubMed:15610349}; EC=2.4.1.- {ECO:0000305};	SubName: Full=UDP-glycosyltransferase 73C1 {ECO:0000313|EMBL:PKU66765.1};	UDP-glucuronosyl and UDP-glucosyl transferase	GO:0016758,transferase activity, transferring hexosyl groups; GO:0008152,metabolic process	UDP-glucoronosyl and UDP-glucosyl transferase
Cluster-21188.0	11.41	13.64	16.36	1.29	0.98	2.29	3.65219	1.89357e-38	1.68509e-36	up	K04733 interleukin-1 receptor-associated kinase 4 [EC:2.7.11.1] | (RefSeq) probable L-type lectin-domain containing receptor kinase S.5 (A)	uncharacterized protein LOC110099615 [Dendrobium catenatum]	--	SubName: Full=Uncharacterized protein {ECO:0000313|EMBL:PKU84019.1};	--	--	PLATZ transcription factor
Cluster-30752.33351	28.89	29.05	44.76	15.77	12.96	13.09	1.72549	2.13535e-38	1.89664e-36	up	--	uncharacterized protein LOC110110323 [Dendrobium catenatum]	--	SubName: Full=Uncharacterized protein {ECO:0000313|EMBL:PKU78395.1};	--	--	--
Cluster-30752.60801	88	103.46	134.22	884.28	675.17	689.54	-2.26489	2.33205e-38	2.06741e-36	down	K11253 histone H3 | (RefSeq) histone H3.2-like (A)	histone H3.2-like [Dendrobium catenatum]	RecName: Full=Histone H3.2;	SubName: Full=Histone H3.2 {ECO:0000313|EMBL:PKU70067.1};	Histones H3 and H4	GO:0000786,nucleosome; GO:0005634,nucleus; GO:0003677,DNA binding; GO:0046982,protein heterodimerization activity	Core histone H2A/H2B/H3/H4
Cluster-30752.73742	5.67	5.45	9.33	68.22	46.91	48.54	-2.56047	2.69213e-38	2.3821e-36	down	K12133 MYB-related transcription factor LHY | (RefSeq) protein LHY-like isoform X1 (A)	protein LHY-like isoform X3 [Dendrobium catenatum]	RecName: Full=Protein CCA1 {ECO:0000303|PubMed:9144958}; AltName: Full=MYB-related transcription factor CCA1 {ECO:0000303|PubMed:9144958}; AltName: Full=Protein CIRCADIAN CLOCK ASSOCIATED 1 {ECO:0000303|PubMed:9144958};	SubName: Full=Uncharacterized protein {ECO:0000313|EMBL:PKU77534.1};	Zuotin and related molecular chaperones (DnaJ superfamily), contains DNA-binding domains	GO:0005634,nucleus; GO:0003677,DNA binding; GO:0003700,DNA-binding transcription factor activity; GO:0043565,sequence-specific DNA binding; GO:0007623,circadian rhythm; GO:0048574,long-day photoperiodism, flowering; GO:0042754,negative regulation of circadian rhythm; GO:0045892,negative regulation of transcription, DNA-templated; GO:0045893,positive regulation of transcription, DNA-templated; GO:…	Myb-like DNA-binding domain
Cluster-30752.45445	13.51	8.71	12.88	0.34	0.68	0.27	5.13972	2.87406e-38	2.53826e-36	up	K13356 alcohol-forming fatty acyl-CoA reductase [EC:1.2.1.84] | (RefSeq) fatty acyl-CoA reductase 3-like (A)	fatty acyl-CoA reductase 3-like [Dendrobium catenatum]	RecName: Full=Alcohol-forming fatty acyl-CoA reductase; EC=1.2.1.84;	SubName: Full=Fatty acyl-CoA reductase 3 {ECO:0000313|EMBL:PKU64280.1};	Acyl-CoA reductase	GO:0102965,alcohol-forming fatty acyl-CoA reductase activity; GO:0080019,fatty-acyl-CoA reductase (alcohol-forming) activity; GO:0006629,lipid metabolic process	Male sterility protein
Cluster-30752.31956	6.72	9.22	12.68	55.04	44.63	58.53	-2.04103	3.02575e-38	2.66718e-36	down	K13993 HSP20 family protein | (RefSeq) 17.1 kDa class II heat shock protein-like (A)	17.1 kDa class II heat shock protein-like [Dendrobium catenatum]	RecName: Full=17.9 kDa class II heat shock protein;	SubName: Full=17.9 kDa class II heat shock protein {ECO:0000313|EMBL:PKU61669.1};	Molecular chaperone (small heat-shock protein Hsp26/Hsp42)	GO:0005737,cytoplasm	Hsp20/alpha crystallin family
Cluster-30752.23080	10.7	7.71	12.55	2.39	2.15	2.28	2.61893	3.16949e-38	2.78861e-36	up	K18878 BHLH transcription factor Upa20 | (RefSeq) Upa20; transcription factor bHLH137-like (A)	transcription factor bHLH69-like isoform X1 [Dendrobium catenatum]	RecName: Full=Transcription factor bHLH82; AltName: Full=Basic helix-loop-helix protein 82; Short=AtbHLH82; Short=bHLH 82; AltName: Full=Transcription factor EN 96; AltName: Full=bHLH transcription factor bHLH082;	SubName: Full=transcription factor bHLH10-like {ECO:0000313|RefSeq:XP_008797367.1, ECO:0000313|RefSeq:XP_008797368.1, ECO:0000313|RefSeq:XP_008797369.1};	--	GO:0005634,nucleus; GO:0001046,core promoter sequence-specific DNA binding; GO:0003700,DNA-binding transcription factor activity; GO:0046983,protein dimerization activity; GO:0001228,DNA-binding transcription activator activity, RNA polymerase II-specific; GO:0006355,regulation of transcription, DNA-templated; GO:0080147,root hair cell development; GO:0006366,transcription by RNA polymerase II	Helix-loop-helix DNA-binding domain
Cluster-30752.53226	15.04	18.19	19.16	4.05	2.72	4.89	2.61591	3.79776e-38	3.33509e-36	up	K17604 zinc finger SWIM domain-containing protein 3 | (RefSeq) hypothetical protein (A)	uncharacterized protein LOC110109152 [Dendrobium catenatum]	--	SubName: Full=Uncharacterized protein {ECO:0000313|EMBL:PKU61943.1};	--	--	MULE transposase domain
Cluster-30752.21006	13.96	18.44	27.5	5.53	5.43	4.94	2.31929	3.81747e-38	3.34609e-36	up	K09284 AP2-like factor, euAP2 lineage | (RefSeq) AP2-like ethylene-responsive transcription factor TOE3 (A)	AP2-like ethylene-responsive transcription factor TOE3 [Dendrobium catenatum]	RecName: Full=Floral homeotic protein APETALA 2 {ECO:0000303|PubMed:7919989};	SubName: Full=APETALA2-like protein {ECO:0000313|EMBL:AMS25570.1};	--	GO:0005634,nucleus; GO:0003677,DNA binding; GO:0003700,DNA-binding transcription factor activity; GO:0030154,cell differentiation; GO:0009908,flower development; GO:0010073,meristem maintenance; GO:0048481,plant ovule development; GO:0048316,seed development; GO:0010093,specification of floral organ identity; GO:0006351,transcription, DNA-templated	AP2 domain
Cluster-30752.74379	160.19	179.12	272.29	94.06	76.57	76.73	1.77313	4.87445e-38	4.26455e-36	up	K01369 legumain [EC:3.4.22.34] | (RefSeq) vacuolar-processing enzyme-like (A)	vacuolar-processing enzyme-like [Dendrobium catenatum]	RecName: Full=Vacuolar-processing enzyme; Short=VPE; EC=3.4.22.-; Flags: Precursor;	SubName: Full=Vacuolar-processing enzyme {ECO:0000313|EMBL:PKU82544.1};	Asparaginyl peptidases	GO:0008234,cysteine-type peptidase activity	--
Cluster-30752.31446	18.75	20.11	25.65	4.88	6.13	5.14	2.42865	5.39127e-38	4.70787e-36	up	K03017 DNA-directed RNA polymerase II subunit RPB9 | (RefSeq) DNA-directed RNA polymerases II, IV and V subunit 9A-like (A)	DNA-directed RNA polymerases II, IV and V subunit 9A-like [Dendrobium catenatum]	RecName: Full=DNA-directed RNA polymerases II, IV and V subunit 9A;	SubName: Full=Uncharacterized protein {ECO:0000313|EMBL:PKU60317.1};	RNA polymerase II subunit 9	GO:0005665,RNA polymerase II, core complex; GO:0000419,RNA polymerase V complex; GO:0005730,nucleolus; GO:0003899,DNA-directed 5'-3' RNA polymerase activity; GO:0003676,nucleic acid binding; GO:0008270,zinc ion binding; GO:0001193,maintenance of transcriptional fidelity during DNA-templated transcription elongation from RNA polymerase II promoter; GO:0006379,mRNA cleavage; GO:0006367,transcriptio…	RNA polymerases M/15 Kd subunit
Cluster-30752.91514	27.16	26.32	37.61	11.91	11.13	11.76	1.83747	5.81019e-38	5.0642e-36	up	K22745 apoptosis-inducing factor 2 | (RefSeq) apoptosis-inducing factor homolog B-like (A)	apoptosis-inducing factor homolog B-like [Dendrobium catenatum]	--	SubName: Full=NADH dehydrogenase C1, chloroplastic/mitochondrial {ECO:0000313|EMBL:PKU69599.1};	NADH-dehydrogenase (ubiquinone)	--	Pyridine nucleotide-disulphide oxidoreductase
Cluster-30752.21682	0.8	0.74	0.79	14.68	15.09	10.25	-3.65866	5.90135e-38	5.13406e-36	down	K13508 glycerol-3-phosphate acyltransferase [EC:2.3.1.15 2.3.1.198] | (RefSeq) LOW QUALITY PROTEIN: glycerol-3-phosphate 2-O-acyltransferase 6-like (A)	LOW QUALITY PROTEIN: glycerol-3-phosphate 2-O-acyltransferase 6-like [Phalaenopsis equestris]	RecName: Full=Glycerol-3-phosphate 2-O-acyltransferase 6; Short=AtGPAT6; EC=2.3.1.198; AltName: Full=Glycerol-3-phosphate acyltransferase 6;	SubName: Full=Glycerol-3-phosphate 2-O-acyltransferase 6 {ECO:0000313|EMBL:PKU67595.1};	--	GO:0016021,integral component of membrane; GO:0016020,membrane; GO:0090447,glycerol-3-phosphate 2-O-acyltransferase activity; GO:0016791,phosphatase activity; GO:0102419,sn-2-glycerol-3-phosphate omega-OH-C22:0-CoA acyl transferase activity; GO:0010143,cutin biosynthetic process; GO:0009908,flower development; GO:0008654,phospholipid biosynthetic process	haloacid dehalogenase-like hydrolase
Cluster-30752.44547	0.71	2.03	2.02	37.91	29.98	26.61	-3.90107	1.38213e-37	1.20018e-35	down	K08909 light-harvesting complex I chlorophyll a/b binding protein 3 | (RefSeq) chlorophyll a-b binding protein 8, chloroplastic (A)	chlorophyll a-b binding protein 8, chloroplastic [Dendrobium catenatum]	RecName: Full=Chlorophyll a-b binding protein 8, chloroplastic; AltName: Full=LHCI type III CAB-8; Flags: Precursor;	SubName: Full=Chlorophyll a-b binding protein 8, chloroplastic {ECO:0000313|EMBL:PKU72252.1};	--	GO:0009941,chloroplast envelope; GO:0009535,chloroplast thylakoid membrane; GO:0016021,integral component of membrane; GO:0009522,photosystem I; GO:0009523,photosystem II; GO:0010287,plastoglobule; GO:0016168,chlorophyll binding; GO:0046872,metal ion binding; GO:0031409,pigment binding; GO:0009768,photosynthesis, light harvesting in photosystem I; GO:0018298,protein-chromophore linkage; GO:000941…	Chlorophyll A-B binding protein
Cluster-30752.61970	4.1	4.36	5.96	23.43	23.87	20.04	-1.80089	2.57061e-37	2.22807e-35	down	K19791 iron transport multicopper oxidase | (RefSeq) L-ascorbate oxidase homolog (A)	L-ascorbate oxidase homolog [Dendrobium catenatum]	RecName: Full=L-ascorbate oxidase homolog; EC=1.10.3.-; Flags: Precursor;	SubName: Full=L-ascorbate oxidase like {ECO:0000313|EMBL:PKU59237.1};	Multicopper oxidases	GO:0005576,extracellular region; GO:0005507,copper ion binding; GO:0016491,oxidoreductase activity	Multicopper oxidase
Cluster-30752.38723	853.4	1135.82	2584.86	39.46	12.5	52.87	6.3967	3.85566e-37	3.33568e-35	up	K07513 acetyl-CoA acyltransferase 1 [EC:2.3.1.16] | (RefSeq) 3-ketoacyl-CoA thiolase 1, peroxisomal-like isoform X1 (A)	3-ketoacyl-CoA thiolase 1, peroxisomal [Dendrobium catenatum]	RecName: Full=3-ketoacyl-CoA thiolase 2, peroxisomal; EC=2.3.1.16; AltName: Full=Acetyl-CoA acyltransferase 2; AltName: Full=Beta-ketothiolase 2; AltName: Full=Peroxisomal 3-oxoacyl-CoA thiolase 2; AltName: Full=Peroxisome defective protein 1; Flags: Precursor;	SubName: Full=3-ketoacyl-CoA thiolase 1, peroxisomal {ECO:0000313|EMBL:PKU75485.1};	3-oxoacyl CoA thiolase	GO:0009507,chloroplast; GO:0009514,glyoxysome; GO:0016020,membrane; GO:0005739,mitochondrion; GO:0005730,nucleolus; GO:0005777,peroxisome; GO:0005774,vacuolar membrane; GO:0003988,acetyl-CoA C-acyltransferase activity; GO:0006635,fatty acid beta-oxidation; GO:0010111,glyoxysome organization; GO:0009695,jasmonic acid biosynthetic process; GO:0031408,oxylipin biosynthetic process; GO:0009789,positi…	--
Cluster-30752.93411	69.95	63.12	122.57	0.7	0.76	1.29	7.0705	3.87222e-37	3.34381e-35	up	K17991 peroxygenase [EC:1.11.2.3] | (RefSeq) probable peroxygenase 3 (A)	probable peroxygenase 3 [Dendrobium catenatum]	RecName: Full=Probable peroxygenase 5; Short=AtPXG5; EC=1.11.2.3; AltName: Full=Caleosin-5;	SubName: Full=Putative peroxygenase 3 {ECO:0000313|EMBL:PKU85053.1};	--	GO:0005783,endoplasmic reticulum; GO:0005811,lipid droplet; GO:0031090,organelle membrane; GO:0046872,metal ion binding; GO:1990137,plant seed peroxidase activity	Caleosin related protein
Cluster-30752.34667	109.89	109.11	248.53	31.68	21.84	25.9	2.98578	4.07733e-37	3.51442e-35	up	K01166 ribonuclease T2 [EC:3.1.27.1] | (RefSeq) ribonuclease 1-like (A)	ribonuclease 1-like [Dendrobium catenatum]	RecName: Full=Extracellular ribonuclease LE; Short=RNase LE; EC=3.1.27.1; Flags: Precursor;	SubName: Full=Extracellular ribonuclease LE {ECO:0000313|EMBL:PKU73860.1};	Ribonuclease, T2 family	GO:0005618,cell wall; GO:0005615,extracellular space; GO:0033897,ribonuclease T2 activity; GO:0003723,RNA binding	Ribonuclease T2 family
Cluster-30752.53907	45.61	46.34	72.44	23.12	18.14	16.82	1.9335	4.55977e-37	3.923e-35	up	K22745 apoptosis-inducing factor 2 | (RefSeq) apoptosis-inducing factor homolog B-like (A)	apoptosis-inducing factor homolog B-like [Dendrobium catenatum]	--	SubName: Full=NADH dehydrogenase C1, chloroplastic/mitochondrial {ECO:0000313|EMBL:PKU69599.1};	NADH-dehydrogenase (ubiquinone)	--	Pyridine nucleotide-disulphide oxidoreductase
Cluster-30752.31092	19.3	19.32	29.65	11.52	9.94	10.16	1.53105	5.14634e-37	4.41951e-35	up	K08145 MFS transporter, SP family, solute carrier family 2 (facilitated glucose transporter), member 8 | (RefSeq) sugar transporter ERD6-like 7 (A)	sugar transporter ERD6-like 7 [Dendrobium catenatum]	RecName: Full=Sugar transporter ERD6-like 7;	SubName: Full=sugar transporter ERD6-like 16 {ECO:0000313|RefSeq:XP_008795112.1};	Predicted transporter (major facilitator superfamily)	GO:0009507,chloroplast; GO:0016021,integral component of membrane; GO:0009705,plant-type vacuole membrane; GO:0005774,vacuolar membrane; GO:0005773,vacuole; GO:0005355,glucose transmembrane transporter activity; GO:0005351,carbohydrate:proton symporter activity; GO:0046323,glucose import; GO:0035428,NA; GO:0006829,zinc ion transport	Sugar (and other) transporter
Cluster-30752.63687	23.65	22.59	28.97	4.04	6.41	4.62	2.74248	5.18502e-37	4.44453e-35	up	K14209 solute carrier family 36 (proton-coupled amino acid transporter) | (RefSeq) lysine histidine transporter-like 8 (A)	Lysine histidine transporter-like 8 [Dendrobium catenatum]	RecName: Full=Lysine histidine transporter-like 8; AltName: Full=Amino acid transporter-like protein 1;	SubName: Full=Lysine histidine transporter-like 8 {ECO:0000313|EMBL:PKU69315.1};	Amino acid transporters	GO:0016021,integral component of membrane; GO:0005886,plasma membrane; GO:0015171,amino acid transmembrane transporter activity; GO:0003333,amino acid transmembrane transport	Transmembrane amino acid transporter protein
Cluster-30752.17739	0.22	0.22	0.47	4.47	3.81	5.52	-3.52522	6.08679e-37	5.20795e-35	down	K05658 ATP-binding cassette, subfamily B (MDR/TAP), member 1 [EC:3.6.3.44] | (RefSeq) ABC transporter B family member 2-like (A)	ABC transporter B family member 2-like [Dendrobium catenatum]	RecName: Full=ABC transporter B family member 2; Short=ABC transporter ABCB.2; Short=AtABCB2; AltName: Full=Multidrug resistance protein 2; AltName: Full=P-glycoprotein 2; Flags: Precursor;	SubName: Full=ABC transporter B family member 2 {ECO:0000313|EMBL:PKU82695.1};	Multidrug/pheromone exporter, ABC superfamily	GO:0016021,integral component of membrane; GO:0016020,membrane; GO:0005524,ATP binding; GO:0042626,ATPase activity, coupled to transmembrane movement of substances	ABC transporter
Cluster-30752.59863	300.87	348	524.39	185.03	125.84	140.24	1.82284	6.82201e-37	5.82632e-35	up	K02183 calmodulin | (RefSeq) family of serine hydrolases 3-like (A)	esterase CG5412 [Dendrobium catenatum]	RecName: Full=Rhodanese-like domain-containing protein 6; AltName: Full=Sulfurtransferase 6; Short=AtStr6;	SubName: Full=Rhodanese-like domain-containing protein 6 {ECO:0000313|EMBL:PKU65905.1};	Phospholipase/carboxyhydrolase	--	Serine hydrolase (FSH1)
Cluster-30752.50739	81.6	92.62	121.38	45.5	37.74	31.65	1.79152	6.89126e-37	5.87471e-35	up	K00864 glycerol kinase [EC:2.7.1.30] | (RefSeq) glycerol kinase (A)	glycerol kinase [Dendrobium catenatum]	RecName: Full=Glycerol kinase; Short=Glycerokinase; EC=2.7.1.30; AltName: Full=ATP:glycerol 3-phosphotransferase; AltName: Full=Protein GLYCEROL INSENSITIVE 1; AltName: Full=Protein NONHOST RESISTANCE TO P. S. PHASEOLICOLA 1;	SubName: Full=Glycerol kinase {ECO:0000313|EMBL:PKU85368.1};	Ribulose kinase and related carbohydrate kinases	GO:0005829,cytosol; GO:0005739,mitochondrion; GO:0005524,ATP binding; GO:0004370,glycerol kinase activity; GO:0042742,defense response to bacterium; GO:0019563,glycerol catabolic process; GO:0046167,glycerol-3-phosphate biosynthetic process; GO:0009617,response to bacterium; GO:0080167,response to karrikin; GO:0010188,response to microbial phytotoxin; GO:0002237,response to molecule of bacterial …	FGGY family of carbohydrate kinases, N-terminal domain
Cluster-30752.85392	3.7	3.23	3.84	44.46	41.62	27.41	-2.9477	7.40776e-37	6.30349e-35	down	K05298 glyceraldehyde-3-phosphate dehydrogenase (NADP+) (phosphorylating) [EC:1.2.1.13] | (RefSeq) glyceraldehyde-3-phosphate dehydrogenase A, chloroplastic (A)	glyceraldehyde-3-phosphate dehydrogenase A, chloroplastic [Phalaenopsis equestris]	RecName: Full=Glyceraldehyde-3-phosphate dehydrogenase GAPA1, chloroplastic; EC=1.2.1.13; AltName: Full=NADP-dependent glyceraldehydephosphate dehydrogenase A subunit 1; Flags: Precursor;	SubName: Full=Glyceraldehyde-3-phosphate dehydrogenase GAPA1, chloroplastic {ECO:0000313|EMBL:PKU82641.1};	Glyceraldehyde 3-phosphate dehydrogenase	GO:0048046,apoplast; GO:0009507,chloroplast; GO:0009941,chloroplast envelope; GO:0031969,chloroplast membrane; GO:0009570,chloroplast stroma; GO:0009535,chloroplast thylakoid membrane; GO:0016020,membrane; GO:0010319,stromule; GO:0099080,supramolecular complex; GO:0097718,disordered domain specific binding; GO:0004365,glyceraldehyde-3-phosphate dehydrogenase (NAD+) (phosphorylating) activity; GO:…	Glyceraldehyde 3-phosphate dehydrogenase, C-terminal domain
Cluster-30752.72652	24.32	23.26	23.85	5.04	3.86	6.64	2.6544	8.11198e-37	6.89016e-35	up	K01051 pectinesterase [EC:3.1.1.11] | (RefSeq) pectinesterase/pectinesterase inhibitor PPE8B-like (A)	pectinesterase/pectinesterase inhibitor PPE8B-like [Dendrobium catenatum]	RecName: Full=Pectinesterase/pectinesterase inhibitor PPE8B; Includes: RecName: Full=Pectinesterase inhibitor PPE8B; AltName: Full=Pectin methylesterase inhibitor PPE8B; Includes: RecName: Full=Pectinesterase PPE8B; Short=PE PPE8B; EC=3.1.1.11; AltName: Full=Pectin methylesterase PPE8B; Flags: Precursor;	SubName: Full=Pectinesterase/pectinesterase inhibitor PPE8B {ECO:0000313|EMBL:PKU73834.1};	--	GO:0005618,cell wall; GO:0005576,extracellular region; GO:0045330,aspartyl esterase activity; GO:0004857,enzyme inhibitor activity; GO:0030599,pectinesterase activity; GO:0042545,cell wall modification; GO:0050829,defense response to Gram-negative bacterium; GO:0045490,pectin catabolic process	Pectinesterase
Cluster-30752.51628	172.97	241.78	382.54	55.19	43.67	65.7	2.69077	8.30409e-37	7.04051e-35	up	K22418 11beta/17beta-hydroxysteroid dehydrogenase [EC:1.1.1.146 1.1.1.-] | (RefSeq) LOW QUALITY PROTEIN: 11-beta-hydroxysteroid dehydrogenase 1B-like (A)	LOW QUALITY PROTEIN: 11-beta-hydroxysteroid dehydrogenase 1B-like [Dendrobium catenatum]	RecName: Full=11-beta-hydroxysteroid dehydrogenase 1B; EC=1.1.1.146; AltName: Full=17-beta-hydroxysteroid dehydrogenase 1B; EC=1.1.1.-; AltName: Full=Hydroxysteroid dehydrogenase 1; Short=AtHSD1;	SubName: Full=11-beta-hydroxysteroid dehydrogenase 1B {ECO:0000313|EMBL:PKA56918.1}; EC=1.1.-.- {ECO:0000313|EMBL:PKA56918.1};	Predicted dehydrogenase	GO:0016021,integral component of membrane; GO:0005811,lipid droplet; GO:0070524,11-beta-hydroxysteroid dehydrogenase (NADP+) activity; GO:0006694,steroid biosynthetic process	short chain dehydrogenase
Cluster-30752.81019	17.39	19.01	18.84	0.39	0.89	0.34	5.50559	8.93281e-37	7.55982e-35	up	K22139 mitochondrial pyruvate carrier 2 | (RefSeq) hypothetical protein (A)	early light-induced protein 1, chloroplastic-like [Dendrobium catenatum]	RecName: Full=Early light-induced protein 1, chloroplastic {ECO:0000305}; Flags: Precursor;	SubName: Full=Early light-induced protein 1, chloroplastic {ECO:0000313|EMBL:PKU59047.1};	--	GO:0009535,chloroplast thylakoid membrane; GO:0016021,integral component of membrane; GO:0009522,photosystem I; GO:0009523,photosystem II; GO:0071483,cellular response to blue light; GO:0071490,cellular response to far red light; GO:0034605,cellular response to heat; GO:0071486,cellular response to high light intensity; GO:0071491,cellular response to red light; GO:0071492,cellular response to UV…	Chlorophyll A-B binding protein
Cluster-30752.21767	0.5	0.44	1.05	8.89	7.56	8.28	-3.23522	1.19901e-36	1.01288e-34	down	K07466 replication factor A1 | (RefSeq) replication protein A 70 kDa DNA-binding subunit B (A)	replication protein A 70 kDa DNA-binding subunit B [Dendrobium catenatum]	RecName: Full=Replication protein A 70 kDa DNA-binding subunit B; Short=OsRPA70b; AltName: Full=Replication factor A protein 1B; AltName: Full=Replication protein A 1B;	SubName: Full=Uncharacterized protein {ECO:0000313|EMBL:PKA59761.1};	Single-stranded DNA-binding replication protein A (RPA), large (70 kD) subunit and related ssDNA-binding proteins	GO:0005662,DNA replication factor A complex; GO:0003677,DNA binding; GO:0046872,metal ion binding; GO:0006310,DNA recombination; GO:0006281,DNA repair; GO:0006260,DNA replication	Replication factor-A C terminal domain
Cluster-30752.74261	49.3	62.32	106.57	15.21	7.17	10.08	3.22367	1.21425e-36	1.0239e-34	up	K22418 11beta/17beta-hydroxysteroid dehydrogenase [EC:1.1.1.146 1.1.1.-] | (RefSeq) 11-beta-hydroxysteroid dehydrogenase 1B-like (A)	11-beta-hydroxysteroid dehydrogenase 1B-like [Dendrobium catenatum]	RecName: Full=11-beta-hydroxysteroid dehydrogenase 1B; EC=1.1.1.146; AltName: Full=17-beta-hydroxysteroid dehydrogenase 1B; EC=1.1.1.-; AltName: Full=Hydroxysteroid dehydrogenase 1; Short=AtHSD1;	SubName: Full=11-beta-hydroxysteroid dehydrogenase 1B {ECO:0000313|EMBL:PKA56918.1}; EC=1.1.-.- {ECO:0000313|EMBL:PKA56918.1};	Predicted dehydrogenase	GO:0016021,integral component of membrane; GO:0005811,lipid droplet; GO:0070524,11-beta-hydroxysteroid dehydrogenase (NADP+) activity; GO:0006694,steroid biosynthetic process	short chain dehydrogenase
Cluster-30752.74518	137.92	155.84	183.58	81.27	70.25	90.7	1.48466	1.2455e-36	1.04836e-34	up	K03263 translation initiation factor 5A | (RefSeq) eukaryotic translation initiation factor 5A-2-like (A)	PREDICTED: eukaryotic translation initiation factor 5A-2-like, partial [Nicotiana sylvestris]	RecName: Full=Eukaryotic translation initiation factor 5A-2; Short=eIF-5A-2; AltName: Full=eIF-4D;	SubName: Full=eukaryotic translation initiation factor 5A-2-like {ECO:0000313|RefSeq:XP_009758744.1};	Translation initiation factor 5A (eIF-5A)	GO:0043022,ribosome binding; GO:0003746,translation elongation factor activity; GO:0003743,translation initiation factor activity; GO:0045901,positive regulation of translational elongation; GO:0045905,positive regulation of translational termination; GO:0006452,translational frameshifting	Eukaryotic elongation factor 5A hypusine, DNA-binding OB fold
Cluster-30752.68456	211.27	219.34	227.74	67.8	66.8	47.49	2.29972	2.04014e-36	1.71413e-34	up	K01723 hydroperoxide dehydratase [EC:4.2.1.92] | (RefSeq) allene oxide synthase 2-like (A)	allene oxide synthase 2-like [Dendrobium catenatum]	RecName: Full=Allene oxide synthase, chloroplastic; EC=4.2.1.92; AltName: Full=Cytochrome P450 74A; AltName: Full=Hydroperoxide dehydrase; Flags: Precursor;	SubName: Full=Allene oxide synthase, chloroplastic {ECO:0000313|EMBL:PKU64379.1};	--	GO:0009507,chloroplast; GO:0020037,heme binding; GO:0047987,hydroperoxide dehydratase activity; GO:0005506,iron ion binding; GO:0004497,monooxygenase activity; GO:0016705,oxidoreductase activity, acting on paired donors, with incorporation or reduction of molecular oxygen; GO:0031408,oxylipin biosynthetic process	Cytochrome P450
Cluster-30752.85805	30.02	32.4	46.31	14.57	12.44	17.2	1.73605	2.15372e-36	1.8063e-34	up	--	uncharacterized protein LOC110113186 [Dendrobium catenatum]	--	SubName: Full=Uncharacterized protein {ECO:0000313|EMBL:PKU60876.1};	--	--	--
Cluster-30752.24964	1.71	2.15	4.64	46.86	32.83	38.47	-3.3857	2.20674e-36	1.84744e-34	down	K11253 histone H3 | (RefSeq) hypothetical protein (A)	putative histone H3/CENP-A [Helianthus annuus]	RecName: Full=Histone H3.2;	SubName: Full=Putative histone H3/CENP-A {ECO:0000313|EMBL:OTG37648.1};	Histones H3 and H4	GO:0000786,nucleosome; GO:0005634,nucleus; GO:0003677,DNA binding; GO:0046982,protein heterodimerization activity	Core histone H2A/H2B/H3/H4
Cluster-30752.34191	17.66	19.4	28.32	7.71	5.13	5.16	2.29307	2.70398e-36	2.25966e-34	up	K22390 acid phosphatase type 7 | (RefSeq) nucleotide pyrophosphatase/phosphodiesterase-like isoform X1 (A)	probable inactive purple acid phosphatase 27 isoform X3 [Dendrobium catenatum]	RecName: Full=Probable inactive purple acid phosphatase 27; Flags: Precursor;	SubName: Full=Putative inactive purple acid phosphatase 27 {ECO:0000313|EMBL:PKU75654.1};	Purple acid phosphatase	GO:0005576,extracellular region; GO:0003993,acid phosphatase activity; GO:0046872,metal ion binding	Purple acid Phosphatase, N-terminal domain
Cluster-30752.32517	7.52	6.74	9.74	78.97	66.75	48.97	-2.58146	2.92349e-36	2.43873e-34	down	K08917 light-harvesting complex II chlorophyll a/b binding protein 6 | (RefSeq) chlorophyll a-b binding protein CP24 10A, chloroplastic (A)	chlorophyll a-b binding protein CP24 10A, chloroplastic [Phalaenopsis equestris]	RecName: Full=Chlorophyll a-b binding protein CP24 10B, chloroplastic; Short=CAB-10B; Short=LHCP; Flags: Precursor;	RecName: Full=Chlorophyll a-b binding protein, chloroplastic {ECO:0000256|RuleBase:RU363080};	--	GO:0009941,chloroplast envelope; GO:0009535,chloroplast thylakoid membrane; GO:0016021,integral component of membrane; GO:0009523,photosystem II; GO:0010287,plastoglobule; GO:0016168,chlorophyll binding; GO:0031409,pigment binding; GO:0009768,photosynthesis, light harvesting in photosystem I; GO:0018298,protein-chromophore linkage; GO:0009416,response to light stimulus	Chlorophyll A-B binding protein
Cluster-30752.47002	24.84	22.86	30.74	8.67	7.82	6.57	2.21225	3.41606e-36	2.84454e-34	up	--	transcription factor IBH1-like [Dendrobium catenatum]	RecName: Full=Transcription factor IBH1; Short=AtIBH1; AltName: Full=BHLH transcription factor zeta; Short=bHLH zeta; AltName: Full=Basic helix-loop-helix protein 158; Short=AtbHLH158; Short=bHLH 158; AltName: Full=Protein ILI1-BINDING BHLH 1; AltName: Full=bHLH transcription factor bHLH158;	SubName: Full=Uncharacterized protein {ECO:0000313|EMBL:PKU73448.1};	--	GO:0005634,nucleus; GO:0003700,DNA-binding transcription factor activity; GO:0046983,protein dimerization activity; GO:0043565,sequence-specific DNA binding; GO:0009742,brassinosteroid mediated signaling pathway; GO:0009740,gibberellic acid mediated signaling pathway; GO:0040008,regulation of growth; GO:0006351,transcription, DNA-templated	--
Cluster-30752.66206	80.6	89.34	104.58	40.81	35.08	27.86	1.83942	3.85321e-36	3.20283e-34	up	K13606 chlorophyll(ide) b reductase [EC:1.1.1.294] | (RefSeq) probable chlorophyll(ide) b reductase NYC1, chloroplastic (A)	probable chlorophyll(ide) b reductase NYC1, chloroplastic [Dendrobium catenatum]	RecName: Full=Probable chlorophyll(ide) b reductase NYC1, chloroplastic; EC=1.1.1.294; AltName: Full=Protein NON-YELLOW COLORING 1; Short=OsNYC1; Flags: Precursor;	SubName: Full=Putative chlorophyll(Ide) b reductase NYC1, chloroplastic {ECO:0000313|EMBL:PKU79290.1};	Reductases with broad range of substrate specificities	GO:0009535,chloroplast thylakoid membrane; GO:0016021,integral component of membrane; GO:0009536,plastid; GO:0034256,chlorophyll(ide) b reductase activity; GO:0016491,oxidoreductase activity; GO:0015996,chlorophyll catabolic process; GO:0010304,PSII associated light-harvesting complex II catabolic process	short chain dehydrogenase
Cluster-30752.64008	7.89	7.75	11.01	62.52	52.27	42.84	-2.12955	5.18739e-36	4.30415e-34	down	K08917 light-harvesting complex II chlorophyll a/b binding protein 6 | (RefSeq) chlorophyll a-b binding protein CP24 10A, chloroplastic (A)	chlorophyll a-b binding protein CP24 10A, chloroplastic [Phalaenopsis equestris]	RecName: Full=Chlorophyll a-b binding protein CP24 10B, chloroplastic; Short=CAB-10B; Short=LHCP; Flags: Precursor;	RecName: Full=Chlorophyll a-b binding protein, chloroplastic {ECO:0000256|RuleBase:RU363080};	--	GO:0009941,chloroplast envelope; GO:0009535,chloroplast thylakoid membrane; GO:0016021,integral component of membrane; GO:0009523,photosystem II; GO:0010287,plastoglobule; GO:0016168,chlorophyll binding; GO:0031409,pigment binding; GO:0009768,photosynthesis, light harvesting in photosystem I; GO:0018298,protein-chromophore linkage; GO:0009416,response to light stimulus	Chlorophyll A-B binding protein
Cluster-30752.50153	11.31	12.97	11.22	2.92	2.01	2.26	2.76989	5.5384e-36	4.58724e-34	up	K08202 MFS transporter, OCT family, solute carrier family 22 (organic cation transporter), member 4/5 | (RefSeq) organic cation/carnitine transporter 4 (A)	organic cation/carnitine transporter 4 [Dendrobium catenatum]	RecName: Full=Organic cation/carnitine transporter 4; Short=AtOCT4;	SubName: Full=Organic cation/carnitine transporter 4 {ECO:0000313|EMBL:PKU70041.1};	Synaptic vesicle transporter SVOP and related transporters (major facilitator superfamily)	GO:0009535,chloroplast thylakoid membrane; GO:0016021,integral component of membrane; GO:0009705,plant-type vacuole membrane; GO:0005524,ATP binding; GO:0008514,organic anion transmembrane transporter activity; GO:0042631,cellular response to water deprivation	Sugar (and other) transporter
Cluster-30752.80792	11.56	10.36	17.83	3.41	2.92	2.87	2.52662	7.52442e-36	6.22112e-34	up	K17893 ubiquinol oxidase [EC:1.10.3.11] | (RefSeq) ubiquinol oxidase 2, mitochondrial-like (A)	ubiquinol oxidase 2, mitochondrial-like [Dendrobium catenatum]	RecName: Full=Ubiquinol oxidase 1a, mitochondrial; EC=1.10.3.11 {ECO:0000269|PubMed:9554960}; AltName: Full=Alternative oxidase 1a; Flags: Precursor;	SubName: Full=Ubiquinol oxidase 1a, mitochondrial {ECO:0000313|EMBL:PKU67227.1};	--	GO:0016021,integral component of membrane; GO:0005743,mitochondrial inner membrane; GO:0005739,mitochondrion; GO:0070469,respiratory chain; GO:0009916,alternative oxidase activity; GO:0046872,metal ion binding; GO:0102721,ubiquinol:oxygen oxidoreductase activity; GO:0045333,cellular respiration; GO:0031930,mitochondria-nucleus signaling pathway; GO:0009409,response to cold	Alternative oxidase
Cluster-30752.71916	88.2	92.33	118.65	47.56	40.03	33.05	1.73981	9.16134e-36	7.5611e-34	up	K13099 CD2 antigen cytoplasmic tail-binding protein 2 | (RefSeq) CD2 antigen cytoplasmic tail-binding protein 2 homolog isoform X1 (A)	uncharacterized protein LOC110094229 isoform X1 [Dendrobium catenatum]	RecName: Full=Protein LNK1 {ECO:0000303|PubMed:23818596}; AltName: Full=Night light-inducible and clock-regulated 1 {ECO:0000303|PubMed:23818596};	SubName: Full=Uncharacterized protein {ECO:0000313|EMBL:PKU86891.1};	Uncharacterized protein involved in protein-protein interaction, contains polyproline-binding GYF domain	GO:0005634,nucleus; GO:0006355,regulation of transcription, DNA-templated; GO:0048511,rhythmic process; GO:0006351,transcription, DNA-templated	--
Cluster-30752.57206	11.4	12.7	10.34	1.69	1.94	1.68	3.15433	9.36677e-36	7.71699e-34	up	K03231 elongation factor 1-alpha | (RefSeq) elongation factor 1-alpha-like (A)	elongation factor 1-alpha [Ananas comosus]	RecName: Full=Elongation factor 1-alpha; Short=EF-1-alpha;	RecName: Full=Elongation factor 1-alpha {ECO:0000256|RuleBase:RU000325};	Translation elongation factor EF-1 alpha/Tu	GO:0005737,cytoplasm; GO:0005525,GTP binding; GO:0003924,GTPase activity; GO:0003746,translation elongation factor activity	Elongation factor Tu C-terminal domain
Cluster-30752.12768	7.94	8.08	8.96	47.87	45.75	37.84	-1.94792	9.45234e-36	7.77376e-34	down	K14457 2-acylglycerol O-acyltransferase 2 [EC:2.3.1.22] | (RefSeq) diacylglycerol O-acyltransferase 2D-like (A)	diacylglycerol O-acyltransferase 2D-like [Dendrobium catenatum]	RecName: Full=Diacylglycerol O-acyltransferase 2D {ECO:0000305}; Short=GmDGAT2D {ECO:0000303|PubMed:27345221}; EC=2.3.1.20 {ECO:0000269|PubMed:27345221};	SubName: Full=Diacylglycerol O-acyltransferase 2 {ECO:0000313|EMBL:PKU88001.1};	Acyl-CoA:diacylglycerol acyltransferase (DGAT)	GO:0005789,endoplasmic reticulum membrane; GO:0016021,integral component of membrane; GO:0005811,lipid droplet; GO:0004144,diacylglycerol O-acyltransferase activity; GO:0006071,glycerol metabolic process; GO:0019432,triglyceride biosynthetic process	Diacylglycerol acyltransferase
Cluster-30752.36385	6.3	6.67	9.14	1.3	1.06	1.56	2.93741	1.1094e-35	9.10786e-34	up	K04628 ceramide galactosyltransferase [EC:2.4.1.47] | (RefSeq) UDP-glycosyltransferase 83A1-like (A)	UDP-glycosyltransferase 83A1-like [Dendrobium catenatum]	RecName: Full=UDP-glycosyltransferase 83A1; EC=2.4.1.-;	SubName: Full=UDP-glycosyltransferase 83A1 {ECO:0000313|EMBL:PKU70125.1};	UDP-glucuronosyl and UDP-glucosyl transferase	GO:0043231,intracellular membrane-bounded organelle; GO:0080043,quercetin 3-O-glucosyltransferase activity; GO:0080044,quercetin 7-O-glucosyltransferase activity; GO:0008152,metabolic process	UDP-glucoronosyl and UDP-glucosyl transferase
Cluster-30752.84561	8.6	8.6	9.57	2.07	2.6	2.6	2.32251	1.27432e-35	1.04434e-33	up	K19042 E3 ubiquitin-protein ligase BOI and related proteins [EC:2.3.2.27] | (RefSeq) probable BOI-related E3 ubiquitin-protein ligase 2 (A)	probable BOI-related E3 ubiquitin-protein ligase 2 [Dendrobium catenatum]	RecName: Full=Probable BOI-related E3 ubiquitin-protein ligase 2; EC=2.3.2.27 {ECO:0000250|UniProtKB:Q9FHE4}; AltName: Full=RING-type E3 ubiquitin transferase BRG2 {ECO:0000305};	SubName: Full=Uncharacterized protein {ECO:0000313|EMBL:PKU79548.1};	Predicted E3 ubiquitin ligase	GO:0046872,metal ion binding; GO:0016740,transferase activity; GO:0006952,defense response; GO:0043161,proteasome-mediated ubiquitin-dependent protein catabolic process; GO:0043067,regulation of programmed cell death	Zinc finger, C3HC4 type (RING finger)
Cluster-30752.58797	41.88	47.1	66.35	29.19	22.18	23.55	1.48539	1.39706e-35	1.14292e-33	up	K14495 F-box protein GID2 | (RefSeq) F-box protein GID2 (A)	F-box protein GID2 [Dendrobium catenatum]	RecName: Full=F-box protein GID2; AltName: Full=Protein SLEEPY 1;	SubName: Full=F-box protein GID2 {ECO:0000313|EMBL:PKU67330.1};	--	GO:0005634,nucleus; GO:0019005,SCF ubiquitin ligase complex; GO:0009740,gibberellic acid mediated signaling pathway; GO:0016567,protein ubiquitination; GO:0010162,seed dormancy process; GO:0009845,seed germination	F-box-like
Cluster-30752.82191	140.33	143.03	247.12	81.36	63.55	84.23	1.6661	1.40676e-35	1.14884e-33	up	K02183 calmodulin | (RefSeq) calmodulin (A)	calmodulin [Dendrobium catenatum]	RecName: Full=Calmodulin; Short=CaM;	SubName: Full=Calmodulin {ECO:0000313|EMBL:PKU82832.1};	Calmodulin and related proteins (EF-Hand superfamily)	GO:0005509,calcium ion binding	EF hand
Cluster-30752.19377	2.56	4.77	6.86	78.28	44.95	67.76	-3.32047	1.5658e-35	1.27649e-33	down	K02698 photosystem I subunit X | (RefSeq) photosystem I reaction center subunit psaK, chloroplastic (A)	photosystem I reaction center subunit psaK, chloroplastic [Dendrobium catenatum]	RecName: Full=Photosystem I reaction center subunit psaK, chloroplastic; AltName: Full=PSI-K; AltName: Full=Photosystem I subunit X; Flags: Precursor;	SubName: Full=Photosystem I reaction center subunit psaK, chloroplastic {ECO:0000313|EMBL:PKU68923.1};	--	GO:0009507,chloroplast; GO:0009534,chloroplast thylakoid; GO:0009535,chloroplast thylakoid membrane; GO:0016021,integral component of membrane; GO:0009522,photosystem I; GO:0009579,thylakoid; GO:0016168,chlorophyll binding; GO:0015979,photosynthesis	Photosystem I psaG / psaK
Cluster-30752.80902	22.28	25.12	30.26	2.6	1.8	4.6	3.56257	1.61596e-35	1.31508e-33	up	K13448 calcium-binding protein CML | (RefSeq) probable calcium-binding protein CML11 (A)	putative calcium-binding protein CML17 [Dendrobium catenatum]	RecName: Full=Probable calcium-binding protein CML11; AltName: Full=Calmodulin-like protein 11;	SubName: Full=Putative calcium-binding protein CML17 {ECO:0000313|EMBL:PKU69261.1};	Calmodulin and related proteins (EF-Hand superfamily)	GO:0000325,plant-type vacuole; GO:0005509,calcium ion binding; GO:0043269,regulation of ion transport	EF hand
Cluster-30752.47444	21.52	24.69	35.18	1.6	1.4	3.68	4.05716	1.63959e-35	1.33198e-33	up	--	Non-specific lipid-transfer protein 1 [Dendrobium catenatum]	RecName: Full=Non-specific lipid-transfer protein A; Short=NS-LTP A; AltName: Full=Phospholipid transfer protein; Short=PLTP;	SubName: Full=Non-specific lipid-transfer protein 1 {ECO:0000313|EMBL:PKU72626.1};	--	GO:0008289,lipid binding; GO:0006869,lipid transport	Probable lipid transfer
Cluster-30752.80528	3.71	3.32	5.31	0.11	0.11	0.29	5.0421	1.85976e-35	1.50822e-33	up	--	--	--	--	--	--	--
Cluster-30752.30191	112.56	103.31	122.55	13.52	14.92	8.41	3.66643	2.01091e-35	1.62797e-33	up	K08139 MFS transporter, SP family, sugar:H+ symporter | (RefSeq) high-affinity glucose transporter ght2-like (A)	sugar carrier protein C-like [Dendrobium catenatum]	RecName: Full=Sugar transport protein MST3 {ECO:0000305}; AltName: Full=Monosaccharide transporter 3 {ECO:0000303|PubMed:11038054}; Short=OsMST3 {ECO:0000303|PubMed:11038054}; AltName: Full=Sugar:proton symporter MST3 {ECO:0000305};	SubName: Full=Sugar carrier protein C {ECO:0000313|EMBL:PKU80908.1};	Predicted transporter (major facilitator superfamily)	GO:0016021,integral component of membrane; GO:0005355,glucose transmembrane transporter activity; GO:0005351,carbohydrate:proton symporter activity; GO:0046323,glucose import; GO:0035428,NA	Sugar (and other) transporter
Cluster-30752.62034	46.31	50.22	60.51	202.05	155.77	159.19	-1.27387	2.06096e-35	1.66559e-33	down	K13195 cold-inducible RNA-binding protein | (RefSeq) glycine-rich RNA-binding protein GRP1A-like (A)	Glycine-rich RNA-binding protein 7 [Dendrobium catenatum]	RecName: Full=Glycine-rich RNA-binding protein GRP1A;	SubName: Full=Glycine-rich RNA-binding protein 7 {ECO:0000313|EMBL:PKU83447.1};	FOG: RRM domain	GO:0005634,nucleus; GO:0003723,RNA binding	RNA recognition motif. (a.k.a. RRM, RBD, or RNP domain)
Cluster-30752.67999	4.2	2.09	3.5	45	35.95	43.06	-3.1674	2.32342e-35	1.87122e-33	down	K07213 copper chaperone | (RefSeq) copper transport protein ATX1-like (A)	heavy metal-associated isoprenylated plant protein 7-like [Dendrobium catenatum]	RecName: Full=Heavy metal-associated isoprenylated plant protein 7 {ECO:0000303|PubMed:21072340, ECO:0000303|PubMed:23368984}; Short=AtHIP07 {ECO:0000303|PubMed:21072340, ECO:0000303|PubMed:23368984}; AltName: Full=Farnesylated protein 3 {ECO:0000303|PubMed:8837031}; Short=AtFP3 {ECO:0000303|PubMed:8837031}; Flags: Precursor;	SubName: Full=HMA domain-containing protein {ECO:0000313|EMBL:GAV89447.1};	Copper chaperone	GO:0005737,cytoplasm; GO:0005886,plasma membrane; GO:0046914,transition metal ion binding; GO:0046916,cellular transition metal ion homeostasis; GO:0030001,metal ion transport	Heavy-metal-associated domain
Cluster-30752.50132	77.63	75.16	76.13	32.96	28.84	29.31	1.79492	2.40421e-35	1.93294e-33	up	--	non-specific lipid transfer protein GPI-anchored 2-like [Dendrobium catenatum]	RecName: Full=Non-specific lipid transfer protein GPI-anchored 2; Short=AtLTPG-2; Short=Protein LTP-GPI-ANCHORED 2; AltName: Full=Xylogen-like protein 5; Short=AtXYP5; Flags: Precursor;	SubName: Full=Xylogen-like protein 11 {ECO:0000313|EMBL:PKU64063.1};	--	GO:0031225,anchored component of membrane; GO:0046658,anchored component of plasma membrane; GO:0005886,plasma membrane; GO:0008289,lipid binding; GO:0042335,cuticle development; GO:0006869,lipid transport	Probable lipid transfer
Cluster-30752.78966	21.04	23.79	35.17	12.97	10.31	11.54	1.61989	2.58052e-35	2.07112e-33	up	K16670 homeobox protein Meis2 | (RefSeq) homeobox protein knotted-1-like LET12 (A)	homeobox protein knotted-1-like 13 [Dendrobium catenatum]	RecName: Full=Homeobox protein knotted-1-like 3; AltName: Full=Protein KNAT3;	SubName: Full=Homeobox protein knotted-1-like 3 {ECO:0000313|EMBL:PKU68839.1};	Transcription factor MEIS1 and related HOX domain proteins	GO:0005829,cytosol; GO:0005634,nucleus; GO:0003677,DNA binding; GO:0003700,DNA-binding transcription factor activity; GO:0071345,cellular response to cytokine stimulus; GO:0009722,detection of cytokinin stimulus; GO:0009416,response to light stimulus	KNOX2 domain
Cluster-30752.93185	13.53	15.16	13.38	3.78	3.72	3.29	2.41565	2.75019e-35	2.20351e-33	up	--	F-box protein At5g46170-like [Dendrobium catenatum]	RecName: Full=F-box protein At4g18380;	SubName: Full=F-box protein {ECO:0000313|EMBL:PKU64077.1};	--	GO:0009506,plasmodesma; GO:0009736,cytokinin-activated signaling pathway; GO:0009914,hormone transport	F-box-like
Cluster-30752.34445	0.04	0.12	0.32	11.21	11.54	7.11	-5.60859	3.32652e-35	2.6607e-33	down	K15333 tRNA guanosine-2'-O-methyltransferase [EC:2.1.1.34] | (RefSeq) uncharacterized LOC105043884 (A)	subtilisin-like protease SBT1.3 [Dendrobium catenatum]	RecName: Full=Subtilisin-like protease SBT1.3 {ECO:0000303|PubMed:16193095}; EC=3.4.21.- {ECO:0000255|PROSITE-ProRule:PRU10082}; AltName: Full=Subtilase subfamily 1 member 3 {ECO:0000303|PubMed:16193095}; Short=AtSBT1.3 {ECO:0000303|PubMed:16193095}; Flags: Precursor;	SubName: Full=Subtilisin-like protease {ECO:0000313|EMBL:PKU83148.1};	--	GO:0005576,extracellular region; GO:0004252,serine-type endopeptidase activity	Subtilase family
Cluster-30752.53449	48.44	49.45	67.75	30.08	24.64	22.1	1.54394	3.41638e-35	2.7279e-33	up	K14686 solute carrier family 31 (copper transporter), member 1 | (RefSeq) copper transporter 5.1 (A)	copper transporter 5.1 [Dendrobium catenatum]	RecName: Full=Copper transporter 5; Short=AtCOPT5;	SubName: Full=Copper transporter 5 {ECO:0000313|EMBL:PKU59915.1};	Copper transporter	GO:0005794,Golgi apparatus; GO:0016021,integral component of membrane; GO:0005770,late endosome; GO:0009506,plasmodesma; GO:0005774,vacuolar membrane; GO:0005773,vacuole; GO:0005375,copper ion transmembrane transporter activity; GO:0015680,protein maturation by copper ion transfer; GO:0009737,response to abscisic acid	Ctr copper transporter family
Cluster-30752.74275	507.41	522.96	659.52	226.02	212.74	162.86	1.92773	4.47558e-35	3.56754e-33	up	K20855 beta-1,3-galactosyltransferase 1/2/3/4/5/7/8 [EC:2.4.1.-] | (RefSeq) probable beta-1,3-galactosyltransferase 4 isoform X1 (A)	CASP-like protein 2A1 [Dendrobium catenatum]	RecName: Full=CASP-like protein 2A1; Short=OsCASPL2A1;	SubName: Full=CASP-like protein {ECO:0000313|EMBL:PKU59439.1};	--	GO:0016021,integral component of membrane; GO:0005886,plasma membrane; GO:0051536,iron-sulfur cluster binding	Domain of unknown function (DUF588)
Cluster-30752.40557	22.58	22.9	32.66	14.97	13.27	13.05	1.35046	4.95041e-35	3.93929e-33	up	K09338 homeobox-leucine zipper protein | (RefSeq) homeobox-leucine zipper protein HOX20-like (A)	homeobox-leucine zipper protein HOX20-like [Dendrobium catenatum]	RecName: Full=Homeobox-leucine zipper protein HOX20; AltName: Full=HD-ZIP protein HOX20; AltName: Full=Homeodomain transcription factor HOX20; AltName: Full=OsHox20;	SubName: Full=Homeobox-leucine zipper protein HOX20 {ECO:0000313|EMBL:PKU71116.1};	Transcription factor HEX, contains HOX and HALZ domains	GO:0005634,nucleus; GO:0003700,DNA-binding transcription factor activity; GO:0043565,sequence-specific DNA binding; GO:0006351,transcription, DNA-templated	Homeobox domain
Cluster-30752.78096	6.44	7.55	6.83	1.29	1.34	1.81	2.67802	5.19978e-35	4.13068e-33	up	K12951 cobalt/nickel-transporting P-type ATPase D [EC:3.6.3.-] | (RefSeq) hypothetical protein (A)	uncharacterized protein LOC110093324 isoform X2 [Dendrobium catenatum]	--	SubName: Full=tRNA-specific adenosine deaminase, chloroplastic {ECO:0000313|EMBL:PKU78052.1};	Cytosine deaminase FCY1 and related enzymes	--	MafB19-like deaminase
Cluster-30752.21424	5.96	7.81	9.26	1.22	0.75	1.34	3.24378	6.81297e-35	5.40299e-33	up	--	uncharacterized protein LOC110098267 [Dendrobium catenatum]	--	SubName: Full=Uncharacterized protein {ECO:0000313|EMBL:PKU83937.1};	Predicted hydrolase/acyltransferase (alpha/beta hydrolase superfamily)	--	Cholesterol-capturing domain
Cluster-30752.56334	20.11	22.79	21.11	7.63	6.67	6.16	2.10121	7.49073e-35	5.93039e-33	up	K15397 3-ketoacyl-CoA synthase [EC:2.3.1.199] | (RefSeq) 3-ketoacyl-CoA synthase 11-like (A)	3-ketoacyl-CoA synthase 11-like [Dendrobium catenatum]	RecName: Full=3-ketoacyl-CoA synthase 11 {ECO:0000303|PubMed:18465198}; Short=KCS-11 {ECO:0000303|PubMed:18465198}; EC=2.3.1.199 {ECO:0000269|PubMed:16765910}; AltName: Full=Very long-chain fatty acid condensing enzyme 11 {ECO:0000303|PubMed:18465198}; Short=VLCFA condensing enzyme 11 {ECO:0000303|PubMed:18465198};	SubName: Full=3-ketoacyl-CoA synthase 11 {ECO:0000313|EMBL:PKU87200.1};	--	GO:0016021,integral component of membrane; GO:0102336,3-oxo-arachidoyl-CoA synthase activity; GO:0102337,3-oxo-cerotoyl-CoA synthase activity; GO:0102338,3-oxo-lignoceronyl-CoA synthase activity; GO:0102756,very-long-chain 3-ketoacyl-CoA synthase activity; GO:0006633,fatty acid biosynthetic process; GO:0009409,response to cold; GO:0009416,response to light stimulus	FAE1/Type III polyketide synthase-like protein
Cluster-30752.61067	64.94	68.55	66.61	25.03	26.7	23.18	1.86837	8.06436e-35	6.37372e-33	up	K09286 EREBP-like factor | (RefSeq) ethylene-responsive transcription factor RAP2-4-like (A)	ethylene-responsive transcription factor RAP2-4-like [Dendrobium catenatum]	RecName: Full=Ethylene-responsive transcription factor RAP2-4; AltName: Full=Ethylene-responsive transcription factor ERF059; AltName: Full=Protein RELATED TO APETALA2 4;	SubName: Full=Ethylene-responsive transcription factor RAP2-4 {ECO:0000313|EMBL:PKU81158.1};	--	GO:0005634,nucleus; GO:0003677,DNA binding; GO:0003700,DNA-binding transcription factor activity; GO:0043565,sequence-specific DNA binding; GO:0071472,cellular response to salt stress; GO:0009736,cytokinin-activated signaling pathway; GO:0009873,ethylene-activated signaling pathway; GO:0045595,regulation of cell differentiation; GO:0009409,response to cold; GO:0009416,response to light stimulus; …	AP2 domain
Cluster-30752.75298	117.29	118.09	116.73	42.96	36.25	33.11	2.12784	8.40187e-35	6.62923e-33	up	--	probable lysophospholipase BODYGUARD 1 [Dendrobium catenatum]	RecName: Full=Probable lysophospholipase BODYGUARD 1 {ECO:0000303|PubMed:16415209}; Short=AtBDG1 {ECO:0000303|PubMed:16415209}; EC=3.1.1.- {ECO:0000305}; AltName: Full=Protein 9-cis epoxycarotenoid dioxygenase defective 1 {ECO:0000303|PubMed:21610183}; AltName: Full=Protein COOL BREATH 5 {ECO:0000303|PubMed:26990896}; Flags: Precursor;	SubName: Full=Cardiolipin-specific phospholipase {ECO:0000313|EMBL:PKU86992.1};	Predicted hydrolase/acyltransferase (alpha/beta hydrolase superfamily)	GO:0005576,extracellular region; GO:0009505,plant-type cell wall; GO:0005886,plasma membrane; GO:0016787,hydrolase activity; GO:0009688,abscisic acid biosynthetic process; GO:0071555,cell wall organization; GO:0042335,cuticle development; GO:0010143,cutin biosynthetic process; GO:0050832,defense response to fungus; GO:0048527,lateral root development; GO:1901959,positive regulation of cutin biosy…	--
Cluster-30752.91115	29.41	31.65	42.92	10.88	6.07	10.58	2.36607	1.00244e-34	7.89607e-33	up	K19878 ELKS/RAB6-interacting/CAST family member 2 | (RefSeq) putative WEB family protein At1g65010, chloroplastic (A)	Putative WEB family protein [Dendrobium catenatum]	RecName: Full=Putative WEB family protein At1g65010, chloroplastic; Flags: Precursor;	SubName: Full=WEB family protein {ECO:0000313|EMBL:PKU83775.1};	--	GO:0009507,chloroplast; GO:0005875,microtubule associated complex; GO:0000795,synaptonemal complex; GO:0007131,reciprocal meiotic recombination	Weak chloroplast movement under blue light
Cluster-30752.62216	3.36	4.1	4.19	28.97	23.66	19.77	-2.18994	1.36368e-34	1.07234e-32	down	K05280 flavonoid 3'-monooxygenase [EC:1.14.13.21] | (RefSeq) flavonoid 3'-monooxygenase-like isoform X1 (A)	flavonoid 3'-monooxygenase-like isoform X1 [Dendrobium catenatum]	RecName: Full=Flavonoid 3'-monooxygenase CYP75B3 {ECO:0000305}; EC=1.14.13.21 {ECO:0000305|PubMed:18726614}; AltName: Full=Cytochrome P450 75B3 {ECO:0000303|PubMed:26082402}; AltName: Full=Flavonoid 3'-hydroxylase {ECO:0000303|PubMed:18726614}; Short=OsF3'H {ECO:0000303|PubMed:18726614};	SubName: Full=Flavonoid 3'-monooxygenase {ECO:0000313|EMBL:PKU68302.1};	Cytochrome P450 CYP2 subfamily	GO:0016021,integral component of membrane; GO:0016020,membrane; GO:0016711,flavonoid 3'-monooxygenase activity; GO:0020037,heme binding; GO:0005506,iron ion binding; GO:0016709,oxidoreductase activity, acting on paired donors, with incorporation or reduction of molecular oxygen, NAD(P)H as one donor, and incorporation of one atom of oxygen; GO:0009813,flavonoid biosynthetic process; GO:0044550,se…	Cytochrome P450
Cluster-30752.37354	1.18	1.11	1.89	22.34	23.07	29.46	-3.72213	1.48319e-34	1.16435e-32	down	K02698 photosystem I subunit X | (RefSeq) photosystem I reaction center subunit psaK, chloroplastic (A)	photosystem I reaction center subunit psaK, chloroplastic [Phalaenopsis equestris]	RecName: Full=Photosystem I reaction center subunit psaK, chloroplastic; AltName: Full=PSI-K; AltName: Full=Photosystem I subunit X; Flags: Precursor;	SubName: Full=Photosystem I reaction center subunit psaK, chloroplastic {ECO:0000313|EMBL:PKU68923.1};	--	GO:0009507,chloroplast; GO:0009534,chloroplast thylakoid; GO:0009535,chloroplast thylakoid membrane; GO:0016021,integral component of membrane; GO:0009522,photosystem I; GO:0009579,thylakoid; GO:0016168,chlorophyll binding; GO:0015979,photosynthesis	Photosystem I psaG / psaK
Cluster-30752.44111	95.44	114.21	136.88	84.4	64.16	74.97	1.09645	1.51198e-34	1.18496e-32	up	K13899 cystatin-C | (RefSeq) cysteine proteinase inhibitor 1-like (A)	Cysteine proteinase inhibitor 5 [Dendrobium catenatum]	RecName: Full=Cysteine proteinase inhibitor 5; Short=AtCYS-5; Flags: Precursor;	SubName: Full=Cysteine proteinase inhibitor 5 {ECO:0000313|EMBL:PKU70578.1};	--	GO:0005618,cell wall; GO:0005576,extracellular region; GO:0004869,cysteine-type endopeptidase inhibitor activity; GO:0002020,protease binding; GO:0034605,cellular response to heat; GO:0006952,defense response; GO:2000117,negative regulation of cysteine-type endopeptidase activity; GO:0010030,positive regulation of seed germination	Aspartic acid proteinase inhibitor
Cluster-30752.36798	1.11	0.88	2.79	49.66	45.56	47.27	-4.49027	1.7581e-34	1.37553e-32	down	K13993 HSP20 family protein | (RefSeq) small heat shock protein, chloroplastic-like (A)	small heat shock protein, chloroplastic-like [Dendrobium catenatum]	RecName: Full=Small heat shock protein, chloroplastic; Flags: Precursor;	SubName: Full=Small heat shock protein, chloroplastic {ECO:0000313|EMBL:PKU80431.1};	Molecular chaperone (small heat-shock protein Hsp26/Hsp42)	GO:0009570,chloroplast stroma	--
Cluster-30752.56408	6.23	6.44	7.12	25.15	20.37	21.35	-1.3132	1.77183e-34	1.38396e-32	down	K12133 MYB-related transcription factor LHY | (RefSeq) protein CCA1-like (A)	protein CCA1-like [Dendrobium catenatum]	RecName: Full=Protein CCA1 {ECO:0000303|PubMed:9144958}; AltName: Full=MYB-related transcription factor CCA1 {ECO:0000303|PubMed:9144958}; AltName: Full=Protein CIRCADIAN CLOCK ASSOCIATED 1 {ECO:0000303|PubMed:9144958};	SubName: Full=Protein LHY {ECO:0000313|EMBL:PKU82045.1};	Zuotin and related molecular chaperones (DnaJ superfamily), contains DNA-binding domains	GO:0005634,nucleus; GO:0003677,DNA binding; GO:0003700,DNA-binding transcription factor activity; GO:0043565,sequence-specific DNA binding; GO:0007623,circadian rhythm; GO:0048574,long-day photoperiodism, flowering; GO:0042754,negative regulation of circadian rhythm; GO:0045892,negative regulation of transcription, DNA-templated; GO:0045893,positive regulation of transcription, DNA-templated; GO:…	Myb-like DNA-binding domain
Cluster-30752.105058	6.41	7.03	8.63	2.81	2.58	2.17	1.9772	1.81535e-34	1.41558e-32	up	K19042 E3 ubiquitin-protein ligase BOI and related proteins [EC:2.3.2.27] | (RefSeq) probable BOI-related E3 ubiquitin-protein ligase 2 (A)	probable BOI-related E3 ubiquitin-protein ligase 2 [Dendrobium catenatum]	RecName: Full=Probable BOI-related E3 ubiquitin-protein ligase 2; EC=2.3.2.27 {ECO:0000250|UniProtKB:Q9FHE4}; AltName: Full=RING-type E3 ubiquitin transferase BRG2 {ECO:0000305};	SubName: Full=Uncharacterized protein {ECO:0000313|EMBL:PKU79548.1};	Predicted E3 ubiquitin ligase	GO:0046872,metal ion binding; GO:0016740,transferase activity; GO:0006952,defense response; GO:0043161,proteasome-mediated ubiquitin-dependent protein catabolic process; GO:0043067,regulation of programmed cell death	Zinc finger, C3HC4 type (RING finger)
Cluster-30752.31839	11.11	8.74	14.96	71.16	53.81	75.98	-2.0722	1.84401e-34	1.43552e-32	down	--	protein TIFY 5A-like [Dendrobium catenatum]	RecName: Full=Protein TIFY 5A {ECO:0000303|PubMed:17499004}; AltName: Full=Jasmonate ZIM domain-containing protein 8 {ECO:0000303|PubMed:17637675};	SubName: Full=Protein TIFY 5A {ECO:0000313|EMBL:PKU81697.1};	--	GO:0005634,nucleus; GO:0003714,transcription corepressor activity; GO:0006952,defense response; GO:1903507,negative regulation of nucleic acid-templated transcription; GO:0031347,regulation of defense response; GO:2000022,regulation of jasmonic acid mediated signaling pathway; GO:0006355,regulation of transcription, DNA-templated; GO:0009611,response to wounding; GO:0006351,transcription, DNA-tem…	tify domain
Cluster-30752.80582	27.27	26.58	31.5	1.36	1.61	0.3	5.12547	2.31357e-34	1.79807e-32	up	K08150 MFS transporter, SP family, solute carrier family 2 (myo-inositol transporter), member 13 | (RefSeq) inositol transporter 1-like (A)	putative polyol transporter 1 [Dendrobium catenatum]	RecName: Full=Polyol transporter 5; AltName: Full=Protein POLYOL TRANSPORTER 5; Short=AtPLT5; AltName: Full=Sugar-proton symporter PLT5;	SubName: Full=Polyol transporter 5 {ECO:0000313|EMBL:PKU71306.1};	Predicted transporter (major facilitator superfamily)	GO:0016021,integral component of membrane; GO:0005886,plasma membrane; GO:0015591,D-ribose transmembrane transporter activity; GO:0015148,D-xylose transmembrane transporter activity; GO:0005354,galactose transmembrane transporter activity; GO:0005355,glucose transmembrane transporter activity; GO:0015168,glycerol transmembrane transporter activity; GO:0015575,mannitol transmembrane transporter ac…	Sugar (and other) transporter
Cluster-30752.43145	23.83	35.21	35.6	7.43	5.71	9.38	2.51741	2.97511e-34	2.30836e-32	up	K00208 enoyl-[acyl-carrier protein] reductase I [EC:1.3.1.9 1.3.1.10] | (RefSeq) enoyl-[acyl-carrier-protein] reductase [NADH] 1, chloroplastic-like (A)	enoyl-[acyl-carrier-protein]	RecName: Full=Enoyl-[acyl-carrier-protein] reductase [NADH] 1, chloroplastic; Short=ENR; EC=1.3.1.9; AltName: Full=NADH-dependent enoyl-ACP reductase; Flags: Precursor;	SubName: Full=Enoyl-[acyl-carrier-protein] reductase [NADH] 1, chloroplastic {ECO:0000313|EMBL:PKU79450.1};	Reductases with broad range of substrate specificities	GO:0009507,chloroplast; GO:0004318,enoyl-[acyl-carrier-protein] reductase (NADH) activity; GO:0006633,fatty acid biosynthetic process	Enoyl-(Acyl carrier protein) reductase
Cluster-30752.49865	56.93	58.33	73.34	13.35	13.16	21.47	2.42647	3.07147e-34	2.37916e-32	up	K12833 pre-mRNA branch site protein p14 | (RefSeq) RNA-binding protein BRN2-like isoform X1 (A)	hypothetical protein MA16_Dca017068 [Dendrobium catenatum]	--	SubName: Full=Uncharacterized protein {ECO:0000313|EMBL:PKU68780.1};	--	--	Cleavage site for pathogenic type III effector avirulence factor Avr
Cluster-30752.62038	534.31	531.81	610.86	127.4	95.4	62.66	3.00879	3.69224e-34	2.85527e-32	up	K10782 fatty acyl-ACP thioesterase A [EC:3.1.2.14] | (RefSeq) oleoyl-acyl carrier protein thioesterase, chloroplastic-like (A)	oleoyl-acyl carrier protein thioesterase, chloroplastic-like [Dendrobium catenatum]	RecName: Full=Oleoyl-acyl carrier protein thioesterase 1, chloroplastic; EC=3.1.2.14; AltName: Full=18:0-acyl-carrier protein thioesterase; Short=18:0-ACP thioesterase; AltName: Full=Acyl-[acyl-carrier-protein] hydrolase; Flags: Precursor;	SubName: Full=Oleoyl-acyl carrier protein thioesterase 2, chloroplastic {ECO:0000313|EMBL:PKA47430.1}; EC=3.1.2.- {ECO:0000313|EMBL:PKA47430.1}; EC=3.1.2.14 {ECO:0000313|EMBL:PKA47430.1};	--	GO:0009507,chloroplast; GO:0016297,acyl-[acyl-carrier-protein] hydrolase activity; GO:0016295,myristoyl-[acyl-carrier-protein] hydrolase activity; GO:0004320,oleoyl-[acyl-carrier-protein] hydrolase activity; GO:0016296,palmitoyl-[acyl-carrier-protein] hydrolase activity; GO:0006633,fatty acid biosynthetic process	Acyl-ACP thioesterase
Cluster-30752.91333	9.91	11.34	19.83	89.9	75.28	72.86	-2.12164	4.03008e-34	3.11137e-32	down	K00799 glutathione S-transferase [EC:2.5.1.18] | (RefSeq) glutathione S-transferase 3-like (A)	glutathione S-transferase 3-like [Dendrobium catenatum]	RecName: Full=Glutathione S-transferase 3; EC=2.5.1.18; AltName: Full=GST class-phi member 3; AltName: Full=GST-III;	SubName: Full=Glutathione S-transferase 3 {ECO:0000313|EMBL:PKU63717.1};	Glutathione S-transferase	GO:0043234,NA; GO:0004364,glutathione transferase activity; GO:0042803,protein homodimerization activity; GO:0009635,response to herbicide	Glutathione S-transferase, N-terminal domain
Cluster-30752.62687	120.11	129.75	160.27	71.14	63.67	53.39	1.56711	4.13383e-34	3.18619e-32	up	--	NDR1/HIN1-like protein 3 [Dendrobium catenatum]	RecName: Full=NDR1/HIN1-like protein 3 {ECO:0000303|Ref.1};	SubName: Full=Syntaxin-24 {ECO:0000313|EMBL:PKU66082.1};	--	GO:0046658,anchored component of plasma membrane; GO:0005794,Golgi apparatus; GO:0016021,integral component of membrane; GO:0005886,plasma membrane; GO:0009506,plasmodesma; GO:0005774,vacuolar membrane; GO:0004871,NA; GO:0042742,defense response to bacterium; GO:0009816,defense response to bacterium, incompatible interaction; GO:0051607,defense response to virus; GO:0009617,response to bacterium;…	Late embryogenesis abundant protein
Cluster-30752.77881	5.74	5.6	8.15	0.05	0.09	0.15	6.66742	5.06406e-34	3.89673e-32	up	K07025 putative hydrolase of the HAD superfamily | (RefSeq) uncharacterized protein C24B11.05-like (A)	uncharacterized protein C24B11.05-like [Dendrobium catenatum]	--	SubName: Full=Uncharacterized protein {ECO:0000313|EMBL:PKU76059.1};	Haloacid dehalogenase-like hydrolase	--	Haloacid dehalogenase-like hydrolase
Cluster-30752.78029	15.28	16.83	22.5	5.39	4.54	3.09	2.49085	5.70066e-34	4.37937e-32	up	K07393 glutathionyl-hydroquinone reductase [EC:1.8.5.7] | (RefSeq) uncharacterized protein LOC103649984 (A)	uncharacterized protein LOC110107444 isoform X2 [Dendrobium catenatum]	--	SubName: Full=Uncharacterized protein {ECO:0000313|EMBL:PKU81679.1};	--	--	--
Cluster-30752.59436	0.5	0.41	0.9	6.56	5.8	5.51	-2.89989	6.16877e-34	4.73118e-32	down	K15333 tRNA guanosine-2'-O-methyltransferase [EC:2.1.1.34] | (RefSeq) uncharacterized protein LOC104224633 (A)	subtilisin-like protease SBT2.5 isoform X1 [Dendrobium catenatum]	RecName: Full=Subtilisin-like protease SBT2.6 {ECO:0000303|PubMed:16193095}; EC=3.4.21.- {ECO:0000255|PROSITE-ProRule:PRU10082}; AltName: Full=Subtilase subfamily 2 member 6 {ECO:0000303|PubMed:16193095}; Short=AtSBT2.6 {ECO:0000303|PubMed:16193095}; Flags: Precursor;	SubName: Full=Subtilisin-like protease {ECO:0000313|EMBL:PKU63336.1};	--	GO:0005618,cell wall; GO:0005576,extracellular region; GO:0016020,membrane; GO:0004252,serine-type endopeptidase activity	Subtilase family
Cluster-30752.61533	2.58	5.9	6.88	57.9	58.88	73.12	-3.20336	7.41437e-34	5.67717e-32	down	K07213 copper chaperone | (RefSeq) copper transport protein ATX1-like (A)	heavy metal-associated isoprenylated plant protein 7-like [Dendrobium catenatum]	RecName: Full=Heavy metal-associated isoprenylated plant protein 7 {ECO:0000303|PubMed:21072340, ECO:0000303|PubMed:23368984}; Short=AtHIP07 {ECO:0000303|PubMed:21072340, ECO:0000303|PubMed:23368984}; AltName: Full=Farnesylated protein 3 {ECO:0000303|PubMed:8837031}; Short=AtFP3 {ECO:0000303|PubMed:8837031}; Flags: Precursor;	SubName: Full=HMA domain-containing protein {ECO:0000313|EMBL:GAV89447.1};	Copper chaperone	GO:0005737,cytoplasm; GO:0005886,plasma membrane; GO:0046914,transition metal ion binding; GO:0046916,cellular transition metal ion homeostasis; GO:0030001,metal ion transport	Heavy-metal-associated domain
Cluster-30752.35966	79.06	80.55	85.54	8.68	10.4	4.07	3.84358	7.44943e-34	5.69466e-32	up	K01568 pyruvate decarboxylase [EC:4.1.1.1] | (RefSeq) pyruvate decarboxylase 1-like (A)	pyruvate decarboxylase 1-like [Dendrobium catenatum]	RecName: Full=Pyruvate decarboxylase 4; Short=AtPDC4; EC=4.1.1.1;	SubName: Full=Pyruvate decarboxylase 4 {ECO:0000313|EMBL:PKU64034.1};	Thiamine pyrophosphate-requiring enzyme	GO:0005622,intracellular; GO:0016831,carboxy-lyase activity; GO:0000287,magnesium ion binding; GO:0004737,pyruvate decarboxylase activity; GO:0030976,thiamine pyrophosphate binding	Thiamine pyrophosphate enzyme, N-terminal TPP binding domain
[truncated: 8,019 more rows]

## Sheet: Table S2b
Additional file 3: Table S2 b. Differentially expressed genes detected in F_vs_B and their functional annotations
ID	F1_fpkm	F2_fpkm	F3_fpkm	B1_fpkm	B2_fpkm	B3_fpkm	log2FoldChange	pvalue	padj	regulated	KEGG	NR	Swissprot	Tremble	KOG	GO	Pfam
[truncated: 8,993 more rows]

## Sheet: Table S2c
Additional file 3: Table S2c. Differentially expressed genes detected in H_vs_B and their functional annotations
ID	H1_fpkm	H2_fpkm	H3_fpkm	B1_fpkm	B2_fpkm	B3_fpkm	log2FoldChange	pvalue	padj	regulated	KEGG	NR	Swissprot	Tremble	KOG	GO	Pfam
[truncated: 1,418 more rows]
