# Supplementary material for: Transcriptomic Analysis of the Anthocyanin Biosynthetic Pathway Reveals the Molecular Mechanism Associated with Purple Color Formation in Dendrobium Nestor
Source: Life (Basel). 2021 Feb 2;11(2):113. doi: 10.3390/life11020113 (PMC7912934; doi:10.3390/life11020113)
Supplement: Supplementary file 1 [file life-11-00113-s001.zip › Additional file 5 Table S3.xlsx]

## Sheet: Table S3
Additional file 5: Table S3. Predominant pathways detected from Kyoto Encyclopedia of Genes and Genomes database with differentially expressed genes (DEGs) mutually detected among the three pairwise groups
Pathwayɛ	F_vs_H			F_vs_B			H_vs_B
	P-value	DEGs		P-value	DEGs		P-value	DEGs
Phenylpropanoid biosynthesis (Flavonoid, anthocyaninsa, Isoflavonoidb, Flavone and flavonolb, and, Stilbenoid, diarylheptanoid and gingerol biosynthesis)	0	160		0	169		5.73084e-06	37
Biosynthesis of secondary metabolites	0	746		0	812		7.21578e-05	134
Plant hormone signal transduction	7.06228e-09	182		1.16071e-05	175		0.000515068	36
Metabolic pathways	1.40641e-08	1438		3.65935e-10	1547		-	-
Carotenoid biosynthesisb	0.000554668	37		0.000251906	40		-	-
Circadian rhythm - plant	1.20122e-06	69		1.99515e-08	78		8.00222e-06	20
ɛ obtained Kyoto Encyclopedia of Genes and Genomes database; aunique to only F_vs_B. b unique to only F_vs_H and F_vs_B. F= flower bud stage; H= half blooming stage; B= full bloom stage.
