# Supplementary material for: Transcriptomic Analysis of the Anthocyanin Biosynthetic Pathway Reveals the Molecular Mechanism Associated with Purple Color Formation in Dendrobium Nestor
Source: Life (Basel). 2021 Feb 2;11(2):113. doi: 10.3390/life11020113 (PMC7912934; doi:10.3390/life11020113)
Supplement: Supplementary file 1 [file life-11-00113-s001.zip › Additional file 6 Table S4.xlsx]

## Sheet: Table S4a
Additional file 6 Table S4a Transcription factors identified among the differentially expressed genes in F_vs_H
ID	Family	F	T	log2FoldChange	regulated	KEGG	NR	Swissprot	Tremble	KOG	GO	Pfam
Cluster-30752.86968	Alfin-like	60.0668	123.186	-1.03551	down	K00521 ferric-chelate reductase [EC:1.16.1.7] | (RefSeq) ferric reduction oxidase 6-like isoform X1 (A)	PHD finger protein ALFIN-LIKE 8-like isoform X8 [Dendrobium catenatum]	RecName: Full=PHD finger protein ALFIN-LIKE 6;	SubName: Full=PHD finger protein ALFIN-LIKE 5-like isoform X1 {ECO:0000313|RefSeq:XP_008788309.1};	Uncharacterized PHD Zn-finger protein	GO:0005634,nucleus; GO:0042393,histone binding; GO:0046872,metal ion binding; GO:0016569,covalent chromatin modification; GO:0006355,regulation of transcription, DNA-templated; GO:0006351,transcription, DNA-templated	Alfin
Cluster-30752.61769	Alfin-like	4496.81	1815.98	1.30779	up	K00521 ferric-chelate reductase [EC:1.16.1.7] | (RefSeq) ferric reduction oxidase 6-like isoform X1 (A)	PHD finger protein ALFIN-LIKE 6-like isoform X2 [Dendrobium catenatum]	RecName: Full=PHD finger protein ALFIN-LIKE 8;	SubName: Full=PHD finger protein ALFIN-LIKE 8 {ECO:0000313|EMBL:PKU60862.1};	Uncharacterized PHD Zn-finger protein	GO:0005634,nucleus; GO:0042393,histone binding; GO:0046872,metal ion binding; GO:0016569,covalent chromatin modification; GO:0006355,regulation of transcription, DNA-templated; GO:0006351,transcription, DNA-templated	Alfin
Cluster-30752.11175	AP2/ERF-AP2	93.669	20.8043	2.17354	up	K09284 AP2-like factor, euAP2 lineage | (RefSeq) floral homeotic protein APETALA 2-like (A)	floral homeotic protein APETALA 2-like [Dendrobium catenatum]	RecName: Full=Ethylene-responsive transcription factor RAP2-7; AltName: Full=Protein RELATED TO APETALA2 7; AltName: Full=Protein TARGET OF EAT 1;	SubName: Full=Floral homeotic protein APETALA 2 {ECO:0000313|EMBL:PKU86208.1};	--	GO:0005634,nucleus; GO:0003677,DNA binding; GO:0003700,DNA-binding transcription factor activity; GO:0009873,ethylene-activated signaling pathway; GO:0007275,multicellular organism development; GO:0006351,transcription, DNA-templated	AP2 domain
Cluster-30752.18101	AP2/ERF-AP2	245.462	25.723	3.24968	up	K09284 AP2-like factor, euAP2 lineage | (RefSeq) floral homeotic protein APETALA 2-like (A)	floral homeotic protein APETALA 2-like [Dendrobium catenatum]	RecName: Full=Ethylene-responsive transcription factor RAP2-7; AltName: Full=Protein RELATED TO APETALA2 7; AltName: Full=Protein TARGET OF EAT 1;	SubName: Full=Floral homeotic protein APETALA 2 {ECO:0000313|EMBL:PKU86208.1};	--	GO:0005634,nucleus; GO:0003677,DNA binding; GO:0003700,DNA-binding transcription factor activity; GO:0009873,ethylene-activated signaling pathway; GO:0007275,multicellular organism development; GO:0006351,transcription, DNA-templated	AP2 domain
Cluster-30752.21006	AP2/ERF-AP2	981.821	196.719	2.31929	up	K09284 AP2-like factor, euAP2 lineage | (RefSeq) AP2-like ethylene-responsive transcription factor TOE3 (A)	AP2-like ethylene-responsive transcription factor TOE3 [Dendrobium catenatum]	RecName: Full=Floral homeotic protein APETALA 2 {ECO:0000303|PubMed:7919989};	SubName: Full=APETALA2-like protein {ECO:0000313|EMBL:AMS25570.1};	--	GO:0005634,nucleus; GO:0003677,DNA binding; GO:0003700,DNA-binding transcription factor activity; GO:0030154,cell differentiation; GO:0009908,flower development; GO:0010073,meristem maintenance; GO:0048481,plant ovule development; GO:0048316,seed development; GO:0010093,specification of floral organ identity; GO:0006351,transcription, DNA-templated	AP2 domain
Cluster-30752.49073	AP2/ERF-AP2	2382.42	947.962	1.32974	up	K09285 AP2-like factor, ANT lineage | (RefSeq) AP2-like ethylene-responsive transcription factor At1g16060 (A)	ethylene-responsive transcription factor WRI1-like [Dendrobium catenatum]	RecName: Full=Ethylene-responsive transcription factor WRI1; AltName: Full=Protein ACTIVATOR OF SPORAMIN::LUC 1; AltName: Full=Protein WRINKLED 1;	SubName: Full=Ethylene-responsive transcription factor WRI1 {ECO:0000313|EMBL:PKU82274.1};	--	GO:0005634,nucleus; GO:0003677,DNA binding; GO:0003700,DNA-binding transcription factor activity; GO:0009873,ethylene-activated signaling pathway; GO:0008610,lipid biosynthetic process; GO:0006629,lipid metabolic process; GO:0007275,multicellular organism development; GO:1901959,positive regulation of cutin biosynthetic process; GO:0006109,regulation of carbohydrate metabolic process; GO:0006110,…	AP2 domain
Cluster-30752.75192	AP2/ERF-AP2	1998.44	505.929	1.98148	up	K09285 AP2-like factor, ANT lineage | (RefSeq) AP2-like ethylene-responsive transcription factor At1g16060 (A)	ethylene-responsive transcription factor WRI1-like [Dendrobium catenatum]	RecName: Full=Ethylene-responsive transcription factor WRI1; AltName: Full=Protein ACTIVATOR OF SPORAMIN::LUC 1; AltName: Full=Protein WRINKLED 1;	SubName: Full=Ethylene-responsive transcription factor WRI1 {ECO:0000313|EMBL:PKU82274.1};	--	GO:0005634,nucleus; GO:0003677,DNA binding; GO:0003700,DNA-binding transcription factor activity; GO:0009873,ethylene-activated signaling pathway; GO:0008610,lipid biosynthetic process; GO:0006629,lipid metabolic process; GO:0007275,multicellular organism development; GO:1901959,positive regulation of cutin biosynthetic process; GO:0006109,regulation of carbohydrate metabolic process; GO:0006110,…	AP2 domain
Cluster-30752.92289	AP2/ERF-AP2	128.328	9.70986	3.73038	up	K09285 AP2-like factor, ANT lineage | (RefSeq) AP2-like ethylene-responsive transcription factor At1g16060 isoform X1 (A)	AP2-like ethylene-responsive transcription factor At1g16060 isoform X1 [Dendrobium catenatum]	RecName: Full=AP2-like ethylene-responsive transcription factor At1g16060;	SubName: Full=AP2-like ethylene-responsive transcription factor {ECO:0000313|EMBL:PKU59480.1};	--	GO:0005634,nucleus; GO:0003677,DNA binding; GO:0003700,DNA-binding transcription factor activity; GO:0000981,DNA-binding transcription factor activity, RNA polymerase II-specific; GO:0009873,ethylene-activated signaling pathway; GO:0007275,multicellular organism development; GO:0010187,negative regulation of seed germination; GO:1901959,positive regulation of cutin biosynthetic process; GO:004572…	AP2 domain
Cluster-30752.108947	AP2/ERF-ERF	38.8559	100.723	-1.37393	down	K09286 EREBP-like factor | (RefSeq) ethylene-responsive transcription factor RAP2-3-like (A)	ethylene-responsive transcription factor ERF098-like [Dendrobium catenatum]	RecName: Full=Ethylene-responsive transcription factor ERF109;	SubName: Full=Ethylene-responsive transcription factor RAP2-3 {ECO:0000313|EMBL:PKU83956.1};	--	GO:0005634,nucleus; GO:0003677,DNA binding; GO:0003700,DNA-binding transcription factor activity; GO:0051301,cell division; GO:0050832,defense response to fungus; GO:0009873,ethylene-activated signaling pathway; GO:0010087,phloem or xylem histogenesis; GO:0010200,response to chitin; GO:0006351,transcription, DNA-templated	AP2 domain
Cluster-30752.17944	AP2/ERF-ERF	46.5701	201.851	-2.11615	down	K13434 pathogenesis-related genes transcriptional activator PTI6 | (RefSeq) pathogenesis-related genes transcriptional activator PTI6-like (A)	pathogenesis-related genes transcriptional activator PTI6-like [Dendrobium catenatum]	RecName: Full=Pathogenesis-related genes transcriptional activator PTI6; AltName: Full=PTO-interacting protein 6;	SubName: Full=Ethylene-responsive transcription factor CRF4 {ECO:0000313|EMBL:PKU74225.1};	--	GO:0005634,nucleus; GO:0003677,DNA binding; GO:0003700,DNA-binding transcription factor activity; GO:0006952,defense response; GO:0006351,transcription, DNA-templated	AP2 domain
Cluster-30752.46490	AP2/ERF-ERF	16.4239	46.3959	-1.50255	down	K09285 AP2-like factor, ANT lineage | (RefSeq) AP2-like ethylene-responsive transcription factor AIL1 isoform X1 (A)	AP2-like ethylene-responsive transcription factor AIL1 isoform X2 [Dendrobium catenatum]	RecName: Full=AP2-like ethylene-responsive transcription factor AIL1; AltName: Full=Protein AINTEGUMENTA-LIKE 1;	SubName: Full=AP2-like ethylene-responsive transcription factor PLT2 {ECO:0000313|EMBL:PKU60081.1};	--	GO:0005634,nucleus; GO:0003677,DNA binding; GO:0003700,DNA-binding transcription factor activity; GO:0009873,ethylene-activated signaling pathway; GO:0007275,multicellular organism development; GO:0006351,transcription, DNA-templated	--
Cluster-3778.0	AP2/ERF-ERF	26.5172	136.516	-2.364	down	K13434 pathogenesis-related genes transcriptional activator PTI6 | (RefSeq) ethylene-responsive transcription factor ERF069-like (A)	ethylene-responsive transcription factor ERF069-like [Dendrobium catenatum]	RecName: Full=Pathogenesis-related genes transcriptional activator PTI6; AltName: Full=PTO-interacting protein 6;	SubName: Full=PTI6 {ECO:0000313|EMBL:PKU61891.1};	--	GO:0005634,nucleus; GO:0003677,DNA binding; GO:0003700,DNA-binding transcription factor activity; GO:0006952,defense response; GO:0006351,transcription, DNA-templated	AP2 domain
Cluster-210.0	AP2/ERF-ERF	114.427	20.2665	2.50261	up	K09286 EREBP-like factor | (RefSeq) ethylene-responsive transcription factor RAP2-4-like (A)	ethylene-responsive transcription factor RAP2-4-like [Dendrobium catenatum]	RecName: Full=Ethylene-responsive transcription factor RAP2-13; AltName: Full=Ethylene-responsive transcription factor ERF058; AltName: Full=Protein RELATED TO APETALA2 13;	SubName: Full=Ethylene-responsive transcription factor RAP2-4 {ECO:0000313|EMBL:PKU74350.1};	--	GO:0005634,nucleus; GO:0003700,DNA-binding transcription factor activity; GO:0043565,sequence-specific DNA binding; GO:0009873,ethylene-activated signaling pathway; GO:0009409,response to cold; GO:0006970,response to osmotic stress; GO:0009414,response to water deprivation; GO:0006351,transcription, DNA-templated	AP2 domain
Cluster-21321.0	AP2/ERF-ERF	47.2903	17.7007	1.4194	up	K09286 EREBP-like factor | (RefSeq) ethylene-responsive transcription factor ERF023-like (A)	ethylene-responsive transcription factor ERF018-like [Dendrobium catenatum]	RecName: Full=Ethylene-responsive transcription factor ERF017;	SubName: Full=Ethylene-responsive transcription factor ERF018 {ECO:0000313|EMBL:PKU74253.1};	--	GO:0005634,nucleus; GO:0003677,DNA binding; GO:0003700,DNA-binding transcription factor activity; GO:0009873,ethylene-activated signaling pathway; GO:0006351,transcription, DNA-templated	AP2 domain
Cluster-30752.102100	AP2/ERF-ERF	58.4321	8.16675	2.85576	up	K09285 AP2-like factor, ANT lineage | (RefSeq) AP2-like ethylene-responsive transcription factor At1g16060 isoform X1 (A)	AP2-like ethylene-responsive transcription factor At1g16060 isoform X2 [Dendrobium catenatum]	RecName: Full=AP2-like ethylene-responsive transcription factor At1g16060;	SubName: Full=AP2-like ethylene-responsive transcription factor {ECO:0000313|EMBL:PKU59480.1};	--	GO:0005634,nucleus; GO:0003677,DNA binding; GO:0003700,DNA-binding transcription factor activity; GO:0000981,DNA-binding transcription factor activity, RNA polymerase II-specific; GO:0009873,ethylene-activated signaling pathway; GO:0007275,multicellular organism development; GO:0010187,negative regulation of seed germination; GO:1901959,positive regulation of cutin biosynthetic process; GO:004572…	AP2 domain
Cluster-30752.102383	AP2/ERF-ERF	46.4181	10.9831	2.08062	up	K09285 AP2-like factor, ANT lineage | (RefSeq) AP2-like ethylene-responsive transcription factor At1g16060 isoform X1 (A)	AP2-like ethylene-responsive transcription factor At1g16060 isoform X1 [Dendrobium catenatum]	RecName: Full=AP2-like ethylene-responsive transcription factor At1g16060;	SubName: Full=AP2-like ethylene-responsive transcription factor {ECO:0000313|EMBL:PKU59480.1};	--	GO:0005634,nucleus; GO:0003677,DNA binding; GO:0003700,DNA-binding transcription factor activity; GO:0000981,DNA-binding transcription factor activity, RNA polymerase II-specific; GO:0009873,ethylene-activated signaling pathway; GO:0007275,multicellular organism development; GO:0010187,negative regulation of seed germination; GO:1901959,positive regulation of cutin biosynthetic process; GO:004572…	AP2 domain
Cluster-30752.13856	AP2/ERF-ERF	173.325	41.4348	2.06223	up	K09286 EREBP-like factor | (RefSeq) ethylene-responsive transcription factor 2-like (A)	ethylene-responsive transcription factor 2-like [Dendrobium catenatum]	RecName: Full=Ethylene-responsive transcription factor 1A; Short=AtERF1A; AltName: Full=Ethylene-responsive element-binding factor 1A; Short=EREBP-1A;	SubName: Full=Ethylene-responsive transcription factor 1A {ECO:0000313|EMBL:PKU81932.1};	--	GO:0005634,nucleus; GO:0003677,DNA binding; GO:0003700,DNA-binding transcription factor activity; GO:0051301,cell division; GO:0006952,defense response; GO:0009873,ethylene-activated signaling pathway; GO:0010087,phloem or xylem histogenesis; GO:0010200,response to chitin; GO:0006351,transcription, DNA-templated	AP2 domain
Cluster-30752.19022	AP2/ERF-ERF	157.42	9.93887	3.96673	up	K09286 EREBP-like factor | (RefSeq) ethylene-responsive transcription factor ERF023-like (A)	ethylene-responsive transcription factor ERF021 [Dendrobium catenatum]	RecName: Full=Ethylene-responsive transcription factor ERF021;	SubName: Full=Ethylene-responsive transcription factor ERF021 {ECO:0000313|EMBL:PKU73388.1};	--	GO:0005634,nucleus; GO:0003677,DNA binding; GO:0003700,DNA-binding transcription factor activity; GO:0009873,ethylene-activated signaling pathway; GO:0006351,transcription, DNA-templated	AP2 domain
Cluster-30752.31095	AP2/ERF-ERF	68.1059	14.3683	2.2446	up	K09286 EREBP-like factor | (RefSeq) ethylene-responsive transcription factor 9-like (A)	ethylene-responsive transcription factor 9-like [Dendrobium catenatum]	RecName: Full=Ethylene-responsive transcription factor 8; Short=AtERF8; AltName: Full=Ethylene-responsive element-binding factor 8; Short=EREBP-8;	SubName: Full=Ethylene-responsive transcription factor 9 {ECO:0000313|EMBL:PKU75911.1};	--	GO:0005634,nucleus; GO:0003677,DNA binding; GO:0003700,DNA-binding transcription factor activity; GO:0009873,ethylene-activated signaling pathway; GO:0006351,transcription, DNA-templated	AP2 domain
Cluster-30752.35998	AP2/ERF-ERF	114.074	3.1036	5.22601	up	K09286 EREBP-like factor | (RefSeq) ethylene-responsive transcription factor RAP2-9-like (A)	ethylene-responsive transcription factor ERF008-like [Dendrobium catenatum]	RecName: Full=Ethylene-responsive transcription factor ERF008;	SubName: Full=Ethylene-responsive transcription factor ERF008 {ECO:0000313|EMBL:PKU62837.1};	--	GO:0005634,nucleus; GO:0003677,DNA binding; GO:0003700,DNA-binding transcription factor activity; GO:0009873,ethylene-activated signaling pathway; GO:0006351,transcription, DNA-templated	AP2 domain
Cluster-30752.36671	AP2/ERF-ERF	153.072	71.4587	1.09463	up	K09286 EREBP-like factor | (RefSeq) dehydration-responsive element-binding protein 3-like (A)	ethylene-responsive transcription factor ERF039-like [Dendrobium catenatum]	RecName: Full=Ethylene-responsive transcription factor ERF034;	SubName: Full=Dehydration-responsive element-binding protein 3 {ECO:0000313|EMBL:PKU70016.1};	--	GO:0005634,nucleus; GO:0003700,DNA-binding transcription factor activity; GO:0044212,transcription regulatory region DNA binding; GO:0009873,ethylene-activated signaling pathway; GO:0006351,transcription, DNA-templated	AP2 domain
Cluster-30752.40470	AP2/ERF-ERF	200.604	95.4639	1.07174	up	K09286 EREBP-like factor | (RefSeq) ethylene-responsive transcription factor 2-like (A)	ethylene-responsive transcription factor 2-like [Dendrobium catenatum]	RecName: Full=Ethylene-responsive transcription factor 1A; Short=AtERF1A; AltName: Full=Ethylene-responsive element-binding factor 1A; Short=EREBP-1A;	SubName: Full=Ethylene-responsive transcription factor 1A {ECO:0000313|EMBL:PKU82914.1};	--	GO:0005634,nucleus; GO:0003677,DNA binding; GO:0003700,DNA-binding transcription factor activity; GO:0051301,cell division; GO:0006952,defense response; GO:0009873,ethylene-activated signaling pathway; GO:0010087,phloem or xylem histogenesis; GO:0010200,response to chitin; GO:0006351,transcription, DNA-templated	AP2 domain
Cluster-30752.41371	AP2/ERF-ERF	237.807	104.254	1.18522	up	K09286 EREBP-like factor | (RefSeq) ethylene-responsive transcription factor 9-like (A)	ethylene-responsive transcription factor 9-like [Dendrobium catenatum]	RecName: Full=Ethylene-responsive transcription factor 9; Short=AtERF9; AltName: Full=Ethylene-responsive element-binding factor 9; Short=EREBP-9;	SubName: Full=Ethylene-responsive transcription factor 9 {ECO:0000313|EMBL:PKU71390.1};	--	GO:0016020,membrane; GO:0005634,nucleus; GO:0003700,DNA-binding transcription factor activity; GO:0043565,sequence-specific DNA binding; GO:0006952,defense response; GO:0009873,ethylene-activated signaling pathway; GO:0019760,glucosinolate metabolic process; GO:0006351,transcription, DNA-templated	AP2 domain
Cluster-30752.46188	AP2/ERF-ERF	60.5773	19.6835	1.6275	up	K09286 EREBP-like factor | (RefSeq) ethylene-responsive transcription factor 5-like (A)	ethylene-responsive transcription factor 5-like [Dendrobium catenatum]	RecName: Full=Ethylene-responsive transcription factor 5; AltName: Full=Ethylene-responsive element-binding factor 4; Short=EREBP-4; AltName: Full=Ethylene-responsive element-binding factor 5 homolog; AltName: Full=NtERF4;	SubName: Full=Ethylene-responsive transcription factor 5 {ECO:0000313|EMBL:PKU81933.1};	--	GO:0005634,nucleus; GO:0003677,DNA binding; GO:0003700,DNA-binding transcription factor activity; GO:0006952,defense response; GO:0009873,ethylene-activated signaling pathway; GO:0006351,transcription, DNA-templated	AP2 domain
Cluster-30752.49065	AP2/ERF-ERF	1138.08	425.991	1.41909	up	K09285 AP2-like factor, ANT lineage | (RefSeq) AP2-like ethylene-responsive transcription factor At1g16060 (A)	ethylene-responsive transcription factor WRI1-like [Dendrobium catenatum]	RecName: Full=Ethylene-responsive transcription factor WRI1; AltName: Full=Protein ACTIVATOR OF SPORAMIN::LUC 1; AltName: Full=Protein WRINKLED 1;	SubName: Full=Ethylene-responsive transcription factor WRI1 {ECO:0000313|EMBL:PKU82274.1};	--	GO:0005634,nucleus; GO:0003677,DNA binding; GO:0003700,DNA-binding transcription factor activity; GO:0009873,ethylene-activated signaling pathway; GO:0008610,lipid biosynthetic process; GO:0006629,lipid metabolic process; GO:0007275,multicellular organism development; GO:1901959,positive regulation of cutin biosynthetic process; GO:0006109,regulation of carbohydrate metabolic process; GO:0006110,…	AP2 domain
Cluster-30752.49070	AP2/ERF-ERF	53.8672	16.6896	1.69438	up	K09285 AP2-like factor, ANT lineage | (RefSeq) AP2-like ethylene-responsive transcription factor At1g16060 (A)	ethylene-responsive transcription factor WRI1-like [Dendrobium catenatum]	RecName: Full=Ethylene-responsive transcription factor WRI1; AltName: Full=Protein ACTIVATOR OF SPORAMIN::LUC 1; AltName: Full=Protein WRINKLED 1;	SubName: Full=Ethylene-responsive transcription factor WRI1 {ECO:0000313|EMBL:PKU82274.1};	--	GO:0005634,nucleus; GO:0003677,DNA binding; GO:0003700,DNA-binding transcription factor activity; GO:0009873,ethylene-activated signaling pathway; GO:0008610,lipid biosynthetic process; GO:0006629,lipid metabolic process; GO:0007275,multicellular organism development; GO:1901959,positive regulation of cutin biosynthetic process; GO:0006109,regulation of carbohydrate metabolic process; GO:0006110,…	AP2 domain
Cluster-30752.51783	AP2/ERF-ERF	100.273	10.236	3.29719	up	K09286 EREBP-like factor | (RefSeq) ethylene-responsive transcription factor ERF105-like (A)	ethylene-responsive transcription factor ERF105-like [Dendrobium catenatum]	RecName: Full=Ethylene-responsive transcription factor 5; AltName: Full=Ethylene-responsive element-binding factor 4; Short=EREBP-4; AltName: Full=Ethylene-responsive element-binding factor 5 homolog; AltName: Full=NsERF4;	SubName: Full=Ethylene-responsive transcription factor 5 {ECO:0000313|EMBL:PKU73180.1};	--	GO:0005634,nucleus; GO:0003677,DNA binding; GO:0003700,DNA-binding transcription factor activity; GO:0006952,defense response; GO:0009873,ethylene-activated signaling pathway; GO:0006351,transcription, DNA-templated	AP2 domain
Cluster-30752.52328	AP2/ERF-ERF	570.763	236.123	1.27093	up	--	ethylene-responsive transcription factor-like protein At4g13040 isoform X1 [Dendrobium catenatum]	RecName: Full=Ethylene-responsive transcription factor-like protein At4g13040;	SubName: Full=ethylene-responsive transcription factor-like protein At4g13040 {ECO:0000313|RefSeq:XP_008810643.1};	--	GO:0005634,nucleus; GO:0003677,DNA binding; GO:0003700,DNA-binding transcription factor activity; GO:0009873,ethylene-activated signaling pathway; GO:0007275,multicellular organism development; GO:0006351,transcription, DNA-templated	AP2 domain
Cluster-30752.53640	AP2/ERF-ERF	199.169	74.8596	1.40759	up	K09286 EREBP-like factor | (RefSeq) CBF3; AP2 domain CBF protein (A)	Dehydration-responsive element-binding protein 1E [Dendrobium catenatum]	RecName: Full=Dehydration-responsive element-binding protein 1E; Short=Protein DREB1E;	SubName: Full=Dehydration-responsive element-binding protein 1E {ECO:0000313|EMBL:PKU63875.1};	--	GO:0005634,nucleus; GO:0003677,DNA binding; GO:0003700,DNA-binding transcription factor activity; GO:0006351,transcription, DNA-templated	AP2 domain
Cluster-30752.60418	AP2/ERF-ERF	310.333	11.8904	4.70953	up	K09286 EREBP-like factor | (RefSeq) ethylene-responsive transcription factor RAP2-9-like (A)	ethylene-responsive transcription factor ERF008-like [Dendrobium catenatum]	RecName: Full=Ethylene-responsive transcription factor ERF008;	SubName: Full=Ethylene-responsive transcription factor ERF008 {ECO:0000313|EMBL:PKU62837.1};	--	GO:0005634,nucleus; GO:0003677,DNA binding; GO:0003700,DNA-binding transcription factor activity; GO:0009873,ethylene-activated signaling pathway; GO:0006351,transcription, DNA-templated	AP2 domain
Cluster-30752.61067	AP2/ERF-ERF	2331.57	638.432	1.86837	up	K09286 EREBP-like factor | (RefSeq) ethylene-responsive transcription factor RAP2-4-like (A)	ethylene-responsive transcription factor RAP2-4-like [Dendrobium catenatum]	RecName: Full=Ethylene-responsive transcription factor RAP2-4; AltName: Full=Ethylene-responsive transcription factor ERF059; AltName: Full=Protein RELATED TO APETALA2 4;	SubName: Full=Ethylene-responsive transcription factor RAP2-4 {ECO:0000313|EMBL:PKU81158.1};	--	GO:0005634,nucleus; GO:0003677,DNA binding; GO:0003700,DNA-binding transcription factor activity; GO:0043565,sequence-specific DNA binding; GO:0071472,cellular response to salt stress; GO:0009736,cytokinin-activated signaling pathway; GO:0009873,ethylene-activated signaling pathway; GO:0045595,regulation of cell differentiation; GO:0009409,response to cold; GO:0009416,response to light stimulus; …	AP2 domain
Cluster-30752.6124	AP2/ERF-ERF	40.0452	3.70199	3.44425	up	K09286 EREBP-like factor | (RefSeq) ethylene-responsive transcription factor 2-like (A)	ethylene-responsive transcription factor 2-like [Dendrobium catenatum]	RecName: Full=Ethylene-responsive transcription factor 1A; Short=AtERF1A; AltName: Full=Ethylene-responsive element-binding factor 1A; Short=EREBP-1A;	SubName: Full=Ethylene-responsive transcription factor 1A {ECO:0000313|EMBL:PKU81932.1};	--	GO:0005634,nucleus; GO:0003677,DNA binding; GO:0003700,DNA-binding transcription factor activity; GO:0051301,cell division; GO:0006952,defense response; GO:0009873,ethylene-activated signaling pathway; GO:0010087,phloem or xylem histogenesis; GO:0010200,response to chitin; GO:0006351,transcription, DNA-templated	AP2 domain
Cluster-30752.63358	AP2/ERF-ERF	229.538	98.7203	1.21568	up	K09286 EREBP-like factor | (RefSeq) ethylene-responsive transcription factor 9-like (A)	ethylene-responsive transcription factor 9-like [Dendrobium catenatum]	RecName: Full=Ethylene-responsive transcription factor 9; Short=AtERF9; AltName: Full=Ethylene-responsive element-binding factor 9; Short=EREBP-9;	SubName: Full=Ethylene-responsive transcription factor 9 {ECO:0000313|EMBL:PKU71390.1};	--	GO:0016020,membrane; GO:0005634,nucleus; GO:0003700,DNA-binding transcription factor activity; GO:0043565,sequence-specific DNA binding; GO:0006952,defense response; GO:0009873,ethylene-activated signaling pathway; GO:0019760,glucosinolate metabolic process; GO:0006351,transcription, DNA-templated	AP2 domain
Cluster-30752.66634	AP2/ERF-ERF	637.864	280.455	1.18386	up	K09286 EREBP-like factor | (RefSeq) ethylene-responsive transcription factor 3-like (A)	ethylene-responsive transcription factor 3-like [Dendrobium catenatum]	RecName: Full=Ethylene-responsive transcription factor 7; Short=AtERF7; AltName: Full=Ethylene-responsive element-binding factor 7; Short=EREBP-7;	SubName: Full=Ethylene-responsive transcription factor 3 {ECO:0000313|EMBL:PKU70750.1};	--	GO:0005634,nucleus; GO:0003700,DNA-binding transcription factor activity; GO:0043565,sequence-specific DNA binding; GO:0044212,transcription regulatory region DNA binding; GO:0006952,defense response; GO:0009873,ethylene-activated signaling pathway; GO:0045892,negative regulation of transcription, DNA-templated; GO:0006355,regulation of transcription, DNA-templated; GO:0009737,response to abscisi…	AP2 domain
Cluster-30752.77651	AP2/ERF-ERF	626.373	93.7293	2.74157	up	K09286 EREBP-like factor | (RefSeq) RAP2.6; related to AP2 6 (A)	ethylene-responsive transcription factor ERF110-like [Dendrobium catenatum]	RecName: Full=Ethylene-responsive transcription factor ERF110;	SubName: Full=Ethylene-responsive transcription factor ERF112 {ECO:0000313|EMBL:PKU71068.1};	--	GO:0005634,nucleus; GO:0003677,DNA binding; GO:0003700,DNA-binding transcription factor activity; GO:0009873,ethylene-activated signaling pathway; GO:0045893,positive regulation of transcription, DNA-templated; GO:0048510,regulation of timing of transition from vegetative to reproductive phase; GO:0006351,transcription, DNA-templated	AP2 domain
Cluster-30752.84968	AP2/ERF-ERF	182.631	56.1797	1.70552	up	K09286 EREBP-like factor | (RefSeq) ethylene-responsive transcription factor 3-like (A)	ethylene-responsive transcription factor 3-like [Dendrobium catenatum]	RecName: Full=Ethylene-responsive transcription factor 7; Short=AtERF7; AltName: Full=Ethylene-responsive element-binding factor 7; Short=EREBP-7;	SubName: Full=Ethylene-responsive transcription factor 3 {ECO:0000313|EMBL:PKU70750.1};	--	GO:0005634,nucleus; GO:0003700,DNA-binding transcription factor activity; GO:0043565,sequence-specific DNA binding; GO:0044212,transcription regulatory region DNA binding; GO:0006952,defense response; GO:0009873,ethylene-activated signaling pathway; GO:0045892,negative regulation of transcription, DNA-templated; GO:0006355,regulation of transcription, DNA-templated; GO:0009737,response to abscisi…	AP2 domain
Cluster-30752.85101	AP2/ERF-ERF	398.962	78.5201	2.34208	up	K09286 EREBP-like factor | (RefSeq) ethylene-responsive transcription factor 1-like (A)	ethylene-responsive transcription factor 1-like [Dendrobium catenatum]	RecName: Full=Ethylene-responsive transcription factor 1; AltName: Full=Ethylene-responsive element-binding factor 1; Short=EREBP-1; Short=OsEREBP1;	SubName: Full=Ethylene-responsive transcription factor 1 {ECO:0000313|EMBL:PKU60655.1};	--	GO:0005634,nucleus; GO:0003677,DNA binding; GO:0003700,DNA-binding transcription factor activity; GO:0006952,defense response; GO:0006351,transcription, DNA-templated	AP2 domain
Cluster-30752.8590	AP2/ERF-ERF	70.5887	16.9536	2.06156	up	K09286 EREBP-like factor | (RefSeq) hypothetical protein (A)	ethylene-responsive transcription factor 12-like [Dendrobium catenatum]	RecName: Full=Ethylene-responsive transcription factor 12; Short=AtERF12; AltName: Full=Ethylene-responsive element-binding factor 12; Short=EREBP-12;	SubName: Full=Ethylene-responsive transcription factor 12 {ECO:0000313|EMBL:PKU72443.1};	--	GO:0005634,nucleus; GO:0003677,DNA binding; GO:0003700,DNA-binding transcription factor activity; GO:0006952,defense response; GO:0009873,ethylene-activated signaling pathway; GO:0006351,transcription, DNA-templated	AP2 domain
Cluster-30752.90486	AP2/ERF-ERF	172.037	48.1605	1.83337	up	K09286 EREBP-like factor | (RefSeq) ethylene-responsive transcription factor RAP2-4-like (A)	ethylene-responsive transcription factor ERF061-like [Dendrobium catenatum]	RecName: Full=Ethylene-responsive transcription factor RAP2-13; AltName: Full=Ethylene-responsive transcription factor ERF058; AltName: Full=Protein RELATED TO APETALA2 13;	SubName: Full=Ethylene-responsive transcription factor ERF061 {ECO:0000313|EMBL:PKU68002.1};	--	GO:0005634,nucleus; GO:0003700,DNA-binding transcription factor activity; GO:0043565,sequence-specific DNA binding; GO:0009873,ethylene-activated signaling pathway; GO:0009409,response to cold; GO:0006970,response to osmotic stress; GO:0009414,response to water deprivation; GO:0006351,transcription, DNA-templated	AP2 domain
Cluster-30752.92169	AP2/ERF-ERF	57.0577	16.6933	1.78261	up	K09286 EREBP-like factor | (RefSeq) dehydration-responsive element-binding protein 2A-like (A)	dehydration-responsive element-binding protein 2A-like isoform X2 [Dendrobium catenatum]	RecName: Full=Dehydration-responsive element-binding protein 2A; Short=OsDREB2A;	SubName: Full=Dehydration-responsive element-binding protein 2A {ECO:0000313|EMBL:PKU62200.1};	--	GO:0005634,nucleus; GO:0003700,DNA-binding transcription factor activity; GO:0043565,sequence-specific DNA binding; GO:0044212,transcription regulatory region DNA binding; GO:0045893,positive regulation of transcription, DNA-templated; GO:0006351,transcription, DNA-templated	AP2 domain
Cluster-30752.96397	AP2/ERF-ERF	336.547	78.9442	2.09368	up	K09284 AP2-like factor, euAP2 lineage | (RefSeq) AP2-like ethylene-responsive transcription factor TOE3 (A)	AP2-like ethylene-responsive transcription factor TOE3 [Dendrobium catenatum]	RecName: Full=Floral homeotic protein APETALA 2 {ECO:0000303|PubMed:7919989};	SubName: Full=APETALA2-like protein {ECO:0000313|EMBL:AMS25570.1};	--	GO:0005634,nucleus; GO:0003677,DNA binding; GO:0003700,DNA-binding transcription factor activity; GO:0030154,cell differentiation; GO:0009908,flower development; GO:0010073,meristem maintenance; GO:0048481,plant ovule development; GO:0048316,seed development; GO:0010093,specification of floral organ identity; GO:0006351,transcription, DNA-templated	AP2 domain
Cluster-30752.96624	AP2/ERF-ERF	127.47	46.8662	1.43677	up	K09286 EREBP-like factor | (RefSeq) ethylene-responsive transcription factor 5-like (A)	ethylene-responsive transcription factor 5-like [Dendrobium catenatum]	RecName: Full=Ethylene-responsive transcription factor 5; AltName: Full=Ethylene-responsive element-binding factor 4; Short=EREBP-4; AltName: Full=Ethylene-responsive element-binding factor 5 homolog; AltName: Full=NtERF4;	SubName: Full=Ethylene-responsive transcription factor 5 {ECO:0000313|EMBL:PKU81933.1};	--	GO:0005634,nucleus; GO:0003677,DNA binding; GO:0003700,DNA-binding transcription factor activity; GO:0006952,defense response; GO:0009873,ethylene-activated signaling pathway; GO:0006351,transcription, DNA-templated	AP2 domain
Cluster-30752.99019	AP2/ERF-ERF	147.9	25.15	2.55009	up	K09286 EREBP-like factor | (RefSeq) CBF2B; AP2 domain CBF protein (A)	Dehydration-responsive element-binding protein 1E [Dendrobium catenatum]	RecName: Full=Dehydration-responsive element-binding protein 1E; Short=Protein DREB1E;	SubName: Full=Dehydration-responsive element-binding protein 1E {ECO:0000313|EMBL:PKU63875.1};	--	GO:0005634,nucleus; GO:0003677,DNA binding; GO:0003700,DNA-binding transcription factor activity; GO:0006351,transcription, DNA-templated	AP2 domain
Cluster-35682.0	AP2/ERF-ERF	110.21	15.8545	2.80589	up	K09286 EREBP-like factor | (RefSeq) ethylene-responsive transcription factor ERF054 (A)	ethylene-responsive transcription factor ERF053-like [Dendrobium catenatum]	RecName: Full=Ethylene-responsive transcription factor ERF053 {ECO:0000305}; Short=AtERF53 {ECO:0000303|PubMed:22095047};	SubName: Full=Ethylene-responsive transcription factor ERF053 {ECO:0000313|EMBL:PKU65691.1};	--	GO:0005737,cytoplasm; GO:0005634,nucleus; GO:0003700,DNA-binding transcription factor activity; GO:0043565,sequence-specific DNA binding; GO:0009873,ethylene-activated signaling pathway; GO:1900036,positive regulation of cellular response to heat; GO:0045893,positive regulation of transcription, DNA-templated; GO:2000070,regulation of response to water deprivation; GO:0009651,response to salt str…	AP2 domain
Cluster-7273.0	AP2/ERF-ERF	35.1632	5.31172	2.7145	up	K09286 EREBP-like factor | (RefSeq) ethylene-responsive transcription factor RAP2-1-like (A)	ethylene-responsive transcription factor RAP2-1-like [Dendrobium catenatum]	RecName: Full=Ethylene-responsive transcription factor ERF010;	SubName: Full=Ethylene-responsive transcription factor RAP2-10 {ECO:0000313|EMBL:PKU83252.1};	--	GO:0005634,nucleus; GO:0003677,DNA binding; GO:0003700,DNA-binding transcription factor activity; GO:0009873,ethylene-activated signaling pathway; GO:0006351,transcription, DNA-templated	AP2 domain
Cluster-30752.44952	AP2/ERF-RAV	235.433	92.0163	1.35374	up	K09287 RAV-like factor | (RefSeq) AP2/ERF and B3 domain-containing protein Os05g0549800-like (A)	AP2/ERF and B3 domain-containing protein Os05g0549800-like [Dendrobium catenatum]	RecName: Full=AP2/ERF and B3 domain-containing protein Os01g0693400;	SubName: Full=AP2/ERF and B3 domain-containing protein {ECO:0000313|EMBL:PKU80094.1};	--	GO:0005634,nucleus; GO:0003677,DNA binding; GO:0003700,DNA-binding transcription factor activity; GO:0006351,transcription, DNA-templated	B3 DNA binding domain
Cluster-30752.35020	ARID	30.4433	90.2092	-1.56163	down	--	AT-rich interactive domain-containing protein 4-like [Dendrobium catenatum]	RecName: Full=AT-rich interactive domain-containing protein 4; Short=ARID domain-containing protein 4;	SubName: Full=AT-rich interactive domain-containing protein 4 {ECO:0000313|EMBL:PKU73830.1};	--	GO:0005634,nucleus; GO:0003677,DNA binding; GO:0046872,metal ion binding; GO:0006355,regulation of transcription, DNA-templated; GO:0006351,transcription, DNA-templated	ARID/BRIGHT DNA binding domain
Cluster-30752.29370	AUX/IAA	165.152	347.804	-1.07409	down	K14484 auxin-responsive protein IAA | (RefSeq) auxin-responsive protein IAA17-like (A)	auxin-responsive protein IAA17-like [Dendrobium catenatum]	RecName: Full=Auxin-responsive protein IAA8; AltName: Full=Indoleacetic acid-induced protein 8;	SubName: Full=Auxin-responsive protein IAA27 {ECO:0000313|EMBL:PKU71171.1};	--	GO:0005634,nucleus; GO:0009734,auxin-activated signaling pathway; GO:1901332,negative regulation of lateral root development; GO:0006355,regulation of transcription, DNA-templated; GO:0006351,transcription, DNA-templated	AUX/IAA family
Cluster-30752.29372	AUX/IAA	38.8583	79.4861	-1.03629	down	K14484 auxin-responsive protein IAA | (RefSeq) auxin-responsive protein IAA17-like (A)	auxin-responsive protein IAA17-like [Dendrobium catenatum]	RecName: Full=Auxin-responsive protein IAA30; AltName: Full=Indoleacetic acid-induced protein 30;	SubName: Full=Auxin-responsive protein IAA27 {ECO:0000313|EMBL:PKU71171.1};	--	GO:0005634,nucleus; GO:0009734,auxin-activated signaling pathway; GO:0006355,regulation of transcription, DNA-templated; GO:0006351,transcription, DNA-templated	AUX/IAA family
Cluster-30752.41612	AUX/IAA	9.76628	74.2531	-2.92996	down	K14484 auxin-responsive protein IAA | (RefSeq) auxin-responsive protein IAA10-like (A)	auxin-responsive protein IAA10-like [Dendrobium catenatum]	RecName: Full=Auxin-responsive protein IAA10; AltName: Full=Indoleacetic acid-induced protein 10;	SubName: Full=Auxin-responsive protein IAA10 {ECO:0000313|EMBL:PKU75468.1};	--	GO:0005634,nucleus; GO:0009734,auxin-activated signaling pathway; GO:0006355,regulation of transcription, DNA-templated; GO:0006351,transcription, DNA-templated	AUX/IAA family
Cluster-30752.42420	AUX/IAA	11.9273	58.0919	-2.27404	down	K14484 auxin-responsive protein IAA | (RefSeq) auxin-responsive protein IAA21-like (A)	auxin-responsive protein IAA21-like [Dendrobium catenatum]	RecName: Full=Auxin-responsive protein IAA27; AltName: Full=Auxin-induced protein 27; AltName: Full=Indoleacetic acid-induced protein 27; AltName: Full=Phytochrome-associated protein 2;	SubName: Full=Auxin-responsive protein IAA27 {ECO:0000313|EMBL:PKU87376.1};	--	GO:0005634,nucleus; GO:0003700,DNA-binding transcription factor activity; GO:0009734,auxin-activated signaling pathway; GO:0009733,response to auxin; GO:0006351,transcription, DNA-templated	AUX/IAA family
Cluster-30752.49132	AUX/IAA	17.5819	42.749	-1.27694	down	K14486 auxin response factor | (RefSeq) auxin response factor 19-like (A)	auxin response factor 16 isoform X1 [Dendrobium catenatum]	RecName: Full=Auxin response factor 7; AltName: Full=Auxin-responsive protein IAA21/IAA23/IAA25; AltName: Full=Protein BIPOSTO; AltName: Full=Protein NON-PHOTOTROPIC HYPOCOTYL 4; AltName: Full=Protein TRANSPORT INHIBITOR RESPONSE 5;	SubName: Full=Auxin response factor 16 {ECO:0000313|EMBL:PKU59420.1};	--	GO:0005634,nucleus; GO:0003677,DNA binding; GO:0003700,DNA-binding transcription factor activity; GO:0009734,auxin-activated signaling pathway; GO:0009785,blue light signaling pathway; GO:0009630,gravitropism; GO:0048527,lateral root development; GO:0010311,lateral root formation; GO:0048366,leaf development; GO:0009638,phototropism; GO:0045893,positive regulation of transcription, DNA-templated;…	AUX/IAA family
Cluster-30752.59950	AUX/IAA	100.788	317.346	-1.65398	down	K14484 auxin-responsive protein IAA | (RefSeq) auxin-responsive protein IAA10-like (A)	auxin-responsive protein IAA10-like [Dendrobium catenatum]	RecName: Full=Auxin-responsive protein IAA10; AltName: Full=Indoleacetic acid-induced protein 10;	SubName: Full=Auxin-responsive protein IAA10 {ECO:0000313|EMBL:PKU75468.1};	--	GO:0005634,nucleus; GO:0009734,auxin-activated signaling pathway; GO:0006355,regulation of transcription, DNA-templated; GO:0006351,transcription, DNA-templated	AUX/IAA family
Cluster-30752.35859	AUX/IAA	817.753	79.2774	3.36033	up	K14484 auxin-responsive protein IAA | (RefSeq) auxin-induced protein 22D-like (A)	auxin-induced protein 22D-like [Dendrobium catenatum]	RecName: Full=Auxin-responsive protein IAA4; AltName: Full=Auxin-induced protein AUX2-11; AltName: Full=Indoleacetic acid-induced protein 4;	SubName: Full=Auxin-responsive protein IAA4 {ECO:0000313|EMBL:PKU78615.1};	--	GO:0005634,nucleus; GO:0003677,DNA binding; GO:0003700,DNA-binding transcription factor activity; GO:0043565,sequence-specific DNA binding; GO:0044212,transcription regulatory region DNA binding; GO:0009734,auxin-activated signaling pathway; GO:0009733,response to auxin; GO:0006351,transcription, DNA-templated	AUX/IAA family
Cluster-30752.56098	AUX/IAA	6097.62	606.754	3.32771	up	K14486 auxin response factor | (RefSeq) auxin response factor 7-like (A)	auxin response factor 19-like isoform X3 [Dendrobium catenatum]	RecName: Full=Auxin response factor 5;	SubName: Full=Auxin response factor 5 {ECO:0000313|EMBL:PKU63934.1};	--	GO:0005634,nucleus; GO:0003677,DNA binding; GO:0009734,auxin-activated signaling pathway; GO:0006355,regulation of transcription, DNA-templated; GO:0006351,transcription, DNA-templated	--
Cluster-30752.74154	AUX/IAA	108.681	15.7525	2.78999	up	K14484 auxin-responsive protein IAA | (RefSeq) auxin-responsive protein IAA3-like (A)	auxin-responsive protein IAA3-like [Dendrobium catenatum]	RecName: Full=Auxin-responsive protein IAA9; AltName: Full=Indoleacetic acid-induced protein 9;	SubName: Full=Auxin-responsive protein IAA27 {ECO:0000313|EMBL:PKU83798.1};	--	GO:0005634,nucleus; GO:0003700,DNA-binding transcription factor activity; GO:0043565,sequence-specific DNA binding; GO:0009734,auxin-activated signaling pathway; GO:0009733,response to auxin; GO:0006351,transcription, DNA-templated	AUX/IAA family
Cluster-30752.80660	AUX/IAA	1070.67	146.49	2.86627	up	K14484 auxin-responsive protein IAA | (RefSeq) auxin-induced protein 22D-like (A)	auxin-induced protein 22D-like [Dendrobium catenatum]	RecName: Full=Auxin-responsive protein IAA4; AltName: Full=Auxin-induced protein AUX2-11; AltName: Full=Indoleacetic acid-induced protein 4;	SubName: Full=Auxin-responsive protein IAA4 {ECO:0000313|EMBL:PKU78615.1};	--	GO:0005634,nucleus; GO:0003677,DNA binding; GO:0003700,DNA-binding transcription factor activity; GO:0043565,sequence-specific DNA binding; GO:0044212,transcription regulatory region DNA binding; GO:0009734,auxin-activated signaling pathway; GO:0009733,response to auxin; GO:0006351,transcription, DNA-templated	AUX/IAA family
Cluster-30752.30261	B3	44.4421	95.3322	-1.10062	down	--	uncharacterized protein LOC110095786 isoform X2 [Dendrobium catenatum]	RecName: Full=B3 domain-containing protein Os02g0598200;	SubName: Full=B3 domain-containing protein {ECO:0000313|EMBL:PKU82126.1};	--	GO:0005634,nucleus; GO:0003677,DNA binding; GO:0006355,regulation of transcription, DNA-templated; GO:0006351,transcription, DNA-templated	B3 DNA binding domain
Cluster-30752.44834	B3	93.4019	205.123	-1.13309	down	K09287 RAV-like factor | (RefSeq) LOC109776774; putative AP2/ERF and B3 domain-containing protein Os01g0140700 (A)	B3 domain-containing protein Os07g0679700-like isoform X2 [Dendrobium catenatum]	RecName: Full=B3 domain-containing protein Os07g0679700;	SubName: Full=B3 domain-containing protein {ECO:0000313|EMBL:PKU78901.1};	--	GO:0005634,nucleus; GO:0003677,DNA binding; GO:0008270,zinc ion binding; GO:0006355,regulation of transcription, DNA-templated; GO:0006351,transcription, DNA-templated	B3 DNA binding domain
Cluster-30752.57628	B3	11.7594	38.0553	-1.6866	down	K14486 auxin response factor | (RefSeq) auxin response factor 7 (A)	auxin response factor 16 isoform X2 [Dendrobium catenatum]	RecName: Full=Auxin response factor 19; AltName: Full=Auxin-responsive protein IAA22;	RecName: Full=Auxin response factor {ECO:0000256|RuleBase:RU004561};	--	GO:0005634,nucleus; GO:0003677,DNA binding; GO:0003700,DNA-binding transcription factor activity; GO:0046983,protein dimerization activity; GO:0043565,sequence-specific DNA binding; GO:0009734,auxin-activated signaling pathway; GO:0048527,lateral root development; GO:0010311,lateral root formation; GO:0048366,leaf development; GO:0009733,response to auxin; GO:0009723,response to ethylene; GO:0006…	B3 DNA binding domain
Cluster-30752.70809	B3	35.528	85.6111	-1.2631	down	K09287 RAV-like factor | (RefSeq) hypothetical protein (A)	B3 domain-containing protein At2g36080-like [Dendrobium catenatum]	RecName: Full=B3 domain-containing protein At5g06250;	SubName: Full=B3 domain-containing protein {ECO:0000313|EMBL:PKU65615.1};	--	GO:0005634,nucleus; GO:0003677,DNA binding; GO:0003700,DNA-binding transcription factor activity; GO:0048366,leaf development; GO:0010358,leaf shaping; GO:0010073,meristem maintenance; GO:0045892,negative regulation of transcription, DNA-templated; GO:0006355,regulation of transcription, DNA-templated; GO:0006351,transcription, DNA-templated	B3 DNA binding domain
Cluster-30752.97400	B3	0	20.4991	-6.58987	down	--	B3 domain-containing protein Os12g0592300-like [Dendrobium catenatum]	RecName: Full=B3 domain-containing protein LOC_Os12g40090;	SubName: Full=B3 domain-containing protein {ECO:0000313|EMBL:PKU80469.1};	--	GO:0005634,nucleus; GO:0003677,DNA binding; GO:0006355,regulation of transcription, DNA-templated; GO:0006351,transcription, DNA-templated	B3 DNA binding domain
Cluster-30752.97402	B3	10.1564	39.8253	-1.97997	down	--	B3 domain-containing protein Os12g0592300-like [Dendrobium catenatum]	RecName: Full=B3 domain-containing protein LOC_Os12g40090;	SubName: Full=B3 domain-containing protein {ECO:0000313|EMBL:PKU80469.1};	--	GO:0005634,nucleus; GO:0003677,DNA binding; GO:0006355,regulation of transcription, DNA-templated; GO:0006351,transcription, DNA-templated	B3 DNA binding domain
Cluster-30752.20791	B3	110.66	37.2929	1.56214	up	K09287 RAV-like factor | (RefSeq) AP2/ERF and B3 domain-containing transcription factor RAV1 (A)	B3 domain-containing protein Os07g0563300-like isoform X3 [Dendrobium catenatum]	RecName: Full=B3 domain-containing protein Os07g0563300;	SubName: Full=B3 domain-containing protein {ECO:0000313|EMBL:PKA52415.1};	--	GO:0005634,nucleus; GO:0003677,DNA binding; GO:0008270,zinc ion binding; GO:0006355,regulation of transcription, DNA-templated; GO:0006351,transcription, DNA-templated	B3 DNA binding domain
Cluster-30752.24395	B3	25.041	7.05593	1.83773	up	K14486 auxin response factor | (RefSeq) auxin response factor 19-like (A)	hypothetical protein CRG98_042022 [Punica granatum]	RecName: Full=Auxin response factor 19; AltName: Full=OsARF7a;	SubName: Full=Uncharacterized protein {ECO:0000313|EMBL:PKI37598.1};	--	GO:0005634,nucleus; GO:0003677,DNA binding; GO:0009734,auxin-activated signaling pathway; GO:0006355,regulation of transcription, DNA-templated; GO:0006351,transcription, DNA-templated	B3 DNA binding domain
Cluster-30752.37611	B3	1375.41	139.092	3.30336	up	K14486 auxin response factor | (RefSeq) auxin response factor 19-like (A)	auxin response factor 19-like isoform X2 [Dendrobium catenatum]	RecName: Full=Auxin response factor 19; AltName: Full=OsARF7a;	SubName: Full=Auxin response factor 5 {ECO:0000313|EMBL:PKU63934.1};	--	GO:0005634,nucleus; GO:0003677,DNA binding; GO:0009734,auxin-activated signaling pathway; GO:0006355,regulation of transcription, DNA-templated; GO:0006351,transcription, DNA-templated	B3 DNA binding domain
Cluster-30752.39243	B3	339.656	155.007	1.13433	up	K14486 auxin response factor | (RefSeq) auxin response factor 19-like (A)	auxin response factor 17-like [Dendrobium catenatum]	RecName: Full=Auxin response factor 17;	SubName: Full=Auxin response factor 17 {ECO:0000313|EMBL:PKU63324.1};	--	GO:0005634,nucleus; GO:0003677,DNA binding; GO:0009734,auxin-activated signaling pathway; GO:0006355,regulation of transcription, DNA-templated; GO:0006351,transcription, DNA-templated	Auxin response factor
Cluster-30752.55790	B3	101.148	36.5769	1.46542	up	K14486 auxin response factor | (RefSeq) auxin response factor 3-like isoform X1 (A)	auxin response factor 3-like isoform X1 [Dendrobium catenatum]	RecName: Full=Auxin response factor 2; AltName: Full=ETTIN-like protein 2; AltName: Full=OsETTIN2;	SubName: Full=Auxin response factor 2 {ECO:0000313|EMBL:PKA59100.1};	--	GO:0005634,nucleus; GO:0003677,DNA binding; GO:0009734,auxin-activated signaling pathway; GO:0006355,regulation of transcription, DNA-templated; GO:0006351,transcription, DNA-templated	Auxin response factor
Cluster-30752.84772	B3	23.6048	6.72937	1.8219	up	K14486 auxin response factor | (RefSeq) auxin response factor 7 (A)	auxin response factor 2-like [Dendrobium catenatum]	RecName: Full=Auxin response factor 2; AltName: Full=ARF1-binding protein; Short=ARF1-BP; AltName: Full=Protein MEGAINTEGUMENTA;	SubName: Full=Auxin response factor 2 {ECO:0000313|EMBL:PKU65590.1};	--	GO:0005634,nucleus; GO:0003700,DNA-binding transcription factor activity; GO:0043565,sequence-specific DNA binding; GO:0009734,auxin-activated signaling pathway; GO:0010227,floral organ abscission; GO:0010047,fruit dehiscence; GO:0010150,leaf senescence; GO:0008285,negative regulation of cell proliferation; GO:0045892,negative regulation of transcription, DNA-templated; GO:0048481,plant ovule dev…	B3 DNA binding domain
Cluster-30752.87096	B3	74.2549	6.50074	3.50907	up	K14486 auxin response factor | (RefSeq) auxin response factor 19-like (A)	auxin response factor 19-like isoform X1 [Dendrobium catenatum]	RecName: Full=Auxin response factor 19; AltName: Full=OsARF7a;	SubName: Full=Auxin response factor 5 {ECO:0000313|EMBL:PKU63934.1};	--	GO:0005634,nucleus; GO:0003677,DNA binding; GO:0009734,auxin-activated signaling pathway; GO:0006355,regulation of transcription, DNA-templated; GO:0006351,transcription, DNA-templated	B3 DNA binding domain
Cluster-30752.21426	B3-ARF	24.2637	125.906	-2.3787	down	K14486 auxin response factor | (RefSeq) auxin response factor 5-like (A)	auxin response factor 12-like [Dendrobium catenatum]	RecName: Full=Auxin response factor 12; AltName: Full=OsARF8;	SubName: Full=Auxin response factor 12 {ECO:0000313|EMBL:PKU64623.1};	--	GO:0005634,nucleus; GO:0043565,sequence-specific DNA binding; GO:0009734,auxin-activated signaling pathway; GO:0009908,flower development; GO:0006355,regulation of transcription, DNA-templated; GO:0006351,transcription, DNA-templated	AUX/IAA family
Cluster-30752.28142	B3-ARF	87.0573	199.121	-1.19505	down	K14486 auxin response factor | (RefSeq) auxin response factor 19-like (A)	auxin response factor 12-like isoform X1 [Dendrobium catenatum]	RecName: Full=Auxin response factor 12; AltName: Full=OsARF8;	SubName: Full=Auxin response factor 12 {ECO:0000313|EMBL:PKU74017.1};	--	GO:0005634,nucleus; GO:0043565,sequence-specific DNA binding; GO:0009734,auxin-activated signaling pathway; GO:0009908,flower development; GO:0006355,regulation of transcription, DNA-templated; GO:0006351,transcription, DNA-templated	Auxin response factor
Cluster-30752.42876	B3-ARF	13.8591	50.0367	-1.84968	down	K14486 auxin response factor | (RefSeq) auxin response factor 7-like (A)	auxin response factor 7-like [Dendrobium catenatum]	RecName: Full=Auxin response factor 7;	SubName: Full=Auxin response factor 7 {ECO:0000313|EMBL:PKU82180.1};	--	GO:0005634,nucleus; GO:0003677,DNA binding; GO:0009734,auxin-activated signaling pathway; GO:0006355,regulation of transcription, DNA-templated; GO:0006351,transcription, DNA-templated	Auxin response factor
Cluster-30752.57626	B3-ARF	258.614	520.914	-1.01087	down	K14486 auxin response factor | (RefSeq) auxin response factor 19-like (A)	auxin response factor 16 isoform X2 [Dendrobium catenatum]	RecName: Full=Auxin response factor 16;	SubName: Full=Auxin response factor 16 {ECO:0000313|EMBL:PKU59420.1};	--	GO:0005634,nucleus; GO:0003677,DNA binding; GO:0009734,auxin-activated signaling pathway; GO:0006355,regulation of transcription, DNA-templated; GO:0006351,transcription, DNA-templated	Auxin response factor
Cluster-30752.64941	B3-ARF	169.177	471.186	-1.47644	down	K14486 auxin response factor | (RefSeq) auxin response factor 5-like (A)	auxin response factor 12-like [Dendrobium catenatum]	RecName: Full=Auxin response factor 12; AltName: Full=OsARF8;	SubName: Full=Auxin response factor 12 {ECO:0000313|EMBL:PKU64623.1};	--	GO:0005634,nucleus; GO:0043565,sequence-specific DNA binding; GO:0009734,auxin-activated signaling pathway; GO:0009908,flower development; GO:0006355,regulation of transcription, DNA-templated; GO:0006351,transcription, DNA-templated	AUX/IAA family
Cluster-30752.67509	B3-ARF	6.11599	36.8524	-2.58766	down	K14486 auxin response factor | (RefSeq) auxin response factor 11-like (A)	auxin response factor 11-like [Dendrobium catenatum]	RecName: Full=Auxin response factor 9;	SubName: Full=Auxin response factor 18 {ECO:0000313|EMBL:PKU77870.1};	--	GO:0005634,nucleus; GO:0003700,DNA-binding transcription factor activity; GO:0043565,sequence-specific DNA binding; GO:0009734,auxin-activated signaling pathway; GO:0006351,transcription, DNA-templated	Auxin response factor
Cluster-30752.85963	B3-ARF	65.1008	176.896	-1.44219	down	K14486 auxin response factor | (RefSeq) ETTb; auxin response factor 3-like (A)	auxin response factor 18-like [Dendrobium catenatum]	RecName: Full=Auxin response factor 18; AltName: Full=OsARF10;	SubName: Full=Auxin response factor 18 {ECO:0000313|EMBL:PKU65961.1};	--	GO:0005634,nucleus; GO:0003677,DNA binding; GO:0009734,auxin-activated signaling pathway; GO:0006355,regulation of transcription, DNA-templated; GO:0006351,transcription, DNA-templated	Auxin response factor
Cluster-30752.100769	B3-ARF	154.115	32.5538	2.2501	up	K14486 auxin response factor | (RefSeq) auxin response factor 3 (A)	Auxin response factor 18 [Dendrobium catenatum]	RecName: Full=Auxin response factor 18; AltName: Full=OsARF10;	SubName: Full=Auxin response factor 18 {ECO:0000313|EMBL:PKU65113.1};	--	GO:0005634,nucleus; GO:0003677,DNA binding; GO:0009734,auxin-activated signaling pathway; GO:0006355,regulation of transcription, DNA-templated; GO:0006351,transcription, DNA-templated	Auxin response factor
Cluster-30752.74029	B3-ARF	2509.09	583.577	2.10319	up	K14486 auxin response factor | (RefSeq) auxin response factor 15-like (A)	auxin response factor 15-like [Dendrobium catenatum]	RecName: Full=Auxin response factor 2; AltName: Full=ETTIN-like protein 2; AltName: Full=OsETTIN2;	SubName: Full=Auxin response factor 2 {ECO:0000313|EMBL:PKU62186.1};	--	GO:0005634,nucleus; GO:0003677,DNA binding; GO:0009734,auxin-activated signaling pathway; GO:0006355,regulation of transcription, DNA-templated; GO:0006351,transcription, DNA-templated	Auxin response factor
Cluster-30752.74768	B3-ARF	57.5316	5.04948	3.52285	up	K14486 auxin response factor | (RefSeq) auxin response factor 15-like (A)	auxin response factor 15-like [Dendrobium catenatum]	RecName: Full=Auxin response factor 2; AltName: Full=ETTIN-like protein 2; AltName: Full=OsETTIN2;	SubName: Full=Auxin response factor 2 {ECO:0000313|EMBL:PKU62186.1};	--	GO:0005634,nucleus; GO:0003677,DNA binding; GO:0009734,auxin-activated signaling pathway; GO:0006355,regulation of transcription, DNA-templated; GO:0006351,transcription, DNA-templated	Auxin response factor
Cluster-30752.81712	B3-ARF	92.0831	8.91017	3.35811	up	K14486 auxin response factor | (RefSeq) auxin response factor 15-like (A)	auxin response factor 15-like [Dendrobium catenatum]	RecName: Full=Auxin response factor 2; AltName: Full=ETTIN-like protein 2; AltName: Full=OsETTIN2;	SubName: Full=Auxin response factor 2 {ECO:0000313|EMBL:PKU62186.1};	--	GO:0005634,nucleus; GO:0003677,DNA binding; GO:0009734,auxin-activated signaling pathway; GO:0006355,regulation of transcription, DNA-templated; GO:0006351,transcription, DNA-templated	Auxin response factor
Cluster-30752.88903	B3-ARF	91.6758	14.5209	2.65606	up	K14486 auxin response factor | (RefSeq) auxin response factor 3 (A)	LOW QUALITY PROTEIN: auxin response factor 18-like [Dendrobium catenatum]	RecName: Full=Auxin response factor 18; AltName: Full=OsARF10;	SubName: Full=Auxin response factor 18 {ECO:0000313|EMBL:PKU65113.1};	--	GO:0005634,nucleus; GO:0003677,DNA binding; GO:0009734,auxin-activated signaling pathway; GO:0006355,regulation of transcription, DNA-templated; GO:0006351,transcription, DNA-templated	Auxin response factor
Cluster-30752.89369	B3-ARF	105.995	7.30649	3.8538	up	K14486 auxin response factor | (RefSeq) auxin response factor 19-like (A)	auxin response factor 19-like isoform X3 [Dendrobium catenatum]	RecName: Full=Auxin response factor 19; AltName: Full=OsARF7a;	SubName: Full=Auxin response factor 5 {ECO:0000313|EMBL:PKU63934.1};	--	GO:0005634,nucleus; GO:0003677,DNA binding; GO:0009734,auxin-activated signaling pathway; GO:0006355,regulation of transcription, DNA-templated; GO:0006351,transcription, DNA-templated	Auxin response factor
Cluster-30752.92434	B3-ARF	222.254	79.9776	1.4701	up	K14486 auxin response factor | (RefSeq) ARF1; auxin response factor 7-like (A)	auxin response factor 2-like isoform X2 [Dendrobium catenatum]	RecName: Full=Auxin response factor 2; AltName: Full=ARF1-binding protein; Short=ARF1-BP; AltName: Full=Protein MEGAINTEGUMENTA;	SubName: Full=Auxin response factor 2 {ECO:0000313|EMBL:PKU75092.1};	--	GO:0005634,nucleus; GO:0003700,DNA-binding transcription factor activity; GO:0043565,sequence-specific DNA binding; GO:0009734,auxin-activated signaling pathway; GO:0010227,floral organ abscission; GO:0010047,fruit dehiscence; GO:0010150,leaf senescence; GO:0008285,negative regulation of cell proliferation; GO:0045892,negative regulation of transcription, DNA-templated; GO:0048481,plant ovule dev…	Auxin response factor
Cluster-30752.92666	B3-ARF	906.318	97.2753	3.21675	up	K14486 auxin response factor | (RefSeq) auxin response factor 19-like (A)	auxin response factor 19-like isoform X3 [Dendrobium catenatum]	RecName: Full=Auxin response factor 19; AltName: Full=OsARF7a;	SubName: Full=Auxin response factor 5 {ECO:0000313|EMBL:PKU63934.1};	--	GO:0005634,nucleus; GO:0003677,DNA binding; GO:0009734,auxin-activated signaling pathway; GO:0006355,regulation of transcription, DNA-templated; GO:0006351,transcription, DNA-templated	Auxin response factor
Cluster-30752.96259	B3-ARF	1600.83	328.515	2.28554	up	K14486 auxin response factor | (RefSeq) auxin response factor 15-like (A)	auxin response factor 15-like [Dendrobium catenatum]	RecName: Full=Auxin response factor 2; AltName: Full=ETTIN-like protein 2; AltName: Full=OsETTIN2;	SubName: Full=Auxin response factor 2 {ECO:0000313|EMBL:PKU62186.1};	--	GO:0005634,nucleus; GO:0003677,DNA binding; GO:0009734,auxin-activated signaling pathway; GO:0006355,regulation of transcription, DNA-templated; GO:0006351,transcription, DNA-templated	Auxin response factor
Cluster-8723.0	B3-ARF	30.3001	3.9191	2.95384	up	K14486 auxin response factor | (RefSeq) ARF1; auxin response factor 7-like (A)	auxin response factor 2-like isoform X2 [Dendrobium catenatum]	RecName: Full=Auxin response factor 2; AltName: Full=ARF1-binding protein; Short=ARF1-BP; AltName: Full=Protein MEGAINTEGUMENTA;	SubName: Full=Auxin response factor 2 {ECO:0000313|EMBL:PKU75092.1};	--	GO:0005634,nucleus; GO:0003700,DNA-binding transcription factor activity; GO:0043565,sequence-specific DNA binding; GO:0009734,auxin-activated signaling pathway; GO:0010227,floral organ abscission; GO:0010047,fruit dehiscence; GO:0010150,leaf senescence; GO:0008285,negative regulation of cell proliferation; GO:0045892,negative regulation of transcription, DNA-templated; GO:0048481,plant ovule dev…	Auxin response factor
Cluster-728.0	BBR-BPC	3.05506	28.5413	-3.21942	down	K08835 serine/threonine-protein kinase OSR1/STK39 [EC:2.7.11.1] | (RefSeq) serine/threonine-protein kinase 24-like (A)	Protein Barley B recombinant [Dendrobium catenatum]	RecName: Full=Barley B recombinant-like protein B; Short=BBR-like protein B; AltName: Full=GAGA-binding transcriptional activator BBR-B;	SubName: Full=Protein Barley B recombinant {ECO:0000313|EMBL:PKU85194.1};	--	GO:0005634,nucleus; GO:0003700,DNA-binding transcription factor activity; GO:0043565,sequence-specific DNA binding; GO:0006355,regulation of transcription, DNA-templated; GO:0009723,response to ethylene; GO:0006351,transcription, DNA-templated	GAGA binding protein-like family
Cluster-30752.35782	BES1	46.2525	17.7497	1.37706	up	K01177 beta-amylase [EC:3.2.1.2] | (RefSeq) beta-amylase 8 isoform X1 (A)	beta-amylase 8 isoform X2 [Dendrobium catenatum]	RecName: Full=Beta-amylase 8; EC=3.2.1.2; AltName: Full=1,4-alpha-D-glucan maltohydrolase; AltName: Full=Beta-amylase 2;	SubName: Full=Beta-amylase 8 {ECO:0000313|EMBL:PKU75388.1};	--	GO:0005737,cytoplasm; GO:0005634,nucleus; GO:0102229,amylopectin maltohydrolase activity; GO:0016161,beta-amylase activity; GO:0003700,DNA-binding transcription factor activity; GO:0000272,polysaccharide catabolic process; GO:0048831,regulation of shoot system development	Glycosyl hydrolase family 14
Cluster-22541.0	bHLH	1.15684	19.3845	-4.0675	down	K10863 aprataxin [EC:3.1.11.7 3.1.11.8 3.1.12.2] | (RefSeq) basic helix-loop-helix family protein (A)	transcription factor PIF3-like isoform X1 [Dendrobium catenatum]	RecName: Full=Transcription factor bHLH87; AltName: Full=Basic helix-loop-helix protein 87; Short=AtbHLH87; Short=bHLH 87; AltName: Full=Transcription factor EN 121; AltName: Full=bHLH transcription factor bHLH087;	SubName: Full=Transcription factor bHLH87 {ECO:0000313|EMBL:PKU82532.1};	--	GO:0005634,nucleus; GO:0003677,DNA binding; GO:0003700,DNA-binding transcription factor activity; GO:0046983,protein dimerization activity; GO:0006355,regulation of transcription, DNA-templated; GO:0006351,transcription, DNA-templated	Helix-loop-helix DNA-binding domain
Cluster-24705.0	bHLH	5.63628	29.7768	-2.38984	down	K18485 myogenic factor 6 | (RefSeq) transcription factor bHLH96 (A)	transcription factor bHLH96-like [Dendrobium catenatum]	RecName: Full=Transcription factor bHLH96; AltName: Full=Basic helix-loop-helix protein 96; Short=AtbHLH96; Short=bHLH 96; AltName: Full=Transcription factor EN 15; AltName: Full=bHLH transcription factor bHLH096;	SubName: Full=Transcription factor bHLH96 {ECO:0000313|EMBL:PKU81871.1};	--	GO:0005634,nucleus; GO:0003677,DNA binding; GO:0003700,DNA-binding transcription factor activity; GO:0046983,protein dimerization activity; GO:0006351,transcription, DNA-templated	Helix-loop-helix DNA-binding domain
Cluster-30752.103097	bHLH	3.77049	23.7551	-2.63836	down	K16189 phytochrome-interacting factor 4 | (RefSeq) transcription factor PIF4 (A)	transcription factor SPATULA-like isoform X1 [Dendrobium catenatum]	RecName: Full=Transcription factor SPATULA; AltName: Full=Basic helix-loop-helix protein 24; Short=AtbHLH24; Short=bHLH 24; AltName: Full=Transcription factor EN 99; AltName: Full=bHLH transcription factor bHLH024;	SubName: Full=Transcription factor PIF3 {ECO:0000313|EMBL:PKU85586.1};	--	GO:0005634,nucleus; GO:0003677,DNA binding; GO:0003700,DNA-binding transcription factor activity; GO:0046983,protein dimerization activity; GO:0048440,carpel development; GO:0007623,circadian rhythm; GO:0010154,fruit development; GO:0010187,negative regulation of seed germination; GO:0009409,response to cold; GO:0010114,response to red light; GO:0006351,transcription, DNA-templated	Helix-loop-helix DNA-binding domain
Cluster-30752.107071	bHLH	22.3825	85.327	-1.9342	down	K04733 interleukin-1 receptor-associated kinase 4 [EC:2.7.11.1] | (RefSeq) probable serine/threonine-protein kinase PBL26 isoform X1 (A)	transcription factor bHLH128-like isoform X2 [Dendrobium catenatum]	RecName: Full=Transcription factor bHLH128; AltName: Full=Basic helix-loop-helix protein 128; Short=AtbHLH128; Short=bHLH 128; AltName: Full=Transcription factor EN 74; AltName: Full=bHLH transcription factor bHLH128;	SubName: Full=Transcription factor bHLH128 {ECO:0000313|EMBL:PKU73449.1};	--	GO:0005829,cytosol; GO:0005634,nucleus; GO:0001046,core promoter sequence-specific DNA binding; GO:0003700,DNA-binding transcription factor activity; GO:0046983,protein dimerization activity; GO:0044212,transcription regulatory region DNA binding; GO:0001228,DNA-binding transcription activator activity, RNA polymerase II-specific; GO:0010119,regulation of stomatal movement; GO:0006355,regulation …	Helix-loop-helix DNA-binding domain
Cluster-30752.18925	bHLH	62.6492	159.436	-1.34523	down	K11253 histone H3 | (RefSeq) hypothetical protein (A)	transcription factor bHLH49-like [Dendrobium catenatum]	RecName: Full=Transcription factor bHLH49; AltName: Full=Basic helix-loop-helix protein 49; Short=AtbHLH49; Short=bHLH 49; AltName: Full=Protein ACTIVATOR FOR CELL ELONGATION 1; AltName: Full=Transcription factor EN 82; AltName: Full=bHLH transcription factor bHLH049;	SubName: Full=Transcription factor bHLH49 {ECO:0000313|EMBL:PKU64230.1};	--	GO:0005634,nucleus; GO:0003700,DNA-binding transcription factor activity; GO:0046983,protein dimerization activity; GO:0043565,sequence-specific DNA binding; GO:0040008,regulation of growth; GO:0006355,regulation of transcription, DNA-templated; GO:0006351,transcription, DNA-templated	Helix-loop-helix DNA-binding domain
Cluster-30752.25426	bHLH	29.8004	63.2805	-1.08439	down	K04733 interleukin-1 receptor-associated kinase 4 [EC:2.7.11.1] | (RefSeq) uncharacterized protein LOC111781667 (A)	transcription factor SPATULA-like isoform X1 [Dendrobium catenatum]	RecName: Full=Transcription factor SPATULA; AltName: Full=Basic helix-loop-helix protein 24; Short=AtbHLH24; Short=bHLH 24; AltName: Full=Transcription factor EN 99; AltName: Full=bHLH transcription factor bHLH024;	SubName: Full=Transcription factor PIF3 {ECO:0000313|EMBL:PKU85586.1};	--	GO:0005634,nucleus; GO:0003677,DNA binding; GO:0003700,DNA-binding transcription factor activity; GO:0046983,protein dimerization activity; GO:0048440,carpel development; GO:0007623,circadian rhythm; GO:0010154,fruit development; GO:0010187,negative regulation of seed germination; GO:0009409,response to cold; GO:0010114,response to red light; GO:0006351,transcription, DNA-templated	Helix-loop-helix DNA-binding domain
Cluster-30752.27384	bHLH	102.508	226.081	-1.1446	down	K04733 interleukin-1 receptor-associated kinase 4 [EC:2.7.11.1] | (RefSeq) probable serine/threonine-protein kinase PBL26 isoform X1 (A)	transcription factor bHLH128-like isoform X2 [Dendrobium catenatum]	RecName: Full=Transcription factor bHLH128; AltName: Full=Basic helix-loop-helix protein 128; Short=AtbHLH128; Short=bHLH 128; AltName: Full=Transcription factor EN 74; AltName: Full=bHLH transcription factor bHLH128;	SubName: Full=Transcription factor bHLH128 {ECO:0000313|EMBL:PKU73449.1};	--	GO:0005829,cytosol; GO:0005634,nucleus; GO:0001046,core promoter sequence-specific DNA binding; GO:0003700,DNA-binding transcription factor activity; GO:0046983,protein dimerization activity; GO:0044212,transcription regulatory region DNA binding; GO:0001228,DNA-binding transcription activator activity, RNA polymerase II-specific; GO:0010119,regulation of stomatal movement; GO:0006355,regulation …	Helix-loop-helix DNA-binding domain
Cluster-30752.29749	bHLH	0	19.6323	-6.52649	down	K18485 myogenic factor 6 | (RefSeq) transcription factor bHLH96 (A)	transcription factor bHLH57-like isoform X1 [Dendrobium catenatum]	RecName: Full=Transcription factor bHLH57; AltName: Full=Basic helix-loop-helix protein 57; Short=AtbHLH57; Short=bHLH 57; AltName: Full=Transcription factor EN 12; AltName: Full=bHLH transcription factor bHLH057;	SubName: Full=Transcription factor bHLH70 {ECO:0000313|EMBL:PKU66853.1};	--	GO:0005634,nucleus; GO:0003677,DNA binding; GO:0003700,DNA-binding transcription factor activity; GO:0046983,protein dimerization activity; GO:0006355,regulation of transcription, DNA-templated; GO:0006351,transcription, DNA-templated	Helix-loop-helix DNA-binding domain
Cluster-30752.29750	bHLH	1.48568	26.9105	-4.14831	down	K18485 myogenic factor 6 | (RefSeq) transcription factor bHLH96 (A)	Transcription factor bHLH70 [Dendrobium catenatum]	RecName: Full=Transcription factor bHLH94; AltName: Full=Basic helix-loop-helix protein 94; Short=AtbHLH94; Short=bHLH 94; AltName: Full=Transcription factor EN 16; AltName: Full=bHLH transcription factor bHLH094;	SubName: Full=Transcription factor bHLH70 {ECO:0000313|EMBL:PKU66853.1};	--	GO:0005634,nucleus; GO:0003677,DNA binding; GO:0003700,DNA-binding transcription factor activity; GO:0046983,protein dimerization activity; GO:0006355,regulation of transcription, DNA-templated; GO:0006351,transcription, DNA-templated	Helix-loop-helix DNA-binding domain
Cluster-30752.48907	bHLH	50.5852	150.794	-1.57805	down	K04733 interleukin-1 receptor-associated kinase 4 [EC:2.7.11.1] | (RefSeq) probable receptor-like protein kinase At5g38990 (A)	Transcription factor bHLH79 [Dendrobium catenatum]	RecName: Full=Transcription factor BHLH089 {ECO:0000305}; AltName: Full=Basic helix-loop-helix protein 89 {ECO:0000303|PubMed:16896230}; Short=OsbHLH089 {ECO:0000303|PubMed:16896230}; AltName: Full=bHLH transcription factor bHLH089 {ECO:0000305};	SubName: Full=Transcription factor bHLH79 {ECO:0000313|EMBL:PKU64984.1};	--	GO:0005634,nucleus; GO:0003677,DNA binding; GO:0046983,protein dimerization activity; GO:0006355,regulation of transcription, DNA-templated; GO:0006351,transcription, DNA-templated	Helix-loop-helix DNA-binding domain
Cluster-30752.53144	bHLH	30.5671	86.6387	-1.50779	down	K13422 transcription factor MYC2 | (RefSeq) transcription factor MYC2 (A)	transcription factor MYC2-like [Dendrobium catenatum]	RecName: Full=Transcription factor bHLH14; AltName: Full=Basic helix-loop-helix protein 14; Short=AtbHLH14; Short=bHLH 14; AltName: Full=Transcription factor EN 33; AltName: Full=bHLH transcription factor bHLH014;	SubName: Full=Transcription factor bHLH14 {ECO:0000313|EMBL:PKU75351.1};	--	GO:0005737,cytoplasm; GO:0005634,nucleus; GO:0003677,DNA binding; GO:0003700,DNA-binding transcription factor activity; GO:0046983,protein dimerization activity; GO:0010629,negative regulation of gene expression; GO:0006355,regulation of transcription, DNA-templated; GO:0006351,transcription, DNA-templated	bHLH-MYC and R2R3-MYB transcription factors N-terminal
Cluster-30752.55339	bHLH	14.1827	263.323	-4.21414	down	K13422 transcription factor MYC2 | (RefSeq) transcription factor MYC3-like (A)	basic helix-loop-helix protein A [Dendrobium catenatum]	RecName: Full=Truncated basic helix-loop-helix protein A;	SubName: Full=Transcription factor TT8 {ECO:0000313|EMBL:PKU66073.1};	--	GO:0009813,flavonoid biosynthetic process; GO:0006355,regulation of transcription, DNA-templated; GO:0006351,transcription, DNA-templated	Helix-loop-helix DNA-binding domain
Cluster-30752.61980	bHLH	56.0282	153.473	-1.45246	down	K18878 BHLH transcription factor Upa20 | (RefSeq) Upa20; transcription factor bHLH137-like (A)	transcription factor bHLH49-like [Dendrobium catenatum]	RecName: Full=Transcription factor bHLH49; AltName: Full=Basic helix-loop-helix protein 49; Short=AtbHLH49; Short=bHLH 49; AltName: Full=Protein ACTIVATOR FOR CELL ELONGATION 1; AltName: Full=Transcription factor EN 82; AltName: Full=bHLH transcription factor bHLH049;	SubName: Full=Transcription factor bHLH49 {ECO:0000313|EMBL:PKU64230.1};	--	GO:0005634,nucleus; GO:0003700,DNA-binding transcription factor activity; GO:0046983,protein dimerization activity; GO:0043565,sequence-specific DNA binding; GO:0040008,regulation of growth; GO:0006355,regulation of transcription, DNA-templated; GO:0006351,transcription, DNA-templated	Helix-loop-helix DNA-binding domain
Cluster-30752.65617	bHLH	33.0782	142.713	-2.11177	down	K13422 transcription factor MYC2 | (RefSeq) transcription factor MYC3-like (A)	basic helix-loop-helix protein A [Dendrobium catenatum]	RecName: Full=Basic helix-loop-helix protein A;	SubName: Full=BHLH1 {ECO:0000313|EMBL:AQS79853.1};	--	GO:0005634,nucleus; GO:0046983,protein dimerization activity; GO:0009813,flavonoid biosynthetic process; GO:0006355,regulation of transcription, DNA-templated; GO:0006351,transcription, DNA-templated	bHLH-MYC and R2R3-MYB transcription factors N-terminal
Cluster-30752.6569	bHLH	8.26938	52.387	-2.6502	down	K17693 DNA-binding protein inhibitor ID2 | (RefSeq) transcription factor PRE6-like (A)	transcription factor ILI5-like [Dendrobium catenatum]	RecName: Full=Transcription factor ILI5; Short=OsILI5; AltName: Full=Basic helix-loop-helix protein 170; Short=OsbHLH170; AltName: Full=Protein INCREASED LEAF INCLINATION 5; AltName: Full=Protein POSITIVE REGULATOR OF GRAIN LENGTH 2; AltName: Full=bHLH transcription factor bHLH170;	SubName: Full=Transcription factor bHLH135 {ECO:0000313|EMBL:PKU71444.1};	--	GO:0005634,nucleus; GO:0046983,protein dimerization activity; GO:0080113,regulation of seed growth; GO:0006355,regulation of transcription, DNA-templated; GO:0006351,transcription, DNA-templated	Helix-loop-helix DNA-binding domain
Cluster-30752.70822	bHLH	40.3327	168.811	-2.06686	down	K17693 DNA-binding protein inhibitor ID2 | (RefSeq) transcription factor PRE6-like (A)	transcription factor ILI5-like [Dendrobium catenatum]	RecName: Full=Transcription factor ILI3; Short=OsILI3; AltName: Full=Basic helix-loop-helix protein 153; Short=OsbHLH153; AltName: Full=Protein INCREASED LEAF INCLINATION 3; AltName: Full=bHLH transcription factor bHLH153;	SubName: Full=Transcription factor bHLH135 {ECO:0000313|EMBL:PKU60404.1};	--	GO:0046983,protein dimerization activity; GO:0040008,regulation of growth; GO:0006355,regulation of transcription, DNA-templated; GO:0006351,transcription, DNA-templated	Helix-loop-helix DNA-binding domain
Cluster-30752.73113	bHLH	10.5442	82.6345	-2.96327	down	K13422 transcription factor MYC2 | (RefSeq) hypothetical protein (A)	basic helix-loop-helix protein A [Dendrobium catenatum]	RecName: Full=Basic helix-loop-helix protein A;	SubName: Full=Transcription factor TT8 {ECO:0000313|EMBL:PKU66073.1};	--	GO:0005634,nucleus; GO:0046983,protein dimerization activity; GO:0009813,flavonoid biosynthetic process; GO:0006355,regulation of transcription, DNA-templated; GO:0006351,transcription, DNA-templated	Helix-loop-helix DNA-binding domain
Cluster-30752.73232	bHLH	79.2564	374.462	-2.23976	down	K18878 BHLH transcription factor Upa20 | (RefSeq) Upa20; transcription factor bHLH137-like (A)	transcription factor bHLH49-like isoform X1 [Dendrobium catenatum]	RecName: Full=Transcription factor bHLH49; AltName: Full=Basic helix-loop-helix protein 49; Short=AtbHLH49; Short=bHLH 49; AltName: Full=Protein ACTIVATOR FOR CELL ELONGATION 1; AltName: Full=Transcription factor EN 82; AltName: Full=bHLH transcription factor bHLH049;	SubName: Full=Transcription factor bHLH49 {ECO:0000313|EMBL:PKU64230.1};	--	GO:0005634,nucleus; GO:0003700,DNA-binding transcription factor activity; GO:0046983,protein dimerization activity; GO:0043565,sequence-specific DNA binding; GO:0040008,regulation of growth; GO:0006355,regulation of transcription, DNA-templated; GO:0006351,transcription, DNA-templated	Helix-loop-helix DNA-binding domain
Cluster-30752.73238	bHLH	5.02339	36.0506	-2.84431	down	K18878 BHLH transcription factor Upa20 | (RefSeq) Upa20; transcription factor bHLH137-like (A)	transcription factor bHLH49-like isoform X1 [Dendrobium catenatum]	RecName: Full=Transcription factor bHLH49; AltName: Full=Basic helix-loop-helix protein 49; Short=AtbHLH49; Short=bHLH 49; AltName: Full=Protein ACTIVATOR FOR CELL ELONGATION 1; AltName: Full=Transcription factor EN 82; AltName: Full=bHLH transcription factor bHLH049;	SubName: Full=Transcription factor bHLH49 {ECO:0000313|EMBL:PKU64230.1};	--	GO:0005634,nucleus; GO:0003700,DNA-binding transcription factor activity; GO:0046983,protein dimerization activity; GO:0043565,sequence-specific DNA binding; GO:0040008,regulation of growth; GO:0006355,regulation of transcription, DNA-templated; GO:0006351,transcription, DNA-templated	Helix-loop-helix DNA-binding domain
Cluster-30752.73240	bHLH	54.8166	236.835	-2.11267	down	K18878 BHLH transcription factor Upa20 | (RefSeq) Upa20; transcription factor bHLH137-like (A)	transcription factor bHLH49-like isoform X1 [Dendrobium catenatum]	RecName: Full=Transcription factor bHLH49; AltName: Full=Basic helix-loop-helix protein 49; Short=AtbHLH49; Short=bHLH 49; AltName: Full=Protein ACTIVATOR FOR CELL ELONGATION 1; AltName: Full=Transcription factor EN 82; AltName: Full=bHLH transcription factor bHLH049;	SubName: Full=Transcription factor bHLH49 {ECO:0000313|EMBL:PKU64230.1};	--	GO:0005634,nucleus; GO:0003700,DNA-binding transcription factor activity; GO:0046983,protein dimerization activity; GO:0043565,sequence-specific DNA binding; GO:0040008,regulation of growth; GO:0006355,regulation of transcription, DNA-templated; GO:0006351,transcription, DNA-templated	Helix-loop-helix DNA-binding domain
Cluster-30752.82570	bHLH	143.404	370.853	-1.36997	down	K17693 DNA-binding protein inhibitor ID2 | (RefSeq) transcription factor PRE6-like (A)	transcription factor ILI5-like [Dendrobium catenatum]	RecName: Full=Transcription factor ILI3; Short=OsILI3; AltName: Full=Basic helix-loop-helix protein 153; Short=OsbHLH153; AltName: Full=Protein INCREASED LEAF INCLINATION 3; AltName: Full=bHLH transcription factor bHLH153;	SubName: Full=Transcription factor bHLH135 {ECO:0000313|EMBL:PKU60404.1};	--	GO:0046983,protein dimerization activity; GO:0040008,regulation of growth; GO:0006355,regulation of transcription, DNA-templated; GO:0006351,transcription, DNA-templated	Helix-loop-helix DNA-binding domain
Cluster-30752.87787	bHLH	28.4349	75.9804	-1.41426	down	K12126 phytochrome-interacting factor 3 | (RefSeq) transcription factor PIF3-like (A)	transcription factor PIF3-like [Dendrobium catenatum]	RecName: Full=Transcription factor PIF3; AltName: Full=Basic helix-loop-helix protein 8; Short=AtbHLH8; Short=bHLH 8; AltName: Full=Phytochrome-associated protein 3; AltName: Full=Phytochrome-interacting factor 3; AltName: Full=Transcription factor EN 100; AltName: Full=bHLH transcription factor bHLH008;	SubName: Full=Transcription factor PIF3 {ECO:0000313|EMBL:PKU60885.1};	--	GO:0005634,nucleus; GO:0003677,DNA binding; GO:0003700,DNA-binding transcription factor activity; GO:0042802,identical protein binding; GO:0046983,protein dimerization activity; GO:0009704,de-etiolation; GO:0009740,gibberellic acid mediated signaling pathway; GO:0031539,positive regulation of anthocyanin metabolic process; GO:0010017,red or far-red light signaling pathway; GO:0009585,red, far-red…	Helix-loop-helix DNA-binding domain
Cluster-39714.3	bHLH	12.1619	48.583	-1.99148	down	K14963 COMPASS component SWD3 | (RefSeq) transcription factor bHLH18-like (A)	transcription factor bHLH18-like [Dendrobium catenatum]	RecName: Full=Transcription factor bHLH25; AltName: Full=Basic helix-loop-helix protein 25; Short=AtbHLH25; Short=bHLH 25; AltName: Full=Transcription factor EN 29; AltName: Full=bHLH transcription factor bHLH025;	SubName: Full=Transcription factor bHLH25 {ECO:0000313|EMBL:PKA66511.1};	--	GO:0005634,nucleus; GO:0003677,DNA binding; GO:0003700,DNA-binding transcription factor activity; GO:0046983,protein dimerization activity; GO:0006355,regulation of transcription, DNA-templated; GO:0006351,transcription, DNA-templated	Helix-loop-helix DNA-binding domain
Cluster-4108.0	bHLH	8.12678	22.5038	-1.47026	down	K18878 BHLH transcription factor Upa20 | (RefSeq) Upa20; transcription factor bHLH137-like (A)	transcription factor bHLH74-like [Dendrobium catenatum]	RecName: Full=Transcription factor bHLH74; AltName: Full=Basic helix-loop-helix protein 74; Short=AtbHLH74; Short=bHLH 74; AltName: Full=Protein ACTIVATOR FOR CELL ELONGATION 2; AltName: Full=Transcription factor EN 90; AltName: Full=bHLH transcription factor bHLH074;	SubName: Full=Transcription factor bHLH74 {ECO:0000313|EMBL:PKU80803.1};	--	GO:0005634,nucleus; GO:0003677,DNA binding; GO:0003700,DNA-binding transcription factor activity; GO:0046983,protein dimerization activity; GO:0040008,regulation of growth; GO:0006355,regulation of transcription, DNA-templated; GO:0009637,response to blue light; GO:0006351,transcription, DNA-templated	Helix-loop-helix DNA-binding domain
Cluster-30752.10140	bHLH	167.479	66.3546	1.33951	up	K22484 transcriptional regulator CBF1 | (RefSeq) LOW QUALITY PROTEIN: transcription factor ABA-INDUCIBLE bHLH-TYPE-like (A)	transcription factor ABA-INDUCIBLE bHLH-TYPE-like [Dendrobium catenatum]	RecName: Full=Transcription factor ABA-INDUCIBLE bHLH-TYPE; Short=AtAIB; AltName: Full=Basic helix-loop-helix protein 17; Short=AtbHLH17; Short=bHLH 17; AltName: Full=Transcription factor EN 35; AltName: Full=bHLH transcription factor bHLH017;	SubName: Full=Transcription factor ABA-INDUCIBLE bHLH-TYPE {ECO:0000313|EMBL:PKU79167.1};	--	GO:0005634,nucleus; GO:0003677,DNA binding; GO:0003700,DNA-binding transcription factor activity; GO:0046983,protein dimerization activity; GO:0009738,abscisic acid-activated signaling pathway; GO:0010629,negative regulation of gene expression; GO:0006355,regulation of transcription, DNA-templated; GO:0009737,response to abscisic acid; GO:0009611,response to wounding; GO:0006351,transcription, DN…	bHLH-MYC and R2R3-MYB transcription factors N-terminal
Cluster-30752.22452	bHLH	180.189	73.8024	1.28228	up	K13422 transcription factor MYC2 | (RefSeq) transcription factor MYC2-like (A)	transcription factor MYC4-like [Phalaenopsis equestris]	RecName: Full=Transcription factor bHLH14; AltName: Full=Basic helix-loop-helix protein 14; Short=AtbHLH14; Short=bHLH 14; AltName: Full=Transcription factor EN 33; AltName: Full=bHLH transcription factor bHLH014;	SubName: Full=Transcription factor bHLH14 {ECO:0000313|EMBL:PKU83724.1};	--	GO:0005737,cytoplasm; GO:0005634,nucleus; GO:0003677,DNA binding; GO:0003700,DNA-binding transcription factor activity; GO:0046983,protein dimerization activity; GO:0010629,negative regulation of gene expression; GO:0006355,regulation of transcription, DNA-templated; GO:0006351,transcription, DNA-templated	bHLH-MYC and R2R3-MYB transcription factors N-terminal
Cluster-30752.23079	bHLH	219.386	51.046	2.09906	up	K18878 BHLH transcription factor Upa20 | (RefSeq) Upa20; transcription factor bHLH137-like (A)	transcription factor bHLH69-like isoform X1 [Dendrobium catenatum]	RecName: Full=Transcription factor bHLH82; AltName: Full=Basic helix-loop-helix protein 82; Short=AtbHLH82; Short=bHLH 82; AltName: Full=Transcription factor EN 96; AltName: Full=bHLH transcription factor bHLH082;	SubName: Full=transcription factor bHLH10-like {ECO:0000313|RefSeq:XP_008797367.1, ECO:0000313|RefSeq:XP_008797368.1, ECO:0000313|RefSeq:XP_008797369.1};	--	GO:0005634,nucleus; GO:0001046,core promoter sequence-specific DNA binding; GO:0003700,DNA-binding transcription factor activity; GO:0046983,protein dimerization activity; GO:0001228,DNA-binding transcription activator activity, RNA polymerase II-specific; GO:0006355,regulation of transcription, DNA-templated; GO:0080147,root hair cell development; GO:0006366,transcription by RNA polymerase II	Helix-loop-helix DNA-binding domain
Cluster-30752.23080	bHLH	426.163	69.3793	2.61893	up	K18878 BHLH transcription factor Upa20 | (RefSeq) Upa20; transcription factor bHLH137-like (A)	transcription factor bHLH69-like isoform X1 [Dendrobium catenatum]	RecName: Full=Transcription factor bHLH82; AltName: Full=Basic helix-loop-helix protein 82; Short=AtbHLH82; Short=bHLH 82; AltName: Full=Transcription factor EN 96; AltName: Full=bHLH transcription factor bHLH082;	SubName: Full=transcription factor bHLH10-like {ECO:0000313|RefSeq:XP_008797367.1, ECO:0000313|RefSeq:XP_008797368.1, ECO:0000313|RefSeq:XP_008797369.1};	--	GO:0005634,nucleus; GO:0001046,core promoter sequence-specific DNA binding; GO:0003700,DNA-binding transcription factor activity; GO:0046983,protein dimerization activity; GO:0001228,DNA-binding transcription activator activity, RNA polymerase II-specific; GO:0006355,regulation of transcription, DNA-templated; GO:0080147,root hair cell development; GO:0006366,transcription by RNA polymerase II	Helix-loop-helix DNA-binding domain
Cluster-30752.24208	bHLH	99.7403	8.62659	3.52018	up	K18878 BHLH transcription factor Upa20 | (RefSeq) Upa20; transcription factor bHLH137-like (A)	transcription factor bHLH69-like isoform X1 [Dendrobium catenatum]	RecName: Full=Transcription factor bHLH82; AltName: Full=Basic helix-loop-helix protein 82; Short=AtbHLH82; Short=bHLH 82; AltName: Full=Transcription factor EN 96; AltName: Full=bHLH transcription factor bHLH082;	SubName: Full=transcription factor bHLH10-like {ECO:0000313|RefSeq:XP_008797367.1, ECO:0000313|RefSeq:XP_008797368.1, ECO:0000313|RefSeq:XP_008797369.1};	--	GO:0005634,nucleus; GO:0001046,core promoter sequence-specific DNA binding; GO:0003700,DNA-binding transcription factor activity; GO:0046983,protein dimerization activity; GO:0001228,DNA-binding transcription activator activity, RNA polymerase II-specific; GO:0006355,regulation of transcription, DNA-templated; GO:0080147,root hair cell development; GO:0006366,transcription by RNA polymerase II	Helix-loop-helix DNA-binding domain
Cluster-30752.24867	bHLH	53.1983	23.6497	1.17411	up	K18878 BHLH transcription factor Upa20 | (RefSeq) Upa20; transcription factor bHLH137-like (A)	transcription factor bHLH78-like isoform X1 [Dendrobium catenatum]	RecName: Full=Transcription factor bHLH49; AltName: Full=Basic helix-loop-helix protein 49; Short=AtbHLH49; Short=bHLH 49; AltName: Full=Protein ACTIVATOR FOR CELL ELONGATION 1; AltName: Full=Transcription factor EN 82; AltName: Full=bHLH transcription factor bHLH049;	SubName: Full=Transcription factor bHLH62 {ECO:0000313|EMBL:PKU86313.1};	--	GO:0005634,nucleus; GO:0003700,DNA-binding transcription factor activity; GO:0046983,protein dimerization activity; GO:0043565,sequence-specific DNA binding; GO:0040008,regulation of growth; GO:0006355,regulation of transcription, DNA-templated; GO:0006351,transcription, DNA-templated	Helix-loop-helix DNA-binding domain
Cluster-30752.33109	bHLH	29.1232	0	7.57834	up	K13422 transcription factor MYC2 | (RefSeq) transcription factor MYC2 (A)	transcription factor EAT1-like [Dendrobium catenatum]	RecName: Full=Transcription factor EAT1 {ECO:0000305}; AltName: Full=Basic helix-loop-helix protein 141 {ECO:0000305}; Short=OsbHLH141 {ECO:0000303|PubMed:16896230}; AltName: Full=Protein DELAYED TAPETUM DEGENERATION {ECO:0000303|PubMed:23519457}; AltName: Full=Protein ETERNAL TAPETUM 1 {ECO:0000303|PubMed:23385589};	SubName: Full=Transcription factor bHLH10 {ECO:0000313|EMBL:PKU78556.1};	--	GO:0005634,nucleus; GO:0046983,protein dimerization activity; GO:0048658,anther wall tapetum development; GO:0009555,pollen development; GO:0043068,positive regulation of programmed cell death; GO:0006355,regulation of transcription, DNA-templated; GO:0006351,transcription, DNA-templated	Helix-loop-helix DNA-binding domain
Cluster-30752.37946	bHLH	679.997	204.015	1.73766	up	K03521 electron transfer flavoprotein beta subunit | (RefSeq) electron transfer flavoprotein subunit beta, mitochondrial-like (A)	transcription factor bHLH104-like [Dendrobium catenatum]	RecName: Full=Transcription factor bHLH104; AltName: Full=Basic helix-loop-helix protein 104; Short=AtbHLH104; Short=bHLH 104; AltName: Full=Transcription factor EN 136; AltName: Full=bHLH transcription factor bHLH104;	SubName: Full=Transcription factor bHLH104 {ECO:0000313|EMBL:PKU67341.1};	--	GO:0005634,nucleus; GO:0003677,DNA binding; GO:0003700,DNA-binding transcription factor activity; GO:0046983,protein dimerization activity; GO:0006355,regulation of transcription, DNA-templated; GO:0006351,transcription, DNA-templated	Helix-loop-helix DNA-binding domain
Cluster-30752.49269	bHLH	84.3016	23.8962	1.82152	up	K12126 phytochrome-interacting factor 3 | (RefSeq) PIF3; hypothetical protein (A)	transcription factor bHLH69-like isoform X2 [Dendrobium catenatum]	RecName: Full=Transcription factor bHLH82; AltName: Full=Basic helix-loop-helix protein 82; Short=AtbHLH82; Short=bHLH 82; AltName: Full=Transcription factor EN 96; AltName: Full=bHLH transcription factor bHLH082;	SubName: Full=transcription factor bHLH10-like {ECO:0000313|RefSeq:XP_008797367.1, ECO:0000313|RefSeq:XP_008797368.1, ECO:0000313|RefSeq:XP_008797369.1};	--	GO:0005634,nucleus; GO:0001046,core promoter sequence-specific DNA binding; GO:0003700,DNA-binding transcription factor activity; GO:0046983,protein dimerization activity; GO:0001228,DNA-binding transcription activator activity, RNA polymerase II-specific; GO:0006355,regulation of transcription, DNA-templated; GO:0080147,root hair cell development; GO:0006366,transcription by RNA polymerase II	Helix-loop-helix DNA-binding domain
Cluster-30752.75177	bHLH	1237.09	590.437	1.06604	up	K13422 transcription factor MYC2 | (RefSeq) transcription factor MYC2-like (A)	transcription factor MYC2-like [Dendrobium catenatum]	RecName: Full=Transcription factor MYC2 {ECO:0000305}; Short=OsMYC2 {ECO:0000303|PubMed:24647160}; AltName: Full=Basic helix-loop-helix protein 9 {ECO:0000303|PubMed:16896230}; Short=OsbHLH009 {ECO:0000303|PubMed:16896230}; Short=bHLH 9 {ECO:0000305};	SubName: Full=Transcription factor MYC2 {ECO:0000313|EMBL:PKU67207.1};	--	GO:0005634,nucleus; GO:0003677,DNA binding; GO:0046983,protein dimerization activity; GO:0006355,regulation of transcription, DNA-templated; GO:0006351,transcription, DNA-templated	bHLH-MYC and R2R3-MYB transcription factors N-terminal
Cluster-30752.82401	bHLH	343.555	152.197	1.17122	up	K22484 transcriptional regulator CBF1 | (RefSeq) LOW QUALITY PROTEIN: transcription factor ABA-INDUCIBLE bHLH-TYPE-like (A)	transcription factor ABA-INDUCIBLE bHLH-TYPE-like [Dendrobium catenatum]	RecName: Full=Transcription factor ABA-INDUCIBLE bHLH-TYPE; Short=AtAIB; AltName: Full=Basic helix-loop-helix protein 17; Short=AtbHLH17; Short=bHLH 17; AltName: Full=Transcription factor EN 35; AltName: Full=bHLH transcription factor bHLH017;	SubName: Full=Transcription factor ABA-INDUCIBLE bHLH-TYPE {ECO:0000313|EMBL:PKU79167.1};	--	GO:0005634,nucleus; GO:0003677,DNA binding; GO:0003700,DNA-binding transcription factor activity; GO:0046983,protein dimerization activity; GO:0009738,abscisic acid-activated signaling pathway; GO:0010629,negative regulation of gene expression; GO:0006355,regulation of transcription, DNA-templated; GO:0009737,response to abscisic acid; GO:0009611,response to wounding; GO:0006351,transcription, DN…	bHLH-MYC and R2R3-MYB transcription factors N-terminal
Cluster-30752.89185	bHLH	41.4165	0	8.08648	up	K13422 transcription factor MYC2 | (RefSeq) transcription factor MYC2 (A)	transcription factor EAT1-like [Dendrobium catenatum]	RecName: Full=Transcription factor EAT1 {ECO:0000305}; AltName: Full=Basic helix-loop-helix protein 141 {ECO:0000305}; Short=OsbHLH141 {ECO:0000303|PubMed:16896230}; AltName: Full=Protein DELAYED TAPETUM DEGENERATION {ECO:0000303|PubMed:23519457}; AltName: Full=Protein ETERNAL TAPETUM 1 {ECO:0000303|PubMed:23385589};	SubName: Full=Transcription factor bHLH10 {ECO:0000313|EMBL:PKU78556.1};	--	GO:0005634,nucleus; GO:0046983,protein dimerization activity; GO:0048658,anther wall tapetum development; GO:0009555,pollen development; GO:0043068,positive regulation of programmed cell death; GO:0006355,regulation of transcription, DNA-templated; GO:0006351,transcription, DNA-templated	Helix-loop-helix DNA-binding domain
Cluster-4068.0	bHLH	19.5255	1.90874	3.34856	up	K13422 transcription factor MYC2 | (RefSeq) transcription factor MYC2 (A)	transcription factor EAT1-like [Dendrobium catenatum]	RecName: Full=Transcription factor EAT1 {ECO:0000305}; AltName: Full=Basic helix-loop-helix protein 141 {ECO:0000305}; Short=OsbHLH141 {ECO:0000303|PubMed:16896230}; AltName: Full=Protein DELAYED TAPETUM DEGENERATION {ECO:0000303|PubMed:23519457}; AltName: Full=Protein ETERNAL TAPETUM 1 {ECO:0000303|PubMed:23385589};	SubName: Full=Transcription factor bHLH10 {ECO:0000313|EMBL:PKU78556.1};	--	GO:0005634,nucleus; GO:0046983,protein dimerization activity; GO:0048658,anther wall tapetum development; GO:0009555,pollen development; GO:0043068,positive regulation of programmed cell death; GO:0006355,regulation of transcription, DNA-templated; GO:0006351,transcription, DNA-templated	Helix-loop-helix DNA-binding domain
Cluster-19518.2	bZIP	14.356	56.3781	-1.97787	down	K20557 transcription factor VIP1 | (RefSeq) transcription factor VIP1 (A)	probable transcription factor PosF21 isoform X1 [Dendrobium catenatum]	RecName: Full=Probable transcription factor PosF21; AltName: Full=bZIP transcription factor 59; Short=AtbZIP59;	SubName: Full=Putative transcription factor PosF21 {ECO:0000313|EMBL:PKU66479.1};	--	GO:0005737,cytoplasm; GO:0005829,cytosol; GO:0005634,nucleus; GO:0003677,DNA binding; GO:0003700,DNA-binding transcription factor activity; GO:0006351,transcription, DNA-templated	bZIP transcription factor
Cluster-19811.0	bZIP	9.68025	31.6365	-1.70878	down	K20557 transcription factor VIP1 | (RefSeq) transcription factor VIP1-like (A)	transcription factor RF2b isoform X1 [Dendrobium catenatum]	RecName: Full=Transcription factor RF2b;	SubName: Full=Transcription factor RF2b {ECO:0000313|EMBL:PKU78902.1};	--	GO:0005634,nucleus; GO:0003677,DNA binding; GO:0003700,DNA-binding transcription factor activity; GO:0006351,transcription, DNA-templated	bZIP transcription factor
Cluster-30752.102142	bZIP	18.4871	40.3004	-1.12376	down	K09060 plant G-box-binding factor | (RefSeq) transcriptional activator TAF-1-like (A)	bZIP transcription factor 11-like [Dendrobium catenatum]	RecName: Full=bZIP transcription factor 44 {ECO:0000305}; Short=AtbZIP44 {ECO:0000303|PubMed:11906833};	SubName: Full=Ocs element-binding factor 1 {ECO:0000313|EMBL:PKU68096.1};	--	GO:0005634,nucleus; GO:0003700,DNA-binding transcription factor activity; GO:0046982,protein heterodimerization activity; GO:0043565,sequence-specific DNA binding; GO:0044212,transcription regulatory region DNA binding; GO:0009845,seed germination; GO:0006351,transcription, DNA-templated	bZIP transcription factor
Cluster-30752.55346	bZIP	429.662	966.826	-1.17118	down	K09060 plant G-box-binding factor | (RefSeq) bZIP transcription factor 16-like isoform X1 (A)	bZIP transcription factor 11-like [Dendrobium catenatum]	RecName: Full=bZIP transcription factor 11 {ECO:0000305}; Short=AtbZIP11 {ECO:0000303|PubMed:11906833}; AltName: Full=G-box-binding factor 6 {ECO:0000303|Ref.3}; AltName: Full=bZIP transcription factor ATB2 {ECO:0000303|PubMed:9620274};	SubName: Full=Ocs element-binding factor 1 {ECO:0000313|EMBL:PKU63148.1};	--	GO:0005634,nucleus; GO:0003700,DNA-binding transcription factor activity; GO:0046982,protein heterodimerization activity; GO:0043565,sequence-specific DNA binding; GO:0017148,negative regulation of translation; GO:0045893,positive regulation of transcription, DNA-templated; GO:0009744,response to sucrose; GO:0080149,sucrose induced translational repression; GO:0006351,transcription, DNA-templated	bZIP transcription factor
Cluster-30752.66037	bZIP	11.0534	87.4329	-2.97484	down	K04374 cyclic AMP-dependent transcription factor ATF-4 | (RAP-DB) Os01g0211800; Similar to VirE2-interacting protein VIP1. (A)	basic leucine zipper 6-like [Dendrobium catenatum]	RecName: Full=Basic leucine zipper 2; Short=OsbZIP02; Short=bZIP protein 2;	SubName: Full=Transcription factor RF2b {ECO:0000313|EMBL:PKU63268.1};	--	GO:0005634,nucleus; GO:0003700,DNA-binding transcription factor activity; GO:0000977,RNA polymerase II regulatory region sequence-specific DNA binding; GO:0045893,positive regulation of transcription, DNA-templated; GO:0006351,transcription, DNA-templated	bZIP transcription factor
Cluster-30752.67997	bZIP	59.8464	206.598	-1.7856	down	K04374 cyclic AMP-dependent transcription factor ATF-4 | (RAP-DB) Os01g0211800; Similar to VirE2-interacting protein VIP1. (A)	heavy metal-associated isoprenylated plant protein 7-like [Dendrobium catenatum]	RecName: Full=Heavy metal-associated isoprenylated plant protein 7 {ECO:0000303|PubMed:21072340, ECO:0000303|PubMed:23368984}; Short=AtHIP07 {ECO:0000303|PubMed:21072340, ECO:0000303|PubMed:23368984}; AltName: Full=Farnesylated protein 3 {ECO:0000303|PubMed:8837031}; Short=AtFP3 {ECO:0000303|PubMed:8837031}; Flags: Precursor;	SubName: Full=Transcription factor RF2b {ECO:0000313|EMBL:PKU63268.1};	Copper chaperone	GO:0005737,cytoplasm; GO:0005886,plasma membrane; GO:0046914,transition metal ion binding; GO:0046916,cellular transition metal ion homeostasis; GO:0030001,metal ion transport	Heavy-metal-associated domain
Cluster-35350.0	bZIP	7.60522	34.111	-2.15771	down	K16241 transcription factor HY5 | (RefSeq) transcription factor HY5-like (A)	transcription factor HY5-like [Dendrobium catenatum]	RecName: Full=Transcription factor HY5-like; AltName: Full=HY5 homolog; AltName: Full=bZIP transcription factor 64 {ECO:0000303|PubMed:11906833}; Short=AtbZIP64 {ECO:0000303|PubMed:11906833};	SubName: Full=BZIP family transcription factor {ECO:0000313|EMBL:AAT08717.1}; Flags: Fragment;	Transcriptional activator FOSB/c-Fos and related bZIP transcription factors	GO:0005634,nucleus; GO:0003700,DNA-binding transcription factor activity; GO:0000977,RNA polymerase II regulatory region sequence-specific DNA binding; GO:0009585,red, far-red light phototransduction; GO:0006355,regulation of transcription, DNA-templated; GO:0080167,response to karrikin; GO:0010224,response to UV-B; GO:0006351,transcription, DNA-templated	bZIP transcription factor
Cluster-30752.25971	bZIP	434.587	213.357	1.02353	up	K20557 transcription factor VIP1 | (RefSeq) LOW QUALITY PROTEIN: transcription factor VIP1-like (A)	transcription factor RF2a-like [Dendrobium catenatum]	RecName: Full=Transcription factor VIP1; AltName: Full=Protein SULPHATE UTILIZATION EFFICIENCY 3; AltName: Full=VirE2-interacting protein 1; Short=AtVIP1; AltName: Full=bZIP transcription factor 51 {ECO:0000303|PubMed:11906833}; Short=AtbZIP51 {ECO:0000303|PubMed:11906833}; Short=bZIP protein 51;	SubName: Full=Putative transcription factor PosF21 {ECO:0000313|EMBL:PKU75354.1};	--	GO:0005829,cytosol; GO:0005634,nucleus; GO:0003682,chromatin binding; GO:0003700,DNA-binding transcription factor activity; GO:0051019,mitogen-activated protein kinase binding; GO:0003676,nucleic acid binding; GO:0043621,protein self-association; GO:0043565,sequence-specific DNA binding; GO:0009970,cellular response to sulfate starvation; GO:0006952,defense response; GO:0009294,DNA mediated trans…	bZIP transcription factor
Cluster-30752.32444	bZIP	49.3736	12.712	1.94998	up	--	bZIP transcription factor 11-like [Dendrobium catenatum]	RecName: Full=bZIP transcription factor 11 {ECO:0000305}; Short=AtbZIP11 {ECO:0000303|PubMed:11906833}; AltName: Full=G-box-binding factor 6 {ECO:0000303|Ref.3}; AltName: Full=bZIP transcription factor ATB2 {ECO:0000303|PubMed:9620274};	SubName: Full=Ocs element-binding factor 1 {ECO:0000313|EMBL:PKU65180.1};	--	GO:0005634,nucleus; GO:0003700,DNA-binding transcription factor activity; GO:0046982,protein heterodimerization activity; GO:0043565,sequence-specific DNA binding; GO:0017148,negative regulation of translation; GO:0045893,positive regulation of transcription, DNA-templated; GO:0009744,response to sucrose; GO:0080149,sucrose induced translational repression; GO:0006351,transcription, DNA-templated	--
Cluster-30752.32827	bZIP	476.76	195.068	1.28899	up	K14432 ABA responsive element binding factor | (RefSeq) ABSCISIC ACID-INSENSITIVE 5-like protein 2 (A)	ABSCISIC ACID-INSENSITIVE 5-like protein 2 [Dendrobium catenatum]	RecName: Full=ABSCISIC ACID-INSENSITIVE 5-like protein 2; AltName: Full=ABA-responsive element-binding protein 3; AltName: Full=Dc3 promoter-binding factor 3; Short=AtDPBF3; AltName: Full=bZIP transcription factor 66; Short=AtbZIP66;	SubName: Full=ABSCISIC ACID-INSENSITIVE 5-like protein 2 {ECO:0000313|EMBL:PKU82275.1};	--	GO:0005634,nucleus; GO:0003700,DNA-binding transcription factor activity; GO:0043565,sequence-specific DNA binding; GO:0009738,abscisic acid-activated signaling pathway; GO:0009737,response to abscisic acid; GO:0006351,transcription, DNA-templated	bZIP transcription factor
Cluster-30752.33853	bZIP	37.8741	11.8512	1.68912	up	--	basic leucine zipper 23-like [Dendrobium catenatum]	RecName: Full=Basic leucine zipper 19 {ECO:0000303|PubMed:11906833}; Short=AtbZIP19 {ECO:0000303|PubMed:11906833}; Short=bZIP protein 19 {ECO:0000305};	SubName: Full=Uncharacterized protein {ECO:0000313|EMBL:PKU78848.1};	--	GO:0005634,nucleus; GO:0003677,DNA binding; GO:0003700,DNA-binding transcription factor activity; GO:0043565,sequence-specific DNA binding; GO:0010043,response to zinc ion; GO:0006351,transcription, DNA-templated	Basic region leucine zipper
Cluster-30752.48938	bZIP	505.014	169.271	1.57614	up	K21548 ATF/CREB family transcription factor | (RefSeq) bZIP transcription factor 60 (A)	bZIP transcription factor 50 isoform X1 [Dendrobium catenatum]	RecName: Full=bZIP transcription factor 50 {ECO:0000303|PubMed:18065552}; Short=OsbZIP50 {ECO:0000303|PubMed:18065552}; AltName: Full=OsBZIP74 {ECO:0000303|PubMed:22199238};	SubName: Full=BZIP transcription factor 60 {ECO:0000313|EMBL:PKU62870.1};	--	GO:0005789,endoplasmic reticulum membrane; GO:0016021,integral component of membrane; GO:0005634,nucleus; GO:0003677,DNA binding; GO:0003700,DNA-binding transcription factor activity; GO:0030968,endoplasmic reticulum unfolded protein response; GO:0010200,response to chitin; GO:0034976,response to endoplasmic reticulum stress; GO:0006351,transcription, DNA-templated	bZIP transcription factor
Cluster-30752.55746	bZIP	378.115	178.132	1.0847	up	K09060 plant G-box-binding factor | (RefSeq) bZIP transcription factor 16-like isoform X1 (A)	bZIP transcription factor 11-like [Dendrobium catenatum]	RecName: Full=bZIP transcription factor 11 {ECO:0000305}; Short=AtbZIP11 {ECO:0000303|PubMed:11906833}; AltName: Full=G-box-binding factor 6 {ECO:0000303|Ref.3}; AltName: Full=bZIP transcription factor ATB2 {ECO:0000303|PubMed:9620274};	SubName: Full=Ocs element-binding factor 1 {ECO:0000313|EMBL:PKU65180.1};	--	GO:0005634,nucleus; GO:0003700,DNA-binding transcription factor activity; GO:0046982,protein heterodimerization activity; GO:0043565,sequence-specific DNA binding; GO:0017148,negative regulation of translation; GO:0045893,positive regulation of transcription, DNA-templated; GO:0009744,response to sucrose; GO:0080149,sucrose induced translational repression; GO:0006351,transcription, DNA-templated	bZIP transcription factor
Cluster-30752.65350	bZIP	1256.25	580.092	1.11319	up	K14432 ABA responsive element binding factor | (RefSeq) bZIP transcription factor TRAB1-like (A)	bZIP transcription factor TRAB1-like [Dendrobium catenatum]	RecName: Full=ABSCISIC ACID-INSENSITIVE 5-like protein 5; AltName: Full=ABA-responsive element-binding protein 1; AltName: Full=Abscisic acid responsive elements-binding factor 2; Short=ABRE-binding factor 2; AltName: Full=bZIP transcription factor 36; Short=AtbZIP36;	SubName: Full=ABSCISIC ACID-INSENSITIVE 5-like protein 5 {ECO:0000313|EMBL:PKU80416.1};	--	GO:0005634,nucleus; GO:0003677,DNA binding; GO:0003700,DNA-binding transcription factor activity; GO:0009738,abscisic acid-activated signaling pathway; GO:0006351,transcription, DNA-templated	bZIP transcription factor
Cluster-30752.74872	bZIP	648.079	245.47	1.39956	up	K14432 ABA responsive element binding factor | (RefSeq) ABSCISIC ACID-INSENSITIVE 5-like protein 2 (A)	ABSCISIC ACID-INSENSITIVE 5-like protein 2 [Dendrobium catenatum]	RecName: Full=ABSCISIC ACID-INSENSITIVE 5-like protein 2; AltName: Full=ABA-responsive element-binding protein 3; AltName: Full=Dc3 promoter-binding factor 3; Short=AtDPBF3; AltName: Full=bZIP transcription factor 66; Short=AtbZIP66;	SubName: Full=ABSCISIC ACID-INSENSITIVE 5-like protein 2 {ECO:0000313|EMBL:PKU82275.1};	--	GO:0005634,nucleus; GO:0003700,DNA-binding transcription factor activity; GO:0043565,sequence-specific DNA binding; GO:0009738,abscisic acid-activated signaling pathway; GO:0009737,response to abscisic acid; GO:0006351,transcription, DNA-templated	bZIP transcription factor
Cluster-30752.82811	bZIP	621.987	233.372	1.41352	up	K21548 ATF/CREB family transcription factor | (RefSeq) bZIP transcription factor 60 (A)	bZIP transcription factor 50 isoform X2 [Dendrobium catenatum]	RecName: Full=bZIP transcription factor 50 {ECO:0000303|PubMed:18065552}; Short=OsbZIP50 {ECO:0000303|PubMed:18065552}; AltName: Full=OsBZIP74 {ECO:0000303|PubMed:22199238};	SubName: Full=BZIP transcription factor 60 {ECO:0000313|EMBL:PKU62870.1};	--	GO:0005789,endoplasmic reticulum membrane; GO:0016021,integral component of membrane; GO:0005634,nucleus; GO:0003677,DNA binding; GO:0003700,DNA-binding transcription factor activity; GO:0030968,endoplasmic reticulum unfolded protein response; GO:0010200,response to chitin; GO:0034976,response to endoplasmic reticulum stress; GO:0006351,transcription, DNA-templated	bZIP transcription factor
Cluster-30752.88878	bZIP	393.428	71.7332	2.45694	up	K21548 ATF/CREB family transcription factor | (RefSeq) bZIP transcription factor 60 (A)	bZIP transcription factor 50 isoform X2 [Dendrobium catenatum]	RecName: Full=bZIP transcription factor 50 {ECO:0000303|PubMed:18065552}; Short=OsbZIP50 {ECO:0000303|PubMed:18065552}; AltName: Full=OsBZIP74 {ECO:0000303|PubMed:22199238};	SubName: Full=BZIP transcription factor 60 {ECO:0000313|EMBL:PKU62870.1};	--	GO:0005789,endoplasmic reticulum membrane; GO:0016021,integral component of membrane; GO:0005634,nucleus; GO:0003677,DNA binding; GO:0003700,DNA-binding transcription factor activity; GO:0030968,endoplasmic reticulum unfolded protein response; GO:0010200,response to chitin; GO:0034976,response to endoplasmic reticulum stress; GO:0006351,transcription, DNA-templated	bZIP transcription factor
Cluster-30752.97068	bZIP	898.576	69.3276	3.69068	up	K20557 transcription factor VIP1 | (RefSeq) transcription factor VIP1-like (A)	transcription factor VIP1-like [Dendrobium catenatum]	RecName: Full=Transcription factor RF2b;	SubName: Full=Transcription factor RF2b {ECO:0000313|EMBL:PKU83731.1};	--	GO:0005634,nucleus; GO:0003677,DNA binding; GO:0003700,DNA-binding transcription factor activity; GO:0006351,transcription, DNA-templated	bZIP transcription factor
Cluster-31747.0	bZIP	35.1803	11.697	1.58465	up	K09060 plant G-box-binding factor | (RefSeq) G-box-binding factor 1-like (A)	bZIP transcription factor 11-like [Dendrobium catenatum]	RecName: Full=bZIP transcription factor 11 {ECO:0000305}; Short=AtbZIP11 {ECO:0000303|PubMed:11906833}; AltName: Full=G-box-binding factor 6 {ECO:0000303|Ref.3}; AltName: Full=bZIP transcription factor ATB2 {ECO:0000303|PubMed:9620274};	SubName: Full=Ocs element-binding factor 1 {ECO:0000313|EMBL:PKU80812.1};	--	GO:0005634,nucleus; GO:0003700,DNA-binding transcription factor activity; GO:0046982,protein heterodimerization activity; GO:0043565,sequence-specific DNA binding; GO:0017148,negative regulation of translation; GO:0045893,positive regulation of transcription, DNA-templated; GO:0009744,response to sucrose; GO:0080149,sucrose induced translational repression; GO:0006351,transcription, DNA-templated	bZIP transcription factor
Cluster-2283.0	C2C2-CO-like	54.0121	162.366	-1.58547	down	K12135 zinc finger protein CONSTANS | (RefSeq) CONST-BR-1; zinc finger protein CONSTANS (A)	zinc finger protein CONSTANS-LIKE 14-like [Dendrobium catenatum]	RecName: Full=Zinc finger protein CONSTANS-LIKE 14;	SubName: Full=Zinc finger protein CONSTANS-LIKE 14 {ECO:0000313|EMBL:PKU75101.1};	--	GO:0005634,nucleus; GO:0003700,DNA-binding transcription factor activity; GO:0008270,zinc ion binding; GO:0006355,regulation of transcription, DNA-templated	CCT motif
Cluster-30752.60556	C2C2-CO-like	196.278	508.492	-1.37291	down	K12135 zinc finger protein CONSTANS | (RefSeq) zinc finger protein CONSTANS-LIKE 2-like (A)	zinc finger protein CONSTANS-LIKE 5-like [Dendrobium catenatum]	RecName: Full=Zinc finger protein CONSTANS-LIKE 5;	SubName: Full=Zinc finger protein CONSTANS-LIKE 5 {ECO:0000313|EMBL:PKU83019.1};	GATA-4/5/6 transcription factors	GO:0005634,nucleus; GO:0003700,DNA-binding transcription factor activity; GO:0008270,zinc ion binding; GO:0048571,long-day photoperiodism; GO:0048579,negative regulation of long-day photoperiodism, flowering; GO:0045892,negative regulation of transcription, DNA-templated; GO:0048576,positive regulation of short-day photoperiodism, flowering; GO:0009909,regulation of flower development; GO:0006355…	CCT motif
Cluster-30996.0	C2C2-CO-like	2.6714	55.766	-4.37377	down	K12135 zinc finger protein CONSTANS | (RefSeq) CO; B-box type zinc finger protein with CCT domain-containing protein (A)	zinc finger protein CONSTANS-LIKE 16-like [Dendrobium catenatum]	RecName: Full=Zinc finger protein CONSTANS-LIKE 16;	SubName: Full=Zinc finger protein CONSTANS-LIKE 16 {ECO:0000313|EMBL:PKU69988.1};	GATA-4/5/6 transcription factors	GO:0016020,membrane; GO:0005634,nucleus; GO:0003700,DNA-binding transcription factor activity; GO:0008270,zinc ion binding; GO:0006355,regulation of transcription, DNA-templated	CCT motif
Cluster-30752.60554	C2C2-CO-like	782.819	214.353	1.86712	up	K12135 zinc finger protein CONSTANS | (RefSeq) zinc finger protein CONSTANS-LIKE 2-like (A)	zinc finger protein CONSTANS-LIKE 5-like [Dendrobium catenatum]	RecName: Full=Zinc finger protein CONSTANS-LIKE 5;	SubName: Full=Zinc finger protein CONSTANS-LIKE 5 {ECO:0000313|EMBL:PKU83019.1};	GATA-4/5/6 transcription factors	GO:0005634,nucleus; GO:0003700,DNA-binding transcription factor activity; GO:0008270,zinc ion binding; GO:0048571,long-day photoperiodism; GO:0048579,negative regulation of long-day photoperiodism, flowering; GO:0045892,negative regulation of transcription, DNA-templated; GO:0048576,positive regulation of short-day photoperiodism, flowering; GO:0009909,regulation of flower development; GO:0006355…	CCT motif
Cluster-30752.61408	C2C2-Dof	2630.96	6306.66	-1.26107	down	K20043 clathrin coat assembly protein AP180 | (RefSeq) putative clathrin assembly protein At5g35200 (A)	dof zinc finger protein DOF1.7-like [Dendrobium catenatum]	RecName: Full=Dof zinc finger protein DOF3.5; Short=AtDOF3.5;	SubName: Full=Dof zinc finger protein DOF3.5 {ECO:0000313|EMBL:PKU71888.1};	--	GO:0005634,nucleus; GO:0003677,DNA binding; GO:0003700,DNA-binding transcription factor activity; GO:0046872,metal ion binding; GO:0006355,regulation of transcription, DNA-templated; GO:0006351,transcription, DNA-templated	Dof domain, zinc finger
Cluster-30752.107080	C2C2-Dof	65.9389	0.250344	7.79527	up	K20043 clathrin coat assembly protein AP180 | (RefSeq) putative clathrin assembly protein At5g35200 (A)	dof zinc finger protein DOF5.4-like [Dendrobium catenatum]	RecName: Full=Dof zinc finger protein 4 {ECO:0000305}; Short=OsDof4 {ECO:0000303|Ref.1};	SubName: Full=Dof zinc finger protein DOF5.4 {ECO:0000313|EMBL:PKU87545.1};	--	GO:0005634,nucleus; GO:0003677,DNA binding; GO:0046872,metal ion binding; GO:0006355,regulation of transcription, DNA-templated; GO:0006351,transcription, DNA-templated	Dof domain, zinc finger
Cluster-30752.33295	C2C2-Dof	46.3197	11.4173	2.0141	up	K20043 clathrin coat assembly protein AP180 | (RefSeq) putative clathrin assembly protein At5g35200 (A)	dof zinc finger protein DOF5.7-like [Dendrobium catenatum]	RecName: Full=Dof zinc finger protein PBF; AltName: Full=Prolamin box-binding factor;	SubName: Full=Dof zinc finger protein DOF5.7 {ECO:0000313|EMBL:PKU72450.1};	--	GO:0005634,nucleus; GO:0003677,DNA binding; GO:0046872,metal ion binding; GO:0006355,regulation of transcription, DNA-templated; GO:0006351,transcription, DNA-templated	Dof domain, zinc finger
Cluster-30752.69122	C2C2-Dof	978.363	440.698	1.15022	up	K20723 reticulon-3 | (RefSeq) reticulon-like protein B16 isoform X1 (A)	dof zinc finger protein DOF1.2-like [Dendrobium catenatum]	RecName: Full=Reticulon-like protein B16; Short=AtRTNLB16;	SubName: Full=Dof zinc finger protein DOF3.5 {ECO:0000313|EMBL:PKU72603.1};	--	GO:0005789,endoplasmic reticulum membrane; GO:0016021,integral component of membrane	Dof domain, zinc finger
Cluster-30752.87332	C2C2-Dof	38.2177	9.84116	1.93983	up	K20043 clathrin coat assembly protein AP180 | (RefSeq) putative clathrin assembly protein At5g35200 (A)	dof zinc finger protein DOF5.4-like [Dendrobium catenatum]	RecName: Full=Dof zinc finger protein 4 {ECO:0000305}; Short=OsDof4 {ECO:0000303|Ref.1};	SubName: Full=Dof zinc finger protein DOF5.4 {ECO:0000313|EMBL:PKU87545.1};	--	GO:0005634,nucleus; GO:0003677,DNA binding; GO:0046872,metal ion binding; GO:0006355,regulation of transcription, DNA-templated; GO:0006351,transcription, DNA-templated	Dof domain, zinc finger
Cluster-30752.94395	C2C2-Dof	356.095	136.368	1.38301	up	K20043 clathrin coat assembly protein AP180 | (RefSeq) putative clathrin assembly protein At5g35200 (A)	dof zinc finger protein DOF5.6-like [Dendrobium catenatum]	RecName: Full=Dof zinc finger protein DOF5.3; Short=AtDOF5.3;	SubName: Full=dof zinc finger protein DOF3.2 {ECO:0000313|RefSeq:XP_008792304.1};	--	GO:0005634,nucleus; GO:0003700,DNA-binding transcription factor activity; GO:0046872,metal ion binding; GO:0044212,transcription regulatory region DNA binding; GO:0006355,regulation of transcription, DNA-templated; GO:0048364,root development; GO:0006351,transcription, DNA-templated	Dof domain, zinc finger
Cluster-17484.0	C2C2-GATA	0	29.3291	-7.10734	down	K21630 GATA-type zinc finger protein 1 | (RefSeq) GATA transcription factor 5-like (A)	GATA transcription factor 12-like [Dendrobium catenatum]	RecName: Full=GATA transcription factor 4; Short=AtGATA-4;	SubName: Full=GATA transcription factor 2 {ECO:0000313|EMBL:PKA58280.1};	GATA-4/5/6 transcription factors	GO:0005634,nucleus; GO:0005667,transcription factor complex; GO:0003682,chromatin binding; GO:0003700,DNA-binding transcription factor activity; GO:0000977,RNA polymerase II regulatory region sequence-specific DNA binding; GO:0001085,RNA polymerase II transcription factor binding; GO:0001228,DNA-binding transcription activator activity, RNA polymerase II-specific; GO:0008270,zinc ion binding; GO:…	GATA zinc finger
Cluster-25168.0	C2C2-GATA	45.8365	94.6623	-1.04656	down	K21630 GATA-type zinc finger protein 1 | (RefSeq) putative GATA transcription factor 22 (A)	putative GATA transcription factor 22 [Dendrobium catenatum]	RecName: Full=Putative GATA transcription factor 22;	SubName: Full=GATA transcription factor 22 {ECO:0000313|EMBL:PKU82380.1};	GATA-4/5/6 transcription factors	GO:0005634,nucleus; GO:0005667,transcription factor complex; GO:0003682,chromatin binding; GO:0003700,DNA-binding transcription factor activity; GO:0000977,RNA polymerase II regulatory region sequence-specific DNA binding; GO:0001085,RNA polymerase II transcription factor binding; GO:0044212,transcription regulatory region DNA binding; GO:0001228,DNA-binding transcription activator activity, RNA …	GATA zinc finger
Cluster-30752.106440	C2C2-GATA	67.8259	193.214	-1.51201	down	K17895 GATA-binding protein 3 | (RefSeq) GATA transcription factor 9 (A)	GATA transcription factor 4-like [Dendrobium catenatum]	RecName: Full=GATA transcription factor 2; Short=AtGATA-2;	SubName: Full=GATA transcription factor 2 {ECO:0000313|EMBL:PKU78748.1};	GATA-4/5/6 transcription factors	GO:0005634,nucleus; GO:0005667,transcription factor complex; GO:0003682,chromatin binding; GO:0003700,DNA-binding transcription factor activity; GO:0000977,RNA polymerase II regulatory region sequence-specific DNA binding; GO:0001085,RNA polymerase II transcription factor binding; GO:0001228,DNA-binding transcription activator activity, RNA polymerase II-specific; GO:0008270,zinc ion binding; GO:…	GATA zinc finger
Cluster-30752.36282	C2C2-GATA	43.7031	152.496	-1.80177	down	K21630 GATA-type zinc finger protein 1 | (RefSeq) GATA transcription factor 15 (A)	GATA transcription factor 15-like [Dendrobium catenatum]	RecName: Full=GATA transcription factor 15;	SubName: Full=GATA transcription factor 15 {ECO:0000313|EMBL:PKU87683.1};	GATA-4/5/6 transcription factors	GO:0005634,nucleus; GO:0005667,transcription factor complex; GO:0003682,chromatin binding; GO:0003700,DNA-binding transcription factor activity; GO:0000977,RNA polymerase II regulatory region sequence-specific DNA binding; GO:0001085,RNA polymerase II transcription factor binding; GO:0001228,DNA-binding transcription activator activity, RNA polymerase II-specific; GO:0008270,zinc ion binding; GO:…	GATA zinc finger
Cluster-30752.58461	C2C2-GATA	0	17.824	-6.38967	down	K21630 GATA-type zinc finger protein 1 | (RefSeq) GATA transcription factor 2 isoform X1 (A)	GATA transcription factor 8-like, partial [Dendrobium catenatum]	RecName: Full=GATA transcription factor 8;	SubName: Full=GATA transcription factor 8 {ECO:0000313|EMBL:PKU80640.1};	GATA-4/5/6 transcription factors	GO:0005634,nucleus; GO:0005667,transcription factor complex; GO:0003682,chromatin binding; GO:0003700,DNA-binding transcription factor activity; GO:0000977,RNA polymerase II regulatory region sequence-specific DNA binding; GO:0001085,RNA polymerase II transcription factor binding; GO:0001228,DNA-binding transcription activator activity, RNA polymerase II-specific; GO:0008270,zinc ion binding; GO:…	GATA zinc finger
Cluster-30752.60107	C2C2-GATA	29.9524	94.6893	-1.66204	down	K21630 GATA-type zinc finger protein 1 | (RefSeq) GATA transcription factor 2 isoform X1 (A)	GATA transcription factor 4-like [Phalaenopsis equestris]	RecName: Full=GATA transcription factor 8;	SubName: Full=GATA transcription factor 8 {ECO:0000313|EMBL:PKU80640.1};	GATA-4/5/6 transcription factors	GO:0005634,nucleus; GO:0005667,transcription factor complex; GO:0003682,chromatin binding; GO:0003700,DNA-binding transcription factor activity; GO:0000977,RNA polymerase II regulatory region sequence-specific DNA binding; GO:0001085,RNA polymerase II transcription factor binding; GO:0001228,DNA-binding transcription activator activity, RNA polymerase II-specific; GO:0008270,zinc ion binding; GO:…	GATA zinc finger
Cluster-30752.60108	C2C2-GATA	46.9173	142.757	-1.60878	down	K21630 GATA-type zinc finger protein 1 | (RefSeq) GATA transcription factor 2 isoform X1 (A)	GATA transcription factor 4-like [Phalaenopsis equestris]	RecName: Full=GATA transcription factor 8;	SubName: Full=GATA transcription factor 8 {ECO:0000313|EMBL:PKU80640.1};	GATA-4/5/6 transcription factors	GO:0005634,nucleus; GO:0005667,transcription factor complex; GO:0003682,chromatin binding; GO:0003700,DNA-binding transcription factor activity; GO:0000977,RNA polymerase II regulatory region sequence-specific DNA binding; GO:0001085,RNA polymerase II transcription factor binding; GO:0001228,DNA-binding transcription activator activity, RNA polymerase II-specific; GO:0008270,zinc ion binding; GO:…	GATA zinc finger
Cluster-30752.60405	C2C2-GATA	82.0416	221.912	-1.43978	down	K17895 GATA-binding protein 3 | (RefSeq) GATA transcription factor 9 (A)	GATA transcription factor 4-like [Dendrobium catenatum]	RecName: Full=GATA transcription factor 2; Short=AtGATA-2;	SubName: Full=GATA transcription factor 2 {ECO:0000313|EMBL:PKU78748.1};	GATA-4/5/6 transcription factors	GO:0005634,nucleus; GO:0005667,transcription factor complex; GO:0003682,chromatin binding; GO:0003700,DNA-binding transcription factor activity; GO:0000977,RNA polymerase II regulatory region sequence-specific DNA binding; GO:0001085,RNA polymerase II transcription factor binding; GO:0001228,DNA-binding transcription activator activity, RNA polymerase II-specific; GO:0008270,zinc ion binding; GO:…	GATA zinc finger
Cluster-30752.61386	C2C2-GATA	28.858	73.8067	-1.34803	down	K21630 GATA-type zinc finger protein 1 | (RefSeq) GATA transcription factor 15 (A)	GATA transcription factor 15-like [Dendrobium catenatum]	RecName: Full=GATA transcription factor 15;	SubName: Full=GATA transcription factor 15 {ECO:0000313|EMBL:PKU87683.1};	GATA-4/5/6 transcription factors	GO:0005634,nucleus; GO:0005667,transcription factor complex; GO:0003682,chromatin binding; GO:0003700,DNA-binding transcription factor activity; GO:0000977,RNA polymerase II regulatory region sequence-specific DNA binding; GO:0001085,RNA polymerase II transcription factor binding; GO:0001228,DNA-binding transcription activator activity, RNA polymerase II-specific; GO:0008270,zinc ion binding; GO:…	GATA zinc finger
Cluster-30752.64485	C2C2-GATA	29.6354	81.6228	-1.468	down	K21630 GATA-type zinc finger protein 1 | (RefSeq) GATA transcription factor 2 isoform X1 (A)	GATA transcription factor 4-like [Phalaenopsis equestris]	RecName: Full=GATA transcription factor 8;	SubName: Full=GATA transcription factor 8 {ECO:0000313|EMBL:PKU80640.1};	GATA-4/5/6 transcription factors	GO:0005634,nucleus; GO:0005667,transcription factor complex; GO:0003682,chromatin binding; GO:0003700,DNA-binding transcription factor activity; GO:0000977,RNA polymerase II regulatory region sequence-specific DNA binding; GO:0001085,RNA polymerase II transcription factor binding; GO:0001228,DNA-binding transcription activator activity, RNA polymerase II-specific; GO:0008270,zinc ion binding; GO:…	GATA zinc finger
Cluster-30752.64486	C2C2-GATA	7.94054	30.1794	-1.91349	down	K21630 GATA-type zinc finger protein 1 | (RefSeq) GATA transcription factor 2 isoform X1 (A)	GATA transcription factor 8-like, partial [Dendrobium catenatum]	RecName: Full=GATA transcription factor 8;	SubName: Full=GATA transcription factor 8 {ECO:0000313|EMBL:PKU80640.1};	GATA-4/5/6 transcription factors	GO:0005634,nucleus; GO:0005667,transcription factor complex; GO:0003682,chromatin binding; GO:0003700,DNA-binding transcription factor activity; GO:0000977,RNA polymerase II regulatory region sequence-specific DNA binding; GO:0001085,RNA polymerase II transcription factor binding; GO:0001228,DNA-binding transcription activator activity, RNA polymerase II-specific; GO:0008270,zinc ion binding; GO:…	GATA zinc finger
Cluster-30752.66618	C2C2-GATA	55.4495	185.686	-1.74188	down	K21630 GATA-type zinc finger protein 1 | (RefSeq) GATA transcription factor 2 isoform X1 (A)	GATA transcription factor 4-like [Phalaenopsis equestris]	RecName: Full=GATA transcription factor 8;	SubName: Full=GATA transcription factor 8 {ECO:0000313|EMBL:PKU80640.1};	GATA-4/5/6 transcription factors	GO:0005634,nucleus; GO:0005667,transcription factor complex; GO:0003682,chromatin binding; GO:0003700,DNA-binding transcription factor activity; GO:0000977,RNA polymerase II regulatory region sequence-specific DNA binding; GO:0001085,RNA polymerase II transcription factor binding; GO:0001228,DNA-binding transcription activator activity, RNA polymerase II-specific; GO:0008270,zinc ion binding; GO:…	GATA zinc finger
Cluster-30752.69408	C2C2-GATA	84.5827	230.056	-1.44438	down	K17895 GATA-binding protein 3 | (RefSeq) GATA transcription factor 9 (A)	GATA transcription factor 4-like [Dendrobium catenatum]	RecName: Full=GATA transcription factor 2; Short=AtGATA-2;	SubName: Full=GATA transcription factor 2 {ECO:0000313|EMBL:PKU78748.1};	GATA-4/5/6 transcription factors	GO:0005634,nucleus; GO:0005667,transcription factor complex; GO:0003682,chromatin binding; GO:0003700,DNA-binding transcription factor activity; GO:0000977,RNA polymerase II regulatory region sequence-specific DNA binding; GO:0001085,RNA polymerase II transcription factor binding; GO:0001228,DNA-binding transcription activator activity, RNA polymerase II-specific; GO:0008270,zinc ion binding; GO:…	GATA zinc finger
Cluster-39106.0	C2C2-GATA	2.65549	146.977	-5.77228	down	K17895 GATA-binding protein 3 | (RefSeq) GATA transcription factor 9 (A)	GATA transcription factor 4-like [Dendrobium catenatum]	RecName: Full=GATA transcription factor 4; Short=AtGATA-4;	SubName: Full=GATA transcription factor 4 {ECO:0000313|EMBL:PKU87556.1};	GATA-4/5/6 transcription factors	GO:0005634,nucleus; GO:0005667,transcription factor complex; GO:0003682,chromatin binding; GO:0003700,DNA-binding transcription factor activity; GO:0000977,RNA polymerase II regulatory region sequence-specific DNA binding; GO:0001085,RNA polymerase II transcription factor binding; GO:0001228,DNA-binding transcription activator activity, RNA polymerase II-specific; GO:0008270,zinc ion binding; GO:…	GATA zinc finger
Cluster-39106.1	C2C2-GATA	2.36496	38.1122	-4.03135	down	K17895 GATA-binding protein 3 | (RefSeq) GATA transcription factor 9 (A)	GATA transcription factor 4-like [Dendrobium catenatum]	RecName: Full=GATA transcription factor 4; Short=AtGATA-4;	SubName: Full=GATA transcription factor 4 {ECO:0000313|EMBL:PKU87556.1};	GATA-4/5/6 transcription factors	GO:0005634,nucleus; GO:0005667,transcription factor complex; GO:0003682,chromatin binding; GO:0003700,DNA-binding transcription factor activity; GO:0000977,RNA polymerase II regulatory region sequence-specific DNA binding; GO:0001085,RNA polymerase II transcription factor binding; GO:0001228,DNA-binding transcription activator activity, RNA polymerase II-specific; GO:0008270,zinc ion binding; GO:…	GATA zinc finger
Cluster-7453.0	C2C2-GATA	21.0259	65.4574	-1.6404	down	K21630 GATA-type zinc finger protein 1 | (RefSeq) GATA transcription factor 15 (A)	GATA transcription factor 15-like [Dendrobium catenatum]	RecName: Full=GATA transcription factor 15;	SubName: Full=GATA transcription factor 15 {ECO:0000313|EMBL:PKU87683.1};	GATA-4/5/6 transcription factors	GO:0005634,nucleus; GO:0005667,transcription factor complex; GO:0003682,chromatin binding; GO:0003700,DNA-binding transcription factor activity; GO:0000977,RNA polymerase II regulatory region sequence-specific DNA binding; GO:0001085,RNA polymerase II transcription factor binding; GO:0001228,DNA-binding transcription activator activity, RNA polymerase II-specific; GO:0008270,zinc ion binding; GO:…	GATA zinc finger
Cluster-30752.6769	C2C2-GATA	75.612	35.3527	1.0956	up	--	GATA transcription factor 26-like isoform X1 [Dendrobium catenatum]	RecName: Full=GATA transcription factor 26;	SubName: Full=GATA transcription factor 26 {ECO:0000313|EMBL:PKU81587.1};	GATA-4/5/6 transcription factors	GO:0005634,nucleus; GO:0005667,transcription factor complex; GO:0003682,chromatin binding; GO:0000977,RNA polymerase II regulatory region sequence-specific DNA binding; GO:0001085,RNA polymerase II transcription factor binding; GO:0001228,DNA-binding transcription activator activity, RNA polymerase II-specific; GO:0008270,zinc ion binding; GO:0030154,cell differentiation	GATA zinc finger
Cluster-30752.104523	C2C2-LSD	81.1605	299.178	-1.88085	down	K12191 charged multivesicular body protein 2A | (RefSeq) vacuolar protein sorting-associated protein 2 homolog 2-like (A)	protein LSD1 [Dendrobium catenatum]	RecName: Full=Protein LSD1; AltName: Full=Protein LESION SIMULATING DISEASE 1; Short=OsLSD1; AltName: Full=Putative zinc finger LSD1;	SubName: Full=protein LSD1 isoform X2 {ECO:0000313|RefSeq:XP_008799374.1, ECO:0000313|RefSeq:XP_008799375.1, ECO:0000313|RefSeq:XP_008799376.1};	--	GO:0005634,nucleus; GO:0030154,cell differentiation; GO:0031348,negative regulation of defense response; GO:0034051,negative regulation of plant-type hypersensitive response; GO:0009626,plant-type hypersensitive response; GO:0045595,regulation of cell differentiation	LSD1 zinc finger
Cluster-30752.88377	C2C2-LSD	677.374	253.645	1.41478	up	K12191 charged multivesicular body protein 2A | (RefSeq) vacuolar protein sorting-associated protein 2 homolog 2-like (A)	protein LOL2-like [Dendrobium catenatum]	RecName: Full=Protein LOL2; AltName: Full=Protein LSD ONE LIKE 2; Short=OsLOL2; AltName: Full=Putative zinc finger LOL2;	SubName: Full=Uncharacterized protein {ECO:0000313|EMBL:ERM99251.1};	--	GO:0005634,nucleus	LSD1 zinc finger
Cluster-26088.0	C2C2-YABBY	12.6451	40.4511	-1.67467	down	--	axial regulator YABBY 5-like [Dendrobium catenatum]	RecName: Full=Axial regulator YABBY 5;	SubName: Full=Protein YABBY 2 {ECO:0000313|EMBL:PKU64994.1};	--	GO:0005634,nucleus; GO:0003677,DNA binding; GO:0003700,DNA-binding transcription factor activity; GO:0046872,metal ion binding; GO:0009944,polarity specification of adaxial/abaxial axis; GO:2000024,regulation of leaf development; GO:1902183,regulation of shoot apical meristem development; GO:0006355,regulation of transcription, DNA-templated	YABBY protein
Cluster-10882.0	C2H2	28.8981	76.3276	-1.40065	down	K23196 zinc finger and BTB domain-containing protein 18 | (RefSeq) zinc finger protein WIP5-like (A)	zinc finger protein WIP2-like [Dendrobium catenatum]	RecName: Full=Zinc finger protein WIP2; AltName: Full=Protein NO TRANSMITTING TRACT; AltName: Full=WIP-domain protein 2 {ECO:0000303|PubMed:11782451}; Short=AtWIP2 {ECO:0000303|PubMed:11782451};	SubName: Full=Protein TRANSPARENT TESTA 1 {ECO:0000313|EMBL:PKU80508.1};	FOG: Zn-finger	GO:0005634,nucleus; GO:0003700,DNA-binding transcription factor activity; GO:0046872,metal ion binding; GO:0003676,nucleic acid binding; GO:0001709,cell fate determination; GO:1990058,fruit replum development; GO:0009860,pollen tube growth; GO:0010468,regulation of gene expression; GO:0006355,regulation of transcription, DNA-templated; GO:0006351,transcription, DNA-templated; GO:0010500,transmitt…	Zinc finger, C2H2 type
Cluster-19846.0	C2H2	4.54074	21.4928	-2.23189	down	K23196 zinc finger and BTB domain-containing protein 18 | (RefSeq) zinc finger protein WIP5-like (A)	zinc finger protein WIP2-like [Dendrobium catenatum]	RecName: Full=Zinc finger protein WIP2; AltName: Full=Protein NO TRANSMITTING TRACT; AltName: Full=WIP-domain protein 2 {ECO:0000303|PubMed:11782451}; Short=AtWIP2 {ECO:0000303|PubMed:11782451};	SubName: Full=Protein TRANSPARENT TESTA 1 {ECO:0000313|EMBL:PKU73050.1};	FOG: Zn-finger	GO:0005634,nucleus; GO:0003700,DNA-binding transcription factor activity; GO:0046872,metal ion binding; GO:0003676,nucleic acid binding; GO:0001709,cell fate determination; GO:1990058,fruit replum development; GO:0009860,pollen tube growth; GO:0010468,regulation of gene expression; GO:0006355,regulation of transcription, DNA-templated; GO:0006351,transcription, DNA-templated; GO:0010500,transmitt…	Zinc-finger of C2H2 type
Cluster-30752.110437	C2H2	113.357	273.48	-1.27279	down	K11446 histone demethylase JARID1 [EC:1.14.11.-] | (RefSeq) lysine-specific demethylase REF6-like (A)	lysine-specific demethylase JMJ705-like [Phalaenopsis equestris]	RecName: Full=Lysine-specific demethylase REF6 {ECO:0000303|PubMed:15377760}; EC=1.14.11.- {ECO:0000305}; AltName: Full=Jumonji domain-containing protein 12 {ECO:0000303|PubMed:18713399}; AltName: Full=Lysine-specific histone demethylase REF6 {ECO:0000303|PubMed:15377760}; AltName: Full=Protein RELATIVE OF EARLY FLOWERING 6 {ECO:0000303|PubMed:15377760};	SubName: Full=Lysine-specific demethylase REF6 {ECO:0000313|EMBL:PKU64687.1};	DNA-binding protein jumonji/RBP2/SMCY, contains JmjC domain	GO:0005634,nucleus; GO:0051213,dioxygenase activity; GO:0046872,metal ion binding; GO:0003676,nucleic acid binding; GO:0033169,histone H3-K9 demethylation; GO:0048366,leaf development; GO:0035067,negative regulation of histone acetylation; GO:0006355,regulation of transcription, DNA-templated; GO:0009741,response to brassinosteroid; GO:0006351,transcription, DNA-templated; GO:0009826,unidimension…	JmjC domain, hydroxylase
Cluster-30752.18897	C2H2	196.316	422.906	-1.10582	down	--	protein SUPPRESSOR OF FRI 4 isoform X2 [Dendrobium catenatum]	RecName: Full=Protein SUPPRESSOR OF FRI 4 {ECO:0000303|PubMed:17079264};	SubName: Full=protein SUPPRESSOR OF FRI 4 isoform X1 {ECO:0000313|RefSeq:XP_008812444.1};	Zn finger protein	GO:0005634,nucleus; GO:0003677,DNA binding; GO:0003700,DNA-binding transcription factor activity; GO:0046872,metal ion binding; GO:0030154,cell differentiation; GO:0009908,flower development; GO:0009910,negative regulation of flower development; GO:0006355,regulation of transcription, DNA-templated	C2H2-type zinc finger
Cluster-30752.18898	C2H2	32.3073	89.7763	-1.4707	down	--	protein SUPPRESSOR OF FRI 4 isoform X2 [Dendrobium catenatum]	RecName: Full=Protein SUPPRESSOR OF FRI 4 {ECO:0000303|PubMed:17079264};	SubName: Full=protein SUPPRESSOR OF FRI 4 isoform X1 {ECO:0000313|RefSeq:XP_008812444.1};	Zn finger protein	GO:0005634,nucleus; GO:0003677,DNA binding; GO:0003700,DNA-binding transcription factor activity; GO:0046872,metal ion binding; GO:0030154,cell differentiation; GO:0009908,flower development; GO:0009910,negative regulation of flower development; GO:0006355,regulation of transcription, DNA-templated	C2H2-type zinc finger
Cluster-30752.2031	C2H2	53.1187	154.84	-1.54565	down	K22410 PR domain zinc finger protein 16 | (RefSeq) protein indeterminate-domain 2-like (A)	protein indeterminate-domain 6, chloroplastic isoform X1 [Dendrobium catenatum]	RecName: Full=Protein indeterminate-domain 12 {ECO:0000303|PubMed:16784536};	SubName: Full=Zinc finger protein MAGPIE {ECO:0000313|EMBL:PKU76862.1};	FOG: Zn-finger	GO:0003677,DNA binding; GO:0003700,DNA-binding transcription factor activity; GO:0046872,metal ion binding; GO:0006355,regulation of transcription, DNA-templated; GO:0006351,transcription, DNA-templated	Zinc-finger double-stranded RNA-binding
Cluster-30752.62095	C2H2	97.198	209.606	-1.10963	down	--	protein SUPPRESSOR OF FRI 4 isoform X2 [Dendrobium catenatum]	RecName: Full=Protein SUPPRESSOR OF FRI 4 {ECO:0000303|PubMed:17079264};	SubName: Full=protein SUPPRESSOR OF FRI 4 isoform X1 {ECO:0000313|RefSeq:XP_008812444.1};	Zn finger protein	GO:0005634,nucleus; GO:0003677,DNA binding; GO:0003700,DNA-binding transcription factor activity; GO:0046872,metal ion binding; GO:0030154,cell differentiation; GO:0009908,flower development; GO:0009910,negative regulation of flower development; GO:0006355,regulation of transcription, DNA-templated	C2H2-type zinc finger
Cluster-30752.84723	C2H2	75.3564	155.066	-1.04437	down	K12309 beta-galactosidase [EC:3.2.1.23] | (Kazusa) Lj3g3v0323160.1; - (A)	protein indeterminate-domain 5, chloroplastic-like [Dendrobium catenatum]	RecName: Full=Protein indeterminate-domain 6, chloroplastic {ECO:0000303|PubMed:16784536}; Flags: Precursor;	SubName: Full=Zinc finger protein MAGPIE {ECO:0000313|EMBL:PKU84884.1};	FOG: Zn-finger	GO:0009507,chloroplast; GO:0005634,nucleus; GO:0003677,DNA binding; GO:0003700,DNA-binding transcription factor activity; GO:0046872,metal ion binding; GO:0008356,asymmetric cell division; GO:0006351,transcription, DNA-templated	Zinc-finger double-stranded RNA-binding
Cluster-17588.0	C2H2	64.4072	18.9231	1.76612	up	K23480 zinc finger protein 362/384 | (RefSeq) zinc finger protein ZAT5 (A)	zinc finger protein ZAT5-like [Dendrobium catenatum]	RecName: Full=Zinc finger protein ZAT5;	SubName: Full=Zinc finger protein ZAT5 {ECO:0000313|EMBL:PKU82900.1};	FOG: Zn-finger	GO:0005634,nucleus; GO:0003700,DNA-binding transcription factor activity; GO:0046872,metal ion binding; GO:0043565,sequence-specific DNA binding; GO:0006355,regulation of transcription, DNA-templated; GO:0006351,transcription, DNA-templated	C2H2-type zinc finger
Cluster-18852.0	C2H2	77.3541	12.4362	2.62387	up	K22534 PR domain zinc finger protein 5 | (RefSeq) zinc finger protein ZAT4-like (A)	zinc finger protein 1-like [Dendrobium catenatum]	RecName: Full=Zinc finger protein ZAT10; AltName: Full=Salt-tolerance zinc finger;	SubName: Full=Zinc finger protein 1 {ECO:0000313|EMBL:PKU79715.1};	FOG: Zn-finger	GO:0005634,nucleus; GO:0003700,DNA-binding transcription factor activity; GO:0046872,metal ion binding; GO:0043565,sequence-specific DNA binding; GO:0035264,multicellular organism growth; GO:0045892,negative regulation of transcription, DNA-templated; GO:0010117,photoprotection; GO:0015979,photosynthesis; GO:0009737,response to abscisic acid; GO:0010200,response to chitin; GO:0009409,response to …	C2H2-type zinc finger
Cluster-30752.13986	C2H2	233.9	63.3038	1.87914	up	K22534 PR domain zinc finger protein 5 | (RefSeq) zinc finger protein ZAT4-like (A)	zinc finger protein ZAT10-like [Dendrobium catenatum]	RecName: Full=Zinc finger protein ZAT10; AltName: Full=Salt-tolerance zinc finger;	SubName: Full=Zinc finger protein ZAT10 {ECO:0000313|EMBL:PKU79718.1};	FOG: Zn-finger	GO:0005634,nucleus; GO:0003700,DNA-binding transcription factor activity; GO:0046872,metal ion binding; GO:0043565,sequence-specific DNA binding; GO:0035264,multicellular organism growth; GO:0045892,negative regulation of transcription, DNA-templated; GO:0010117,photoprotection; GO:0015979,photosynthesis; GO:0009737,response to abscisic acid; GO:0010200,response to chitin; GO:0009409,response to …	C2H2-type zinc finger
Cluster-30752.15114	C2H2	259.705	25.1911	3.36054	up	K23480 zinc finger protein 362/384 | (RefSeq) zinc finger protein ZAT5 (A)	Zinc finger protein ZAT12 [Dendrobium catenatum]	RecName: Full=Zinc finger protein ZAT12; AltName: Full=Protein RESPONSIVE TO HIGH LIGHT 41;	SubName: Full=Zinc finger protein ZAT12 {ECO:0000313|EMBL:PKU84440.1};	FOG: Zn-finger	GO:0005634,nucleus; GO:0003700,DNA-binding transcription factor activity; GO:0046872,metal ion binding; GO:0043565,sequence-specific DNA binding; GO:0009631,cold acclimation; GO:0042538,hyperosmotic salinity response; GO:0009643,photosynthetic acclimation; GO:0010200,response to chitin; GO:0009409,response to cold; GO:0009408,response to heat; GO:0009416,response to light stimulus; GO:0006979,res…	C2H2-type zinc finger
Cluster-30752.15882	C2H2	51.4592	19.5117	1.39923	up	K12309 beta-galactosidase [EC:3.2.1.23] | (Kazusa) Lj3g3v0323160.2; - (A)	protein indeterminate-domain 2-like isoform X1 [Dendrobium catenatum]	RecName: Full=Protein indeterminate-domain 1 {ECO:0000303|PubMed:16784536}; AltName: Full=Protein ENHYDROUS {ECO:0000303|PubMed:21571950};	SubName: Full=Zinc finger protein MAGPIE {ECO:0000313|EMBL:PKU76622.1};	FOG: Zn-finger	GO:0005634,nucleus; GO:0003700,DNA-binding transcription factor activity; GO:0046872,metal ion binding; GO:0044212,transcription regulatory region DNA binding; GO:0009937,regulation of gibberellic acid mediated signaling pathway; GO:0010029,regulation of seed germination; GO:0006355,regulation of transcription, DNA-templated; GO:0010431,seed maturation; GO:0006351,transcription, DNA-templated	--
Cluster-30752.17340	C2H2	49.419	15.6317	1.65737	up	K23480 zinc finger protein 362/384 | (RefSeq) zinc finger protein ZAT5 (A)	zinc finger protein ZAT12-like [Dendrobium catenatum]	RecName: Full=Zinc finger protein ZAT12; AltName: Full=Protein RESPONSIVE TO HIGH LIGHT 41;	SubName: Full=Zinc finger protein ZAT12 {ECO:0000313|EMBL:PKU67245.1};	FOG: Zn-finger	GO:0005634,nucleus; GO:0003700,DNA-binding transcription factor activity; GO:0046872,metal ion binding; GO:0043565,sequence-specific DNA binding; GO:0009631,cold acclimation; GO:0042538,hyperosmotic salinity response; GO:0009643,photosynthetic acclimation; GO:0010200,response to chitin; GO:0009409,response to cold; GO:0009408,response to heat; GO:0009416,response to light stimulus; GO:0006979,res…	C2H2-type zinc finger
Cluster-30752.30736	C2H2	235.619	84.4657	1.47559	up	K22410 PR domain zinc finger protein 16 | (RefSeq) protein indeterminate-domain 2-like (A)	protein indeterminate-domain 2-like isoform X1 [Dendrobium catenatum]	RecName: Full=Protein indeterminate-domain 1 {ECO:0000303|PubMed:16784536}; AltName: Full=Protein ENHYDROUS {ECO:0000303|PubMed:21571950};	SubName: Full=Zinc finger protein MAGPIE {ECO:0000313|EMBL:PKU76622.1};	FOG: Zn-finger	GO:0005634,nucleus; GO:0003700,DNA-binding transcription factor activity; GO:0046872,metal ion binding; GO:0044212,transcription regulatory region DNA binding; GO:0009937,regulation of gibberellic acid mediated signaling pathway; GO:0010029,regulation of seed germination; GO:0006355,regulation of transcription, DNA-templated; GO:0010431,seed maturation; GO:0006351,transcription, DNA-templated	--
Cluster-30752.61059	C2H2	2521.33	482.918	2.38292	up	K22534 PR domain zinc finger protein 5 | (RefSeq) zinc finger protein ZAT4-like (A)	zinc finger protein ZAT10-like [Dendrobium catenatum]	RecName: Full=Zinc finger protein ZAT10; AltName: Full=Salt-tolerance zinc finger;	SubName: Full=Zinc finger protein ZAT10 {ECO:0000313|EMBL:PKU75046.1};	FOG: Zn-finger	GO:0005634,nucleus; GO:0003700,DNA-binding transcription factor activity; GO:0046872,metal ion binding; GO:0043565,sequence-specific DNA binding; GO:0035264,multicellular organism growth; GO:0045892,negative regulation of transcription, DNA-templated; GO:0010117,photoprotection; GO:0015979,photosynthesis; GO:0009737,response to abscisic acid; GO:0010200,response to chitin; GO:0009409,response to …	C2H2-type zinc finger
Cluster-30752.71171	C2H2	502.991	169.198	1.56801	up	K22410 PR domain zinc finger protein 16 | (RefSeq) protein indeterminate-domain 2-like (A)	protein indeterminate-domain 2-like [Dendrobium catenatum]	RecName: Full=Protein indeterminate-domain 2 {ECO:0000303|PubMed:16784536};	SubName: Full=Zinc finger protein MAGPIE {ECO:0000313|EMBL:PKU71303.1};	FOG: Zn-finger	GO:0003677,DNA binding; GO:0003700,DNA-binding transcription factor activity; GO:0046872,metal ion binding; GO:0006355,regulation of transcription, DNA-templated; GO:0006351,transcription, DNA-templated	Zinc finger, C2H2 type
Cluster-30752.78618	C2H2	489.413	167.83	1.54217	up	K22410 PR domain zinc finger protein 16 | (RefSeq) protein indeterminate-domain 2-like (A)	protein indeterminate-domain 2-like [Dendrobium catenatum]	RecName: Full=Protein indeterminate-domain 2 {ECO:0000303|PubMed:16784536};	SubName: Full=Zinc finger protein MAGPIE {ECO:0000313|EMBL:PKU71303.1};	FOG: Zn-finger	GO:0003677,DNA binding; GO:0003700,DNA-binding transcription factor activity; GO:0046872,metal ion binding; GO:0006355,regulation of transcription, DNA-templated; GO:0006351,transcription, DNA-templated	Zinc finger, C2H2 type
Cluster-30752.82705	C2H2	291.517	15.6786	4.21685	up	K23480 zinc finger protein 362/384 | (RefSeq) zinc finger protein ZAT5 (A)	zinc finger protein ZAT11-like [Dendrobium catenatum]	RecName: Full=Zinc finger protein ZAT11;	SubName: Full=Zinc finger protein ZAT11 {ECO:0000313|EMBL:PKU87035.1};	FOG: Zn-finger	GO:0005634,nucleus; GO:0003700,DNA-binding transcription factor activity; GO:0046872,metal ion binding; GO:0003676,nucleic acid binding; GO:0071289,cellular response to nickel ion; GO:2000280,regulation of root development; GO:0006355,regulation of transcription, DNA-templated; GO:0010200,response to chitin; GO:0006351,transcription, DNA-templated	C2H2-type zinc finger
Cluster-30752.83234	C2H2	146.988	54.8142	1.41798	up	K22410 PR domain zinc finger protein 16 | (RefSeq) protein indeterminate-domain 2-like (A)	protein indeterminate-domain 2-like [Dendrobium catenatum]	RecName: Full=Protein indeterminate-domain 2 {ECO:0000303|PubMed:16784536};	SubName: Full=Zinc finger protein MAGPIE {ECO:0000313|EMBL:PKU71303.1};	FOG: Zn-finger	GO:0003677,DNA binding; GO:0003700,DNA-binding transcription factor activity; GO:0046872,metal ion binding; GO:0006355,regulation of transcription, DNA-templated; GO:0006351,transcription, DNA-templated	Zinc-finger double-stranded RNA-binding
Cluster-30752.89064	C2H2	68.8354	20.9846	1.70733	up	K12309 beta-galactosidase [EC:3.2.1.23] | (Kazusa) Lj3g3v0323160.2; - (A)	protein indeterminate-domain 2-like isoform X1 [Dendrobium catenatum]	RecName: Full=Protein indeterminate-domain 1 {ECO:0000303|PubMed:16784536}; AltName: Full=Protein ENHYDROUS {ECO:0000303|PubMed:21571950};	SubName: Full=Zinc finger protein MAGPIE {ECO:0000313|EMBL:PKU76622.1};	FOG: Zn-finger	GO:0005634,nucleus; GO:0003700,DNA-binding transcription factor activity; GO:0046872,metal ion binding; GO:0044212,transcription regulatory region DNA binding; GO:0009937,regulation of gibberellic acid mediated signaling pathway; GO:0010029,regulation of seed germination; GO:0006355,regulation of transcription, DNA-templated; GO:0010431,seed maturation; GO:0006351,transcription, DNA-templated	--
Cluster-30752.89066	C2H2	96.1111	28.9134	1.72527	up	K22410 PR domain zinc finger protein 16 | (RefSeq) protein indeterminate-domain 2-like (A)	protein indeterminate-domain 2-like isoform X2 [Dendrobium catenatum]	RecName: Full=Protein indeterminate-domain 1 {ECO:0000303|PubMed:16784536}; AltName: Full=Protein ENHYDROUS {ECO:0000303|PubMed:21571950};	SubName: Full=Zinc finger protein MAGPIE {ECO:0000313|EMBL:PKU76622.1};	FOG: Zn-finger	GO:0005634,nucleus; GO:0003700,DNA-binding transcription factor activity; GO:0046872,metal ion binding; GO:0044212,transcription regulatory region DNA binding; GO:0009937,regulation of gibberellic acid mediated signaling pathway; GO:0010029,regulation of seed germination; GO:0006355,regulation of transcription, DNA-templated; GO:0010431,seed maturation; GO:0006351,transcription, DNA-templated	Zinc-finger double-stranded RNA-binding
Cluster-4293.0	C2H2	130.358	49.9559	1.38077	up	--	zinc finger AN1 and C2H2 domain-containing stress-associated protein 16-like [Dendrobium catenatum]	RecName: Full=Zinc finger AN1 and C2H2 domain-containing stress-associated protein 16; Short=OsSAP16;	SubName: Full=Zinc finger AN1 and C2H2 domain-containing stress-associated protein 16 {ECO:0000313|EMBL:PKU76475.1};	Predicted Zn-finger protein	GO:0003676,nucleic acid binding; GO:0008270,zinc ion binding	AN1-like Zinc finger
Cluster-4940.0	C2H2	43.0908	10.5686	2.01998	up	K23480 zinc finger protein 362/384 | (RefSeq) zinc finger protein ZAT5 (A)	zinc finger protein ZAT11-like [Dendrobium catenatum]	RecName: Full=Zinc finger protein ZAT11;	SubName: Full=Zinc finger protein ZAT11 {ECO:0000313|EMBL:PKU68016.1};	FOG: Zn-finger	GO:0005634,nucleus; GO:0003700,DNA-binding transcription factor activity; GO:0046872,metal ion binding; GO:0003676,nucleic acid binding; GO:0071289,cellular response to nickel ion; GO:2000280,regulation of root development; GO:0006355,regulation of transcription, DNA-templated; GO:0010200,response to chitin; GO:0006351,transcription, DNA-templated	C2H2-type zinc finger
Cluster-22668.2	C3H	0	38.9613	-7.51956	down	K23048 RING finger protein unkempt | (RefSeq) zinc finger CCCH domain-containing protein 43-like isoform X1 (A)	zinc finger CCCH domain-containing protein 65-like isoform X1 [Dendrobium catenatum]	RecName: Full=Zinc finger CCCH domain-containing protein 65; Short=OsC3H65;	SubName: Full=Uncharacterized protein {ECO:0000313|EMBL:PIA51466.1};	CCCH-type Zn-finger protein	GO:0003677,DNA binding; GO:0046872,metal ion binding	Zinc finger C-x8-C-x5-C-x3-H type (and similar)
Cluster-30752.31426	C3H	104.691	221.997	-1.08439	down	K23048 RING finger protein unkempt | (RefSeq) zinc finger CCCH domain-containing protein 43-like isoform X1 (A)	zinc finger CCCH domain-containing protein 12-like, partial [Dendrobium catenatum]	RecName: Full=Zinc finger CCCH domain-containing protein ZFN-like;	SubName: Full=Zinc finger CCCH domain-containing protein ZFN-like {ECO:0000313|EMBL:PKU81415.1};	CCCH-type Zn-finger protein	GO:0005634,nucleus; GO:0003677,DNA binding; GO:0046872,metal ion binding	Zinc finger C-x8-C-x5-C-x3-H type (and similar)
Cluster-30752.68971	C3H	0.399564	90.3135	-7.76712	down	K00963 UTP--glucose-1-phosphate uridylyltransferase [EC:2.7.7.9] | (RefSeq) UTP--glucose-1-phosphate uridylyltransferase-like (A)	zinc finger CCCH domain-containing protein 14-like [Dendrobium catenatum]	RecName: Full=Zinc finger CCCH domain-containing protein 14; Short=OsC3H14;	SubName: Full=Zinc finger CCCH domain-containing protein 14 {ECO:0000313|EMBL:PKU75417.1};	CCCH-type Zn-finger protein	GO:0003677,DNA binding; GO:0046872,metal ion binding; GO:0003723,RNA binding	KH domain
Cluster-30752.73396	C3H	3.7864	89.7267	-4.55016	down	K13056 CCCH zinc finger protein C3H-4 | (RefSeq) zinc finger CCCH domain-containing protein 39-like (A)	zinc finger CCCH domain-containing protein 14-like [Dendrobium catenatum]	RecName: Full=Zinc finger CCCH domain-containing protein 14; Short=OsC3H14;	SubName: Full=zinc finger CCCH domain-containing protein 31-like {ECO:0000313|RefSeq:XP_008805470.1};	CCCH-type Zn-finger protein	GO:0003677,DNA binding; GO:0046872,metal ion binding; GO:0003723,RNA binding	Zinc finger C-x8-C-x5-C-x3-H type (and similar)
Cluster-30752.76849	C3H	0.399564	16.1425	-5.2866	down	K14943 muscleblind | (RefSeq) zinc finger CCCH domain-containing protein 28-like (A)	zinc finger CCCH domain-containing protein 28-like [Dendrobium catenatum]	RecName: Full=Zinc finger CCCH domain-containing protein 28; Short=OsC3H28;	SubName: Full=Zinc finger CCCH domain-containing protein 28 {ECO:0000313|EMBL:PKU70697.1};	C3H1-type Zn-finger protein	GO:0003677,DNA binding; GO:0046872,metal ion binding	Zinc finger C-x8-C-x5-C-x3-H type (and similar)
Cluster-30752.28871	C3H	198.203	56.6712	1.80999	up	K14404 cleavage and polyadenylation specificity factor subunit 4 | (RefSeq) 30-kDa cleavage and polyadenylation specificity factor 30-like (A)	30-kDa cleavage and polyadenylation specificity factor 30-like [Dendrobium catenatum]	RecName: Full=30-kDa cleavage and polyadenylation specificity factor 30 {ECO:0000303|PubMed:18479511}; EC=3.1.21.- {ECO:0000269|PubMed:17576667}; AltName: Full=Protein OXIDATIVE STRESS TOLERANT 6 {ECO:0000303|PubMed:18545667}; AltName: Full=Zinc finger CCCH domain-containing protein 11; Short=AtC3H11;	SubName: Full=Cleavage and polyadenylation specificity factor CPSF30 {ECO:0000313|EMBL:PKU83869.1};	Polyadenylation factor I complex, subunit, Yth1 (CPSF subunit)	GO:0005737,cytoplasm; GO:0005847,mRNA cleavage and polyadenylation specificity factor complex; GO:0005634,nucleus; GO:0005516,calmodulin binding; GO:0003677,DNA binding; GO:0004519,endonuclease activity; GO:0004521,endoribonuclease activity; GO:0046872,metal ion binding; GO:0003729,mRNA binding; GO:0003723,RNA binding; GO:0031124,mRNA 3'-end processing; GO:0006378,mRNA polyadenylation; GO:0009626…	Zinc finger C-x8-C-x5-C-x3-H type (and similar)
Cluster-30752.33024	C3H	1389.69	464.737	1.57851	up	K23047 E3 ubiquitin-protein ligase UNKL [EC:2.3.2.27] | (RefSeq) zinc finger CCCH domain-containing protein 33 (A)	zinc finger CCCH domain-containing protein 33-like [Dendrobium catenatum]	RecName: Full=Zinc finger CCCH domain-containing protein 66; Short=AtC3H66;	SubName: Full=Zinc finger CCCH domain-containing protein 66 {ECO:0000313|EMBL:PKU71200.1};	CCCH-type Zn-finger protein	GO:0003677,DNA binding; GO:0003700,DNA-binding transcription factor activity; GO:0046872,metal ion binding; GO:0006355,regulation of transcription, DNA-templated	Ankyrin repeat
Cluster-30752.34569	C3H	55.2321	6.0448	3.21777	up	K23048 RING finger protein unkempt | (RefSeq) zinc finger CCCH domain-containing protein 2-like (A)	zinc finger CCCH domain-containing protein 2-like [Dendrobium catenatum]	RecName: Full=Zinc finger CCCH domain-containing protein 20; Short=AtC3H20;	SubName: Full=Zinc finger CCCH domain-containing protein 20 {ECO:0000313|EMBL:PKU85660.1};	CCCH-type Zn-finger protein	GO:0005886,plasma membrane; GO:0003677,DNA binding; GO:0003700,DNA-binding transcription factor activity; GO:0046872,metal ion binding; GO:0006355,regulation of transcription, DNA-templated; GO:0006979,response to oxidative stress	Zinc finger C-x8-C-x5-C-x3-H type (and similar)
Cluster-30752.37676	C3H	36.5469	8.83765	2.05284	up	K23048 RING finger protein unkempt | (RefSeq) zinc finger CCCH domain-containing protein 43-like isoform X1 (A)	Zinc finger CCCH domain-containing protein 65 [Dendrobium catenatum]	RecName: Full=Zinc finger CCCH domain-containing protein ZFN-like;	SubName: Full=Zinc finger CCCH domain-containing protein 65 {ECO:0000313|EMBL:PKU76185.1};	CCCH-type Zn-finger protein	GO:0005634,nucleus; GO:0003677,DNA binding; GO:0046872,metal ion binding	Zinc finger C-x8-C-x5-C-x3-H type (and similar)
Cluster-30752.37678	C3H	266.004	74.3861	1.83492	up	K23048 RING finger protein unkempt | (RefSeq) zinc finger CCCH domain-containing protein 43-like isoform X1 (A)	zinc finger CCCH domain-containing protein 12-like [Dendrobium catenatum]	RecName: Full=Zinc finger CCCH domain-containing protein 67; Short=AtC3H67; AltName: Full=Zinc finger CCCH domain-containing protein ZFN-like 5;	SubName: Full=Zinc finger CCCH domain-containing protein 65 {ECO:0000313|EMBL:PKU76185.1};	CCCH-type Zn-finger protein	GO:0005634,nucleus; GO:0003677,DNA binding; GO:0046872,metal ion binding	Zinc finger C-x8-C-x5-C-x3-H type (and similar)
Cluster-30752.37761	C3H	125.646	62.3447	1.01278	up	K23048 RING finger protein unkempt | (RefSeq) zinc finger CCCH domain-containing protein 43-like isoform X1 (A)	zinc finger CCCH domain-containing protein 33-like [Dendrobium catenatum]	RecName: Full=Zinc finger CCCH domain-containing protein 32; Short=AtC3H32; AltName: Full=Zinc finger CCCH domain-containing protein ZFN-like 1;	SubName: Full=Zinc finger CCCH domain-containing protein ZFN-like {ECO:0000313|EMBL:PKU81415.1};	CCCH-type Zn-finger protein	GO:0005634,nucleus; GO:0003677,DNA binding; GO:0046872,metal ion binding; GO:0003729,mRNA binding	Zinc finger C-x8-C-x5-C-x3-H type (and similar)
Cluster-30752.43244	C3H	140.904	56.1128	1.32361	up	K23048 RING finger protein unkempt | (RefSeq) zinc finger CCCH domain-containing protein 24-like (A)	Zinc finger CCCH domain-containing protein 24 [Dendrobium catenatum]	RecName: Full=Zinc finger CCCH domain-containing protein 30; Short=AtC3H30;	SubName: Full=Zinc finger CCCH domain-containing protein 24 {ECO:0000313|EMBL:PKU70571.1};	CCCH-type Zn-finger protein	GO:0005737,cytoplasm; GO:0005634,nucleus; GO:0003677,DNA binding; GO:0003700,DNA-binding transcription factor activity; GO:0046872,metal ion binding; GO:0006355,regulation of transcription, DNA-templated	Ankyrin repeat
Cluster-30752.43785	C3H	197.108	97.3374	1.01813	up	K14404 cleavage and polyadenylation specificity factor subunit 4 | (RefSeq) CCCH-type zinc finger-containing protein (A)	uncharacterized protein LOC110109077 [Dendrobium catenatum]	RecName: Full=Zinc finger CCCH domain-containing protein 7; Short=AtC3H7; EC=3.1.-.-; AltName: Full=AtSmicl;	SubName: Full=Zinc finger CCCH domain-containing protein 7 {ECO:0000313|EMBL:PKA63562.1};	C3H1-type Zn-finger protein	GO:0005847,mRNA cleavage and polyadenylation specificity factor complex; GO:0003677,DNA binding; GO:0004521,endoribonuclease activity; GO:0046872,metal ion binding; GO:0003723,RNA binding; GO:0006378,mRNA polyadenylation; GO:0016973,poly(A)+ mRNA export from nucleus	Torus domain
Cluster-30752.44286	C3H	371.36	111.368	1.73696	up	K23048 RING finger protein unkempt | (RefSeq) zinc finger CCCH domain-containing protein 43-like isoform X1 (A)	Zinc finger CCCH domain-containing protein 65 [Dendrobium catenatum]	RecName: Full=Zinc finger CCCH domain-containing protein ZFN-like;	SubName: Full=Zinc finger CCCH domain-containing protein 65 {ECO:0000313|EMBL:PKU76185.1};	CCCH-type Zn-finger protein	GO:0005634,nucleus; GO:0003677,DNA binding; GO:0046872,metal ion binding	Zinc finger C-x8-C-x5-C-x3-H type (and similar)
Cluster-30752.50693	C3H	3040.81	1177.57	1.36805	up	K23047 E3 ubiquitin-protein ligase UNKL [EC:2.3.2.27] | (RefSeq) zinc finger CCCH domain-containing protein 33-like (A)	zinc finger CCCH domain-containing protein 33-like [Dendrobium catenatum]	RecName: Full=Zinc finger CCCH domain-containing protein 33; Short=OsC3H33;	SubName: Full=Zinc finger CCCH domain-containing protein 33 {ECO:0000313|EMBL:PKU86407.1};	CCCH-type Zn-finger protein	GO:0003677,DNA binding; GO:0046872,metal ion binding	Ankyrin repeats (many copies)
Cluster-30752.51954	C3H	126.907	22.9712	2.47001	up	K23048 RING finger protein unkempt | (RefSeq) zinc finger CCCH domain-containing protein 43-like isoform X1 (A)	Zinc finger CCCH domain-containing protein 65 [Dendrobium catenatum]	RecName: Full=Zinc finger CCCH domain-containing protein ZFN-like;	SubName: Full=Zinc finger CCCH domain-containing protein 65 {ECO:0000313|EMBL:PKU76185.1};	CCCH-type Zn-finger protein	GO:0005634,nucleus; GO:0003677,DNA binding; GO:0046872,metal ion binding	Zinc finger C-x8-C-x5-C-x3-H type (and similar)
Cluster-30752.51955	C3H	309.216	111.702	1.47167	up	K23048 RING finger protein unkempt | (RefSeq) zinc finger CCCH domain-containing protein 43-like isoform X1 (A)	Zinc finger CCCH domain-containing protein 65 [Dendrobium catenatum]	RecName: Full=Zinc finger CCCH domain-containing protein ZFN-like;	SubName: Full=Zinc finger CCCH domain-containing protein 65 {ECO:0000313|EMBL:PKU76185.1};	CCCH-type Zn-finger protein	GO:0005634,nucleus; GO:0003677,DNA binding; GO:0046872,metal ion binding	Zinc finger C-x8-C-x5-C-x3-H type (and similar)
Cluster-30752.53452	C3H	347.922	160.203	1.11857	up	K13127 RING finger protein 113A | (RefSeq) zinc finger CCCH domain-containing protein 15 (A)	zinc finger CCCH domain-containing protein 15 [Dendrobium catenatum]	RecName: Full=Zinc finger CCCH domain-containing protein 1; Short=AtC3H1;	SubName: Full=Zinc finger CCCH domain-containing protein 1 {ECO:0000313|EMBL:PKU72629.1};	Predicted E3 ubiquitin ligase	GO:0005684,U2-type spliceosomal complex; GO:0003677,DNA binding; GO:0046872,metal ion binding; GO:0045292,mRNA cis splicing, via spliceosome; GO:0034247,snoRNA splicing	Zinc finger C-x8-C-x5-C-x3-H type (and similar)
Cluster-30752.60014	C3H	162.504	40.3459	2.00466	up	K13127 RING finger protein 113A | (RefSeq) zinc finger CCCH domain-containing protein 15 (A)	zinc finger CCCH domain-containing protein 15 [Dendrobium catenatum]	RecName: Full=Zinc finger CCCH domain-containing protein 1; Short=AtC3H1;	SubName: Full=Zinc finger CCCH domain-containing protein 1 {ECO:0000313|EMBL:PKU72629.1};	Predicted E3 ubiquitin ligase	GO:0005684,U2-type spliceosomal complex; GO:0003677,DNA binding; GO:0046872,metal ion binding; GO:0045292,mRNA cis splicing, via spliceosome; GO:0034247,snoRNA splicing	Zinc finger C-x8-C-x5-C-x3-H type (and similar)
Cluster-30752.77934	C3H	358.262	173.541	1.04293	up	K23048 RING finger protein unkempt | (RefSeq) zinc finger CCCH domain-containing protein 24-like (A)	zinc finger CCCH domain-containing protein 24-like [Dendrobium catenatum]	RecName: Full=Zinc finger CCCH domain-containing protein 24; Short=OsC3H24;	SubName: Full=Zinc finger CCCH domain-containing protein 24 {ECO:0000313|EMBL:PKU70055.1};	CCCH-type Zn-finger protein	GO:0003677,DNA binding; GO:0046872,metal ion binding	Ankyrin repeats (many copies)
Cluster-30752.78807	C3H	1516.78	439.185	1.78687	up	K23047 E3 ubiquitin-protein ligase UNKL [EC:2.3.2.27] | (RefSeq) zinc finger CCCH domain-containing protein 33-like (A)	Zinc finger CCCH domain-containing protein 33 [Dendrobium catenatum]	RecName: Full=Zinc finger CCCH domain-containing protein 33; Short=OsC3H33;	SubName: Full=Zinc finger CCCH domain-containing protein 33 {ECO:0000313|EMBL:PKU81183.1};	CCCH-type Zn-finger protein	GO:0003677,DNA binding; GO:0046872,metal ion binding	Ankyrin repeats (many copies)
Cluster-30752.80619	C3H	2768.24	1188.35	1.21949	up	K23047 E3 ubiquitin-protein ligase UNKL [EC:2.3.2.27] | (RefSeq) zinc finger CCCH domain-containing protein 33-like (A)	zinc finger CCCH domain-containing protein 33-like [Dendrobium catenatum]	RecName: Full=Zinc finger CCCH domain-containing protein 33; Short=OsC3H33;	SubName: Full=Zinc finger CCCH domain-containing protein 33 {ECO:0000313|EMBL:PKU86407.1};	CCCH-type Zn-finger protein	GO:0003677,DNA binding; GO:0046872,metal ion binding	Ankyrin repeats (many copies)
Cluster-30752.87533	C3H	189.949	89.585	1.08645	up	K23048 RING finger protein unkempt | (RefSeq) zinc finger CCCH domain-containing protein 30-like (A)	Zinc finger CCCH domain-containing protein 24 [Dendrobium catenatum]	RecName: Full=Zinc finger CCCH domain-containing protein 24; Short=OsC3H24;	SubName: Full=Zinc finger CCCH domain-containing protein 24 {ECO:0000313|EMBL:PKU70571.1};	CCCH-type Zn-finger protein	GO:0003677,DNA binding; GO:0046872,metal ion binding	Zinc finger C-x8-C-x5-C-x3-H type (and similar)
Cluster-30752.88687	C3H	39.322	9.90527	1.99939	up	K13127 RING finger protein 113A | (RefSeq) zinc finger CCCH domain-containing protein 15 (A)	zinc finger CCCH domain-containing protein 15 [Dendrobium catenatum]	RecName: Full=Zinc finger CCCH domain-containing protein 1; Short=AtC3H1;	SubName: Full=Zinc finger CCCH domain-containing protein 1 {ECO:0000313|EMBL:PKU72629.1};	Predicted E3 ubiquitin ligase	GO:0005684,U2-type spliceosomal complex; GO:0003677,DNA binding; GO:0046872,metal ion binding; GO:0045292,mRNA cis splicing, via spliceosome; GO:0034247,snoRNA splicing	Zinc finger C-x8-C-x5-C-x3-H type (and similar)
Cluster-30752.88781	C3H	317.904	104.692	1.59937	up	K23048 RING finger protein unkempt | (RefSeq) zinc finger CCCH domain-containing protein 43-like isoform X1 (A)	zinc finger CCCH domain-containing protein 12-like [Dendrobium catenatum]	RecName: Full=Zinc finger CCCH domain-containing protein 67; Short=AtC3H67; AltName: Full=Zinc finger CCCH domain-containing protein ZFN-like 5;	SubName: Full=Zinc finger CCCH domain-containing protein 65 {ECO:0000313|EMBL:PKU76185.1};	CCCH-type Zn-finger protein	GO:0005634,nucleus; GO:0003677,DNA binding; GO:0046872,metal ion binding	Zinc finger C-x8-C-x5-C-x3-H type (and similar)
Cluster-30752.94022	C3H	217.211	61.1901	1.82129	up	K23048 RING finger protein unkempt | (RefSeq) zinc finger CCCH domain-containing protein 30-like (A)	Zinc finger CCCH domain-containing protein 24 [Dendrobium catenatum]	RecName: Full=Zinc finger CCCH domain-containing protein 24; Short=OsC3H24;	SubName: Full=Zinc finger CCCH domain-containing protein 24 {ECO:0000313|EMBL:PKU70571.1};	CCCH-type Zn-finger protein	GO:0003677,DNA binding; GO:0046872,metal ion binding	Zinc finger C-x8-C-x5-C-x3-H type (and similar)
Cluster-30752.73482	CAMTA	191.126	396.572	-1.05462	down	K21596 calmodulin-binding transcription activator | (RefSeq) calmodulin-binding transcription activator 4-like isoform X1 (A)	Calmodulin-binding transcription activator 4 [Dendrobium catenatum]	RecName: Full=Calmodulin-binding transcription activator 4 {ECO:0000303|PubMed:11925432}; Short=AtCAMTA4 {ECO:0000303|PubMed:11925432}; AltName: Full=AtFIN21 {ECO:0000303|PubMed:11162426}; AltName: Full=Ethylene-induced calmodulin-binding protein 4 {ECO:0000312|EMBL:AAR98747.1}; Short=EICBP4 {ECO:0000312|EMBL:AAR98747.1}; AltName: Full=Ethylene-induced calmodulin-binding protein d {ECO:0000303|Pu…	SubName: Full=Calmodulin-binding transcription activator 4 {ECO:0000313|EMBL:PKU82672.1};	Uncharacterized conserved protein, contains IPT/TIG domain	GO:0005829,cytosol; GO:0005634,nucleus; GO:0005516,calmodulin binding; GO:0043565,sequence-specific DNA binding; GO:0001077,proximal promoter DNA-binding transcription activator activity, RNA polymerase II-specific; GO:0045944,positive regulation of transcription by RNA polymerase II; GO:0006355,regulation of transcription, DNA-templated	CG-1 domain
Cluster-30752.12411	CPP	48.3004	116.208	-1.27099	down	K21776 protein lin-54 | (RefSeq) uncharacterized protein LOC110101867 (A)	uncharacterized protein LOC110101867 [Dendrobium catenatum]	RecName: Full=Protein tesmin/TSO1-like CXC 2; Short=AtTCX2; AltName: Full=Protein TSO1-like 2; Short=Protein SOL2;	SubName: Full=Protein tesmin/TSO1-like CXC 2 {ECO:0000313|EMBL:PKU72984.1};	Metallothionein-like protein	GO:0005634,nucleus; GO:0003700,DNA-binding transcription factor activity; GO:0046872,metal ion binding; GO:0043565,sequence-specific DNA binding; GO:0007275,multicellular organism development; GO:0006355,regulation of transcription, DNA-templated	Tesmin/TSO1-like CXC domain, cysteine-rich domain
Cluster-30752.55128	CPP	34.611	127.686	-1.8904	down	K21776 protein lin-54 | (RefSeq) protein tesmin/TSO1-like CXC 3 (A)	protein tesmin/TSO1-like CXC 3 [Dendrobium catenatum]	RecName: Full=Protein tesmin/TSO1-like CXC 2; Short=AtTCX2; AltName: Full=Protein TSO1-like 2; Short=Protein SOL2;	SubName: Full=Protein tesmin/TSO1-like CXC 2 {ECO:0000313|EMBL:PKU76684.1};	Metallothionein-like protein	GO:0005634,nucleus; GO:0003700,DNA-binding transcription factor activity; GO:0046872,metal ion binding; GO:0043565,sequence-specific DNA binding; GO:0007275,multicellular organism development; GO:0006355,regulation of transcription, DNA-templated	Tesmin/TSO1-like CXC domain, cysteine-rich domain
Cluster-30752.10205	CPP	356.701	77.5812	2.20141	up	K21776 protein lin-54 | (RefSeq) protein tesmin/TSO1-like CXC 5 (A)	Protein tesmin/TSO1-like CXC 5 [Dendrobium catenatum]	RecName: Full=Protein tesmin/TSO1-like CXC 5; Short=AtTCX5;	SubName: Full=Protein tesmin/TSO1-like CXC 5 {ECO:0000313|EMBL:PKU84225.1};	Metallothionein-like protein	GO:0005634,nucleus; GO:0003700,DNA-binding transcription factor activity; GO:0046872,metal ion binding; GO:0007275,multicellular organism development; GO:0006355,regulation of transcription, DNA-templated	Tesmin/TSO1-like CXC domain, cysteine-rich domain
Cluster-30752.83190	CPP	115.272	24.4482	2.22868	up	K21776 protein lin-54 | (RefSeq) protein tesmin/TSO1-like CXC 5 (A)	Protein tesmin/TSO1-like CXC 5 [Dendrobium catenatum]	RecName: Full=Protein tesmin/TSO1-like CXC 5; Short=AtTCX5;	SubName: Full=Protein tesmin/TSO1-like CXC 5 {ECO:0000313|EMBL:PKU84225.1};	Metallothionein-like protein	GO:0005634,nucleus; GO:0003700,DNA-binding transcription factor activity; GO:0046872,metal ion binding; GO:0007275,multicellular organism development; GO:0006355,regulation of transcription, DNA-templated	Tesmin/TSO1-like CXC domain, cysteine-rich domain
Cluster-30752.83191	CPP	78.2823	28.9201	1.44264	up	K21776 protein lin-54 | (RefSeq) protein tesmin/TSO1-like CXC 5 (A)	protein tesmin/TSO1-like CXC 5 [Dendrobium catenatum]	RecName: Full=Protein tesmin/TSO1-like CXC 5; Short=AtTCX5;	SubName: Full=Protein tesmin/TSO1-like CXC 5 {ECO:0000313|EMBL:PKU84225.1};	Metallothionein-like protein	GO:0005634,nucleus; GO:0003700,DNA-binding transcription factor activity; GO:0046872,metal ion binding; GO:0007275,multicellular organism development; GO:0006355,regulation of transcription, DNA-templated	Tesmin/TSO1-like CXC domain, cysteine-rich domain
Cluster-30752.43507	CSD	252.258	79.8461	1.65917	up	K09250 cellular nucleic acid-binding protein | (RefSeq) LOW QUALITY PROTEIN: cold shock protein 1-like (A)	LOW QUALITY PROTEIN: cold shock protein 1-like [Dendrobium catenatum]	RecName: Full=Cold shock protein 1; Short=AtCSP1; AltName: Full=Cold shock domain-containing protein 1;	SubName: Full=Cold shock protein 1 {ECO:0000313|EMBL:PKU77300.1};	Predicted RNA-binding protein containing PIN domain and invovled in translation or RNA processing	GO:0005737,cytoplasm; GO:0005634,nucleus; GO:0003690,double-stranded DNA binding; GO:0003729,mRNA binding; GO:0003723,RNA binding; GO:0003697,single-stranded DNA binding; GO:0008270,zinc ion binding; GO:0009631,cold acclimation; GO:0032508,DNA duplex unwinding; GO:0006355,regulation of transcription, DNA-templated; GO:0009409,response to cold; GO:0009651,response to salt stress; GO:0009414,respon…	Zinc knuckle
Cluster-30752.54807	DBB	317.601	113.883	1.4773	up	K12135 zinc finger protein CONSTANS | (RefSeq) zinc finger protein CONSTANS-like (A)	B-box zinc finger protein 22 [Dendrobium catenatum]	RecName: Full=B-box zinc finger protein 22 {ECO:0000303|PubMed:19920209}; AltName: Full=Protein DOUBLE B-BOX 3 {ECO:0000303|PubMed:18540109}; AltName: Full=Protein LIGHT-REGULATED ZINC FINGER PROTEIN 1 {ECO:0000303|PubMed:18796637}; AltName: Full=Protein SALT TOLERANCE HOMOLOG 3;	SubName: Full=Putative salt tolerance-like protein {ECO:0000313|EMBL:PKU80668.1};	--	GO:0005634,nucleus; GO:0000989,NA; GO:0008270,zinc ion binding; GO:0006355,regulation of transcription, DNA-templated; GO:0006351,transcription, DNA-templated	B-box zinc finger
Cluster-19886.2	DDT	30.4368	115.434	-1.91668	down	--	hypothetical protein MA16_Dca017591 [Dendrobium catenatum]	RecName: Full=Homeobox-DDT domain protein RLT3 {ECO:0000305}; AltName: Full=Protein RINGLET 3 {ECO:0000305};	SubName: Full=Uncharacterized protein {ECO:0000313|EMBL:PKU76178.1};	--	GO:0005634,nucleus; GO:0003677,DNA binding; GO:0009908,flower development; GO:0006355,regulation of transcription, DNA-templated; GO:0006351,transcription, DNA-templated	Williams-Beuren syndrome DDT (WSD), D-TOX E motif
Cluster-34403.1	E2F-DP	2.21408	24.0134	-3.40703	down	K06620 transcription factor E2F3 | (RefSeq) transcription factor E2FB-like (A)	transcription factor E2FB-like [Dendrobium catenatum]	RecName: Full=Transcription factor E2FB; AltName: Full=E2F transcription factor-1; Short=AtE2F1;	SubName: Full=Transcription factor E2FB {ECO:0000313|EMBL:PKU77200.1};	Transcription factor E2F/dimerization partner (TDP)	GO:0005737,cytoplasm; GO:0005634,nucleus; GO:0005667,transcription factor complex; GO:0003677,DNA binding; GO:0003700,DNA-binding transcription factor activity; GO:0046983,protein dimerization activity; GO:0007049,cell cycle; GO:0008284,positive regulation of cell proliferation; GO:0051446,positive regulation of meiotic cell cycle; GO:0045893,positive regulation of transcription, DNA-templated; G…	E2F transcription factor CC-MB domain
Cluster-30752.18501	EIL	215.348	100.281	1.1007	up	K14514 ethylene-insensitive protein 3 | (RefSeq) ETHYLENE INSENSITIVE 3-like 3 protein (A)	ETHYLENE INSENSITIVE 3-like 3 protein [Dendrobium catenatum]	RecName: Full=ETHYLENE INSENSITIVE 3-like 3 protein;	SubName: Full=ETHYLENE INSENSITIVE 3-like 3 protein {ECO:0000313|EMBL:PKU63138.1};	--	GO:0005634,nucleus; GO:0003677,DNA binding; GO:0003700,DNA-binding transcription factor activity; GO:0071281,cellular response to iron ion; GO:0009873,ethylene-activated signaling pathway; GO:0042762,regulation of sulfur metabolic process; GO:0006355,regulation of transcription, DNA-templated; GO:0006351,transcription, DNA-templated	Ethylene insensitive 3
Cluster-30752.55103	EIL	964.389	345.779	1.47869	up	K14514 ethylene-insensitive protein 3 | (RefSeq) ETHYLENE INSENSITIVE 3-like 1 protein (A)	ETHYLENE INSENSITIVE 3-like 1 protein [Dendrobium catenatum]	RecName: Full=ETHYLENE INSENSITIVE 3-like 1 protein;	SubName: Full=ETHYLENE INSENSITIVE 3-like 1 protein {ECO:0000313|EMBL:PKU83535.1};	--	GO:0005634,nucleus; GO:0051537,2 iron, 2 sulfur cluster binding; GO:0003700,DNA-binding transcription factor activity; GO:0016491,oxidoreductase activity; GO:0043565,sequence-specific DNA binding; GO:0071281,cellular response to iron ion; GO:0042742,defense response to bacterium; GO:0009873,ethylene-activated signaling pathway; GO:0009723,response to ethylene; GO:0006351,transcription, DNA-templa…	Ethylene insensitive 3
Cluster-30752.55104	EIL	1108.53	475.836	1.22026	up	K14514 ethylene-insensitive protein 3 | (RefSeq) ETHYLENE INSENSITIVE 3-like 1 protein (A)	ETHYLENE INSENSITIVE 3-like 1 protein [Dendrobium catenatum]	RecName: Full=ETHYLENE INSENSITIVE 3-like 1 protein;	SubName: Full=ETHYLENE INSENSITIVE 3-like 1 protein {ECO:0000313|EMBL:PKU83535.1};	--	GO:0005634,nucleus; GO:0051537,2 iron, 2 sulfur cluster binding; GO:0003700,DNA-binding transcription factor activity; GO:0016491,oxidoreductase activity; GO:0043565,sequence-specific DNA binding; GO:0071281,cellular response to iron ion; GO:0042742,defense response to bacterium; GO:0009873,ethylene-activated signaling pathway; GO:0009723,response to ethylene; GO:0006351,transcription, DNA-templa…	Ethylene insensitive 3
Cluster-30752.62395	EIL	140.018	65.7226	1.08815	up	K14514 ethylene-insensitive protein 3 | (RefSeq) ETHYLENE INSENSITIVE 3-like 1 protein (A)	ETHYLENE INSENSITIVE 3-like 1 protein [Dendrobium catenatum]	RecName: Full=Protein ETHYLENE INSENSITIVE 3;	SubName: Full=Protein ETHYLENE INSENSITIVE 3 {ECO:0000313|EMBL:PKU66470.1};	--	GO:0005634,nucleus; GO:0003700,DNA-binding transcription factor activity; GO:0044212,transcription regulatory region DNA binding; GO:0000976,transcription regulatory region sequence-specific DNA binding; GO:0071281,cellular response to iron ion; GO:0042742,defense response to bacterium; GO:0009873,ethylene-activated signaling pathway; GO:0006355,regulation of transcription, DNA-templated; GO:0009…	Ethylene insensitive 3
Cluster-30752.85989	EIL	1326.19	623.422	1.08803	up	K14514 ethylene-insensitive protein 3 | (RefSeq) ETHYLENE INSENSITIVE 3-like 1 protein (A)	ETHYLENE INSENSITIVE 3-like 1 protein [Dendrobium catenatum]	RecName: Full=ETHYLENE INSENSITIVE 3-like 1 protein;	SubName: Full=ETHYLENE INSENSITIVE 3-like 1 protein {ECO:0000313|EMBL:PKU83535.1};	--	GO:0005634,nucleus; GO:0051537,2 iron, 2 sulfur cluster binding; GO:0003700,DNA-binding transcription factor activity; GO:0016491,oxidoreductase activity; GO:0043565,sequence-specific DNA binding; GO:0071281,cellular response to iron ion; GO:0042742,defense response to bacterium; GO:0009873,ethylene-activated signaling pathway; GO:0009723,response to ethylene; GO:0006351,transcription, DNA-templa…	Ethylene insensitive 3
Cluster-21500.6	FAR1	0	32.7357	-7.26538	down	K17604 zinc finger SWIM domain-containing protein 3 | (RefSeq) protein FAR1-RELATED SEQUENCE 5-like (A)	protein FAR1-RELATED SEQUENCE 5-like [Dendrobium catenatum]	RecName: Full=Protein FAR1-RELATED SEQUENCE 5;	SubName: Full=Protein FAR1-RELATED SEQUENCE 5 {ECO:0000313|EMBL:PKU70840.1};	--	GO:0005634,nucleus; GO:0008270,zinc ion binding; GO:0006355,regulation of transcription, DNA-templated	FAR1 DNA-binding domain
Cluster-23269.0	FAR1	15.4379	59.0027	-1.93547	down	K17604 zinc finger SWIM domain-containing protein 3 | (RefSeq) protein FAR1-RELATED SEQUENCE 5-like (A)	protein FAR1-RELATED SEQUENCE 5-like isoform X2 [Dendrobium catenatum]	RecName: Full=Protein FAR1-RELATED SEQUENCE 5;	SubName: Full=Protein FAR1-RELATED SEQUENCE 5 {ECO:0000313|EMBL:PKU72967.1};	--	GO:0005634,nucleus; GO:0008270,zinc ion binding; GO:0006355,regulation of transcription, DNA-templated	MULE transposase domain
Cluster-30752.16815	FAR1	0	37.1992	-7.4525	down	K17604 zinc finger SWIM domain-containing protein 3 | (RefSeq) protein FAR1-RELATED SEQUENCE 5-like (A)	protein FAR1-RELATED SEQUENCE 7-like isoform X1 [Dendrobium catenatum]	RecName: Full=Protein FAR1-RELATED SEQUENCE 5;	SubName: Full=Protein FAR1-RELATED SEQUENCE 5 {ECO:0000313|EMBL:PKU82224.1};	--	GO:0005634,nucleus; GO:0008270,zinc ion binding; GO:0006355,regulation of transcription, DNA-templated	FAR1 DNA-binding domain
Cluster-30752.21469	FAR1	39.6685	81.5611	-1.03661	down	K17604 zinc finger SWIM domain-containing protein 3 | (RefSeq) protein FAR1-RELATED SEQUENCE 6-like (A)	protein FAR1-RELATED SEQUENCE 6-like isoform X2 [Dendrobium catenatum]	RecName: Full=Protein FAR1-RELATED SEQUENCE 6;	SubName: Full=Protein FAR1-RELATED SEQUENCE 6 {ECO:0000313|EMBL:PKU66626.1};	--	GO:0005634,nucleus; GO:0003700,DNA-binding transcription factor activity; GO:0008270,zinc ion binding; GO:0010018,far-red light signaling pathway; GO:0042753,positive regulation of circadian rhythm; GO:0045893,positive regulation of transcription, DNA-templated; GO:0009585,red, far-red light phototransduction	MULE transposase domain
Cluster-30752.29164	FAR1	2.79695	34.9046	-3.65605	down	K17604 zinc finger SWIM domain-containing protein 3 | (RefSeq) protein FAR1-RELATED SEQUENCE 5-like isoform X1 (A)	protein FAR1-RELATED SEQUENCE 5-like [Dendrobium catenatum]	RecName: Full=Protein FAR1-RELATED SEQUENCE 5;	SubName: Full=Protein FAR1-RELATED SEQUENCE 5 {ECO:0000313|EMBL:PKU81744.1};	--	GO:0005634,nucleus; GO:0008270,zinc ion binding; GO:0006355,regulation of transcription, DNA-templated	MULE transposase domain
Cluster-30752.29695	FAR1	13.357	58.5027	-2.12898	down	K17604 zinc finger SWIM domain-containing protein 3 | (RefSeq) protein FAR1-RELATED SEQUENCE 5-like isoform X1 (A)	protein FAR1-RELATED SEQUENCE 5-like [Phalaenopsis equestris]	RecName: Full=Protein FAR1-RELATED SEQUENCE 5;	SubName: Full=Protein FAR1-like sequence 5 {ECO:0000313|EMBL:PKA56056.1};	--	GO:0005634,nucleus; GO:0008270,zinc ion binding; GO:0006355,regulation of transcription, DNA-templated	FAR1 DNA-binding domain
Cluster-30752.49104	GARP-ARR-B	122.534	344.84	-1.49177	down	K14491 two-component response regulator ARR-B family | (RefSeq) two-component response regulator ORR24 (A)	two-component response regulator-like APRR2 [Dendrobium catenatum]	RecName: Full=Two-component response regulator-like APRR2; AltName: Full=Pseudo-response regulator 2; AltName: Full=TOC2 protein;	SubName: Full=Two-component response regulator-like APRR2 {ECO:0000313|EMBL:PKU62172.1};	GATA-4/5/6 transcription factors	GO:0005634,nucleus; GO:0003677,DNA binding; GO:0003700,DNA-binding transcription factor activity; GO:0000160,phosphorelay signal transduction system; GO:0006351,transcription, DNA-templated	Response regulator receiver domain
Cluster-30752.55266	GARP-ARR-B	8.69962	133.117	-3.94505	down	K14491 two-component response regulator ARR-B family | (RefSeq) two-component response regulator ORR24 (A)	two-component response regulator-like APRR2 [Dendrobium catenatum]	RecName: Full=Two-component response regulator-like APRR2; AltName: Full=Pseudo-response regulator 2; AltName: Full=TOC2 protein;	SubName: Full=Two-component response regulator-like APRR2 {ECO:0000313|EMBL:PKU62172.1};	GATA-4/5/6 transcription factors	GO:0005634,nucleus; GO:0003677,DNA binding; GO:0003700,DNA-binding transcription factor activity; GO:0000160,phosphorelay signal transduction system; GO:0006351,transcription, DNA-templated	Response regulator receiver domain
Cluster-33042.1	GARP-ARR-B	33.1619	127.472	-1.94255	down	K14491 two-component response regulator ARR-B family | (RefSeq) two-component response regulator ARR14-like (A)	two-component response regulator ARR14-like [Dendrobium catenatum]	RecName: Full=Two-component response regulator ORR21 {ECO:0000305}; AltName: Full=OsRRB1 {ECO:0000303|PubMed:16891544};	SubName: Full=Two-component response regulator ARR2 {ECO:0000313|EMBL:PKU87981.1};	GATA-4/5/6 transcription factors	GO:0005634,nucleus; GO:0003677,DNA binding; GO:0003700,DNA-binding transcription factor activity; GO:0009736,cytokinin-activated signaling pathway; GO:0000160,phosphorelay signal transduction system; GO:0006351,transcription, DNA-templated	Response regulator receiver domain
Cluster-33042.2	GARP-ARR-B	39.2366	165.15	-2.07485	down	K14491 two-component response regulator ARR-B family | (RefSeq) two-component response regulator ARR14-like (A)	two-component response regulator ARR14-like [Dendrobium catenatum]	RecName: Full=Two-component response regulator ORR21 {ECO:0000305}; AltName: Full=OsRRB1 {ECO:0000303|PubMed:16891544};	SubName: Full=Two-component response regulator ARR2 {ECO:0000313|EMBL:PKU87981.1};	GATA-4/5/6 transcription factors	GO:0005634,nucleus; GO:0003677,DNA binding; GO:0003700,DNA-binding transcription factor activity; GO:0009736,cytokinin-activated signaling pathway; GO:0000160,phosphorelay signal transduction system; GO:0006351,transcription, DNA-templated	Response regulator receiver domain
Cluster-30752.48297	GARP-ARR-B	155.64	66.4027	1.22962	up	K14491 two-component response regulator ARR-B family | (RefSeq) two-component response regulator ORR21-like isoform X1 (A)	two-component response regulator ORR21-like isoform X1 [Dendrobium catenatum]	RecName: Full=Two-component response regulator ORR21 {ECO:0000305}; AltName: Full=OsRRB1 {ECO:0000303|PubMed:16891544};	SubName: Full=Two-component response regulator ARR2 {ECO:0000313|EMBL:PKU63256.1};	GATA-4/5/6 transcription factors	GO:0005634,nucleus; GO:0003677,DNA binding; GO:0003700,DNA-binding transcription factor activity; GO:0009736,cytokinin-activated signaling pathway; GO:0000160,phosphorelay signal transduction system; GO:0006351,transcription, DNA-templated	Response regulator receiver domain
Cluster-30752.72656	GARP-ARR-B	329.806	122.233	1.4315	up	K14491 two-component response regulator ARR-B family | (RefSeq) two-component response regulator ORR21-like isoform X1 (A)	two-component response regulator ORR21-like isoform X1 [Dendrobium catenatum]	RecName: Full=Two-component response regulator ORR21 {ECO:0000305}; AltName: Full=OsRRB1 {ECO:0000303|PubMed:16891544};	SubName: Full=Two-component response regulator ARR2 {ECO:0000313|EMBL:PKU63256.1};	GATA-4/5/6 transcription factors	GO:0005634,nucleus; GO:0003677,DNA binding; GO:0003700,DNA-binding transcription factor activity; GO:0009736,cytokinin-activated signaling pathway; GO:0000160,phosphorelay signal transduction system; GO:0006351,transcription, DNA-templated	Response regulator receiver domain
Cluster-30752.94123	GARP-ARR-B	379.946	120.114	1.65666	up	K14491 two-component response regulator ARR-B family | (RefSeq) two-component response regulator ORR21-like isoform X1 (A)	two-component response regulator ORR21-like isoform X2 [Dendrobium catenatum]	RecName: Full=Two-component response regulator ORR21 {ECO:0000305}; AltName: Full=OsRRB1 {ECO:0000303|PubMed:16891544};	SubName: Full=Two-component response regulator ARR2 {ECO:0000313|EMBL:PKU63256.1};	GATA-4/5/6 transcription factors	GO:0005634,nucleus; GO:0003677,DNA binding; GO:0003700,DNA-binding transcription factor activity; GO:0009736,cytokinin-activated signaling pathway; GO:0000160,phosphorelay signal transduction system; GO:0006351,transcription, DNA-templated	Response regulator receiver domain
Cluster-30752.100918	GARP-G2-like	23.6419	121.711	-2.36731	down	K14491 two-component response regulator ARR-B family | (RefSeq) putative two-component response regulator ARR21 (A)	probable transcription factor GLK1 [Dendrobium catenatum]	RecName: Full=Probable transcription factor GLK1; AltName: Full=Golden2-like protein 1; Short=OsGLK1;	SubName: Full=Putative transcription factor GLK1 {ECO:0000313|EMBL:PKU76735.1};	--	GO:0005634,nucleus; GO:0003677,DNA binding; GO:0010638,positive regulation of organelle organization; GO:0045893,positive regulation of transcription, DNA-templated; GO:0006351,transcription, DNA-templated	Myb-like DNA-binding domain
Cluster-30752.101180	GARP-G2-like	15.488	52.4316	-1.75147	down	K12741 heterogeneous nuclear ribonucleoprotein A1/A3 | (RefSeq) RNA-binding protein Musashi homolog 2 (A)	protein PHOSPHATE STARVATION RESPONSE 3 isoform X1 [Dendrobium catenatum]	RecName: Full=Protein PHOSPHATE STARVATION RESPONSE 3 {ECO:0000303|PubMed:26082401}; Short=OsPHR3 {ECO:0000303|PubMed:26082401};	SubName: Full=Os06g0703900 protein {ECO:0000313|EMBL:BAF20417.1}; SubName: Full=Putative transfactor {ECO:0000313|EMBL:BAD54045.1}; SubName: Full=cDNA clone:001-027-G12, full insert sequence {ECO:0000313|EMBL:BAG87524.1}; SubName: Full=cDNA clone:J013127L15, full insert sequence {ECO:0000313|EMBL:BAG90678.1};	--	GO:0005634,nucleus; GO:0003677,DNA binding; GO:0006355,regulation of transcription, DNA-templated; GO:0006351,transcription, DNA-templated	MYB-CC type transfactor, LHEQLE motif
Cluster-30752.14129	GARP-G2-like	25.4205	60.2777	-1.25175	down	K14491 two-component response regulator ARR-B family | (RefSeq) two-component response regulator ARR12-like (A)	myb family transcription factor EFM-like isoform X2 [Dendrobium catenatum]	RecName: Full=Myb family transcription factor EFM {ECO:0000303|PubMed:25132385}; AltName: Full=MYB-domain transcription factor HHO4 {ECO:0000305}; AltName: Full=Protein EARLY FLOWERING MYB {ECO:0000303|PubMed:25132385}; AltName: Full=Protein HRS1 HOMOLOG 4 {ECO:0000305};	SubName: Full=Protein PHR1-LIKE 1 {ECO:0000313|EMBL:PKU75683.1};	--	GO:0005634,nucleus; GO:0003677,DNA binding; GO:0003700,DNA-binding transcription factor activity; GO:0009908,flower development; GO:0009740,gibberellic acid mediated signaling pathway; GO:0010452,histone H3-K36 methylation; GO:0048579,negative regulation of long-day photoperiodism, flowering; GO:1903507,negative regulation of nucleic acid-templated transcription; GO:0006355,regulation of transcri…	Myb-like DNA-binding domain
Cluster-30752.27280	GARP-G2-like	98.9617	203.519	-1.04155	down	K04422 mitogen-activated protein kinase kinase kinase 13 [EC:2.7.11.25] | (RefSeq) LOW QUALITY PROTEIN: mitogen-activated protein kinase kinase kinase 12-like (A)	myb family transcription factor EFM-like isoform X2 [Dendrobium catenatum]	RecName: Full=Myb family transcription factor EFM {ECO:0000303|PubMed:25132385}; AltName: Full=MYB-domain transcription factor HHO4 {ECO:0000305}; AltName: Full=Protein EARLY FLOWERING MYB {ECO:0000303|PubMed:25132385}; AltName: Full=Protein HRS1 HOMOLOG 4 {ECO:0000305};	SubName: Full=Two-component response regulator ARR1 {ECO:0000313|EMBL:PKU79703.1};	--	GO:0005634,nucleus; GO:0003677,DNA binding; GO:0003700,DNA-binding transcription factor activity; GO:0009908,flower development; GO:0009740,gibberellic acid mediated signaling pathway; GO:0010452,histone H3-K36 methylation; GO:0048579,negative regulation of long-day photoperiodism, flowering; GO:1903507,negative regulation of nucleic acid-templated transcription; GO:0006355,regulation of transcri…	Myb-like DNA-binding domain
Cluster-30752.55267	GARP-G2-like	34.7707	121.664	-1.80236	down	K14491 two-component response regulator ARR-B family | (RefSeq) two-component response regulator ARR12-like (A)	two-component response regulator-like APRR2 [Dendrobium catenatum]	RecName: Full=Two-component response regulator-like APRR2; AltName: Full=Pseudo-response regulator 2; AltName: Full=TOC2 protein;	SubName: Full=Two-component response regulator-like APRR2 {ECO:0000313|EMBL:PKU62172.1};	GATA-4/5/6 transcription factors	GO:0005634,nucleus; GO:0003677,DNA binding; GO:0003700,DNA-binding transcription factor activity; GO:0000160,phosphorelay signal transduction system; GO:0006351,transcription, DNA-templated	Myb-like DNA-binding domain
Cluster-30752.64567	GARP-G2-like	6.21914	29.0196	-2.2232	down	K14491 two-component response regulator ARR-B family | (RefSeq) g2-like myb-transcription factor with a N-terminal response regulator receiver domain (A)	transcription factor PCL1-like [Dendrobium catenatum]	RecName: Full=Transcription factor MYBC1 {ECO:0000305};	SubName: Full=Two-component response regulator ARR1 {ECO:0000313|EMBL:PKU60631.1};	--	GO:0005634,nucleus; GO:0003677,DNA binding; GO:0003700,DNA-binding transcription factor activity; GO:0006355,regulation of transcription, DNA-templated; GO:0009409,response to cold; GO:0006351,transcription, DNA-templated	Myb-like DNA-binding domain
Cluster-30752.75973	GARP-G2-like	22.0796	124.357	-2.4978	down	K14491 two-component response regulator ARR-B family | (RefSeq) two-component response regulator ORR24-like isoform X1 (A)	probable transcription factor GLK1 [Dendrobium catenatum]	RecName: Full=Transcription activator GLK1; AltName: Full=GBF'S PRO-RICH REGION-INTERACTING factor 1; AltName: Full=Golden2-like protein 1; Short=AtGLK1;	SubName: Full=Putative transcription factor GLK1 {ECO:0000313|EMBL:PKU76735.1};	--	GO:0005634,nucleus; GO:0003677,DNA binding; GO:1900056,negative regulation of leaf senescence; GO:0006355,regulation of transcription, DNA-templated; GO:0006351,transcription, DNA-templated	Myb-like DNA-binding domain
Cluster-30752.91088	GARP-G2-like	13.5833	45.3325	-1.7297	down	K14491 two-component response regulator ARR-B family | (RefSeq) two-component response regulator ORR24 (A)	two-component response regulator-like APRR2 [Dendrobium catenatum]	RecName: Full=Two-component response regulator-like APRR2; AltName: Full=Pseudo-response regulator 2; AltName: Full=TOC2 protein;	SubName: Full=Two-component response regulator-like APRR2 {ECO:0000313|EMBL:PKU62172.1};	GATA-4/5/6 transcription factors	GO:0005634,nucleus; GO:0003677,DNA binding; GO:0003700,DNA-binding transcription factor activity; GO:0000160,phosphorelay signal transduction system; GO:0006351,transcription, DNA-templated	Myb-like DNA-binding domain
Cluster-30752.9637	GARP-G2-like	75.2302	238.219	-1.66594	down	K14491 two-component response regulator ARR-B family | (RefSeq) Signal transduction response regulator, receiver domain (A)	probable transcription factor GLK1 isoform X2 [Dendrobium catenatum]	RecName: Full=Probable transcription factor GLK1; AltName: Full=Golden2-like protein 1; Short=OsGLK1;	SubName: Full=Transcription activator GLK1 {ECO:0000313|EMBL:PKU73247.1};	--	GO:0005634,nucleus; GO:0003677,DNA binding; GO:0010638,positive regulation of organelle organization; GO:0045893,positive regulation of transcription, DNA-templated; GO:0006351,transcription, DNA-templated	Myb-like DNA-binding domain
Cluster-30752.13979	GARP-G2-like	150.051	68.8784	1.1238	up	K11593 eukaryotic translation initiation factor 2C | (RefSeq) protein argonaute 1A-like (A)	transcription factor PCL1-like [Dendrobium catenatum]	RecName: Full=Transcription factor LUX; AltName: Full=Protein LUX ARRHYTHMO; AltName: Full=Protein PHYTOCLOCK 1;	SubName: Full=Two-component response regulator ARR1 {ECO:0000313|EMBL:PKU86811.1};	--	GO:0005634,nucleus; GO:0003677,DNA binding; GO:0003700,DNA-binding transcription factor activity; GO:0007623,circadian rhythm; GO:0042753,positive regulation of circadian rhythm; GO:0006351,transcription, DNA-templated	Myb-like DNA-binding domain
Cluster-30752.32067	GARP-G2-like	58.9148	10.1308	2.52252	up	K06236 collagen, type I, alpha | (RefSeq) hypothetical protein (A)	myb family transcription factor PHL7-like [Dendrobium catenatum]	RecName: Full=Myb family transcription factor PHL7 {ECO:0000305}; AltName: Full=Protein PHR1-LIKE 7 {ECO:0000305};	SubName: Full=Protein PHR1-LIKE 1 {ECO:0000313|EMBL:PKU78660.1};	--	GO:0005634,nucleus; GO:0003677,DNA binding; GO:0003700,DNA-binding transcription factor activity; GO:0006355,regulation of transcription, DNA-templated; GO:0006351,transcription, DNA-templated	Myb-like DNA-binding domain
Cluster-30752.89826	GARP-G2-like	89.5943	42.6468	1.07859	up	K12741 heterogeneous nuclear ribonucleoprotein A1/A3 | (RefSeq) RNA-binding protein Musashi homolog 2 (A)	myb-related protein 2-like [Dendrobium catenatum]	RecName: Full=Myb-related protein 2 {ECO:0000303|PubMed:21255164}; AltName: Full=Myb family transcription factor PHL9 {ECO:0000305}; AltName: Full=Protein NITROGEN STARVATION RESPONSE 1 {ECO:0000303|PubMed:15592750}; Short=AtNSR1 {ECO:0000303|PubMed:15592750}; AltName: Full=Protein PHR1-LIKE 9 {ECO:0000305};	SubName: Full=Myb family transcription factor APL {ECO:0000313|EMBL:PKU66925.1};	--	GO:0005634,nucleus; GO:0003677,DNA binding; GO:0003700,DNA-binding transcription factor activity; GO:0006351,transcription, DNA-templated	MYB-CC type transfactor, LHEQLE motif
Cluster-38560.0	GARP-G2-like	65.8693	24.483	1.42703	up	K14491 two-component response regulator ARR-B family | (RefSeq) two-component response regulator ARR12 (A)	Two-component response regulator ARR1 [Dendrobium catenatum]	RecName: Full=Transcription factor MYBC1 {ECO:0000305};	SubName: Full=Two-component response regulator ARR1 {ECO:0000313|EMBL:PKU79163.1};	--	GO:0005634,nucleus; GO:0003677,DNA binding; GO:0003700,DNA-binding transcription factor activity; GO:0006355,regulation of transcription, DNA-templated; GO:0009409,response to cold; GO:0006351,transcription, DNA-templated	Myb-like DNA-binding domain
Cluster-38560.1	GARP-G2-like	94.7097	39.6551	1.25636	up	K14491 two-component response regulator ARR-B family | (RefSeq) two-component response regulator ARR12 (A)	Two-component response regulator ARR1 [Dendrobium catenatum]	RecName: Full=Transcription factor MYBC1 {ECO:0000305};	SubName: Full=Two-component response regulator ARR1 {ECO:0000313|EMBL:PKU79163.1};	--	GO:0005634,nucleus; GO:0003677,DNA binding; GO:0003700,DNA-binding transcription factor activity; GO:0006355,regulation of transcription, DNA-templated; GO:0009409,response to cold; GO:0006351,transcription, DNA-templated	Myb-like DNA-binding domain
Cluster-15617.0	GeBP	12.9804	44.4583	-1.77159	down	K11294 nucleolin | (RefSeq) nucleolin 2-like isoform X1 (A)	probable transcription factor At1g11510 [Dendrobium catenatum]	RecName: Full=Probable transcription factor At1g61730 {ECO:0000305}; AltName: Full=Storekeeper-like protein At1g61730 {ECO:0000305};	SubName: Full=Mediator-associated protein 1 {ECO:0000313|EMBL:PKU61086.1};	--	GO:0009507,chloroplast; GO:0005829,cytosol; GO:0005730,nucleolus; GO:0043565,sequence-specific DNA binding; GO:0044212,transcription regulatory region DNA binding; GO:0019760,glucosinolate metabolic process; GO:0006355,regulation of transcription, DNA-templated; GO:0006351,transcription, DNA-templated	Protein of unknown function, DUF573
Cluster-30752.24566	GeBP	137.85	335.935	-1.2839	down	--	probable transcription factor At4g01260 [Dendrobium catenatum]	RecName: Full=Probable transcription factor At4g01260 {ECO:0000305}; AltName: Full=Storekeeper-like protein At4g01260 {ECO:0000305};	SubName: Full=Mediator-associated protein 1 {ECO:0000313|EMBL:PKU84875.1};	--	GO:0006355,regulation of transcription, DNA-templated; GO:0006351,transcription, DNA-templated	Protein of unknown function, DUF573
Cluster-30752.15032	GNAT	9.51286	25.5938	-1.42063	down	K22450 aralkylamine N-acetyltransferase [EC:2.3.1.87] | (RefSeq) serotonin N-acetyltransferase 2, chloroplastic (A)	serotonin N-acetyltransferase 2, chloroplastic [Dendrobium catenatum]	RecName: Full=Serotonin N-acetyltransferase 2, chloroplastic {ECO:0000305}; Short=OsSNAT2 {ECO:0000303|PubMed:27121038}; EC=2.3.1.87 {ECO:0000269|PubMed:27121038}; Flags: Precursor;	SubName: Full=Putative N-acetyltransferase ycf52 {ECO:0000313|EMBL:PKU86003.1};	--	GO:0009507,chloroplast; GO:0005737,cytoplasm; GO:0004059,aralkylamine N-acetyltransferase activity; GO:0030187,melatonin biosynthetic process	Acetyltransferase (GNAT) family
Cluster-30752.35369	GNAT	10.5866	52.449	-2.30411	down	K22883 L-ornithine N5-acetyltransferase [EC:2.3.1.-] | (RefSeq) probable acetyltransferase NATA1-like (A)	probable acetyltransferase NATA1-like [Dendrobium catenatum]	RecName: Full=Probable acetyltransferase NATA1-like; EC=2.3.1.-;	SubName: Full=Tyramine N-feruloyltransferase 4/11 {ECO:0000313|EMBL:PKU67352.1};	Diamine acetyltransferase	GO:0009507,chloroplast; GO:0008080,N-acetyltransferase activity; GO:0006591,ornithine metabolic process	Acetyltransferase (GNAT) family
Cluster-30752.41541	GNAT	17.3238	56.0345	-1.69689	down	K22883 L-ornithine N5-acetyltransferase [EC:2.3.1.-] | (RefSeq) probable acetyltransferase NATA1-like (A)	probable acetyltransferase NATA1-like [Dendrobium catenatum]	RecName: Full=Probable acetyltransferase NATA1-like; EC=2.3.1.-;	SubName: Full=Tyramine N-feruloyltransferase 4/11 {ECO:0000313|EMBL:PKU67352.1};	Diamine acetyltransferase	GO:0009507,chloroplast; GO:0008080,N-acetyltransferase activity; GO:0006591,ornithine metabolic process	Acetyltransferase (GNAT) family
Cluster-30752.46983	GNAT	319.414	812.835	-1.34644	down	K21121 N-alpha-acetyltransferase 60 [EC:2.3.1.259] | (RefSeq) histone acetyltransferase MCC1 (A)	histone acetyltransferase MCC1 [Dendrobium catenatum]	RecName: Full=Histone acetyltransferase MCC1; EC=2.3.1.48; AltName: Full=Protein MEIOTIC CONTROL OF CROSSOVERS 1;	SubName: Full=Uncharacterized protein {ECO:0000313|EMBL:PKU82694.1};	Predicted N-acetyltransferase	GO:0004402,histone acetyltransferase activity; GO:0004596,peptide alpha-N-acetyltransferase activity; GO:0007059,chromosome segregation; GO:0043966,histone H3 acetylation; GO:0051321,meiotic cell cycle; GO:0017196,N-terminal peptidyl-methionine acetylation; GO:0006334,nucleosome assembly	Acetyltransferase (GNAT) family
Cluster-30752.52470	GNAT	5.8272	64.9038	-3.46576	down	K20793 N-alpha-acetyltransferase 50 [EC:2.3.1.258] | (RefSeq) uncharacterized LOC103427988 (A)	uncharacterized protein LOC110093309 isoform X1 [Dendrobium catenatum]	--	SubName: Full=Uncharacterized protein {ECO:0000313|EMBL:PKU76017.1};	N-acetyltransferase	--	--
Cluster-40199.0	GNAT	14.3719	41.9309	-1.54557	down	K20780 mediator of DNA damage checkpoint protein 1 | (RefSeq) uncharacterized protein LOC112285941 isoform X1 (A)	uncharacterized protein LOC110105727 [Dendrobium catenatum]	--	SubName: Full=BRCA1-associated RING domain protein 1 {ECO:0000313|EMBL:PKU86064.1};	Signaling protein SWIFT and related BRCT domain proteins	--	BRCT domain, a BRCA1 C-terminus domain
Cluster-30752.3617	GNAT	44.243	21.3304	1.0527	up	K21121 N-alpha-acetyltransferase 60 [EC:2.3.1.259] | (RefSeq) histone acetyltransferase MCC1-like (A)	histone acetyltransferase MCC1-like [Dendrobium catenatum]	RecName: Full=Histone acetyltransferase MCC1; EC=2.3.1.48; AltName: Full=Protein MEIOTIC CONTROL OF CROSSOVERS 1;	SubName: Full=Uncharacterized protein {ECO:0000313|EMBL:PKU70212.1};	Predicted N-acetyltransferase	GO:0004402,histone acetyltransferase activity; GO:0004596,peptide alpha-N-acetyltransferase activity; GO:0007059,chromosome segregation; GO:0043966,histone H3 acetylation; GO:0051321,meiotic cell cycle; GO:0017196,N-terminal peptidyl-methionine acetylation; GO:0006334,nucleosome assembly	Acetyltransferase (GNAT) family
Cluster-30752.3618	GNAT	64.1592	31.629	1.01774	up	K21121 N-alpha-acetyltransferase 60 [EC:2.3.1.259] | (RefSeq) histone acetyltransferase MCC1-like (A)	histone acetyltransferase MCC1-like [Dendrobium catenatum]	RecName: Full=Histone acetyltransferase MCC1; EC=2.3.1.48; AltName: Full=Protein MEIOTIC CONTROL OF CROSSOVERS 1;	SubName: Full=Uncharacterized protein {ECO:0000313|EMBL:PKU70212.1};	Predicted N-acetyltransferase	GO:0004402,histone acetyltransferase activity; GO:0004596,peptide alpha-N-acetyltransferase activity; GO:0007059,chromosome segregation; GO:0043966,histone H3 acetylation; GO:0051321,meiotic cell cycle; GO:0017196,N-terminal peptidyl-methionine acetylation; GO:0006334,nucleosome assembly	Acetyltransferase (GNAT) family
Cluster-30752.6245	GRAS	29.2983	89.2342	-1.61024	down	K01369 legumain [EC:3.4.22.34] | (RefSeq) vacuolar-processing enzyme-like (A)	scarecrow-like protein 27 [Dendrobium catenatum]	RecName: Full=Scarecrow-like protein 6; Short=AtSCL6; AltName: Full=GRAS family protein 22; Short=AtGRAS-22; AltName: Full=SCL6-IV;	SubName: Full=Scarecrow-like protein 6 {ECO:0000313|EMBL:PKU71251.1};	--	GO:0005634,nucleus; GO:0003700,DNA-binding transcription factor activity; GO:0043565,sequence-specific DNA binding; GO:0030154,cell differentiation; GO:0051301,cell division; GO:0007623,circadian rhythm; GO:0006355,regulation of transcription, DNA-templated; GO:0048768,root hair cell tip growth; GO:0006351,transcription, DNA-templated	GRAS domain family
Cluster-30752.8460	GRAS	26.136	58.2991	-1.16468	down	K14494 DELLA protein | (RefSeq) DELLA protein GAI-like (A)	scarecrow-like protein 4 [Dendrobium catenatum]	RecName: Full=SCARECROW-LIKE protein 7 {ECO:0000303|PubMed:20616154}; AltName: Full=PeSCL7 {ECO:0000303|PubMed:20616154};	SubName: Full=Scarecrow-like protein 4 {ECO:0000313|EMBL:PKU75285.1};	--	GO:0005634,nucleus; GO:0003677,DNA binding; GO:0006355,regulation of transcription, DNA-templated; GO:0006351,transcription, DNA-templated	GRAS domain family
Cluster-30752.24362	GRAS	509.813	202.034	1.33301	up	K14494 DELLA protein | (RefSeq) DELLA protein GAI1-like (A)	DELLA protein GAI1-like [Dendrobium catenatum]	RecName: Full=DELLA protein GAI; AltName: Full=GRAS family protein 3; Short=AtGRAS-3; AltName: Full=Gibberellic acid-insensitive mutant protein; AltName: Full=Restoration of growth on ammonia protein 2;	SubName: Full=DELLA protein GAI {ECO:0000313|EMBL:PKU72963.1};	--	GO:0005634,nucleus; GO:0003700,DNA-binding transcription factor activity; GO:0043565,sequence-specific DNA binding; GO:0000989,NA; GO:0009740,gibberellic acid mediated signaling pathway; GO:0033206,meiotic cytokinesis; GO:0007275,multicellular organism development; GO:1905614,negative regulation of developmental vegetative growth; GO:0010629,negative regulation of gene expression; GO:0009938,nega…	GRAS domain family
Cluster-30752.35806	GRAS	99.8362	49.5111	1.0177	up	K14494 DELLA protein | (RefSeq) DELLA protein RGL1 (A)	Chitin-inducible gibberellin-responsive protein 2 [Dendrobium catenatum]	RecName: Full=Chitin-inducible gibberellin-responsive protein 2;	SubName: Full=Chitin-inducible gibberellin-responsive protein 2 {ECO:0000313|EMBL:PKU64763.1};	--	GO:0005634,nucleus; GO:0003700,DNA-binding transcription factor activity; GO:0043565,sequence-specific DNA binding; GO:0006355,regulation of transcription, DNA-templated; GO:0006351,transcription, DNA-templated	GRAS domain family
Cluster-30752.50921	GRAS	93.9194	10.3024	3.19062	up	K14494 DELLA protein | (RefSeq) DELLA protein RGL1 (A)	scarecrow-like protein 21 [Dendrobium catenatum]	RecName: Full=Chitin-inducible gibberellin-responsive protein 2;	SubName: Full=Chitin-inducible gibberellin-responsive protein 2 {ECO:0000313|EMBL:PKU87096.1};	--	GO:0005634,nucleus; GO:0003700,DNA-binding transcription factor activity; GO:0043565,sequence-specific DNA binding; GO:0006355,regulation of transcription, DNA-templated; GO:0006351,transcription, DNA-templated	GRAS domain family
Cluster-30752.79901	GRAS	407.125	131.37	1.63288	up	K14494 DELLA protein | (RefSeq) DELLA protein DWARF8 (A)	chitin-inducible gibberellin-responsive protein 1-like [Dendrobium catenatum]	RecName: Full=Chitin-inducible gibberellin-responsive protein 1;	SubName: Full=Chitin-inducible gibberellin-responsive protein 1 {ECO:0000313|EMBL:PKU59990.1};	--	GO:0005634,nucleus; GO:0003700,DNA-binding transcription factor activity; GO:0043565,sequence-specific DNA binding; GO:0006355,regulation of transcription, DNA-templated; GO:0006351,transcription, DNA-templated	GRAS domain family
Cluster-30752.79902	GRAS	473.302	134.504	1.81599	up	K14494 DELLA protein | (RefSeq) DELLA protein DWARF8 (A)	chitin-inducible gibberellin-responsive protein 1-like [Dendrobium catenatum]	RecName: Full=Chitin-inducible gibberellin-responsive protein 1;	SubName: Full=Chitin-inducible gibberellin-responsive protein 1 {ECO:0000313|EMBL:PKU59990.1};	--	GO:0005634,nucleus; GO:0003700,DNA-binding transcription factor activity; GO:0043565,sequence-specific DNA binding; GO:0006355,regulation of transcription, DNA-templated; GO:0006351,transcription, DNA-templated	GRAS domain family
Cluster-30752.82266	GRAS	160.723	37.2146	2.10601	up	K14494 DELLA protein | (RefSeq) DELLA protein GAI (A)	scarecrow-like protein 3 [Dendrobium catenatum]	RecName: Full=Scarecrow-like protein 3; Short=AtSCL3; AltName: Full=GRAS family protein 5; Short=AtGRAS-5;	SubName: Full=Scarecrow-like protein 3 {ECO:0000313|EMBL:PKU83222.1};	--	GO:0005634,nucleus; GO:0003700,DNA-binding transcription factor activity; GO:0043565,sequence-specific DNA binding; GO:0000989,NA; GO:0006355,regulation of transcription, DNA-templated; GO:0009739,response to gibberellin; GO:0006351,transcription, DNA-templated	GRAS domain family
Cluster-30752.82270	GRAS	913.375	175.514	2.37537	up	K14494 DELLA protein | (RefSeq) DELLA protein GAI (A)	scarecrow-like protein 3 [Dendrobium catenatum]	RecName: Full=Scarecrow-like protein 3; Short=AtSCL3; AltName: Full=GRAS family protein 5; Short=AtGRAS-5;	SubName: Full=Scarecrow-like protein 3 {ECO:0000313|EMBL:PKU83222.1};	--	GO:0005634,nucleus; GO:0003700,DNA-binding transcription factor activity; GO:0043565,sequence-specific DNA binding; GO:0000989,NA; GO:0006355,regulation of transcription, DNA-templated; GO:0009739,response to gibberellin; GO:0006351,transcription, DNA-templated	GRAS domain family
Cluster-30752.86329	GRAS	809.415	394.167	1.03656	up	K14494 DELLA protein | (RefSeq) DELLA protein RGL1 (A)	Chitin-inducible gibberellin-responsive protein 2 [Dendrobium catenatum]	RecName: Full=Chitin-inducible gibberellin-responsive protein 2;	SubName: Full=Chitin-inducible gibberellin-responsive protein 2 {ECO:0000313|EMBL:PKU64763.1};	--	GO:0005634,nucleus; GO:0003700,DNA-binding transcription factor activity; GO:0043565,sequence-specific DNA binding; GO:0006355,regulation of transcription, DNA-templated; GO:0006351,transcription, DNA-templated	GRAS domain family
Cluster-30752.9787	GRAS	200.855	78.9405	1.34888	up	K14494 DELLA protein | (RefSeq) DELLA protein GAI-like (A)	scarecrow-like protein 14 [Dendrobium catenatum]	RecName: Full=Scarecrow-like protein 14; Short=AtSCL14; AltName: Full=GRAS family protein 2; Short=AtGRAS-2;	SubName: Full=Scarecrow-like protein 9 {ECO:0000313|EMBL:PKU84311.1};	--	GO:0005829,cytosol; GO:0005634,nucleus; GO:0003700,DNA-binding transcription factor activity; GO:0043565,sequence-specific DNA binding; GO:0045893,positive regulation of transcription, DNA-templated; GO:0006355,regulation of transcription, DNA-templated; GO:0009410,response to xenobiotic stimulus; GO:0006351,transcription, DNA-templated	GRAS domain family
Cluster-30752.9788	GRAS	64.5728	18.1586	1.82333	up	K14494 DELLA protein | (RefSeq) DELLA protein GAI-like (A)	scarecrow-like protein 14 [Dendrobium catenatum]	RecName: Full=Scarecrow-like protein 14; Short=AtSCL14; AltName: Full=GRAS family protein 2; Short=AtGRAS-2;	SubName: Full=Scarecrow-like protein 9 {ECO:0000313|EMBL:PKU84311.1};	--	GO:0005829,cytosol; GO:0005634,nucleus; GO:0003700,DNA-binding transcription factor activity; GO:0043565,sequence-specific DNA binding; GO:0045893,positive regulation of transcription, DNA-templated; GO:0006355,regulation of transcription, DNA-templated; GO:0009410,response to xenobiotic stimulus; GO:0006351,transcription, DNA-templated	GRAS domain family
Cluster-30752.9789	GRAS	20.8721	1.37874	3.91874	up	K14494 DELLA protein | (RefSeq) DELLA protein GAI-like (A)	scarecrow-like protein 14 [Dendrobium catenatum]	RecName: Full=Scarecrow-like protein 9; Short=AtSCL9; AltName: Full=GRAS family protein 13; Short=AtGRAS-13;	SubName: Full=Scarecrow-like protein 9 {ECO:0000313|EMBL:PKU84311.1};	--	GO:0005634,nucleus; GO:0003700,DNA-binding transcription factor activity; GO:0043565,sequence-specific DNA binding; GO:0006355,regulation of transcription, DNA-templated; GO:0006351,transcription, DNA-templated	GRAS domain family
Cluster-30752.9796	GRAS	41.0577	1.93023	4.40945	up	K14494 DELLA protein | (RefSeq) DELLA protein GAI-like (A)	scarecrow-like protein 14 [Dendrobium catenatum]	RecName: Full=Scarecrow-like protein 9; Short=AtSCL9; AltName: Full=GRAS family protein 13; Short=AtGRAS-13;	SubName: Full=Scarecrow-like protein 9 {ECO:0000313|EMBL:PKU84311.1};	--	GO:0005634,nucleus; GO:0003700,DNA-binding transcription factor activity; GO:0043565,sequence-specific DNA binding; GO:0006355,regulation of transcription, DNA-templated; GO:0006351,transcription, DNA-templated	GRAS domain family
Cluster-30752.63151	GRF	22.1256	63.3575	-1.51256	down	K22382 WD repeat-containing protein 26 | (RefSeq) WD repeat-containing protein 26 homolog (A)	Growth-regulating factor 5 [Dendrobium catenatum]	RecName: Full=Growth-regulating factor 3; Short=OsGRF3; AltName: Full=Transcription activator GRF3;	SubName: Full=Growth-regulating factor 5 {ECO:0000313|EMBL:PKU63080.1};	--	GO:0005634,nucleus; GO:0005524,ATP binding; GO:0032502,developmental process; GO:0006355,regulation of transcription, DNA-templated; GO:0006351,transcription, DNA-templated	WRC
Cluster-30752.104368	HB-BELL	37.5034	81.5398	-1.11754	down	K16670 homeobox protein Meis2 | (RefSeq) homeobox protein BEL1 homolog (A)	homeobox protein BEL1 homolog [Dendrobium catenatum]	RecName: Full=BEL1-like homeodomain protein 2; Short=BEL1-like protein 2; AltName: Full=Protein SAWTOOTH 1;	SubName: Full=Homeobox protein BEL1 like {ECO:0000313|EMBL:PKU83996.1};	Transcription factor MEIS1 and related HOX domain proteins	GO:0005634,nucleus; GO:0003677,DNA binding; GO:0003700,DNA-binding transcription factor activity; GO:0009965,leaf morphogenesis; GO:0006351,transcription, DNA-templated	Associated with HOX
Cluster-30752.37891	HB-BELL	437.734	184.613	1.24708	up	K16670 homeobox protein Meis2 | (RefSeq) homeobox protein BEL1 homolog (A)	BEL1-like homeodomain protein 7 [Dendrobium catenatum]	RecName: Full=BEL1-like homeodomain protein 6; Short=BEL1-like protein 6;	SubName: Full=BEL1-like homeodomain protein 6 {ECO:0000313|EMBL:PKU87662.1};	Transcription factor MEIS1 and related HOX domain proteins	GO:0005634,nucleus; GO:0003700,DNA-binding transcription factor activity; GO:0044212,transcription regulatory region DNA binding; GO:0006351,transcription, DNA-templated	Associated with HOX
Cluster-30752.48099	HB-BELL	571.317	239.799	1.25437	up	K16670 homeobox protein Meis2 | (RefSeq) BEL1-like homeodomain protein 9 (A)	BEL1-like homeodomain protein 11 [Dendrobium catenatum]	RecName: Full=BEL1-like homeodomain protein 11; Short=BEL1-like protein 11;	SubName: Full=BEL1-like homeodomain protein 6 {ECO:0000313|EMBL:PKU75051.1};	Transcription factor MEIS1 and related HOX domain proteins	GO:0005634,nucleus; GO:0003677,DNA binding; GO:0003700,DNA-binding transcription factor activity; GO:0006351,transcription, DNA-templated	Associated with HOX
Cluster-30752.61453	HB-BELL	1179.82	339.662	1.79786	up	K16670 homeobox protein Meis2 | (RefSeq) homeobox protein BEL1 homolog (A)	BEL1-like homeodomain protein 7 [Dendrobium catenatum]	RecName: Full=BEL1-like homeodomain protein 7; Short=BEL1-like protein 7;	SubName: Full=BEL1-like homeodomain protein 6 {ECO:0000313|EMBL:PKU65488.1};	Transcription factor MEIS1 and related HOX domain proteins	GO:0005634,nucleus; GO:0003677,DNA binding; GO:0003700,DNA-binding transcription factor activity; GO:0006351,transcription, DNA-templated	Homeobox KN domain
Cluster-30752.74557	HB-BELL	584.279	232.287	1.33323	up	K16670 homeobox protein Meis2 | (RefSeq) BEL1-like homeodomain protein 9 (A)	BEL1-like homeodomain protein 11 [Dendrobium catenatum]	RecName: Full=BEL1-like homeodomain protein 11; Short=BEL1-like protein 11;	SubName: Full=BEL1-like homeodomain protein 6 {ECO:0000313|EMBL:PKU75051.1};	Transcription factor MEIS1 and related HOX domain proteins	GO:0005634,nucleus; GO:0003677,DNA binding; GO:0003700,DNA-binding transcription factor activity; GO:0006351,transcription, DNA-templated	Associated with HOX
Cluster-274.0	HB-HD-ZIP	5.69758	32.0066	-2.48084	down	K09338 homeobox-leucine zipper protein | (RefSeq) homeobox-leucine zipper protein HDG2-like isoform X1 (A)	homeobox-leucine zipper protein ROC3 [Dendrobium catenatum]	RecName: Full=Homeobox-leucine zipper protein ROC3; AltName: Full=GLABR 2-like homeobox protein 3; AltName: Full=HD-ZIP protein ROC3; AltName: Full=Homeodomain transcription factor ROC3; AltName: Full=Protein RICE OUTERMOST CELL-SPECIFIC 3;	SubName: Full=Homeobox-leucine zipper protein ROC3 {ECO:0000313|EMBL:PKU68729.1};	--	GO:0005634,nucleus; GO:0008289,lipid binding; GO:0043565,sequence-specific DNA binding; GO:0006355,regulation of transcription, DNA-templated; GO:0006351,transcription, DNA-templated	START domain
Cluster-30752.22449	HB-HD-ZIP	1.99782	23.2935	-3.5606	down	K09338 homeobox-leucine zipper protein | (RefSeq) homeobox-leucine zipper protein HAT3-like (A)	homeobox-leucine zipper protein HAT3-like [Dendrobium catenatum]	RecName: Full=Homeobox-leucine zipper protein HAT4; AltName: Full=HD-ZIP protein ATHB-2; AltName: Full=Homeodomain transcription factor ATHB-2; AltName: Full=Homeodomain-leucine zipper protein HAT4; Short=HD-ZIP protein 4;	SubName: Full=Homeobox-leucine zipper protein HAT2 {ECO:0000313|EMBL:PKU73186.1};	Transcription factor HEX, contains HOX and HALZ domains	GO:0005634,nucleus; GO:0003700,DNA-binding transcription factor activity; GO:0042803,protein homodimerization activity; GO:0043565,sequence-specific DNA binding; GO:0008283,cell proliferation; GO:0045892,negative regulation of transcription, DNA-templated; GO:0010017,red or far-red light signaling pathway; GO:0009585,red, far-red light phototransduction; GO:0009733,response to auxin; GO:0009735,r…	Homeobox associated leucine zipper
Cluster-30752.27597	HB-HD-ZIP	59.2383	132.671	-1.16482	down	K09338 homeobox-leucine zipper protein | (RefSeq) homeobox-leucine zipper protein HOX20-like (A)	homeobox-leucine zipper protein HOX20-like [Dendrobium catenatum]	RecName: Full=Homeobox-leucine zipper protein HOX20; AltName: Full=HD-ZIP protein HOX20; AltName: Full=Homeodomain transcription factor HOX20; AltName: Full=OsHox20;	SubName: Full=Homeobox-leucine zipper protein HOX20 {ECO:0000313|EMBL:PKU70445.1};	Transcription factor HEX, contains HOX and HALZ domains	GO:0005634,nucleus; GO:0003700,DNA-binding transcription factor activity; GO:0043565,sequence-specific DNA binding; GO:0006351,transcription, DNA-templated	Homeobox associated leucine zipper
Cluster-30752.43576	HB-HD-ZIP	173.005	554.046	-1.67647	down	K09338 homeobox-leucine zipper protein | (RefSeq) homeobox-leucine zipper protein HAT3-like (A)	homeobox-leucine zipper protein HAT3-like [Dendrobium catenatum]	RecName: Full=Homeobox-leucine zipper protein HAT4; AltName: Full=HD-ZIP protein ATHB-2; AltName: Full=Homeodomain transcription factor ATHB-2; AltName: Full=Homeodomain-leucine zipper protein HAT4; Short=HD-ZIP protein 4;	SubName: Full=Homeobox-leucine zipper protein HAT2 {ECO:0000313|EMBL:PKU73186.1};	Transcription factor HEX, contains HOX and HALZ domains	GO:0005634,nucleus; GO:0003700,DNA-binding transcription factor activity; GO:0042803,protein homodimerization activity; GO:0043565,sequence-specific DNA binding; GO:0008283,cell proliferation; GO:0045892,negative regulation of transcription, DNA-templated; GO:0010017,red or far-red light signaling pathway; GO:0009585,red, far-red light phototransduction; GO:0009733,response to auxin; GO:0009735,r…	Homeobox domain
Cluster-30752.54733	HB-HD-ZIP	70.2097	210.468	-1.58358	down	K09338 homeobox-leucine zipper protein | (RefSeq) homeobox-leucine zipper protein ROC8 (A)	homeobox-leucine zipper protein ROC8 [Dendrobium catenatum]	RecName: Full=Homeobox-leucine zipper protein ROC8; AltName: Full=GLABRA 2-like homeobox protein 8; AltName: Full=HD-ZIP protein ROC8; AltName: Full=Homeodomain transcription factor ROC8; AltName: Full=Protein RICE OUTERMOST CELL-SPECIFIC 8;	SubName: Full=Homeobox-leucine zipper protein ROC8 {ECO:0000313|EMBL:PKU66646.1};	--	GO:0005634,nucleus; GO:0008289,lipid binding; GO:0043565,sequence-specific DNA binding; GO:0006355,regulation of transcription, DNA-templated; GO:0006351,transcription, DNA-templated	START domain
Cluster-30752.59303	HB-HD-ZIP	110.584	261.106	-1.2378	down	K09338 homeobox-leucine zipper protein | (RefSeq) homeobox-leucine zipper protein HAT5-like isoform X1 (A)	homeobox-leucine zipper protein HAT5-like isoform X1 [Dendrobium catenatum]	RecName: Full=Homeobox-leucine zipper protein HAT5; AltName: Full=HD-ZIP protein ATHB-1; AltName: Full=Homeodomain transcription factor ATHB-1; AltName: Full=Homeodomain-leucine zipper protein HAT5; Short=HD-ZIP protein 5;	SubName: Full=Homeobox-leucine zipper protein HAT5 {ECO:0000313|EMBL:PKU63555.1};	Transcription factor HEX, contains HOX and HALZ domains	GO:0005634,nucleus; GO:0003700,DNA-binding transcription factor activity; GO:0042803,protein homodimerization activity; GO:0043565,sequence-specific DNA binding; GO:0009965,leaf morphogenesis; GO:0045893,positive regulation of transcription, DNA-templated; GO:0009637,response to blue light; GO:0009651,response to salt stress; GO:0006351,transcription, DNA-templated	Homeobox domain
Cluster-30752.72968	HB-HD-ZIP	553.848	1161.38	-1.06864	down	K09338 homeobox-leucine zipper protein | (RefSeq) homeobox-leucine zipper protein ROC2-like isoform X1 (A)	homeobox-leucine zipper protein ROC2-like isoform X2 [Dendrobium catenatum]	RecName: Full=Homeobox-leucine zipper protein ROC2; AltName: Full=GLABRA 2-like homeobox protein 2; AltName: Full=HD-ZIP protein ROC2; AltName: Full=Homeodomain transcription factor ROC2; AltName: Full=Protein RICE OUTERMOST CELL-SPECIFIC 2;	SubName: Full=Homeobox-leucine zipper protein ROC2 {ECO:0000313|EMBL:PKU68386.1};	--	GO:0005634,nucleus; GO:0008289,lipid binding; GO:0043565,sequence-specific DNA binding; GO:0006355,regulation of transcription, DNA-templated; GO:0006351,transcription, DNA-templated	START domain
Cluster-3647.0	HB-HD-ZIP	18.5425	83.7009	-2.16757	down	K09338 homeobox-leucine zipper protein | (RefSeq) homeobox-leucine zipper protein ATHB-13-like (A)	homeobox-leucine zipper protein ATHB-13-like [Dendrobium catenatum]	RecName: Full=Homeobox-leucine zipper protein ATHB-13; AltName: Full=HD-ZIP protein ATHB-13; AltName: Full=Homeodomain transcription factor ATHB-13;	SubName: Full=Homeobox-leucine zipper protein ATHB-13 {ECO:0000313|EMBL:PKU68776.1};	Transcription factor HEX, contains HOX and HALZ domains	GO:0005634,nucleus; GO:0003700,DNA-binding transcription factor activity; GO:0043565,sequence-specific DNA binding; GO:0048826,cotyledon morphogenesis; GO:0009965,leaf morphogenesis; GO:0080022,primary root development; GO:0009744,response to sucrose; GO:0006351,transcription, DNA-templated	Homeobox domain
Cluster-6043.0	HB-HD-ZIP	32.8554	79.3569	-1.27363	down	K09338 homeobox-leucine zipper protein | (RefSeq) homeobox-leucine zipper protein ATHB-13-like (A)	homeobox-leucine zipper protein ATHB-13-like [Dendrobium catenatum]	RecName: Full=Homeobox-leucine zipper protein ATHB-13; AltName: Full=HD-ZIP protein ATHB-13; AltName: Full=Homeodomain transcription factor ATHB-13;	SubName: Full=Homeobox-leucine zipper protein ATHB-13 {ECO:0000313|EMBL:PKU68776.1};	Transcription factor HEX, contains HOX and HALZ domains	GO:0005634,nucleus; GO:0003700,DNA-binding transcription factor activity; GO:0043565,sequence-specific DNA binding; GO:0048826,cotyledon morphogenesis; GO:0009965,leaf morphogenesis; GO:0080022,primary root development; GO:0009744,response to sucrose; GO:0006351,transcription, DNA-templated	Homeobox domain
Cluster-30752.103281	HB-HD-ZIP	67.3125	29.6793	1.1832	up	K09338 homeobox-leucine zipper protein | (RefSeq) homeobox-leucine zipper protein HOX16-like isoform X1 (A)	homeobox-leucine zipper protein HOX16-like isoform X1 [Dendrobium catenatum]	RecName: Full=Homeobox-leucine zipper protein HOX16; AltName: Full=HD-ZIP protein HOX16; AltName: Full=Homeodomain transcription factor HOX16; AltName: Full=OsHox16;	SubName: Full=Homeobox-leucine zipper protein HOX16 {ECO:0000313|EMBL:PKA55114.1};	Transcription factor HEX, contains HOX and HALZ domains	GO:0005634,nucleus; GO:0003700,DNA-binding transcription factor activity; GO:0043565,sequence-specific DNA binding; GO:0006351,transcription, DNA-templated	Homeobox associated leucine zipper
Cluster-30752.21843	HB-HD-ZIP	175.3	30.3322	2.53687	up	K09338 homeobox-leucine zipper protein | (RefSeq) homeobox-leucine zipper protein HOX6-like (A)	homeobox-leucine zipper protein HOX6-like [Dendrobium catenatum]	RecName: Full=Homeobox-leucine zipper protein HOX6; AltName: Full=HD-ZIP protein HOX6; AltName: Full=Homeodomain transcription factor HOX6; AltName: Full=OsHox6;	SubName: Full=Homeobox-leucine zipper protein HOX6 {ECO:0000313|EMBL:PKU72719.1};	Transcription factor HEX, contains HOX and HALZ domains	GO:0005634,nucleus; GO:0003700,DNA-binding transcription factor activity; GO:0043565,sequence-specific DNA binding; GO:0006351,transcription, DNA-templated	Homeobox domain
Cluster-30752.26267	HB-HD-ZIP	128.391	51.4286	1.31431	up	K09338 homeobox-leucine zipper protein | (RefSeq) homeobox-leucine zipper protein HOX21-like (A)	homeobox-leucine zipper protein HOX21-like [Dendrobium catenatum]	RecName: Full=Homeobox-leucine zipper protein HOX21; AltName: Full=HD-ZIP protein HOX21; AltName: Full=Homeodomain transcription factor HOX21; AltName: Full=OsHox21;	SubName: Full=Homeobox-leucine zipper protein ATHB-13 {ECO:0000313|EMBL:PKU71889.1};	Transcription factor HEX, contains HOX and HALZ domains	GO:0005634,nucleus; GO:0003700,DNA-binding transcription factor activity; GO:0043565,sequence-specific DNA binding; GO:0006351,transcription, DNA-templated	Homeobox domain
Cluster-30752.39261	HB-HD-ZIP	59.398	21.9329	1.43524	up	K09338 homeobox-leucine zipper protein | (RefSeq) homeobox-leucine zipper protein HOX19-like (A)	homeobox-leucine zipper protein HOX19-like [Dendrobium catenatum]	RecName: Full=Homeobox-leucine zipper protein HOX19; AltName: Full=HD-ZIP protein HOX19; AltName: Full=Homeodomain transcription factor HOX19; AltName: Full=OsHox19;	SubName: Full=Homeobox-leucine zipper protein HOX19 {ECO:0000313|EMBL:PKU78384.1};	Transcription factor HEX, contains HOX and HALZ domains	GO:0005634,nucleus; GO:0003700,DNA-binding transcription factor activity; GO:0043565,sequence-specific DNA binding; GO:0006351,transcription, DNA-templated	Homeobox domain
Cluster-30752.40557	HB-HD-ZIP	682.098	267.339	1.35046	up	K09338 homeobox-leucine zipper protein | (RefSeq) homeobox-leucine zipper protein HOX20-like (A)	homeobox-leucine zipper protein HOX20-like [Dendrobium catenatum]	RecName: Full=Homeobox-leucine zipper protein HOX20; AltName: Full=HD-ZIP protein HOX20; AltName: Full=Homeodomain transcription factor HOX20; AltName: Full=OsHox20;	SubName: Full=Homeobox-leucine zipper protein HOX20 {ECO:0000313|EMBL:PKU71116.1};	Transcription factor HEX, contains HOX and HALZ domains	GO:0005634,nucleus; GO:0003700,DNA-binding transcription factor activity; GO:0043565,sequence-specific DNA binding; GO:0006351,transcription, DNA-templated	Homeobox domain
Cluster-30752.45373	HB-HD-ZIP	311.183	47.8595	2.6945	up	K09338 homeobox-leucine zipper protein | (RefSeq) homeobox-leucine zipper protein HOX6-like (A)	homeobox-leucine zipper protein HOX6-like [Dendrobium catenatum]	RecName: Full=Homeobox-leucine zipper protein HOX6; AltName: Full=HD-ZIP protein HOX6; AltName: Full=Homeodomain transcription factor HOX6; AltName: Full=OsHox6;	SubName: Full=Homeobox-leucine zipper protein HOX6 {ECO:0000313|EMBL:PKU72719.1};	Transcription factor HEX, contains HOX and HALZ domains	GO:0005634,nucleus; GO:0003700,DNA-binding transcription factor activity; GO:0043565,sequence-specific DNA binding; GO:0006351,transcription, DNA-templated	Homeobox domain
Cluster-30752.63167	HB-KNOX	58.471	27.2038	1.09591	up	K15613 homeobox protein Meis1 | (RefSeq) homeobox protein knotted-1-like 2 isoform X2 (A)	homeobox protein knotted-1-like 13 [Dendrobium catenatum]	RecName: Full=Homeobox protein knotted-1-like 3; AltName: Full=Protein KNAT3;	SubName: Full=Homeobox protein knotted-1-like 3 {ECO:0000313|EMBL:PKU68839.1};	Transcription factor MEIS1 and related HOX domain proteins	GO:0005829,cytosol; GO:0005634,nucleus; GO:0003677,DNA binding; GO:0003700,DNA-binding transcription factor activity; GO:0071345,cellular response to cytokine stimulus; GO:0009722,detection of cytokinin stimulus; GO:0009416,response to light stimulus	KNOX2 domain
Cluster-30752.78966	HB-KNOX	955.504	310.874	1.61989	up	K16670 homeobox protein Meis2 | (RefSeq) homeobox protein knotted-1-like LET12 (A)	homeobox protein knotted-1-like 13 [Dendrobium catenatum]	RecName: Full=Homeobox protein knotted-1-like 3; AltName: Full=Protein KNAT3;	SubName: Full=Homeobox protein knotted-1-like 3 {ECO:0000313|EMBL:PKU68839.1};	Transcription factor MEIS1 and related HOX domain proteins	GO:0005829,cytosol; GO:0005634,nucleus; GO:0003677,DNA binding; GO:0003700,DNA-binding transcription factor activity; GO:0071345,cellular response to cytokine stimulus; GO:0009722,detection of cytokinin stimulus; GO:0009416,response to light stimulus	KNOX2 domain
Cluster-30752.95326	HB-KNOX	202.158	57.6058	1.81806	up	K16670 homeobox protein Meis2 | (RefSeq) homeobox protein knotted-1-like LET12 (A)	homeobox protein knotted-1-like 13 [Dendrobium catenatum]	RecName: Full=Homeobox protein knotted-1-like 3; AltName: Full=Protein KNAT3;	SubName: Full=Homeobox protein knotted-1-like 3 {ECO:0000313|EMBL:PKU68839.1};	Transcription factor MEIS1 and related HOX domain proteins	GO:0005829,cytosol; GO:0005634,nucleus; GO:0003677,DNA binding; GO:0003700,DNA-binding transcription factor activity; GO:0071345,cellular response to cytokine stimulus; GO:0009722,detection of cytokinin stimulus; GO:0009416,response to light stimulus	KNOX2 domain
Cluster-14910.0	HB-other	1.97837	24.7193	-3.66417	down	K09338 homeobox-leucine zipper protein | (RefSeq) homeobox-leucine zipper protein ROC8 (A)	homeobox-leucine zipper protein ROC8 [Dendrobium catenatum]	RecName: Full=Homeobox-leucine zipper protein HDG11 {ECO:0000305}; AltName: Full=HD-ZIP protein HDG11 {ECO:0000305}; AltName: Full=Homeodomain GLABRA 2-like protein 11 {ECO:0000303|PubMed:10809443}; AltName: Full=Homeodomain transcription factor HDG11 {ECO:0000305}; AltName: Full=Protein ENHANCED DROUGHT TOLERANCE 1 {ECO:0000303|PubMed:18451323}; AltName: Full=Protein HOMEODOMAIN GLABROUS 11 {ECO…	SubName: Full=Homeobox-leucine zipper protein ROC8 {ECO:0000313|EMBL:PKU72738.1};	--	GO:0005634,nucleus; GO:0003700,DNA-binding transcription factor activity; GO:0008289,lipid binding; GO:0000976,transcription regulatory region sequence-specific DNA binding; GO:0009828,plant-type cell wall loosening; GO:0006351,transcription, DNA-templated; GO:0010091,trichome branching	START domain
Cluster-30752.110744	HB-other	0.3642	42.0496	-6.66325	down	K11657 remodeling and spacing factor 1 | (RefSeq) homeobox protein HAZ1 (A)	pathogenesis-related homeodomain protein isoform X2 [Dendrobium catenatum]	RecName: Full=Pathogenesis-related homeodomain protein; Short=PRHA;	SubName: Full=Pathogenesis-related homeodomain protein {ECO:0000313|EMBL:PKU64978.1};	PHD Zn-finger protein	GO:0005634,nucleus; GO:0003700,DNA-binding transcription factor activity; GO:0046872,metal ion binding; GO:0043565,sequence-specific DNA binding; GO:0006952,defense response; GO:0045893,positive regulation of transcription, DNA-templated; GO:0009733,response to auxin; GO:0006351,transcription, DNA-templated	PHD-finger
Cluster-30752.73460	HB-other	9.13161	55.381	-2.60959	down	K09338 homeobox-leucine zipper protein | (RefSeq) homeobox-leucine zipper protein ROC8 (A)	homeobox-leucine zipper protein ROC8 [Dendrobium catenatum]	RecName: Full=Homeobox-leucine zipper protein HDG11 {ECO:0000305}; AltName: Full=HD-ZIP protein HDG11 {ECO:0000305}; AltName: Full=Homeodomain GLABRA 2-like protein 11 {ECO:0000303|PubMed:10809443}; AltName: Full=Homeodomain transcription factor HDG11 {ECO:0000305}; AltName: Full=Protein ENHANCED DROUGHT TOLERANCE 1 {ECO:0000303|PubMed:18451323}; AltName: Full=Protein HOMEODOMAIN GLABROUS 11 {ECO…	SubName: Full=Homeobox-leucine zipper protein ROC8 {ECO:0000313|EMBL:PKU72738.1};	--	GO:0005634,nucleus; GO:0003700,DNA-binding transcription factor activity; GO:0008289,lipid binding; GO:0000976,transcription regulatory region sequence-specific DNA binding; GO:0009828,plant-type cell wall loosening; GO:0006351,transcription, DNA-templated; GO:0010091,trichome branching	START domain
Cluster-30752.48100	HB-other	671.301	300.483	1.16232	up	K16670 homeobox protein Meis2 | (RefSeq) BEL1-like homeodomain protein 9 (A)	BEL1-like homeodomain protein 11 [Dendrobium catenatum]	RecName: Full=BEL1-like homeodomain protein 7; Short=BEL1-like protein 7;	SubName: Full=BEL1-like homeodomain protein 6 {ECO:0000313|EMBL:PKU75051.1};	Transcription factor MEIS1 and related HOX domain proteins	GO:0005634,nucleus; GO:0003677,DNA binding; GO:0003700,DNA-binding transcription factor activity; GO:0006351,transcription, DNA-templated	Associated with HOX
Cluster-30752.74181	HB-other	403.322	124.643	1.6942	up	K09338 homeobox-leucine zipper protein | (RefSeq) homeobox-leucine zipper protein ROC6-like isoform X1 (A)	homeobox-leucine zipper protein ROC6-like isoform X2 [Dendrobium catenatum]	RecName: Full=Homeobox-leucine zipper protein ROC5; AltName: Full=GLABRA 2-like homeobox protein 5; AltName: Full=HD-ZIP protein ROC5; AltName: Full=Homeodomain transcription factor ROC5; AltName: Full=Protein RICE OUTERMOST CELL-SPECIFIC 5;	SubName: Full=Homeobox-leucine zipper protein HDG1 {ECO:0000313|EMBL:PKU63877.1};	--	GO:0005634,nucleus; GO:0008289,lipid binding; GO:0043565,sequence-specific DNA binding; GO:0006355,regulation of transcription, DNA-templated; GO:0006351,transcription, DNA-templated	START domain
Cluster-30752.78294	HB-other	90.4547	21.0685	2.09973	up	K09338 homeobox-leucine zipper protein | (RefSeq) homeobox-leucine zipper protein ROC5-like isoform X1 (A)	Homeobox-leucine zipper protein ROC5 [Dendrobium catenatum]	RecName: Full=Homeobox-leucine zipper protein ROC6; AltName: Full=GLABRA 2-like homeobox protein 6; AltName: Full=HD-ZIP protein ROC6; AltName: Full=Homeodomain transcription factor ROC6; AltName: Full=Protein RICE OUTERMOST CELL-SPECIFIC 6;	SubName: Full=Homeobox-leucine zipper protein ROC5 {ECO:0000313|EMBL:PKU84071.1};	--	GO:0005634,nucleus; GO:0008289,lipid binding; GO:0043565,sequence-specific DNA binding; GO:0006355,regulation of transcription, DNA-templated; GO:0006351,transcription, DNA-templated	Homeobox domain
Cluster-30752.83359	HB-other	815.726	265.215	1.61872	up	K09338 homeobox-leucine zipper protein | (RefSeq) homeobox-leucine zipper protein ROC5-like isoform X1 (A)	homeobox-leucine zipper protein ROC5-like isoform X2 [Dendrobium catenatum]	RecName: Full=Homeobox-leucine zipper protein ROC6; AltName: Full=GLABRA 2-like homeobox protein 6; AltName: Full=HD-ZIP protein ROC6; AltName: Full=Homeodomain transcription factor ROC6; AltName: Full=Protein RICE OUTERMOST CELL-SPECIFIC 6;	SubName: Full=Homeobox-leucine zipper protein ROC5 {ECO:0000313|EMBL:PKU84071.1};	--	GO:0005634,nucleus; GO:0008289,lipid binding; GO:0043565,sequence-specific DNA binding; GO:0006355,regulation of transcription, DNA-templated; GO:0006351,transcription, DNA-templated	Homeobox domain
Cluster-30752.790	HB-WOX	128.745	266.704	-1.04908	down	K18490 homeobox protein OTX2 | (RefSeq) WUSCHEL-related homeobox 13 (A)	WUSCHEL-related homeobox 8-like [Dendrobium catenatum]	RecName: Full=WUSCHEL-related homeobox 8; AltName: Full=OsWOX8; AltName: Full=Protein WOX13;	SubName: Full=WUSCHEL-related homeobox 8 {ECO:0000313|EMBL:PKU74860.1};	--	GO:0005634,nucleus; GO:0003677,DNA binding; GO:0007275,multicellular organism development; GO:0006355,regulation of transcription, DNA-templated; GO:0006351,transcription, DNA-templated	Homeobox domain
Cluster-30752.20801	HMG	15.8605	131.94	-3.05824	down	K11296 high mobility group protein B3 | (RefSeq) HMG1/2-like protein (A)	HMG1/2-like protein [Dendrobium catenatum]	RecName: Full=HMG1/2-like protein;	SubName: Full=High mobility group B protein 4 {ECO:0000313|EMBL:PKU63337.1};	HMG box-containing protein	GO:0005634,nucleus; GO:0003677,DNA binding	HMG (high mobility group) box
Cluster-30752.30366	HMG	44.1998	326.937	-2.88058	down	K11296 high mobility group protein B3 | (RefSeq) high mobility group B protein 7 (A)	high mobility group B protein 7 [Dendrobium catenatum]	RecName: Full=High mobility group B protein 7; AltName: Full=Nucleosome/chromatin assembly factor group D 07; Short=Nucleosome/chromatin assembly factor group D 7; AltName: Full=Protein NUCLEAR FUSION DEFECTIVE 7 {ECO:0000303|PubMed:16698901};	SubName: Full=High mobility group B protein 7 {ECO:0000313|EMBL:PKU74165.1};	HMG box-containing protein	GO:0005634,nucleus; GO:0003677,DNA binding; GO:0003700,DNA-binding transcription factor activity; GO:0000741,karyogamy; GO:0010197,polar nucleus fusion	HMG (high mobility group) box
Cluster-30752.38523	HMG	3.47996	51.4232	-3.88946	down	K11296 high mobility group protein B3 | (RefSeq) high mobility group B protein 7 (A)	high mobility group B protein 7 [Dendrobium catenatum]	RecName: Full=High mobility group B protein 7; AltName: Full=Nucleosome/chromatin assembly factor group D 07; Short=Nucleosome/chromatin assembly factor group D 7; AltName: Full=Protein NUCLEAR FUSION DEFECTIVE 7 {ECO:0000303|PubMed:16698901};	SubName: Full=High mobility group B protein 7 {ECO:0000313|EMBL:PKU74165.1};	HMG box-containing protein	GO:0005634,nucleus; GO:0003677,DNA binding; GO:0003700,DNA-binding transcription factor activity; GO:0000741,karyogamy; GO:0010197,polar nucleus fusion	HMG (high mobility group) box
Cluster-30752.6770	HMG	12.5644	118.847	-3.23209	down	K11296 high mobility group protein B3 | (RefSeq) HMG1/2-like protein (A)	HMG1/2-like protein [Dendrobium catenatum]	RecName: Full=HMG1/2-like protein;	SubName: Full=High mobility group B protein 4 {ECO:0000313|EMBL:PKU63337.1};	HMG box-containing protein	GO:0005634,nucleus; GO:0003677,DNA binding	HMG (high mobility group) box
Cluster-24870.0	HSF	6.57038	89.74	-3.77645	down	K09419 heat shock transcription factor, other eukaryote | (RefSeq) heat stress transcription factor B-2b-like (A)	heat stress transcription factor B-2b-like [Dendrobium catenatum]	RecName: Full=Heat stress transcription factor B-2b; AltName: Full=Heat stress transcription factor 2; Short=rHsf2; AltName: Full=Heat stress transcription factor 21; Short=OsHsf-21;	SubName: Full=Heat stress transcription factor B-2b {ECO:0000313|EMBL:PKU64434.1};	Heat shock transcription factor	GO:0005634,nucleus; GO:0003700,DNA-binding transcription factor activity; GO:0043565,sequence-specific DNA binding; GO:0006351,transcription, DNA-templated	HSF-type DNA-binding
Cluster-30752.104915	HSF	9.92893	76.7195	-2.94689	down	K09419 heat shock transcription factor, other eukaryote | (RefSeq) heat stress transcription factor A-2b isoform X1 (A)	heat stress transcription factor A-2b isoform X1 [Dendrobium catenatum]	RecName: Full=Heat stress transcription factor A-2b; AltName: Full=Heat stress transcription factor 18; Short=OsHsf-18; AltName: Full=Heat stress transcription factor 5; Short=rHsf5;	SubName: Full=Heat stress transcription factor A-2b {ECO:0000313|EMBL:PKU80494.1};	Heat shock transcription factor	GO:0005737,cytoplasm; GO:0005634,nucleus; GO:0003700,DNA-binding transcription factor activity; GO:0043565,sequence-specific DNA binding; GO:0006351,transcription, DNA-templated	HSF-type DNA-binding
Cluster-30752.104917	HSF	50.815	217.006	-2.09227	down	K09419 heat shock transcription factor, other eukaryote | (RefSeq) heat stress transcription factor A-2b isoform X1 (A)	heat stress transcription factor A-2b isoform X1 [Dendrobium catenatum]	RecName: Full=Heat stress transcription factor A-2b; AltName: Full=Heat stress transcription factor 18; Short=OsHsf-18; AltName: Full=Heat stress transcription factor 5; Short=rHsf5;	SubName: Full=Heat stress transcription factor A-2b {ECO:0000313|EMBL:PKU80494.1};	Heat shock transcription factor	GO:0005737,cytoplasm; GO:0005634,nucleus; GO:0003700,DNA-binding transcription factor activity; GO:0043565,sequence-specific DNA binding; GO:0006351,transcription, DNA-templated	HSF-type DNA-binding
Cluster-30752.17219	HSF	1.99133	19.8445	-3.33678	down	K09419 heat shock transcription factor, other eukaryote | (RefSeq) heat stress transcription factor A-1-like (A)	heat stress transcription factor A-1-like [Dendrobium catenatum]	RecName: Full=Heat stress transcription factor A-1; AltName: Full=Heat stress transcription factor 13; Short=OsHsf-13; AltName: Full=Heat stress transcription factor 3; Short=rHsf3;	SubName: Full=Heat stress transcription factor A-1 {ECO:0000313|EMBL:PKU71986.1};	Heat shock transcription factor	GO:0005634,nucleus; GO:0003700,DNA-binding transcription factor activity; GO:0043565,sequence-specific DNA binding; GO:0006351,transcription, DNA-templated	HSF-type DNA-binding
Cluster-30752.94569	HSF	0	22.8463	-6.74832	down	K09419 heat shock transcription factor, other eukaryote | (RefSeq) heat stress transcription factor A-1-like (A)	heat stress transcription factor A-1-like [Dendrobium catenatum]	RecName: Full=Heat stress transcription factor A-1; AltName: Full=Heat stress transcription factor 13; Short=OsHsf-13; AltName: Full=Heat stress transcription factor 3; Short=rHsf3;	SubName: Full=Heat stress transcription factor A-1 {ECO:0000313|EMBL:PKU77466.1};	Heat shock transcription factor	GO:0005634,nucleus; GO:0003700,DNA-binding transcription factor activity; GO:0043565,sequence-specific DNA binding; GO:0006351,transcription, DNA-templated	--
Cluster-1845.0	HSF	46.929	2.93161	3.97838	up	K09419 heat shock transcription factor, other eukaryote | (RefSeq) heat stress transcription factor B-1-like (A)	heat stress transcription factor B-1-like [Dendrobium catenatum]	RecName: Full=Heat stress transcription factor B-1; AltName: Full=Heat stress transcription factor 23; Short=OsHsf-23;	SubName: Full=Uncharacterized protein {ECO:0000313|EnsemblPlants:LPERR09G09190.1};	Heat shock transcription factor	GO:0005737,cytoplasm; GO:0005634,nucleus; GO:0003700,DNA-binding transcription factor activity; GO:0043565,sequence-specific DNA binding; GO:0045892,negative regulation of transcription, DNA-templated; GO:0009408,response to heat; GO:0006351,transcription, DNA-templated	HSF-type DNA-binding
Cluster-30752.11330	HSF	29.7497	7.33168	2.02927	up	K09419 heat shock transcription factor, other eukaryote | (RefSeq) heat stress transcription factor A-5-like (A)	heat stress transcription factor A-5-like [Dendrobium catenatum]	RecName: Full=Heat stress transcription factor A-5; AltName: Full=Heat stress transcription factor 6; Short=OsHsf-06;	SubName: Full=Heat stress transcription factor A-5 {ECO:0000313|EMBL:PKU82753.1};	Heat shock transcription factor	GO:0005737,cytoplasm; GO:0005634,nucleus; GO:0003700,DNA-binding transcription factor activity; GO:0043565,sequence-specific DNA binding; GO:0006351,transcription, DNA-templated	HSF-type DNA-binding
Cluster-30752.49615	IWS1	117.344	32.7358	1.84641	up	--	probable mediator of RNA polymerase II transcription subunit 26b [Dendrobium catenatum]	RecName: Full=Probable mediator of RNA polymerase II transcription subunit 26b;	SubName: Full=probable mediator of RNA polymerase II transcription subunit 26b isoform X3 {ECO:0000313|RefSeq:XP_008798351.1};	--	GO:0070449,elongin complex; GO:0003746,translation elongation factor activity; GO:0006355,regulation of transcription, DNA-templated; GO:0006368,transcription elongation from RNA polymerase II promoter	TFIIS helical bundle-like domain
Cluster-30752.52919	IWS1	110.36	34.9148	1.65564	up	--	probable mediator of RNA polymerase II transcription subunit 26c [Dendrobium catenatum]	RecName: Full=Probable mediator of RNA polymerase II transcription subunit 26c;	SubName: Full=Putative mediator of RNA polymerase II transcription subunit 26c {ECO:0000313|EMBL:PKU70321.1};	--	GO:0005829,cytosol; GO:0070449,elongin complex; GO:0003746,translation elongation factor activity; GO:0006355,regulation of transcription, DNA-templated; GO:0006368,transcription elongation from RNA polymerase II promoter	TFIIS helical bundle-like domain
Cluster-30752.58357	IWS1	137.334	57.6704	1.25182	up	--	probable mediator of RNA polymerase II transcription subunit 26c [Dendrobium catenatum]	RecName: Full=Probable mediator of RNA polymerase II transcription subunit 26c;	SubName: Full=Putative mediator of RNA polymerase II transcription subunit 26c {ECO:0000313|EMBL:PKU70321.1};	--	GO:0005829,cytosol; GO:0070449,elongin complex; GO:0003746,translation elongation factor activity; GO:0006355,regulation of transcription, DNA-templated; GO:0006368,transcription elongation from RNA polymerase II promoter	TFIIS helical bundle-like domain
Cluster-30752.83355	IWS1	552.763	160.701	1.78255	up	--	probable mediator of RNA polymerase II transcription subunit 26b [Dendrobium catenatum]	RecName: Full=Probable mediator of RNA polymerase II transcription subunit 26b;	SubName: Full=probable mediator of RNA polymerase II transcription subunit 26b isoform X3 {ECO:0000313|RefSeq:XP_008798351.1};	--	GO:0070449,elongin complex; GO:0003746,translation elongation factor activity; GO:0006355,regulation of transcription, DNA-templated; GO:0006368,transcription elongation from RNA polymerase II promoter	TFIIS helical bundle-like domain
Cluster-30752.83356	IWS1	79.5176	15.7585	2.33914	up	--	probable mediator of RNA polymerase II transcription subunit 26b [Dendrobium catenatum]	RecName: Full=Probable mediator of RNA polymerase II transcription subunit 26b;	SubName: Full=probable mediator of RNA polymerase II transcription subunit 26b isoform X3 {ECO:0000313|RefSeq:XP_008798351.1};	--	GO:0070449,elongin complex; GO:0003746,translation elongation factor activity; GO:0006355,regulation of transcription, DNA-templated; GO:0006368,transcription elongation from RNA polymerase II promoter	TFIIS helical bundle-like domain
Cluster-30752.83470	IWS1	77.1424	1.7524	5.3977	up	--	probable mediator of RNA polymerase II transcription subunit 26b [Dendrobium catenatum]	RecName: Full=Probable mediator of RNA polymerase II transcription subunit 26b;	SubName: Full=probable mediator of RNA polymerase II transcription subunit 26b isoform X3 {ECO:0000313|RefSeq:XP_008798351.1};	--	GO:0070449,elongin complex; GO:0003746,translation elongation factor activity; GO:0006355,regulation of transcription, DNA-templated; GO:0006368,transcription elongation from RNA polymerase II promoter	TFIIS helical bundle-like domain
Cluster-4334.0	IWS1	28.145	5.17864	2.4352	up	--	probable mediator of RNA polymerase II transcription subunit 26b [Dendrobium catenatum]	RecName: Full=Probable mediator of RNA polymerase II transcription subunit 26a;	SubName: Full=Putative mediator of RNA polymerase II transcription subunit 26a {ECO:0000313|EMBL:PKU81833.1};	--	GO:0070449,elongin complex; GO:0003746,translation elongation factor activity; GO:0006355,regulation of transcription, DNA-templated; GO:0006368,transcription elongation from RNA polymerase II promoter	TFIIS helical bundle-like domain
Cluster-30752.106005	Jumonji	115.298	49.8735	1.20798	up	K11446 histone demethylase JARID1 [EC:1.14.11.-] | (RefSeq) lysine-specific demethylase JMJ706-like (A)	lysine-specific demethylase JMJ706-like [Dendrobium catenatum]	RecName: Full=Lysine-specific demethylase JMJ706; EC=1.14.11.-; AltName: Full=Jumonji domain-containing protein 706; AltName: Full=Lysine-specific histone demethylase JMJ706; AltName: Full=Protein JUMONJI 706;	SubName: Full=Lysine-specific demethylase REF6 {ECO:0000313|EMBL:PKU77474.1};	DNA-binding protein jumonji/RBP2/SMCY, contains JmjC domain	GO:0000792,heterochromatin; GO:0005634,nucleus; GO:0051213,dioxygenase activity; GO:0032454,histone demethylase activity (H3-K9 specific); GO:0046872,metal ion binding; GO:0048439,flower morphogenesis; GO:0045815,positive regulation of gene expression, epigenetic; GO:0006355,regulation of transcription, DNA-templated; GO:0006351,transcription, DNA-templated	JmjC domain, hydroxylase
Cluster-30752.111526	Jumonji	151.772	16.8729	3.17433	up	K11446 histone demethylase JARID1 [EC:1.14.11.-] | (RefSeq) lysine-specific demethylase JMJ706-like (A)	lysine-specific demethylase JMJ706-like isoform X1 [Dendrobium catenatum]	RecName: Full=Lysine-specific demethylase JMJ706; EC=1.14.11.-; AltName: Full=Jumonji domain-containing protein 706; AltName: Full=Lysine-specific histone demethylase JMJ706; AltName: Full=Protein JUMONJI 706;	SubName: Full=Lysine-specific demethylase REF6 {ECO:0000313|EMBL:PKU77474.1};	DNA-binding protein jumonji/RBP2/SMCY, contains JmjC domain	GO:0000792,heterochromatin; GO:0005634,nucleus; GO:0051213,dioxygenase activity; GO:0032454,histone demethylase activity (H3-K9 specific); GO:0046872,metal ion binding; GO:0048439,flower morphogenesis; GO:0045815,positive regulation of gene expression, epigenetic; GO:0006355,regulation of transcription, DNA-templated; GO:0006351,transcription, DNA-templated	JmjC domain, hydroxylase
Cluster-30752.17576	Jumonji	143.657	71.3158	1.00787	up	K11446 histone demethylase JARID1 [EC:1.14.11.-] | (RefSeq) lysine-specific demethylase JMJ706-like (A)	lysine-specific demethylase JMJ706-like [Dendrobium catenatum]	RecName: Full=Lysine-specific demethylase JMJ706; EC=1.14.11.-; AltName: Full=Jumonji domain-containing protein 706; AltName: Full=Lysine-specific histone demethylase JMJ706; AltName: Full=Protein JUMONJI 706;	SubName: Full=Lysine-specific demethylase REF6 {ECO:0000313|EMBL:PKU77474.1};	DNA-binding protein jumonji/RBP2/SMCY, contains JmjC domain	GO:0000792,heterochromatin; GO:0005634,nucleus; GO:0051213,dioxygenase activity; GO:0032454,histone demethylase activity (H3-K9 specific); GO:0046872,metal ion binding; GO:0048439,flower morphogenesis; GO:0045815,positive regulation of gene expression, epigenetic; GO:0006355,regulation of transcription, DNA-templated; GO:0006351,transcription, DNA-templated	JmjC domain, hydroxylase
Cluster-30752.27347	LIM	123.338	250.681	-1.02501	down	K09377 cysteine and glycine-rich protein | (RefSeq) LIM domain-containing protein WLIM1-like (A)	LIM domain-containing protein WLIM1-like [Dendrobium catenatum]	RecName: Full=LIM domain-containing protein WLIM1 {ECO:0000305}; AltName: Full=Widely-expressed LIM protein 1 {ECO:0000303|PubMed:11085265}; Short=AtWLIM1;	SubName: Full=Pollen-specific protein SF3 {ECO:0000313|EMBL:PKU81097.1};	Regulatory protein MLP and related LIM proteins	GO:0005737,cytoplasm; GO:0005856,cytoskeleton; GO:0005886,plasma membrane; GO:0051015,actin filament binding; GO:0046872,metal ion binding; GO:0003729,mRNA binding; GO:0051017,actin filament bundle assembly	LIM domain
Cluster-30752.32036	LIM	2.71325	36.4805	-3.75242	down	K09377 cysteine and glycine-rich protein | (RefSeq) LIM domain-containing protein WLIM2b-like (A)	LIM domain-containing protein WLIM2b-like [Dendrobium catenatum]	RecName: Full=LIM domain-containing protein WLIM2b {ECO:0000305}; AltName: Full=Widely-expressed LIM protein 2B {ECO:0000305};	SubName: Full=Pollen-specific protein SF3 {ECO:0000313|EMBL:PKU77117.1};	Regulatory protein MLP and related LIM proteins	GO:0005737,cytoplasm; GO:0005856,cytoskeleton; GO:0051015,actin filament binding; GO:0046872,metal ion binding; GO:0003729,mRNA binding; GO:0051017,actin filament bundle assembly	LIM domain
Cluster-30752.36090	LIM	3.04209	16.8639	-2.46408	down	K09377 cysteine and glycine-rich protein | (RefSeq) LIM domain-containing protein WLIM2b-like (A)	LIM domain-containing protein WLIM2b-like [Dendrobium catenatum]	RecName: Full=LIM domain-containing protein WLIM2b {ECO:0000305}; AltName: Full=Widely-expressed LIM protein 2B {ECO:0000305};	SubName: Full=Pollen-specific protein SF3 {ECO:0000313|EMBL:PKU77117.1};	Regulatory protein MLP and related LIM proteins	GO:0005737,cytoplasm; GO:0005856,cytoskeleton; GO:0051015,actin filament binding; GO:0046872,metal ion binding; GO:0003729,mRNA binding; GO:0051017,actin filament bundle assembly	LIM domain
Cluster-30752.82035	LIM	333.247	98.3222	1.75682	up	K09377 cysteine and glycine-rich protein | (RefSeq) LIM domain-containing protein WLIM1-like (A)	LIM domain-containing protein WLIM1-like [Dendrobium catenatum]	RecName: Full=LIM domain-containing protein WLIM1 {ECO:0000305}; AltName: Full=Widely-expressed LIM protein 1 {ECO:0000303|PubMed:11085265}; Short=AtWLIM1;	SubName: Full=LIM domain-containing protein WLIM1-like {ECO:0000313|RefSeq:XP_008793824.1};	Regulatory protein MLP and related LIM proteins	GO:0005737,cytoplasm; GO:0005856,cytoskeleton; GO:0005886,plasma membrane; GO:0051015,actin filament binding; GO:0046872,metal ion binding; GO:0003729,mRNA binding; GO:0051017,actin filament bundle assembly	LIM domain
Cluster-27219.0	LOB	54.1783	16.4847	1.70682	up	K02725 20S proteasome subunit alpha 6 [EC:3.4.25.1] | (RefSeq) proteasome subunit alpha type-1-like (A)	LOB domain-containing protein 1-like [Dendrobium catenatum]	RecName: Full=LOB domain-containing protein 1; AltName: Full=ASYMMETRIC LEAVES 2-like protein 8; Short=AS2-like protein 8;	SubName: Full=LOB domain-containing protein 11 {ECO:0000313|EMBL:PKU66054.1};	--	GO:0005739,mitochondrion	Lateral organ boundaries (LOB) domain
Cluster-30752.30365	LOB	45.4133	13.2752	1.76483	up	K04733 interleukin-1 receptor-associated kinase 4 [EC:2.7.11.1] | (RefSeq) uncharacterized protein LOC100501207 isoform X1 (A)	LOB domain-containing protein 12-like [Dendrobium catenatum]	RecName: Full=LOB domain-containing protein 12; AltName: Full=ASYMMETRIC LEAVES 2-like protein 5; Short=AS2-like protein 5;	SubName: Full=LOB domain-containing protein 12 {ECO:0000313|EMBL:PKU62192.1};	--	GO:0003677,DNA binding; GO:0009965,leaf morphogenesis; GO:0010016,shoot system morphogenesis	Lateral organ boundaries (LOB) domain
Cluster-30752.31912	MADS-MIKC	155.082	377.641	-1.28232	down	K09264 MADS-box transcription factor, plant | (RefSeq) MADS-box transcription factor 16-like (A)	MADS-box transcription factor 16-like [Dendrobium catenatum]	RecName: Full=MADS-box transcription factor 16; AltName: Full=OsMADS16; AltName: Full=Protein APETALA3-like; AltName: Full=Protein SUPERWOMAN1;	SubName: Full=DEFICIENS-like MADS-box transcription factor {ECO:0000313|EMBL:ACR16037.1};	MADS box transcription factor	GO:0005634,nucleus; GO:0003700,DNA-binding transcription factor activity; GO:0046983,protein dimerization activity; GO:0000977,RNA polymerase II regulatory region sequence-specific DNA binding; GO:0030154,cell differentiation; GO:0045944,positive regulation of transcription by RNA polymerase II; GO:0010097,specification of stamen identity; GO:0006351,transcription, DNA-templated	SRF-type transcription factor (DNA-binding and dimerisation domain)
Cluster-30752.59623	MADS-MIKC	10.3639	79.4603	-2.9388	down	K09264 MADS-box transcription factor, plant | (RefSeq) AGL9; agamous-like MADS-box protein AGL9 homolog (A)	MADS box protein SEP1 [Dendrobium crumenatum]	RecName: Full=Agamous-like MADS-box protein AGL9 homolog; AltName: Full=OM1;	SubName: Full=MADS box protein SEP1 {ECO:0000313|EMBL:AAZ95252.1};	MADS box transcription factor	GO:0005634,nucleus; GO:0003700,DNA-binding transcription factor activity; GO:0046983,protein dimerization activity; GO:0000977,RNA polymerase II regulatory region sequence-specific DNA binding; GO:0045944,positive regulation of transcription by RNA polymerase II; GO:0006351,transcription, DNA-templated	K-box region
Cluster-30752.60318	MADS-MIKC	12.8602	45.8701	-1.84091	down	K09264 MADS-box transcription factor, plant | (RefSeq) MADS-box transcription factor 16-like (A)	MADS-box transcription factor 16-like [Dendrobium catenatum]	RecName: Full=MADS-box transcription factor 16; AltName: Full=OsMADS16; AltName: Full=Protein APETALA3-like; AltName: Full=Protein SUPERWOMAN1;	SubName: Full=MADS-box transcription factor 16 {ECO:0000313|EMBL:PKU68213.1};	MADS box transcription factor	GO:0005634,nucleus; GO:0003700,DNA-binding transcription factor activity; GO:0046983,protein dimerization activity; GO:0000977,RNA polymerase II regulatory region sequence-specific DNA binding; GO:0030154,cell differentiation; GO:0045944,positive regulation of transcription by RNA polymerase II; GO:0010097,specification of stamen identity; GO:0006351,transcription, DNA-templated	SRF-type transcription factor (DNA-binding and dimerisation domain)
Cluster-30752.60319	MADS-MIKC	466.674	1320.09	-1.49918	down	K09264 MADS-box transcription factor, plant | (RefSeq) MADS-box transcription factor 16-like (A)	MADS-box transcription factor 16-like [Dendrobium catenatum]	RecName: Full=MADS-box transcription factor 16; AltName: Full=OsMADS16; AltName: Full=Protein APETALA3-like; AltName: Full=Protein SUPERWOMAN1;	SubName: Full=MADS-box transcription factor 16 {ECO:0000313|EMBL:PKU68213.1};	MADS box transcription factor	GO:0005634,nucleus; GO:0003700,DNA-binding transcription factor activity; GO:0046983,protein dimerization activity; GO:0000977,RNA polymerase II regulatory region sequence-specific DNA binding; GO:0030154,cell differentiation; GO:0045944,positive regulation of transcription by RNA polymerase II; GO:0010097,specification of stamen identity; GO:0006351,transcription, DNA-templated	SRF-type transcription factor (DNA-binding and dimerisation domain)
Cluster-30752.40706	MADS-MIKC	88.6261	31.1751	1.51375	up	K09260 MADS-box transcription enhancer factor 2A | (RefSeq) MADS-box protein SOC1-like (A)	MADS-box protein SOC1-like [Dendrobium catenatum]	RecName: Full=MADS-box transcription factor 50; Short=OsMADS50; AltName: Full=Protein AGAMOUS-like 20; AltName: Full=Protein SUPPRESSOR OF CONSTANS OVEREXPRESSION 1-like; Short=OsSOC1; AltName: Full=RMADS208;	SubName: Full=MADS-box transcription factor 56 {ECO:0000313|EMBL:PKU65284.1};	MADS box transcription factor	GO:0005634,nucleus; GO:0003700,DNA-binding transcription factor activity; GO:0046983,protein dimerization activity; GO:0000977,RNA polymerase II regulatory region sequence-specific DNA binding; GO:0030154,cell differentiation; GO:0009908,flower development; GO:0045944,positive regulation of transcription by RNA polymerase II; GO:0006351,transcription, DNA-templated	SRF-type transcription factor (DNA-binding and dimerisation domain)
Cluster-30752.50987	MADS-MIKC	2151.37	330.898	2.69972	up	K09264 MADS-box transcription factor, plant | (RefSeq) MADS-box protein CMB1-like (A)	MADS-box protein CMB1-like [Dendrobium catenatum]	RecName: Full=MADS-box protein EJ2 {ECO:0000305}; AltName: Full=MADS-box protein 1 {ECO:0000312|EMBL:AAP57412.1}; Short=LeMADS1 {ECO:0000312|EMBL:AAP57412.1}; AltName: Full=Protein ENHANCER-OF-JOINTLESS-2 {ECO:0000303|PubMed:28528644};	SubName: Full=MADS-box protein CMB1 {ECO:0000313|EMBL:PKU69931.1};	MADS box transcription factor	GO:0005634,nucleus; GO:0003700,DNA-binding transcription factor activity; GO:0046983,protein dimerization activity; GO:0000977,RNA polymerase II regulatory region sequence-specific DNA binding; GO:0045944,positive regulation of transcription by RNA polymerase II; GO:0006351,transcription, DNA-templated	K-box region
Cluster-30752.88202	MADS-MIKC	50.4838	19.8147	1.3573	up	K09260 MADS-box transcription enhancer factor 2A | (RefSeq) MADS-box protein SOC1-like (A)	MADS-box protein SOC1-like [Dendrobium catenatum]	RecName: Full=MADS-box transcription factor 50; Short=OsMADS50; AltName: Full=Protein AGAMOUS-like 20; AltName: Full=Protein SUPPRESSOR OF CONSTANS OVEREXPRESSION 1-like; Short=OsSOC1; AltName: Full=RMADS208;	SubName: Full=MADS-box transcription factor 56 {ECO:0000313|EMBL:PKU65284.1};	MADS box transcription factor	GO:0005634,nucleus; GO:0003700,DNA-binding transcription factor activity; GO:0046983,protein dimerization activity; GO:0000977,RNA polymerase II regulatory region sequence-specific DNA binding; GO:0030154,cell differentiation; GO:0009908,flower development; GO:0045944,positive regulation of transcription by RNA polymerase II; GO:0006351,transcription, DNA-templated	SRF-type transcription factor (DNA-binding and dimerisation domain)
Cluster-30752.60320	MADS-M-type	152.249	362.272	-1.24935	down	K09264 MADS-box transcription factor, plant | (RefSeq) MADS-box transcription factor 16-like (A)	MADS-box transcription factor 16-like [Dendrobium catenatum]	RecName: Full=MADS-box transcription factor 16; AltName: Full=OsMADS16; AltName: Full=Protein APETALA3-like; AltName: Full=Protein SUPERWOMAN1;	SubName: Full=MADS-box transcription factor 16 {ECO:0000313|EMBL:PKU68213.1};	MADS box transcription factor	GO:0005634,nucleus; GO:0003700,DNA-binding transcription factor activity; GO:0046983,protein dimerization activity; GO:0000977,RNA polymerase II regulatory region sequence-specific DNA binding; GO:0030154,cell differentiation; GO:0045944,positive regulation of transcription by RNA polymerase II; GO:0010097,specification of stamen identity; GO:0006351,transcription, DNA-templated	K-box region
Cluster-30752.60322	MADS-M-type	68.1317	283.799	-2.05656	down	K09264 MADS-box transcription factor, plant | (RefSeq) MADS-box transcription factor 16-like (A)	MADS-box transcription factor 16-like [Dendrobium catenatum]	RecName: Full=MADS-box transcription factor 16; AltName: Full=OsMADS16; AltName: Full=Protein APETALA3-like; AltName: Full=Protein SUPERWOMAN1;	SubName: Full=MADS-box transcription factor 16 {ECO:0000313|EMBL:PKU68213.1};	MADS box transcription factor	GO:0005634,nucleus; GO:0003700,DNA-binding transcription factor activity; GO:0046983,protein dimerization activity; GO:0000977,RNA polymerase II regulatory region sequence-specific DNA binding; GO:0030154,cell differentiation; GO:0045944,positive regulation of transcription by RNA polymerase II; GO:0010097,specification of stamen identity; GO:0006351,transcription, DNA-templated	K-box region
Cluster-30752.74354	MADS-M-type	36.9323	1.52532	4.67051	up	K09264 MADS-box transcription factor, plant | (RefSeq) MADS-box protein CMB1-like (A)	MADS-box protein CMB1-like [Dendrobium catenatum]	RecName: Full=MADS-box protein EJ2 {ECO:0000305}; AltName: Full=MADS-box protein 1 {ECO:0000312|EMBL:AAP57412.1}; Short=LeMADS1 {ECO:0000312|EMBL:AAP57412.1}; AltName: Full=Protein ENHANCER-OF-JOINTLESS-2 {ECO:0000303|PubMed:28528644};	SubName: Full=MADS-box protein CMB1 {ECO:0000313|EMBL:PKU69931.1};	MADS box transcription factor	GO:0005634,nucleus; GO:0003700,DNA-binding transcription factor activity; GO:0046983,protein dimerization activity; GO:0000977,RNA polymerase II regulatory region sequence-specific DNA binding; GO:0045944,positive regulation of transcription by RNA polymerase II; GO:0006351,transcription, DNA-templated	SRF-type transcription factor (DNA-binding and dimerisation domain)
Cluster-30752.76976	MADS-M-type	124.403	14.5989	3.10492	up	K09264 MADS-box transcription factor, plant | (RefSeq) MADS-box protein CMB1-like (A)	MADS-box protein CMB1-like [Dendrobium catenatum]	RecName: Full=MADS-box protein CMB1;	SubName: Full=MADS-box protein CMB1 {ECO:0000313|EMBL:PKU69931.1};	MADS box transcription factor	GO:0005634,nucleus; GO:0003700,DNA-binding transcription factor activity; GO:0046983,protein dimerization activity; GO:0000977,RNA polymerase II regulatory region sequence-specific DNA binding; GO:0045944,positive regulation of transcription by RNA polymerase II; GO:0006351,transcription, DNA-templated	SRF-type transcription factor (DNA-binding and dimerisation domain)
Cluster-30752.25030	MBF1	34.6764	390.54	-3.49355	down	K03627 putative transcription factor | (RefSeq) multiprotein-bridging factor 1c (A)	multiprotein-bridging factor 1c [Dendrobium catenatum]	RecName: Full=Multiprotein-bridging factor 1c;	SubName: Full=Uncharacterized protein {ECO:0000313|EMBL:ESW24810.1};	Transcription factor MBF1	GO:0005737,cytoplasm; GO:0005730,nucleolus; GO:0003700,DNA-binding transcription factor activity; GO:0043565,sequence-specific DNA binding; GO:0003713,transcription coactivator activity; GO:0009873,ethylene-activated signaling pathway; GO:0045893,positive regulation of transcription, DNA-templated; GO:0009737,response to abscisic acid; GO:0009408,response to heat; GO:0009414,response to water dep…	Multiprotein bridging factor 1
Cluster-28896.0	mTERF	36.1592	90.1805	-1.32044	down	K15032 mTERF domain-containing protein, mitochondrial | (RefSeq) transcription termination factor MTERF8, chloroplastic-like (A)	transcription termination factor MTERF8, chloroplastic-like [Dendrobium catenatum]	RecName: Full=Transcription termination factor MTERF2, chloroplastic {ECO:0000305}; AltName: Full=Mitochondrial transcription termination factor 2 {ECO:0000303|PubMed:23087700}; AltName: Full=Protein EMBRYO DEFECTIVE 2219 {ECO:0000303|PubMed:15266054}; Flags: Precursor;	SubName: Full=Uncharacterized protein {ECO:0000313|EMBL:PKU72408.1};	Mitochondrial transcription termination factor, mTERF	GO:0009507,chloroplast; GO:0009506,plasmodesma; GO:0003690,double-stranded DNA binding; GO:0019843,rRNA binding; GO:0003727,single-stranded RNA binding; GO:0009658,chloroplast organization; GO:0032502,developmental process; GO:0006353,DNA-templated transcription, termination; GO:0006355,regulation of transcription, DNA-templated; GO:0042255,ribosome assembly; GO:0008380,RNA splicing	mTERF
Cluster-30752.109973	mTERF	0.786159	32.0933	-5.37123	down	K15032 mTERF domain-containing protein, mitochondrial | (RefSeq) transcription termination factor MTERF9, chloroplastic isoform X1 (A)	hypothetical protein MA16_Dca023580 [Dendrobium catenatum]	RecName: Full=Transcription termination factor MTERF9, chloroplastic {ECO:0000305}; AltName: Full=Mitochondrial transcription termination factor 9 {ECO:0000303|PubMed:23087700}; AltName: Full=Protein TWIRT1 {ECO:0000303|PubMed:21599977}; Flags: Precursor;	SubName: Full=Uncharacterized protein {ECO:0000313|EMBL:PKU87737.1};	Mitochondrial transcription termination factor, mTERF	GO:0009507,chloroplast; GO:0003690,double-stranded DNA binding; GO:0019843,rRNA binding; GO:0003727,single-stranded RNA binding; GO:0009658,chloroplast organization; GO:0006353,DNA-templated transcription, termination; GO:0006355,regulation of transcription, DNA-templated; GO:0009651,response to salt stress; GO:0042255,ribosome assembly; GO:0008380,RNA splicing; GO:0048364,root development; GO:00…	mTERF
Cluster-30752.1525	mTERF	43.5016	121.198	-1.48409	down	K15032 mTERF domain-containing protein, mitochondrial | (RefSeq) transcription termination factor MTERF4, chloroplastic (A)	hypothetical protein MA16_Dca002600 [Dendrobium catenatum]	RecName: Full=Transcription termination factor MTERF4, chloroplastic {ECO:0000305}; AltName: Full=Mitochondrial transcription termination factor 4 {ECO:0000303|PubMed:23087700}; AltName: Full=Protein BELAYA SMERT' {ECO:0000303|PubMed:21464319}; AltName: Full=Protein RUGOSA2 {ECO:0000303|PubMed:21790815}; Flags: Precursor;	SubName: Full=Uncharacterized protein {ECO:0000313|EMBL:PKU69330.1};	Mitochondrial transcription termination factor, mTERF	GO:0009507,chloroplast; GO:0005739,mitochondrion; GO:0009536,plastid; GO:0003690,double-stranded DNA binding; GO:0019843,rRNA binding; GO:0003727,single-stranded RNA binding; GO:0009658,chloroplast organization; GO:0032502,developmental process; GO:0006353,DNA-templated transcription, termination; GO:0009793,embryo development ending in seed dormancy; GO:0006355,regulation of transcription, DNA-t…	mTERF
Cluster-30752.22844	mTERF	51.6566	128.919	-1.31874	down	K15032 mTERF domain-containing protein, mitochondrial | (RefSeq) transcription termination factor MTERF4, chloroplastic (A)	hypothetical protein MA16_Dca002600 [Dendrobium catenatum]	RecName: Full=Transcription termination factor MTERF4, chloroplastic {ECO:0000305}; AltName: Full=Mitochondrial transcription termination factor 4 {ECO:0000305}; Flags: Precursor;	SubName: Full=Uncharacterized protein {ECO:0000313|EMBL:PKU69330.1};	Mitochondrial transcription termination factor, mTERF	GO:0009507,chloroplast; GO:0009570,chloroplast stroma; GO:0003690,double-stranded DNA binding; GO:0019843,rRNA binding; GO:0003727,single-stranded RNA binding; GO:0009658,chloroplast organization; GO:0032502,developmental process; GO:0006353,DNA-templated transcription, termination; GO:0009793,embryo development ending in seed dormancy; GO:0006355,regulation of transcription, DNA-templated; GO:00…	mTERF
Cluster-30752.65728	mTERF	16.9531	59.643	-1.81828	down	K15032 mTERF domain-containing protein, mitochondrial | (RefSeq) transcription termination factor MTEF1, chloroplastic-like (A)	transcription termination factor MTEF1, chloroplastic-like [Dendrobium catenatum]	RecName: Full=Transcription termination factor MTEF1, chloroplastic {ECO:0000305}; AltName: Full=Mitochondrial transcription termination factor 1 {ECO:0000303|PubMed:23087700}; AltName: Full=Protein EMBRYO DEFECTIVE 93 {ECO:0000305}; AltName: Full=Protein SINGLET OXYGEN-LINKED DEATH ACTIVATOR 10 {ECO:0000303|PubMed:19563435}; Flags: Precursor;	SubName: Full=Uncharacterized protein {ECO:0000313|EMBL:PKU68790.1};	Mitochondrial transcription termination factor, mTERF	GO:0009507,chloroplast; GO:0003690,double-stranded DNA binding; GO:0019843,rRNA binding; GO:0003727,single-stranded RNA binding; GO:0009658,chloroplast organization; GO:0006353,DNA-templated transcription, termination; GO:0009793,embryo development ending in seed dormancy; GO:0006355,regulation of transcription, DNA-templated; GO:0042255,ribosome assembly; GO:0008380,RNA splicing	mTERF
Cluster-30752.94117	mTERF	40.44	83.5229	-1.05153	down	K15032 mTERF domain-containing protein, mitochondrial | (RefSeq) uncharacterized protein LOC110093134 (A)	uncharacterized protein LOC110093134 [Dendrobium catenatum]	RecName: Full=Transcription termination factor MTERF9, chloroplastic {ECO:0000305}; AltName: Full=Mitochondrial transcription termination factor 9 {ECO:0000303|PubMed:23087700}; AltName: Full=Protein TWIRT1 {ECO:0000303|PubMed:21599977}; Flags: Precursor;	SubName: Full=Uncharacterized protein {ECO:0000313|EMBL:PKU64074.1};	Mitochondrial transcription termination factor, mTERF	GO:0009507,chloroplast; GO:0003690,double-stranded DNA binding; GO:0019843,rRNA binding; GO:0003727,single-stranded RNA binding; GO:0009658,chloroplast organization; GO:0006353,DNA-templated transcription, termination; GO:0006355,regulation of transcription, DNA-templated; GO:0009651,response to salt stress; GO:0042255,ribosome assembly; GO:0008380,RNA splicing; GO:0048364,root development; GO:00…	mTERF
Cluster-30752.75940	mTERF	122.44	53.8228	1.1804	up	K15032 mTERF domain-containing protein, mitochondrial | (RefSeq) transcription termination factor MTEF1, chloroplastic (A)	transcription termination factor MTEF1, chloroplastic [Dendrobium catenatum]	RecName: Full=Transcription termination factor MTEF1, chloroplastic {ECO:0000305}; AltName: Full=Mitochondrial transcription termination factor 1 {ECO:0000303|PubMed:23087700}; AltName: Full=Protein EMBRYO DEFECTIVE 93 {ECO:0000305}; AltName: Full=Protein SINGLET OXYGEN-LINKED DEATH ACTIVATOR 10 {ECO:0000303|PubMed:19563435}; Flags: Precursor;	SubName: Full=Uncharacterized protein {ECO:0000313|EMBL:PKU78822.1};	Mitochondrial transcription termination factor, mTERF	GO:0009507,chloroplast; GO:0003690,double-stranded DNA binding; GO:0019843,rRNA binding; GO:0003727,single-stranded RNA binding; GO:0009658,chloroplast organization; GO:0006353,DNA-templated transcription, termination; GO:0009793,embryo development ending in seed dormancy; GO:0006355,regulation of transcription, DNA-templated; GO:0042255,ribosome assembly; GO:0008380,RNA splicing	mTERF
Cluster-32725.1	mTERF	231.367	67.4683	1.78118	up	K15032 mTERF domain-containing protein, mitochondrial | (RefSeq) transcription termination factor MTERF8, chloroplastic-like (A)	transcription termination factor MTERF8, chloroplastic [Dendrobium catenatum]	RecName: Full=Transcription termination factor MTERF8, chloroplastic {ECO:0000305}; AltName: Full=Mitochondrial transcription termination factor 8 {ECO:0000303|PubMed:23087700}; AltName: Full=Protein PLASTID TRANSCRIPTIONALLY ACTIVE 15 {ECO:0000303|PubMed:16326926}; Flags: Precursor;	SubName: Full=Uncharacterized protein {ECO:0000313|EMBL:PKU66006.1};	Mitochondrial transcription termination factor, mTERF	GO:0009507,chloroplast; GO:0009295,nucleoid; GO:0009508,plastid chromosome; GO:0003690,double-stranded DNA binding; GO:0019843,rRNA binding; GO:0003727,single-stranded RNA binding; GO:0009658,chloroplast organization; GO:0032502,developmental process; GO:0006353,DNA-templated transcription, termination; GO:0006355,regulation of transcription, DNA-templated; GO:0042255,ribosome assembly; GO:000838…	mTERF
Cluster-18947.0	MYB	3.51886	20.331	-2.5377	down	K09422 transcription factor MYB, plant | (RefSeq) myb-related protein Zm1-like (A)	myb-related protein Zm1-like, partial [Dendrobium catenatum]	RecName: Full=Transcription factor MYB58 {ECO:0000303|PubMed:11597504}; AltName: Full=Myb-related protein 58 {ECO:0000303|PubMed:11597504}; Short=AtMYB58 {ECO:0000303|PubMed:11597504};	SubName: Full=Myb-related protein Zm1 {ECO:0000313|EMBL:PKU70207.1};	Transcription factor, Myb superfamily	GO:0005634,nucleus; GO:0003700,DNA-binding transcription factor activity; GO:0000981,DNA-binding transcription factor activity, RNA polymerase II-specific; GO:0043565,sequence-specific DNA binding; GO:0001135,RNA polymerase II transcription regulator recruiting activity; GO:0044212,transcription regulatory region DNA binding; GO:0030154,cell differentiation; GO:0009809,lignin biosynthetic process…	Myb-like DNA-binding domain
Cluster-30752.107570	MYB	4.66922	46.9555	-3.33953	down	K09422 transcription factor MYB, plant | (RefSeq) myb-related protein 330-like (A)	myb-related protein 330-like [Dendrobium catenatum]	RecName: Full=Transcription factor MYB106 {ECO:0000305}; AltName: Full=Myb-related protein 106 {ECO:0000303|PubMed:11597504}; Short=AtMYB106 {ECO:0000303|PubMed:11597504}; AltName: Full=Transcription factor NOEK {ECO:0000303|PubMed:18805951};	SubName: Full=Transcription factor MYB28 {ECO:0000313|EMBL:PKU74766.1};	Transcription factor, Myb superfamily	GO:0005634,nucleus; GO:0003677,DNA binding; GO:0000902,cell morphogenesis; GO:0035017,cuticle pattern formation; GO:1901957,regulation of cutin biosynthetic process; GO:0006355,regulation of transcription, DNA-templated; GO:0006351,transcription, DNA-templated; GO:0010091,trichome branching	Myb-like DNA-binding domain
Cluster-30752.13389	MYB	0	22.8265	-6.74604	down	K09422 transcription factor MYB, plant | (RefSeq) transcription factor MYB39-like (A)	transcription factor MYB39-like [Dendrobium catenatum]	RecName: Full=Transcription factor MYB92 {ECO:0000303|PubMed:9839469}; AltName: Full=Myb-related protein 92 {ECO:0000303|PubMed:9839469}; Short=AtMYB92 {ECO:0000303|PubMed:9839469};	SubName: Full=Transcription factor MYB39 {ECO:0000313|EMBL:PKU72428.1};	Transcription factor, Myb superfamily	GO:0005634,nucleus; GO:0003700,DNA-binding transcription factor activity; GO:0000981,DNA-binding transcription factor activity, RNA polymerase II-specific; GO:0043565,sequence-specific DNA binding; GO:0001135,RNA polymerase II transcription regulator recruiting activity; GO:0044212,transcription regulatory region DNA binding; GO:0030154,cell differentiation; GO:0006357,regulation of transcription…	Myb-like DNA-binding domain
Cluster-30752.33978	MYB	390.144	869.105	-1.1548	down	K09422 transcription factor MYB, plant | (RefSeq) myb-related protein 308-like (A)	MYB8 [Dendrobium sp. XMW-2002-8]	RecName: Full=Myb-related protein 308;	SubName: Full=MYB8 {ECO:0000313|EMBL:AAO49417.1};	Transcription factor, Myb superfamily	GO:0005634,nucleus; GO:0003677,DNA binding; GO:0006355,regulation of transcription, DNA-templated; GO:0006351,transcription, DNA-templated	Myb-like DNA-binding domain
Cluster-30752.59721	MYB	16.0897	253.251	-3.97218	down	K09422 transcription factor MYB, plant | (RefSeq) myb-related protein 305-like (A)	myb-related protein 305-like [Dendrobium catenatum]	RecName: Full=Myb-related protein 305;	SubName: Full=Myb-related protein 305 {ECO:0000313|EMBL:PKU63313.1};	Transcription factor, Myb superfamily	GO:0005634,nucleus; GO:0003677,DNA binding; GO:0006355,regulation of transcription, DNA-templated; GO:0006351,transcription, DNA-templated	Myb-like DNA-binding domain
Cluster-30752.59723	MYB	143.737	2565.46	-4.15468	down	K09422 transcription factor MYB, plant | (RefSeq) myb-related protein 305-like (A)	myb-related protein 305-like [Dendrobium catenatum]	RecName: Full=Myb-related protein 305;	SubName: Full=Myb-related protein 305 {ECO:0000313|EMBL:PKU63313.1};	Transcription factor, Myb superfamily	GO:0005634,nucleus; GO:0003677,DNA binding; GO:0006355,regulation of transcription, DNA-templated; GO:0006351,transcription, DNA-templated	Myb-like DNA-binding domain
Cluster-30752.695	MYB	0	87.9611	-8.69075	down	K09422 transcription factor MYB, plant | (RefSeq) trichome differentiation protein GL1-like (A)	trichome differentiation protein GL1-like [Dendrobium catenatum]	RecName: Full=Anthocyanin regulatory C1 protein;	SubName: Full=Anthocyanin regulatory C1 protein {ECO:0000313|EMBL:PKU81813.1};	Transcription factor, Myb superfamily	GO:0005634,nucleus; GO:0003677,DNA binding; GO:0006355,regulation of transcription, DNA-templated; GO:0006351,transcription, DNA-templated	Myb-like DNA-binding domain
Cluster-30752.79694	MYB	0	159.817	-9.55453	down	K12860 pre-mRNA-splicing factor CDC5/CEF1 | (RefSeq) cell division cycle 5-like protein isoform X1 (A)	cell division cycle 5-like protein isoform X3 [Dendrobium catenatum]	RecName: Full=Cell division cycle 5-like protein; Short=Cdc5-like protein; AltName: Full=Atypical R2R3-MYB transcription factor CDC5; AltName: Full=MOS4-associated complex protein 1; Short=MAC protein 1; AltName: Full=Protein MYB DOMAIN CELL DIVISION CYCLE 5; Short=AtMYBCD5;	SubName: Full=Cell division cycle 5-like protein {ECO:0000313|EMBL:PKA60742.1};	mRNA splicing protein CDC5 (Myb superfamily)	GO:0009507,chloroplast; GO:0005634,nucleus; GO:0005681,spliceosomal complex; GO:0003700,DNA-binding transcription factor activity; GO:0000981,DNA-binding transcription factor activity, RNA polymerase II-specific; GO:0043565,sequence-specific DNA binding; GO:0001135,RNA polymerase II transcription regulator recruiting activity; GO:0044212,transcription regulatory region DNA binding; GO:0007049,cel…	pre-mRNA splicing factor component
Cluster-38118.0	MYB	3.09985	23.4799	-2.92591	down	K09422 transcription factor MYB, plant | (RefSeq) transcription factor MYB52-like (A)	transcription factor MYB52-like [Dendrobium catenatum]	RecName: Full=Transcription factor CSA {ECO:0000305}; AltName: Full=Myb-related protein CSA {ECO:0000305}; AltName: Full=Protein CARBON STARVED ANTHER {ECO:0000303|PubMed:20305120};	SubName: Full=Transcription factor MYB44 {ECO:0000313|EMBL:PKU74632.1};	Transcription factor, Myb superfamily	GO:0005634,nucleus; GO:0000981,DNA-binding transcription factor activity, RNA polymerase II-specific; GO:0043565,sequence-specific DNA binding; GO:0001135,RNA polymerase II transcription regulator recruiting activity; GO:0044212,transcription regulatory region DNA binding; GO:0030154,cell differentiation; GO:0006357,regulation of transcription by RNA polymerase II; GO:0006351,transcription, DNA-t…	Myb-like DNA-binding domain
Cluster-38913.2	MYB	10.4286	72.057	-2.78106	down	K09422 transcription factor MYB, plant | (RefSeq) transcription factor GAMYB-like isoform X1 (A)	transcription factor GAMYB-like isoform X1 [Dendrobium catenatum]	RecName: Full=Transcription factor GAMYB; AltName: Full=OsGAMyb;	SubName: Full=Transcription factor GAMYB {ECO:0000313|EMBL:PKU70134.1};	Transcription factor, Myb superfamily	GO:0005634,nucleus; GO:0003677,DNA binding; GO:0048653,anther development; GO:0030154,cell differentiation; GO:0009555,pollen development; GO:0006355,regulation of transcription, DNA-templated; GO:0006351,transcription, DNA-templated	Myb-like DNA-binding domain
Cluster-5654.0	MYB	0	63.2734	-8.21595	down	K09422 transcription factor MYB, plant | (RefSeq) trichome differentiation protein GL1-like (A)	trichome differentiation protein GL1-like [Dendrobium catenatum]	RecName: Full=Anthocyanin regulatory C1 protein;	SubName: Full=Anthocyanin regulatory C1 protein {ECO:0000313|EMBL:PKU81813.1};	Transcription factor, Myb superfamily	GO:0005634,nucleus; GO:0003677,DNA binding; GO:0006355,regulation of transcription, DNA-templated; GO:0006351,transcription, DNA-templated	Myb-like DNA-binding domain
Cluster-30752.16587	MYB	37.4067	13.6251	1.46461	up	K08869 aarF domain-containing kinase | (RefSeq) predicted protein (A)	transcription factor SRM1-like [Dendrobium catenatum]	RecName: Full=Transcription factor SRM1 {ECO:0000305}; AltName: Full=Myb-related protein SRM1 {ECO:0000305}; AltName: Full=Protein SALT-RELATED MYB 1 {ECO:0000303|PubMed:26243618};	SubName: Full=Transcription factor DIVARICATA {ECO:0000313|EMBL:PKU87872.1};	Zuotin and related molecular chaperones (DnaJ superfamily), contains DNA-binding domains	GO:0005634,nucleus; GO:0003677,DNA binding; GO:0003700,DNA-binding transcription factor activity; GO:0009738,abscisic acid-activated signaling pathway; GO:1901001,negative regulation of response to salt stress; GO:0010116,positive regulation of abscisic acid biosynthetic process; GO:1905615,positive regulation of developmental vegetative growth; GO:0045893,positive regulation of transcription, DN…	Myb-like DNA-binding domain
Cluster-30752.45562	MYB	74.2355	29.7534	1.3196	up	K09422 transcription factor MYB, plant | (RefSeq) transcription factor MYB12-like (A)	transcription factor MYB12-like [Dendrobium catenatum]	RecName: Full=Transcription factor MYB12 {ECO:0000303|PubMed:9839469}; AltName: Full=Myb-related protein 12 {ECO:0000303|PubMed:9839469}; Short=AtMYB12 {ECO:0000303|PubMed:9839469}; AltName: Full=Protein PRODUCTION OF FLAVONOL GLYCOSIDES 1 {ECO:0000303|PubMed:17419845};	SubName: Full=Transcription factor MYB12 {ECO:0000313|EMBL:PKU71626.1};	Transcription factor, Myb superfamily	GO:0005634,nucleus; GO:0003700,DNA-binding transcription factor activity; GO:0000981,DNA-binding transcription factor activity, RNA polymerase II-specific; GO:0043565,sequence-specific DNA binding; GO:0001135,RNA polymerase II transcription regulator recruiting activity; GO:0044212,transcription regulatory region DNA binding; GO:0030154,cell differentiation; GO:0009813,flavonoid biosynthetic proc…	Myb-like DNA-binding domain
Cluster-30752.63216	MYB	1030.55	325.534	1.6617	up	K09422 transcription factor MYB, plant | (RefSeq) myb-related protein Zm38-like (A)	myb-related protein Zm38-like [Dendrobium catenatum]	RecName: Full=Myb-related protein 308;	SubName: Full=Myb-related protein Zm38 {ECO:0000313|EMBL:PKU77492.1};	Transcription factor, Myb superfamily	GO:0005634,nucleus; GO:0003677,DNA binding; GO:0006355,regulation of transcription, DNA-templated; GO:0006351,transcription, DNA-templated	Myb-like DNA-binding domain
Cluster-30752.88802	MYB	201.638	55.1737	1.868	up	K09422 transcription factor MYB, plant | (RefSeq) myb-related protein 306-like (A)	myb-related protein 306-like [Dendrobium catenatum]	RecName: Full=Myb-related protein 306;	SubName: Full=Myb-related protein 306 {ECO:0000313|EMBL:PKU85409.1};	Transcription factor, Myb superfamily	GO:0005634,nucleus; GO:0003677,DNA binding; GO:0006355,regulation of transcription, DNA-templated; GO:0006351,transcription, DNA-templated	Myb-like DNA-binding domain
Cluster-35231.2	MYB	115.36	30.8679	1.90931	up	K09422 transcription factor MYB, plant | (RefSeq) myb-related protein 308-like (A)	myb-related protein 308-like [Dendrobium catenatum]	RecName: Full=Transcription factor MYB102 {ECO:0000305}; AltName: Full=Myb-related protein 102 {ECO:0000305}; Short=AtMYB102 {ECO:0000303|PubMed:12857823}; AltName: Full=Myb-related protein M4 {ECO:0000305}; Short=AtM4 {ECO:0000303|PubMed:8980549};	SubName: Full=Transcription factor MYB39 {ECO:0000313|EMBL:PKU81759.1};	Transcription factor, Myb superfamily	GO:0005634,nucleus; GO:0003700,DNA-binding transcription factor activity; GO:0000981,DNA-binding transcription factor activity, RNA polymerase II-specific; GO:0043565,sequence-specific DNA binding; GO:0001135,RNA polymerase II transcription regulator recruiting activity; GO:0044212,transcription regulatory region DNA binding; GO:0030154,cell differentiation; GO:0006952,defense response; GO:000635…	Myb-like DNA-binding domain
Cluster-15479.0	MYB-related	18.2031	47.4406	-1.38546	down	K15397 3-ketoacyl-CoA synthase [EC:2.3.1.199] | (RefSeq) 3-ketoacyl-CoA synthase 17-like (A)	protein RADIALIS-like 3 isoform X2 [Dendrobium catenatum]	RecName: Full=Transcription factor RADIALIS;	SubName: Full=Transcription factor RADIALIS {ECO:0000313|EMBL:PKU68076.1};	Zuotin and related molecular chaperones (DnaJ superfamily), contains DNA-binding domains	GO:0005634,nucleus; GO:0003677,DNA binding; GO:0048262,determination of dorsal/ventral asymmetry; GO:0009908,flower development; GO:0006355,regulation of transcription, DNA-templated; GO:0006351,transcription, DNA-templated	Myb-like DNA-binding domain
Cluster-30752.32899	MYB-related	17.6815	461.347	-4.70389	down	K09422 transcription factor MYB, plant | (RefSeq) myb-related protein 305-like (A)	myb-related protein 305-like [Dendrobium catenatum]	RecName: Full=Myb-related protein 305;	SubName: Full=Myb-related protein 305 {ECO:0000313|EMBL:PKU63313.1};	Transcription factor, Myb superfamily	GO:0005634,nucleus; GO:0003677,DNA binding; GO:0006355,regulation of transcription, DNA-templated; GO:0006351,transcription, DNA-templated	Myb-like DNA-binding domain
Cluster-30752.56399	MYB-related	314.805	901.336	-1.51962	down	K12133 MYB-related transcription factor LHY | (RefSeq) protein CCA1-like (A)	protein CCA1-like [Dendrobium catenatum]	RecName: Full=Protein CCA1 {ECO:0000303|PubMed:9144958}; AltName: Full=MYB-related transcription factor CCA1 {ECO:0000303|PubMed:9144958}; AltName: Full=Protein CIRCADIAN CLOCK ASSOCIATED 1 {ECO:0000303|PubMed:9144958};	SubName: Full=Protein LHY {ECO:0000313|EMBL:PKU82045.1};	Zuotin and related molecular chaperones (DnaJ superfamily), contains DNA-binding domains	GO:0005634,nucleus; GO:0003677,DNA binding; GO:0003700,DNA-binding transcription factor activity; GO:0043565,sequence-specific DNA binding; GO:0007623,circadian rhythm; GO:0048574,long-day photoperiodism, flowering; GO:0042754,negative regulation of circadian rhythm; GO:0045892,negative regulation of transcription, DNA-templated; GO:0045893,positive regulation of transcription, DNA-templated; GO:…	Myb-like DNA-binding domain
Cluster-30752.56408	MYB-related	424.918	1054.73	-1.3132	down	K12133 MYB-related transcription factor LHY | (RefSeq) protein CCA1-like (A)	protein CCA1-like [Dendrobium catenatum]	RecName: Full=Protein CCA1 {ECO:0000303|PubMed:9144958}; AltName: Full=MYB-related transcription factor CCA1 {ECO:0000303|PubMed:9144958}; AltName: Full=Protein CIRCADIAN CLOCK ASSOCIATED 1 {ECO:0000303|PubMed:9144958};	SubName: Full=Protein LHY {ECO:0000313|EMBL:PKU82045.1};	Zuotin and related molecular chaperones (DnaJ superfamily), contains DNA-binding domains	GO:0005634,nucleus; GO:0003677,DNA binding; GO:0003700,DNA-binding transcription factor activity; GO:0043565,sequence-specific DNA binding; GO:0007623,circadian rhythm; GO:0048574,long-day photoperiodism, flowering; GO:0042754,negative regulation of circadian rhythm; GO:0045892,negative regulation of transcription, DNA-templated; GO:0045893,positive regulation of transcription, DNA-templated; GO:…	Myb-like DNA-binding domain
Cluster-30752.61677	MYB-related	123.676	531.818	-2.10606	down	K12133 MYB-related transcription factor LHY | (RefSeq) protein LHY-like isoform X1 (A)	protein LHY-like isoform X3 [Dendrobium catenatum]	RecName: Full=Protein LHY {ECO:0000303|PubMed:9657154}; AltName: Full=MYB-related transcription factor LHY {ECO:0000303|PubMed:9657154}; AltName: Full=Protein LATE ELONGATED HYPOCOTYL {ECO:0000303|PubMed:9657154};	SubName: Full=Uncharacterized protein {ECO:0000313|EnsemblPlants:GSMUA_Achr10P06560_001};	Zuotin and related molecular chaperones (DnaJ superfamily), contains DNA-binding domains	GO:0005634,nucleus; GO:0003700,DNA-binding transcription factor activity; GO:0044212,transcription regulatory region DNA binding; GO:0007623,circadian rhythm; GO:0048574,long-day photoperiodism, flowering; GO:0042754,negative regulation of circadian rhythm; GO:0043433,negative regulation of DNA-binding transcription factor activity; GO:0042752,regulation of circadian rhythm; GO:0006355,regulation…	Myb-like DNA-binding domain
Cluster-30752.65324	MYB-related	170.773	1000.59	-2.55187	down	K12133 MYB-related transcription factor LHY | (RefSeq) protein LHY-like isoform X1 (A)	protein LHY-like isoform X3 [Phalaenopsis equestris]	RecName: Full=Protein LHY {ECO:0000303|PubMed:9657154}; AltName: Full=MYB-related transcription factor LHY {ECO:0000303|PubMed:9657154}; AltName: Full=Protein LATE ELONGATED HYPOCOTYL {ECO:0000303|PubMed:9657154};	SubName: Full=Uncharacterized protein {ECO:0000313|EnsemblPlants:GSMUA_Achr10P06560_001};	Zuotin and related molecular chaperones (DnaJ superfamily), contains DNA-binding domains	GO:0005634,nucleus; GO:0003700,DNA-binding transcription factor activity; GO:0044212,transcription regulatory region DNA binding; GO:0007623,circadian rhythm; GO:0048574,long-day photoperiodism, flowering; GO:0042754,negative regulation of circadian rhythm; GO:0043433,negative regulation of DNA-binding transcription factor activity; GO:0042752,regulation of circadian rhythm; GO:0006355,regulation…	Myb-like DNA-binding domain
Cluster-30752.65328	MYB-related	6.24154	35.8124	-2.53212	down	K12133 MYB-related transcription factor LHY | (RefSeq) protein LHY-like isoform X1 (A)	protein LHY-like isoform X3 [Dendrobium catenatum]	RecName: Full=Protein CCA1 {ECO:0000303|PubMed:9144958}; AltName: Full=MYB-related transcription factor CCA1 {ECO:0000303|PubMed:9144958}; AltName: Full=Protein CIRCADIAN CLOCK ASSOCIATED 1 {ECO:0000303|PubMed:9144958};	SubName: Full=Uncharacterized protein {ECO:0000313|EMBL:PKU77534.1};	Zuotin and related molecular chaperones (DnaJ superfamily), contains DNA-binding domains	GO:0005634,nucleus; GO:0003677,DNA binding; GO:0003700,DNA-binding transcription factor activity; GO:0043565,sequence-specific DNA binding; GO:0007623,circadian rhythm; GO:0048574,long-day photoperiodism, flowering; GO:0042754,negative regulation of circadian rhythm; GO:0045892,negative regulation of transcription, DNA-templated; GO:0045893,positive regulation of transcription, DNA-templated; GO:…	--
Cluster-30752.65329	MYB-related	0.7284	53.7126	-6.13141	down	K12133 MYB-related transcription factor LHY | (RefSeq) protein LHY-like isoform X1 (A)	protein LHY-like isoform X5 [Phalaenopsis equestris]	RecName: Full=Protein LHY {ECO:0000303|PubMed:9657154}; AltName: Full=MYB-related transcription factor LHY {ECO:0000303|PubMed:9657154}; AltName: Full=Protein LATE ELONGATED HYPOCOTYL {ECO:0000303|PubMed:9657154};	SubName: Full=Homeodomain-related {ECO:0000313|EMBL:ABN06082.1};	Zuotin and related molecular chaperones (DnaJ superfamily), contains DNA-binding domains	GO:0005634,nucleus; GO:0003700,DNA-binding transcription factor activity; GO:0044212,transcription regulatory region DNA binding; GO:0007623,circadian rhythm; GO:0048574,long-day photoperiodism, flowering; GO:0042754,negative regulation of circadian rhythm; GO:0043433,negative regulation of DNA-binding transcription factor activity; GO:0042752,regulation of circadian rhythm; GO:0006355,regulation…	Myb-like DNA-binding domain
Cluster-30752.65516	MYB-related	27.7418	121.125	-2.12835	down	K12133 MYB-related transcription factor LHY | (RefSeq) protein LHY-like isoform X1 (A)	protein LHY-like isoform X3 [Dendrobium catenatum]	RecName: Full=Protein CCA1 {ECO:0000303|PubMed:9144958}; AltName: Full=MYB-related transcription factor CCA1 {ECO:0000303|PubMed:9144958}; AltName: Full=Protein CIRCADIAN CLOCK ASSOCIATED 1 {ECO:0000303|PubMed:9144958};	SubName: Full=Uncharacterized protein {ECO:0000313|EMBL:PKU77534.1};	Zuotin and related molecular chaperones (DnaJ superfamily), contains DNA-binding domains	GO:0005634,nucleus; GO:0003677,DNA binding; GO:0003700,DNA-binding transcription factor activity; GO:0043565,sequence-specific DNA binding; GO:0007623,circadian rhythm; GO:0048574,long-day photoperiodism, flowering; GO:0042754,negative regulation of circadian rhythm; GO:0045892,negative regulation of transcription, DNA-templated; GO:0045893,positive regulation of transcription, DNA-templated; GO:…	Myb-like DNA-binding domain
Cluster-30752.65615	MYB-related	342.895	859.709	-1.32485	down	K09422 transcription factor MYB, plant | (RefSeq) myb-related protein 305-like (A)	myb-related protein 305-like [Dendrobium catenatum]	RecName: Full=Myb-related protein 305;	SubName: Full=Myb-related protein 305 {ECO:0000313|EMBL:PKU72007.1};	Transcription factor, Myb superfamily	GO:0005634,nucleus; GO:0003677,DNA binding; GO:0006355,regulation of transcription, DNA-templated; GO:0006351,transcription, DNA-templated	Myb-like DNA-binding domain
Cluster-30752.66111	MYB-related	68.4688	421.357	-2.61928	down	K12133 MYB-related transcription factor LHY | (RefSeq) protein LHY-like isoform X1 (A)	hypothetical protein MA16_Dca018029 [Dendrobium catenatum]	RecName: Full=Protein CCA1 {ECO:0000303|PubMed:9144958}; AltName: Full=MYB-related transcription factor CCA1 {ECO:0000303|PubMed:9144958}; AltName: Full=Protein CIRCADIAN CLOCK ASSOCIATED 1 {ECO:0000303|PubMed:9144958};	SubName: Full=Uncharacterized protein {ECO:0000313|EMBL:PKU77534.1};	Zuotin and related molecular chaperones (DnaJ superfamily), contains DNA-binding domains	GO:0005634,nucleus; GO:0003677,DNA binding; GO:0003700,DNA-binding transcription factor activity; GO:0043565,sequence-specific DNA binding; GO:0007623,circadian rhythm; GO:0048574,long-day photoperiodism, flowering; GO:0042754,negative regulation of circadian rhythm; GO:0045892,negative regulation of transcription, DNA-templated; GO:0045893,positive regulation of transcription, DNA-templated; GO:…	--
Cluster-30752.66113	MYB-related	35.6623	196.421	-2.46066	down	K12133 MYB-related transcription factor LHY | (RefSeq) protein LHY-like isoform X1 (A)	protein LHY-like isoform X1 [Dendrobium catenatum]	RecName: Full=Protein REVEILLE 2; AltName: Full=MYB family transcription factor Circadian 1;	SubName: Full=Uncharacterized protein {ECO:0000313|EnsemblPlants:PGSC0003DMT400029394};	Zuotin and related molecular chaperones (DnaJ superfamily), contains DNA-binding domains	GO:0005634,nucleus; GO:0003677,DNA binding; GO:0003700,DNA-binding transcription factor activity; GO:0007623,circadian rhythm; GO:0009909,regulation of flower development; GO:0006355,regulation of transcription, DNA-templated; GO:0009737,response to abscisic acid; GO:0009733,response to auxin; GO:0009723,response to ethylene; GO:0009739,response to gibberellin; GO:0009753,response to jasmonic aci…	Myb-like DNA-binding domain
Cluster-30752.68440	MYB-related	38.5541	81.8063	-1.08414	down	K12133 MYB-related transcription factor LHY | (RefSeq) protein CCA1-like (A)	protein CCA1-like [Dendrobium catenatum]	RecName: Full=Protein CCA1 {ECO:0000303|PubMed:9144958}; AltName: Full=MYB-related transcription factor CCA1 {ECO:0000303|PubMed:9144958}; AltName: Full=Protein CIRCADIAN CLOCK ASSOCIATED 1 {ECO:0000303|PubMed:9144958};	SubName: Full=Protein LHY {ECO:0000313|EMBL:PKU82045.1};	Zuotin and related molecular chaperones (DnaJ superfamily), contains DNA-binding domains	GO:0005634,nucleus; GO:0003677,DNA binding; GO:0003700,DNA-binding transcription factor activity; GO:0043565,sequence-specific DNA binding; GO:0007623,circadian rhythm; GO:0048574,long-day photoperiodism, flowering; GO:0042754,negative regulation of circadian rhythm; GO:0045892,negative regulation of transcription, DNA-templated; GO:0045893,positive regulation of transcription, DNA-templated; GO:…	Myb-like DNA-binding domain
Cluster-30752.70176	MYB-related	4.79477	184.369	-5.26959	down	K09422 transcription factor MYB, plant | (RefSeq) myb-related protein 305-like (A)	myb-related protein 305-like [Dendrobium catenatum]	RecName: Full=Myb-related protein 305;	SubName: Full=Myb-related protein 305 {ECO:0000313|EMBL:PKU63313.1};	Transcription factor, Myb superfamily	GO:0005634,nucleus; GO:0003677,DNA binding; GO:0006355,regulation of transcription, DNA-templated; GO:0006351,transcription, DNA-templated	Myb-like DNA-binding domain
Cluster-30752.73742	MYB-related	86.633	511.525	-2.56047	down	K12133 MYB-related transcription factor LHY | (RefSeq) protein LHY-like isoform X1 (A)	protein LHY-like isoform X3 [Dendrobium catenatum]	RecName: Full=Protein CCA1 {ECO:0000303|PubMed:9144958}; AltName: Full=MYB-related transcription factor CCA1 {ECO:0000303|PubMed:9144958}; AltName: Full=Protein CIRCADIAN CLOCK ASSOCIATED 1 {ECO:0000303|PubMed:9144958};	SubName: Full=Uncharacterized protein {ECO:0000313|EMBL:PKU77534.1};	Zuotin and related molecular chaperones (DnaJ superfamily), contains DNA-binding domains	GO:0005634,nucleus; GO:0003677,DNA binding; GO:0003700,DNA-binding transcription factor activity; GO:0043565,sequence-specific DNA binding; GO:0007623,circadian rhythm; GO:0048574,long-day photoperiodism, flowering; GO:0042754,negative regulation of circadian rhythm; GO:0045892,negative regulation of transcription, DNA-templated; GO:0045893,positive regulation of transcription, DNA-templated; GO:…	Myb-like DNA-binding domain
Cluster-30752.77295	MYB-related	10.0215	34.111	-1.76963	down	K12133 MYB-related transcription factor LHY | (RefSeq) protein LHY-like (A)	protein REVEILLE 2-like [Dendrobium catenatum]	RecName: Full=Protein CCA1 {ECO:0000303|PubMed:9144958}; AltName: Full=MYB-related transcription factor CCA1 {ECO:0000303|PubMed:9144958}; AltName: Full=Protein CIRCADIAN CLOCK ASSOCIATED 1 {ECO:0000303|PubMed:9144958};	SubName: Full=Myb-like protein G {ECO:0000313|EMBL:KYP75547.1};	Zuotin and related molecular chaperones (DnaJ superfamily), contains DNA-binding domains	GO:0005634,nucleus; GO:0003677,DNA binding; GO:0003700,DNA-binding transcription factor activity; GO:0043565,sequence-specific DNA binding; GO:0007623,circadian rhythm; GO:0048574,long-day photoperiodism, flowering; GO:0042754,negative regulation of circadian rhythm; GO:0045892,negative regulation of transcription, DNA-templated; GO:0045893,positive regulation of transcription, DNA-templated; GO:…	Myb-like DNA-binding domain
Cluster-24134.0	MYB-related	27.2904	0	7.48473	up	K11314 transcriptional adapter 2-alpha | (RefSeq) transcriptional adapter ADA2-like (A)	transcriptional adapter ADA2-like [Dendrobium catenatum]	RecName: Full=Transcriptional adapter ADA2;	SubName: Full=Transcriptional adapter ADA2 {ECO:0000313|EMBL:PKU63370.1};	Histone acetyltransferase complex SAGA/ADA, subunit ADA2	GO:0005634,nucleus; GO:0003682,chromatin binding; GO:0003677,DNA binding; GO:0003700,DNA-binding transcription factor activity; GO:0003713,transcription coactivator activity; GO:0008270,zinc ion binding; GO:0006338,chromatin remodeling; GO:0016573,histone acetylation; GO:0035066,positive regulation of histone acetylation; GO:0006357,regulation of transcription by RNA polymerase II; GO:0006351,tra…	--
Cluster-24422.0	MYB-related	138.802	24.0941	2.51782	up	K12133 MYB-related transcription factor LHY | (RefSeq) hypothetical protein (A)	protein REVEILLE 1-like [Phalaenopsis equestris]	RecName: Full=Protein REVEILLE 7; AltName: Full=Early-phytochrome-responsive 1; AltName: Full=MYB-related transcription factor EPR1;	SubName: Full=Protein CCA1 {ECO:0000313|EMBL:PKU76112.1};	Zuotin and related molecular chaperones (DnaJ superfamily), contains DNA-binding domains	GO:0005634,nucleus; GO:0003677,DNA binding; GO:0003700,DNA-binding transcription factor activity; GO:0007623,circadian rhythm; GO:0006355,regulation of transcription, DNA-templated; GO:0046686,response to cadmium ion; GO:0009723,response to ethylene; GO:0009651,response to salt stress; GO:0006351,transcription, DNA-templated	Myb-like DNA-binding domain
Cluster-30752.103467	MYB-related	169.754	77.0724	1.14344	up	K02934 large subunit ribosomal protein L6e | (RefSeq) uncharacterized protein LOC111806995 isoform X1 (A)	hypothetical protein MA16_Dca002414 [Dendrobium catenatum]	--	SubName: Full=Uncharacterized protein {ECO:0000313|EMBL:PKU69144.1};	--	--	Myb-like DNA-binding domain
Cluster-30752.14638	MYB-related	23.9908	0	7.29793	up	K11314 transcriptional adapter 2-alpha | (RefSeq) transcriptional adapter ADA2-like (A)	transcriptional adapter ADA2-like [Dendrobium catenatum]	RecName: Full=Transcriptional adapter ADA2;	SubName: Full=Transcriptional adapter ADA2 {ECO:0000313|EMBL:PKU63370.1};	Histone acetyltransferase complex SAGA/ADA, subunit ADA2	GO:0005634,nucleus; GO:0003682,chromatin binding; GO:0003677,DNA binding; GO:0003700,DNA-binding transcription factor activity; GO:0003713,transcription coactivator activity; GO:0008270,zinc ion binding; GO:0006338,chromatin remodeling; GO:0016573,histone acetylation; GO:0035066,positive regulation of histone acetylation; GO:0006357,regulation of transcription by RNA polymerase II; GO:0006351,tra…	--
Cluster-30752.37578	MYB-related	588.911	245.754	1.26361	up	K09422 transcription factor MYB, plant | (RefSeq) myb-related protein Zm38-like (A)	myb-related protein Zm38-like [Dendrobium catenatum]	RecName: Full=Myb-related protein Zm38;	SubName: Full=Myb-related protein Zm38 {ECO:0000313|EMBL:PKU77492.1};	Transcription factor, Myb superfamily	GO:0005634,nucleus; GO:0003677,DNA binding; GO:0006355,regulation of transcription, DNA-templated; GO:0006351,transcription, DNA-templated	Myb-like DNA-binding domain
Cluster-30752.46252	MYB-related	683.743	310.567	1.13935	up	K12133 MYB-related transcription factor LHY | (RefSeq) protein LHY-like isoform X1 (A)	protein LHY-like isoform X2 [Dendrobium catenatum]	RecName: Full=Protein LHY {ECO:0000303|PubMed:9657154}; AltName: Full=MYB-related transcription factor LHY {ECO:0000303|PubMed:9657154}; AltName: Full=Protein LATE ELONGATED HYPOCOTYL {ECO:0000303|PubMed:9657154};	SubName: Full=Protein LHY {ECO:0000313|EMBL:PKU63829.1};	Zuotin and related molecular chaperones (DnaJ superfamily), contains DNA-binding domains	GO:0005634,nucleus; GO:0003700,DNA-binding transcription factor activity; GO:0044212,transcription regulatory region DNA binding; GO:0007623,circadian rhythm; GO:0048574,long-day photoperiodism, flowering; GO:0042754,negative regulation of circadian rhythm; GO:0043433,negative regulation of DNA-binding transcription factor activity; GO:0042752,regulation of circadian rhythm; GO:0006355,regulation…	Myb-like DNA-binding domain
Cluster-30752.48958	MYB-related	50.0655	22.2788	1.17093	up	K08869 aarF domain-containing kinase | (RefSeq) predicted protein (A)	transcription factor KUA1-like [Dendrobium catenatum]	RecName: Full=Transcription factor MYBS3 {ECO:0000303|PubMed:12172034}; AltName: Full=Myb-related protein S3 {ECO:0000303|PubMed:12172034}; Short=OsMYBS3 {ECO:0000303|PubMed:12172034};	SubName: Full=Transcription factor MYB1R1 {ECO:0000313|EMBL:PKU73300.1};	--	GO:0005634,nucleus; GO:0003677,DNA binding; GO:0003700,DNA-binding transcription factor activity; GO:0046872,metal ion binding; GO:0045892,negative regulation of transcription, DNA-templated; GO:0009723,response to ethylene; GO:0009739,response to gibberellin; GO:0009744,response to sucrose; GO:0006351,transcription, DNA-templated	Myb-like DNA-binding domain
Cluster-30752.73483	MYB-related	784.994	250.416	1.65103	up	K09422 transcription factor MYB, plant | (RefSeq) myb-related protein Zm38-like (A)	myb-related protein Zm38-like [Dendrobium catenatum]	RecName: Full=Myb-related protein Zm38;	SubName: Full=Myb-related protein Zm38 {ECO:0000313|EMBL:PKU77492.1};	Transcription factor, Myb superfamily	GO:0005634,nucleus; GO:0003677,DNA binding; GO:0006355,regulation of transcription, DNA-templated; GO:0006351,transcription, DNA-templated	Myb-like DNA-binding domain
Cluster-30752.79462	MYB-related	900.033	406.129	1.14865	up	K12133 MYB-related transcription factor LHY | (RefSeq) protein LHY-like isoform X1 (A)	protein LHY-like isoform X2 [Dendrobium catenatum]	RecName: Full=Protein LHY {ECO:0000303|PubMed:9657154}; AltName: Full=MYB-related transcription factor LHY {ECO:0000303|PubMed:9657154}; AltName: Full=Protein LATE ELONGATED HYPOCOTYL {ECO:0000303|PubMed:9657154};	SubName: Full=Protein LHY {ECO:0000313|EMBL:PKU63829.1};	Zuotin and related molecular chaperones (DnaJ superfamily), contains DNA-binding domains	GO:0005634,nucleus; GO:0003700,DNA-binding transcription factor activity; GO:0044212,transcription regulatory region DNA binding; GO:0007623,circadian rhythm; GO:0048574,long-day photoperiodism, flowering; GO:0042754,negative regulation of circadian rhythm; GO:0043433,negative regulation of DNA-binding transcription factor activity; GO:0042752,regulation of circadian rhythm; GO:0006355,regulation…	--
Cluster-30752.79464	MYB-related	4702.42	1632.7	1.52573	up	K12133 MYB-related transcription factor LHY | (RefSeq) protein LHY-like isoform X1 (A)	protein LHY-like isoform X2 [Dendrobium catenatum]	RecName: Full=Protein LHY {ECO:0000303|PubMed:9657154}; AltName: Full=MYB-related transcription factor LHY {ECO:0000303|PubMed:9657154}; AltName: Full=Protein LATE ELONGATED HYPOCOTYL {ECO:0000303|PubMed:9657154};	SubName: Full=Protein LHY {ECO:0000313|EMBL:PKU63829.1};	Zuotin and related molecular chaperones (DnaJ superfamily), contains DNA-binding domains	GO:0005634,nucleus; GO:0003700,DNA-binding transcription factor activity; GO:0044212,transcription regulatory region DNA binding; GO:0007623,circadian rhythm; GO:0048574,long-day photoperiodism, flowering; GO:0042754,negative regulation of circadian rhythm; GO:0043433,negative regulation of DNA-binding transcription factor activity; GO:0042752,regulation of circadian rhythm; GO:0006355,regulation…	Myb-like DNA-binding domain
Cluster-30752.82659	MYB-related	1943.09	915	1.08591	up	K22314 glucosinolate gamma-glutamyl hydrolase [EC:3.4.19.16] | (RefSeq) gamma-glutamyl peptidase 5-like (A)	protein REVEILLE 8-like [Dendrobium catenatum]	RecName: Full=Protein REVEILLE 8; AltName: Full=MYB-like transcription factor; AltName: Full=Protein LHY-CCA1-like 5;	SubName: Full=Transcription factor ASG4 {ECO:0000313|EMBL:PKU76312.1};	Zuotin and related molecular chaperones (DnaJ superfamily), contains DNA-binding domains	GO:0005634,nucleus; GO:0003700,DNA-binding transcription factor activity; GO:0043565,sequence-specific DNA binding; GO:0001190,NA; GO:0032922,circadian regulation of gene expression; GO:0043966,histone H3 acetylation; GO:0048573,photoperiodism, flowering; GO:0042753,positive regulation of circadian rhythm; GO:0010628,positive regulation of gene expression; GO:0042752,regulation of circadian rhyth…	Myb-like DNA-binding domain
Cluster-30752.82660	MYB-related	1401.71	671.255	1.06265	up	K12133 MYB-related transcription factor LHY | (RefSeq) LHY protein (A)	protein REVEILLE 8-like [Dendrobium catenatum]	RecName: Full=Protein REVEILLE 8; AltName: Full=MYB-like transcription factor; AltName: Full=Protein LHY-CCA1-like 5;	SubName: Full=Transcription factor ASG4 {ECO:0000313|EMBL:PKU76312.1};	Zuotin and related molecular chaperones (DnaJ superfamily), contains DNA-binding domains	GO:0005634,nucleus; GO:0003700,DNA-binding transcription factor activity; GO:0043565,sequence-specific DNA binding; GO:0001190,NA; GO:0032922,circadian regulation of gene expression; GO:0043966,histone H3 acetylation; GO:0048573,photoperiodism, flowering; GO:0042753,positive regulation of circadian rhythm; GO:0010628,positive regulation of gene expression; GO:0042752,regulation of circadian rhyth…	Myb-like DNA-binding domain
Cluster-30752.21508	NAC	21.04	82.4801	-1.96858	down	K00521 ferric-chelate reductase [EC:1.16.1.7] | (RefSeq) ferric reduction oxidase 7, chloroplastic-like (A)	NAC transcription factor ONAC010-like [Dendrobium catenatum]	RecName: Full=NAC transcription factor NAM-B2; Short=TtNAM-B2;	SubName: Full=NAC transcription factor NAM-2 {ECO:0000313|EMBL:PKU82132.1};	--	GO:0005634,nucleus; GO:0003677,DNA binding; GO:0006355,regulation of transcription, DNA-templated; GO:0006351,transcription, DNA-templated	No apical meristem (NAM) protein
Cluster-30752.36119	NAC	0	26.3105	-6.94893	down	K00521 ferric-chelate reductase [EC:1.16.1.7] | (RefSeq) ferric reduction oxidase 7, chloroplastic-like (A)	NAC domain-containing protein 89-like isoform X2 [Dendrobium catenatum]	RecName: Full=NAC domain-containing protein 74 {ECO:0000303|PubMed:15029955}; Short=ONAC074 {ECO:0000303|PubMed:15029955}; AltName: Full=OsNAC8 {ECO:0000303|PubMed:10660065};	SubName: Full=NAC domain-containing protein 74 {ECO:0000313|EMBL:PKU70231.1};	--	GO:0005634,nucleus; GO:0003677,DNA binding; GO:0006355,regulation of transcription, DNA-templated; GO:0006351,transcription, DNA-templated	--
Cluster-30752.56528	NAC	18.6315	63.4361	-1.76661	down	K00521 ferric-chelate reductase [EC:1.16.1.7] | (RefSeq) ferric reduction oxidase 7, chloroplastic-like (A)	protein NTM1-like 9 [Dendrobium catenatum]	RecName: Full=Protein NTM1-like 9 {ECO:0000303|PubMed:17158162}; AltName: Full=Calmodulin-binding NAC protein {ECO:0000303|PubMed:17947243};	SubName: Full=NAC domain-containing protein 74 {ECO:0000313|EMBL:PKU77519.1};	--	GO:0005789,endoplasmic reticulum membrane; GO:0016021,integral component of membrane; GO:0005634,nucleus; GO:0005886,plasma membrane; GO:0005516,calmodulin binding; GO:0003700,DNA-binding transcription factor activity; GO:0044212,transcription regulatory region DNA binding; GO:0071470,cellular response to osmotic stress; GO:0045892,negative regulation of transcription, DNA-templated; GO:1900426,p…	--
Cluster-10191.0	NAC	87.5765	18.7218	2.21738	up	K00521 ferric-chelate reductase [EC:1.16.1.7] | (RefSeq) ferric reduction oxidase 7, chloroplastic-like (A)	NAC transcription factor 29 [Dendrobium catenatum]	RecName: Full=NAC transcription factor 25; Short=AtNAC025;	SubName: Full=NAC transcription factor 29 {ECO:0000313|EMBL:PKU68292.1};	--	GO:0005634,nucleus; GO:0003677,DNA binding; GO:0003700,DNA-binding transcription factor activity; GO:0009793,embryo development ending in seed dormancy; GO:0006351,transcription, DNA-templated	No apical meristem (NAM) protein
Cluster-25786.0	NAC	43.148	8.89629	2.28545	up	K00521 ferric-chelate reductase [EC:1.16.1.7] | (RefSeq) ferric reduction oxidase 7, chloroplastic-like (A)	NAC domain-containing protein 92-like [Dendrobium catenatum]	RecName: Full=NAC domain-containing protein 87 {ECO:0000303|PubMed:15029955}; Short=ANAC087 {ECO:0000303|PubMed:15029955};	SubName: Full=NAC domain-containing protein 100 {ECO:0000313|EMBL:PKU63584.1};	--	GO:0005737,cytoplasm; GO:0005634,nucleus; GO:0003677,DNA binding; GO:0003700,DNA-binding transcription factor activity; GO:0006351,transcription, DNA-templated	No apical meristem (NAM) protein
Cluster-30752.109046	NAC	56.5273	0.500687	6.70257	up	K00521 ferric-chelate reductase [EC:1.16.1.7] | (RefSeq) ferric reduction oxidase 7, chloroplastic-like (A)	NAC transcription factor 29 [Dendrobium catenatum]	RecName: Full=NAC transcription factor 29; Short=AtNAC029; AltName: Full=Protein NAC-LIKE, ACTIVATED BY AP3/PI; Short=AtNAP;	SubName: Full=NAC transcription factor 29 {ECO:0000313|EMBL:PKU74765.1};	--	GO:0005634,nucleus; GO:0003677,DNA binding; GO:0003700,DNA-binding transcription factor activity; GO:0009793,embryo development ending in seed dormancy; GO:0009908,flower development; GO:0009835,fruit ripening; GO:0010150,leaf senescence; GO:0009825,multidimensional cell growth; GO:0006351,transcription, DNA-templated	No apical meristem (NAM) protein
Cluster-30752.12928	NAC	107.112	20.4074	2.39176	up	K00521 ferric-chelate reductase [EC:1.16.1.7] | (RefSeq) ferric reduction oxidase 7, chloroplastic-like (A)	NAC transcription factor 29-like [Dendrobium catenatum]	RecName: Full=NAC transcription factor 29; Short=AtNAC029; AltName: Full=Protein NAC-LIKE, ACTIVATED BY AP3/PI; Short=AtNAP;	SubName: Full=NAC transcription factor 29 {ECO:0000313|EMBL:PKU63564.1};	--	GO:0005634,nucleus; GO:0003677,DNA binding; GO:0003700,DNA-binding transcription factor activity; GO:0009793,embryo development ending in seed dormancy; GO:0009908,flower development; GO:0009835,fruit ripening; GO:0010150,leaf senescence; GO:0009825,multidimensional cell growth; GO:0006351,transcription, DNA-templated	No apical meristem (NAM) protein
Cluster-30752.17320	NAC	412.945	75.7428	2.44164	up	K00521 ferric-chelate reductase [EC:1.16.1.7] | (RefSeq) ferric reduction oxidase 7, chloroplastic-like (A)	NAC domain-containing protein 78-like isoform X2 [Dendrobium catenatum]	RecName: Full=NAC domain-containing protein 78 {ECO:0000303|PubMed:15029955}; Short=ANAC078 {ECO:0000303|PubMed:15029955}; AltName: Full=Protein NTM1-like 11 {ECO:0000303|PubMed:17158162};	SubName: Full=NAC domain-containing protein 78 {ECO:0000313|EMBL:PKA53040.1};	--	GO:0005737,cytoplasm; GO:0016021,integral component of membrane; GO:0005634,nucleus; GO:0003677,DNA binding; GO:0003700,DNA-binding transcription factor activity; GO:0045893,positive regulation of transcription, DNA-templated; GO:0009962,regulation of flavonoid biosynthetic process; GO:0009644,response to high light intensity; GO:0006351,transcription, DNA-templated	No apical meristem (NAM) protein
Cluster-30752.21251	NAC	551.989	73.3907	2.90619	up	K00521 ferric-chelate reductase [EC:1.16.1.7] | (RefSeq) ferric reduction oxidase 7, chloroplastic-like (A)	NAC domain-containing protein 2 [Dendrobium catenatum]	RecName: Full=NAC domain-containing protein 2; Short=ANAC002;	SubName: Full=NAC domain-containing protein 2 {ECO:0000313|EMBL:PKU70851.1};	--	GO:0005634,nucleus; GO:0003677,DNA binding; GO:0003700,DNA-binding transcription factor activity; GO:0009788,negative regulation of abscisic acid-activated signaling pathway; GO:0009611,response to wounding; GO:0006351,transcription, DNA-templated	No apical meristem (NAM) protein
Cluster-30752.24921	NAC	64.0047	5.35669	3.55834	up	K00521 ferric-chelate reductase [EC:1.16.1.7] | (RefSeq) ferric reduction oxidase 7, chloroplastic-like (A)	NAC domain-containing protein 83-like, partial [Dendrobium catenatum]	RecName: Full=NAC domain-containing protein 83 {ECO:0000303|PubMed:15029955}; Short=ANAC083 {ECO:0000303|PubMed:15029955}; AltName: Full=Protein VND-INTERACTING 2 {ECO:0000303|PubMed:20388856};	SubName: Full=NAC transcription factor ONAC010 {ECO:0000313|EMBL:PKU74506.1};	--	GO:0005634,nucleus; GO:0003677,DNA binding; GO:0003700,DNA-binding transcription factor activity; GO:0010150,leaf senescence; GO:0045892,negative regulation of transcription, DNA-templated; GO:0009737,response to abscisic acid; GO:0009651,response to salt stress; GO:0006351,transcription, DNA-templated; GO:0016032,viral process; GO:0010089,xylem development	No apical meristem (NAM) protein
Cluster-30752.26194	NAC	1265.94	169.965	2.89885	up	K00521 ferric-chelate reductase [EC:1.16.1.7] | (RefSeq) ferric reduction oxidase 7, chloroplastic-like (A)	NAC domain-containing protein 2 [Dendrobium catenatum]	RecName: Full=NAC domain-containing protein 48 {ECO:0000303|PubMed:15029955}; Short=ONAC048 {ECO:0000303|PubMed:15029955}; AltName: Full=OsNAC6 {ECO:0000303|PubMed:10660065}; AltName: Full=Protein STRESS-RESPONSIVE NAC 2 {ECO:0000303|PubMed:18273684};	SubName: Full=NAC domain-containing protein 2 {ECO:0000313|EMBL:PKU70851.1};	--	GO:0005634,nucleus; GO:0043565,sequence-specific DNA binding; GO:1901002,positive regulation of response to salt stress; GO:1902584,positive regulation of response to water deprivation; GO:0045893,positive regulation of transcription, DNA-templated; GO:1900150,regulation of defense response to fungus; GO:0040008,regulation of growth; GO:0009409,response to cold; GO:0048364,root development; GO:00…	No apical meristem (NAM) protein
Cluster-30752.26260	NAC	124.495	16.1207	2.94201	up	K00521 ferric-chelate reductase [EC:1.16.1.7] | (RefSeq) ferric reduction oxidase 7, chloroplastic-like (A)	NAC domain-containing protein 21/22-like [Dendrobium catenatum]	RecName: Full=NAC domain-containing protein 21/22; Short=ANAC021/ANAC022;	SubName: Full=NAC domain-containing protein 21/22 {ECO:0000313|EMBL:PKU68594.1};	--	GO:0005634,nucleus; GO:0003677,DNA binding; GO:0003700,DNA-binding transcription factor activity; GO:0009734,auxin-activated signaling pathway; GO:0048527,lateral root development; GO:0010072,primary shoot apical meristem specification; GO:0006351,transcription, DNA-templated	No apical meristem (NAM) protein
Cluster-30752.32675	NAC	862.311	202.203	2.09125	up	K00521 ferric-chelate reductase [EC:1.16.1.7] | (RefSeq) ferric reduction oxidase 7, chloroplastic-like (A)	NAC domain-containing protein 83-like [Phalaenopsis equestris]	RecName: Full=NAC domain-containing protein 83 {ECO:0000303|PubMed:15029955}; Short=ANAC083 {ECO:0000303|PubMed:15029955}; AltName: Full=Protein VND-INTERACTING 2 {ECO:0000303|PubMed:20388856};	SubName: Full=NAC transcription factor ONAC010 {ECO:0000313|EMBL:PKU74506.1};	--	GO:0005634,nucleus; GO:0003677,DNA binding; GO:0003700,DNA-binding transcription factor activity; GO:0010150,leaf senescence; GO:0045892,negative regulation of transcription, DNA-templated; GO:0009737,response to abscisic acid; GO:0009651,response to salt stress; GO:0006351,transcription, DNA-templated; GO:0016032,viral process; GO:0010089,xylem development	No apical meristem (NAM) protein
Cluster-30752.36037	NAC	196.059	86.2249	1.18812	up	K00521 ferric-chelate reductase [EC:1.16.1.7] | (RefSeq) ferric reduction oxidase 7, chloroplastic-like (A)	NAC domain-containing protein 89-like isoform X2 [Dendrobium catenatum]	RecName: Full=NAC domain-containing protein 74 {ECO:0000303|PubMed:15029955}; Short=ONAC074 {ECO:0000303|PubMed:15029955}; AltName: Full=OsNAC8 {ECO:0000303|PubMed:10660065};	SubName: Full=NAC domain-containing protein 74 {ECO:0000313|EMBL:PKU70231.1};	--	GO:0005634,nucleus; GO:0003677,DNA binding; GO:0006355,regulation of transcription, DNA-templated; GO:0006351,transcription, DNA-templated	--
Cluster-30752.37308	NAC	1426.04	519.943	1.45489	up	K00521 ferric-chelate reductase [EC:1.16.1.7] | (RefSeq) ferric reduction oxidase 7, chloroplastic-like (A)	NAC domain-containing protein 68-like [Dendrobium catenatum]	RecName: Full=NAC domain-containing protein 68 {ECO:0000303|PubMed:15029955}; Short=ONAC068 {ECO:0000303|PubMed:15029955}; AltName: Full=OsNAC4 {ECO:0000303|PubMed:10660065};	SubName: Full=NAC domain-containing protein 68 {ECO:0000313|EMBL:PKU69318.1};	--	GO:0005634,nucleus; GO:0003677,DNA binding; GO:0006355,regulation of transcription, DNA-templated; GO:0006351,transcription, DNA-templated	No apical meristem (NAM) protein
Cluster-30752.39882	NAC	234.665	44.3772	2.40767	up	K00521 ferric-chelate reductase [EC:1.16.1.7] | (RefSeq) ferric reduction oxidase 7, chloroplastic-like (A)	NAC domain-containing protein 2 [Dendrobium catenatum]	RecName: Full=NAC domain-containing protein 48 {ECO:0000303|PubMed:15029955}; Short=ONAC048 {ECO:0000303|PubMed:15029955}; AltName: Full=OsNAC6 {ECO:0000303|PubMed:10660065}; AltName: Full=Protein STRESS-RESPONSIVE NAC 2 {ECO:0000303|PubMed:18273684};	SubName: Full=NAC domain-containing protein 2 {ECO:0000313|EMBL:PKU70851.1};	--	GO:0005634,nucleus; GO:0043565,sequence-specific DNA binding; GO:1901002,positive regulation of response to salt stress; GO:1902584,positive regulation of response to water deprivation; GO:0045893,positive regulation of transcription, DNA-templated; GO:1900150,regulation of defense response to fungus; GO:0040008,regulation of growth; GO:0009409,response to cold; GO:0048364,root development; GO:00…	No apical meristem (NAM) protein
Cluster-30752.42830	NAC	733.637	109.006	2.74609	up	K00521 ferric-chelate reductase [EC:1.16.1.7] | (RefSeq) ferric reduction oxidase 7, chloroplastic-like (A)	NAC domain-containing protein 92-like [Dendrobium catenatum]	RecName: Full=NAC domain-containing protein 59 {ECO:0000303|PubMed:15029955}; Short=ANAC059 {ECO:0000303|PubMed:15029955}; Short=AtNAC3 {ECO:0000303|PubMed:16359384}; AltName: Full=Protein ORE1 SISTER1 {ECO:0000303|PubMed:21303842};	SubName: Full=NAC domain-containing protein 100 {ECO:0000313|EMBL:PKU87421.1};	--	GO:0005634,nucleus; GO:0003700,DNA-binding transcription factor activity; GO:0043565,sequence-specific DNA binding; GO:0010150,leaf senescence; GO:0051091,positive regulation of DNA-binding transcription factor activity; GO:1900057,positive regulation of leaf senescence; GO:0042542,response to hydrogen peroxide; GO:0009611,response to wounding; GO:0006351,transcription, DNA-templated	No apical meristem (NAM) protein
Cluster-30752.44445	NAC	825.421	295.242	1.4834	up	K00521 ferric-chelate reductase [EC:1.16.1.7] | (RefSeq) ferric reduction oxidase 7, chloroplastic-like (A)	NAC domain-containing protein 74-like [Dendrobium catenatum]	RecName: Full=NAC domain-containing protein 74 {ECO:0000303|PubMed:15029955}; Short=ONAC074 {ECO:0000303|PubMed:15029955}; AltName: Full=OsNAC8 {ECO:0000303|PubMed:10660065};	SubName: Full=NAC domain-containing protein 74 {ECO:0000313|EMBL:PKU68094.1};	--	GO:0005634,nucleus; GO:0003677,DNA binding; GO:0006355,regulation of transcription, DNA-templated; GO:0006351,transcription, DNA-templated	No apical meristem (NAM) protein
Cluster-30752.47788	NAC	119.888	38.2508	1.64916	up	K00521 ferric-chelate reductase [EC:1.16.1.7] | (RefSeq) ferric reduction oxidase 7, chloroplastic-like (A)	NAC domain-containing protein 89-like isoform X2 [Dendrobium catenatum]	RecName: Full=NAC domain-containing protein 74 {ECO:0000303|PubMed:15029955}; Short=ONAC074 {ECO:0000303|PubMed:15029955}; AltName: Full=OsNAC8 {ECO:0000303|PubMed:10660065};	SubName: Full=NAC domain-containing protein 74 {ECO:0000313|EMBL:PKU70231.1};	--	GO:0005634,nucleus; GO:0003677,DNA binding; GO:0006355,regulation of transcription, DNA-templated; GO:0006351,transcription, DNA-templated	--
Cluster-30752.47790	NAC	221.243	77.511	1.51424	up	K00521 ferric-chelate reductase [EC:1.16.1.7] | (RefSeq) ferric reduction oxidase 7, chloroplastic-like (A)	NAC domain-containing protein 89-like isoform X1 [Dendrobium catenatum]	RecName: Full=NAC domain-containing protein 74 {ECO:0000303|PubMed:15029955}; Short=ONAC074 {ECO:0000303|PubMed:15029955}; AltName: Full=OsNAC8 {ECO:0000303|PubMed:10660065};	SubName: Full=NAC domain-containing protein 74 {ECO:0000313|EMBL:PKU70231.1};	--	GO:0005634,nucleus; GO:0003677,DNA binding; GO:0006355,regulation of transcription, DNA-templated; GO:0006351,transcription, DNA-templated	No apical meristem (NAM) protein
Cluster-30752.47791	NAC	55.3735	0	8.50549	up	K00521 ferric-chelate reductase [EC:1.16.1.7] | (RefSeq) ferric reduction oxidase 7, chloroplastic-like (A)	NAC domain-containing protein 89-like isoform X2 [Dendrobium catenatum]	RecName: Full=NAC domain-containing protein 74 {ECO:0000303|PubMed:15029955}; Short=ONAC074 {ECO:0000303|PubMed:15029955}; AltName: Full=OsNAC8 {ECO:0000303|PubMed:10660065};	SubName: Full=NAC domain-containing protein 74 {ECO:0000313|EMBL:PKU70231.1};	--	GO:0005634,nucleus; GO:0003677,DNA binding; GO:0006355,regulation of transcription, DNA-templated; GO:0006351,transcription, DNA-templated	--
Cluster-30752.53702	NAC	921.746	114.872	3.0041	up	K00521 ferric-chelate reductase [EC:1.16.1.7] | (RefSeq) ferric reduction oxidase 7, chloroplastic-like (A)	NAC domain-containing protein 92-like [Dendrobium catenatum]	RecName: Full=NAC domain-containing protein 87 {ECO:0000303|PubMed:15029955}; Short=ANAC087 {ECO:0000303|PubMed:15029955};	SubName: Full=NAC domain-containing protein 100 {ECO:0000313|EMBL:PKU87421.1};	--	GO:0005737,cytoplasm; GO:0005634,nucleus; GO:0003677,DNA binding; GO:0003700,DNA-binding transcription factor activity; GO:0006351,transcription, DNA-templated	No apical meristem (NAM) protein
Cluster-30752.53703	NAC	290.827	36.6784	2.9927	up	K00521 ferric-chelate reductase [EC:1.16.1.7] | (RefSeq) ferric reduction oxidase 7, chloroplastic-like (A)	NAC domain-containing protein 92-like [Dendrobium catenatum]	RecName: Full=NAC domain-containing protein 92 {ECO:0000303|PubMed:15029955}; Short=ANAC092 {ECO:0000303|PubMed:15029955}; Short=AtNAC2 {ECO:0000303|PubMed:16359384}; Short=AtNAC6 {ECO:0000303|PubMed:21511905}; AltName: Full=Protein ORESARA 1 {ECO:0000303|PubMed:9351240};	SubName: Full=NAC domain-containing protein 100 {ECO:0000313|EMBL:PKU87421.1};	--	GO:0005634,nucleus; GO:0003700,DNA-binding transcription factor activity; GO:0042803,protein homodimerization activity; GO:0043565,sequence-specific DNA binding; GO:0048527,lateral root development; GO:0010150,leaf senescence; GO:1904250,positive regulation of age-related resistance; GO:0051091,positive regulation of DNA-binding transcription factor activity; GO:1900057,positive regulation of lea…	--
Cluster-30752.60921	NAC	1817.99	723.248	1.32994	up	K18195 rhamnogalacturonan endolyase [EC:4.2.2.23] | (RefSeq) uncharacterized protein LOC104807150 isoform X1 (A)	NAC domain-containing protein 68-like [Dendrobium catenatum]	RecName: Full=NAC domain-containing protein 68 {ECO:0000303|PubMed:15029955}; Short=ONAC068 {ECO:0000303|PubMed:15029955}; AltName: Full=OsNAC4 {ECO:0000303|PubMed:10660065};	SubName: Full=NAC domain-containing protein 68 {ECO:0000313|EMBL:PKU66912.1};	--	GO:0005634,nucleus; GO:0003677,DNA binding; GO:0006355,regulation of transcription, DNA-templated; GO:0006351,transcription, DNA-templated	No apical meristem (NAM) protein
Cluster-30752.61554	NAC	344.901	103.451	1.73638	up	K00521 ferric-chelate reductase [EC:1.16.1.7] | (RefSeq) ferric reduction oxidase 7, chloroplastic-like (A)	NAC domain-containing protein 68-like [Dendrobium catenatum]	RecName: Full=NAC domain-containing protein 68 {ECO:0000303|PubMed:15029955}; Short=ONAC068 {ECO:0000303|PubMed:15029955}; AltName: Full=OsNAC4 {ECO:0000303|PubMed:10660065};	SubName: Full=NAC domain-containing protein 68 {ECO:0000313|EMBL:PKU66912.1};	--	GO:0005634,nucleus; GO:0003677,DNA binding; GO:0006355,regulation of transcription, DNA-templated; GO:0006351,transcription, DNA-templated	No apical meristem (NAM) protein
Cluster-30752.62315	NAC	160.981	36.3091	2.14261	up	K00521 ferric-chelate reductase [EC:1.16.1.7] | (RefSeq) ferric reduction oxidase 7, chloroplastic-like (A)	NAC domain-containing protein 89-like isoform X1 [Dendrobium catenatum]	RecName: Full=NAC domain-containing protein 74 {ECO:0000303|PubMed:15029955}; Short=ONAC074 {ECO:0000303|PubMed:15029955}; AltName: Full=OsNAC8 {ECO:0000303|PubMed:10660065};	SubName: Full=NAC domain-containing protein 74 {ECO:0000313|EMBL:PKU70231.1};	--	GO:0005634,nucleus; GO:0003677,DNA binding; GO:0006355,regulation of transcription, DNA-templated; GO:0006351,transcription, DNA-templated	No apical meristem (NAM) protein
Cluster-30752.63807	NAC	154.619	35.6707	2.11919	up	K00521 ferric-chelate reductase [EC:1.16.1.7] | (RefSeq) ferric reduction oxidase 7, chloroplastic-like (A)	NAC domain-containing protein 89-like isoform X1 [Dendrobium catenatum]	RecName: Full=NAC domain-containing protein 74 {ECO:0000303|PubMed:15029955}; Short=ONAC074 {ECO:0000303|PubMed:15029955}; AltName: Full=OsNAC8 {ECO:0000303|PubMed:10660065};	SubName: Full=NAC domain-containing protein 74 {ECO:0000313|EMBL:PKU70231.1};	--	GO:0005634,nucleus; GO:0003677,DNA binding; GO:0006355,regulation of transcription, DNA-templated; GO:0006351,transcription, DNA-templated	No apical meristem (NAM) protein
Cluster-30752.74132	NAC	112.794	20.5088	2.47245	up	K00521 ferric-chelate reductase [EC:1.16.1.7] | (RefSeq) ferric reduction oxidase 7, chloroplastic-like (A)	NAC domain-containing protein 68-like [Dendrobium catenatum]	RecName: Full=NAC domain-containing protein 67 {ECO:0000303|PubMed:15029955}; Short=ONAC067 {ECO:0000303|PubMed:15029955}; AltName: Full=OsNAC3 {ECO:0000303|PubMed:10660065};	SubName: Full=NAC domain-containing protein 68 {ECO:0000313|EMBL:PKU76087.1};	--	GO:0005634,nucleus; GO:0003677,DNA binding; GO:0006355,regulation of transcription, DNA-templated; GO:0006351,transcription, DNA-templated	No apical meristem (NAM) protein
Cluster-30752.79091	NAC	118.661	51.3869	1.21008	up	K00521 ferric-chelate reductase [EC:1.16.1.7] | (RefSeq) ferric reduction oxidase 7, chloroplastic-like (A)	NAC domain-containing protein 68-like [Dendrobium catenatum]	RecName: Full=NAC domain-containing protein 68 {ECO:0000303|PubMed:15029955}; Short=ONAC068 {ECO:0000303|PubMed:15029955}; AltName: Full=OsNAC4 {ECO:0000303|PubMed:10660065};	SubName: Full=NAC domain-containing protein 68 {ECO:0000313|EMBL:PKU66912.1};	--	GO:0005634,nucleus; GO:0003677,DNA binding; GO:0006355,regulation of transcription, DNA-templated; GO:0006351,transcription, DNA-templated	No apical meristem (NAM) protein
Cluster-30752.81442	NAC	329.664	141.279	1.22212	up	K00521 ferric-chelate reductase [EC:1.16.1.7] | (RefSeq) ferric reduction oxidase 7, chloroplastic-like (A)	NAC transcription factor ONAC010-like [Dendrobium catenatum]	RecName: Full=NAC transcription factor NAM-2; Short=HvNAM-2;	SubName: Full=NAC transcription factor NAM-2 {ECO:0000313|EMBL:PKU82132.1};	--	GO:0005634,nucleus; GO:0003677,DNA binding; GO:0006355,regulation of transcription, DNA-templated; GO:0006351,transcription, DNA-templated	No apical meristem (NAM) protein
Cluster-30752.87114	NAC	941.078	161.996	2.54009	up	K00521 ferric-chelate reductase [EC:1.16.1.7] | (RefSeq) ferric reduction oxidase 7, chloroplastic-like (A)	NAC domain-containing protein 68-like [Dendrobium catenatum]	RecName: Full=NAC domain-containing protein 68 {ECO:0000303|PubMed:15029955}; Short=ONAC068 {ECO:0000303|PubMed:15029955}; AltName: Full=OsNAC4 {ECO:0000303|PubMed:10660065};	SubName: Full=NAC domain-containing protein 68 {ECO:0000313|EMBL:PKU76087.1};	--	GO:0005634,nucleus; GO:0003677,DNA binding; GO:0006355,regulation of transcription, DNA-templated; GO:0006351,transcription, DNA-templated	No apical meristem (NAM) protein
Cluster-30752.87119	NAC	403.16	60.4923	2.74516	up	K00521 ferric-chelate reductase [EC:1.16.1.7] | (RefSeq) ferric reduction oxidase 7, chloroplastic-like (A)	NAC domain-containing protein 68-like [Dendrobium catenatum]	RecName: Full=NAC domain-containing protein 67 {ECO:0000303|PubMed:15029955}; Short=ONAC067 {ECO:0000303|PubMed:15029955}; AltName: Full=OsNAC3 {ECO:0000303|PubMed:10660065};	SubName: Full=NAC domain-containing protein 68 {ECO:0000313|EMBL:PKU76087.1};	--	GO:0005634,nucleus; GO:0003677,DNA binding; GO:0006355,regulation of transcription, DNA-templated; GO:0006351,transcription, DNA-templated	No apical meristem (NAM) protein
Cluster-8346.1	NAC	26.9027	0	7.46258	up	K00521 ferric-chelate reductase [EC:1.16.1.7] | (RefSeq) ferric reduction oxidase 7, chloroplastic-like (A)	NAC domain-containing protein 37-like [Dendrobium catenatum]	RecName: Full=NAC domain-containing protein 21/22; Short=ANAC021/ANAC022;	SubName: Full=NAC domain-containing protein 21/22 {ECO:0000313|EMBL:PKU62619.1};	--	GO:0005634,nucleus; GO:0003677,DNA binding; GO:0003700,DNA-binding transcription factor activity; GO:0009734,auxin-activated signaling pathway; GO:0048527,lateral root development; GO:0010072,primary shoot apical meristem specification; GO:0006351,transcription, DNA-templated	No apical meristem (NAM) protein
Cluster-33964.0	NF-YB	39.5832	103.682	-1.39394	down	K08065 nuclear transcription Y subunit beta | (RefSeq) nuclear transcription factor Y subunit B-3-like (A)	nuclear transcription factor Y subunit B-3-like [Dendrobium catenatum]	RecName: Full=Nuclear transcription factor Y subunit B-3; Short=AtNF-YB-3; AltName: Full=Transcriptional activator HAP3C;	SubName: Full=Nuclear transcription factor Y subunit B-3 {ECO:0000313|EMBL:PKU81115.1};	CCAAT-binding factor, subunit A (HAP3)	GO:0005634,nucleus; GO:0003700,DNA-binding transcription factor activity; GO:0046982,protein heterodimerization activity; GO:0043565,sequence-specific DNA binding; GO:0006351,transcription, DNA-templated	Histone-like transcription factor (CBF/NF-Y) and archaeal histone
Cluster-30752.31228	NF-YC	4.63386	20.9044	-2.17861	down	K03004 DNA-directed RNA polymerase I subunit RPA43 | (RefSeq) dr1-associated corepressor homolog (A)	transcriptional activator HAP5-like isoform X3 [Dendrobium catenatum]	RecName: Full=Nuclear transcription factor Y subunit C-3; Short=AtNF-YC-3;	SubName: Full=Nuclear transcription factor Y subunit C-3 {ECO:0000313|EMBL:PKU66067.1};	CCAAT-binding factor, subunit C (HAP5)	GO:0005634,nucleus; GO:0003677,DNA binding; GO:0003700,DNA-binding transcription factor activity; GO:0046982,protein heterodimerization activity; GO:0003712,transcription coregulator activity; GO:0009738,abscisic acid-activated signaling pathway; GO:0009740,gibberellic acid mediated signaling pathway; GO:0048574,long-day photoperiodism, flowering; GO:2000306,positive regulation of photomorphogene…	Histone-like transcription factor (CBF/NF-Y) and archaeal histone
Cluster-30752.25617	NF-YC	1114.09	523.258	1.08931	up	K08066 nuclear transcription factor Y, gamma | (RefSeq) nuclear transcription factor Y subunit C-9-like (A)	nuclear transcription factor Y subunit C-9-like [Dendrobium catenatum]	RecName: Full=Nuclear transcription factor Y subunit C-6 {ECO:0000305}; Short=OsNF-YC6 {ECO:0000303|PubMed:26542958}; AltName: Full=Transcriptional activator HAP5D {ECO:0000305}; Short=OsHAP5D {ECO:0000303|PubMed:18193457};	SubName: Full=Nuclear transcription factor Y subunit C-2 {ECO:0000313|EMBL:PKU74522.1};	CCAAT-binding factor, subunit C (HAP5)	GO:0005737,cytoplasm; GO:0005634,nucleus; GO:0003677,DNA binding; GO:0046982,protein heterodimerization activity; GO:0006355,regulation of transcription, DNA-templated; GO:0006351,transcription, DNA-templated	Histone-like transcription factor (CBF/NF-Y) and archaeal histone
Cluster-30752.88462	NF-YC	48.8826	12.1134	2.01319	up	K08066 nuclear transcription factor Y, gamma | (RefSeq) nuclear transcription factor Y subunit C-2-like (A)	nuclear transcription factor Y subunit C-2-like [Dendrobium catenatum]	RecName: Full=Nuclear transcription factor Y subunit C-4 {ECO:0000305}; Short=OsNF-YC4 {ECO:0000303|PubMed:26542958}; AltName: Full=Transcriptional activator HAP5B {ECO:0000305}; Short=OsHAP5B {ECO:0000303|PubMed:18193457};	SubName: Full=Nuclear transcription factor Y subunit C-2 {ECO:0000313|EMBL:PKU59710.1};	CCAAT-binding factor, subunit C (HAP5)	GO:0005737,cytoplasm; GO:0005634,nucleus; GO:0003677,DNA binding; GO:0046982,protein heterodimerization activity; GO:0009908,flower development; GO:0048579,negative regulation of long-day photoperiodism, flowering; GO:0006355,regulation of transcription, DNA-templated; GO:0006351,transcription, DNA-templated	Histone-like transcription factor (CBF/NF-Y) and archaeal histone
Cluster-30752.109	OFP	8.38844	32.169	-1.93558	down	--	transcription repressor OFP1-like isoform X1 [Dendrobium catenatum]	RecName: Full=Transcription repressor OFP4; AltName: Full=Ovate family protein 4; Short=AtOFP4;	SubName: Full=Uncharacterized protein {ECO:0000313|EMBL:PKU74840.1};	--	GO:0005634,nucleus; GO:0003677,DNA binding; GO:0045892,negative regulation of transcription, DNA-templated; GO:2000652,regulation of secondary cell wall biogenesis; GO:0006351,transcription, DNA-templated	Transcriptional repressor, ovate
Cluster-30752.1437	OFP	6.5415	80.9646	-3.62824	down	--	transcription repressor OFP3-like [Dendrobium catenatum]	RecName: Full=Transcription repressor OFP3; AltName: Full=Ovate family protein 3; Short=AtOFP3;	SubName: Full=Uncharacterized protein {ECO:0000313|EMBL:PKU79159.1};	--	GO:0005634,nucleus; GO:0003677,DNA binding; GO:0045892,negative regulation of transcription, DNA-templated; GO:0006351,transcription, DNA-templated	Transcriptional repressor, ovate
Cluster-30752.45428	OFP	50.1073	111.856	-1.16283	down	K01870 isoleucyl-tRNA synthetase [EC:6.1.1.5] | (RefSeq) hypothetical protein (A)	transcription repressor OFP8-like [Dendrobium catenatum]	RecName: Full=Transcription repressor OFP6; AltName: Full=Ovate family protein 6; Short=AtOFP6;	SubName: Full=Uncharacterized protein {ECO:0000313|EMBL:PKU86987.1};	--	GO:0005634,nucleus; GO:0045892,negative regulation of transcription, DNA-templated; GO:0006351,transcription, DNA-templated	Transcriptional repressor, ovate
Cluster-30752.61750	OFP	14.4078	107.603	-2.89299	down	K14834 nucleolar complex protein 3 | (RefSeq) nucleolar complex protein 3 homolog isoform X1 (A)	transcription repressor OFP13-like [Dendrobium catenatum]	RecName: Full=Transcription repressor OFP13; AltName: Full=Ovate family protein 13; Short=AtOFP13;	SubName: Full=Uncharacterized protein {ECO:0000313|EMBL:PKU72951.1};	--	GO:0005634,nucleus; GO:0045892,negative regulation of transcription, DNA-templated; GO:0006351,transcription, DNA-templated	Transcriptional repressor, ovate
Cluster-30752.62804	OFP	30.7415	236.938	-2.95128	down	K14834 nucleolar complex protein 3 | (RefSeq) nucleolar complex protein 3 homolog isoform X1 (A)	transcription repressor OFP12-like [Dendrobium catenatum]	RecName: Full=Transcription repressor OFP12; AltName: Full=Ovate family protein 12; Short=AtOFP12;	SubName: Full=Uncharacterized protein {ECO:0000313|EMBL:PKU80184.1};	--	GO:0005634,nucleus; GO:0045892,negative regulation of transcription, DNA-templated; GO:0006351,transcription, DNA-templated	Transcriptional repressor, ovate
Cluster-30752.94066	OFP	496.207	79.3378	2.64265	up	K12261 2-hydroxyacyl-CoA lyase 1 [EC:4.1.-.-] | (RefSeq) 2-hydroxyacyl-CoA lyase 1-like (A)	hypothetical protein MA16_Dca003029 [Dendrobium catenatum]	--	SubName: Full=Uncharacterized protein {ECO:0000313|EMBL:PKU84516.1};	--	--	Transcriptional repressor, ovate
Cluster-34292.0	OFP	35.1243	14.4408	1.27567	up	--	transcription repressor OFP8-like [Dendrobium catenatum]	RecName: Full=Transcription repressor OFP8 {ECO:0000305}; AltName: Full=OVATE family protein 8 {ECO:0000303|PubMed:27332964}; Short=OsOFP8 {ECO:0000303|PubMed:27332964};	SubName: Full=Uncharacterized protein {ECO:0000313|EMBL:PKU79306.1};	--	GO:0005737,cytoplasm; GO:0005634,nucleus; GO:0009742,brassinosteroid mediated signaling pathway; GO:1900457,regulation of brassinosteroid mediated signaling pathway; GO:0006355,regulation of transcription, DNA-templated; GO:0006351,transcription, DNA-templated	Transcriptional repressor, ovate
Cluster-30752.110979	Others	15.3931	49.6844	-1.69285	down	K12135 zinc finger protein CONSTANS | (RefSeq) zinc finger protein CONSTANS-LIKE 2-like (A)	zinc finger protein CONSTANS-LIKE 13-like [Dendrobium catenatum]	RecName: Full=Zinc finger protein CONSTANS-LIKE 13;	SubName: Full=Zinc finger protein CONSTANS-LIKE 13 {ECO:0000313|EMBL:PKU85830.1};	--	GO:0005634,nucleus; GO:0003700,DNA-binding transcription factor activity; GO:0043565,sequence-specific DNA binding; GO:0044212,transcription regulatory region DNA binding; GO:0008270,zinc ion binding; GO:0006355,regulation of transcription, DNA-templated	B-box zinc finger
Cluster-30752.110980	Others	66.583	167.34	-1.32535	down	K12135 zinc finger protein CONSTANS | (RefSeq) zinc finger protein CONSTANS-LIKE 2-like (A)	zinc finger protein CONSTANS-LIKE 13-like [Dendrobium catenatum]	RecName: Full=Zinc finger protein CONSTANS-LIKE 13;	SubName: Full=Zinc finger protein CONSTANS-LIKE 13 {ECO:0000313|EMBL:PKU85830.1};	--	GO:0005634,nucleus; GO:0003700,DNA-binding transcription factor activity; GO:0043565,sequence-specific DNA binding; GO:0044212,transcription regulatory region DNA binding; GO:0008270,zinc ion binding; GO:0006355,regulation of transcription, DNA-templated	CCT motif
Cluster-30752.1706	Others	8.89349	47.7334	-2.4242	down	--	Protein TIFY 5A [Dendrobium catenatum]	RecName: Full=Protein TIFY 5A {ECO:0000303|PubMed:17499004}; AltName: Full=Jasmonate ZIM domain-containing protein 8 {ECO:0000303|PubMed:17637675};	SubName: Full=Protein TIFY 5A {ECO:0000313|EMBL:PKU81697.1};	--	GO:0005634,nucleus; GO:0003714,transcription corepressor activity; GO:0006952,defense response; GO:1903507,negative regulation of nucleic acid-templated transcription; GO:0031347,regulation of defense response; GO:2000022,regulation of jasmonic acid mediated signaling pathway; GO:0006355,regulation of transcription, DNA-templated; GO:0009611,response to wounding; GO:0006351,transcription, DNA-tem…	Divergent CCT motif
Cluster-30752.20991	Others	127.836	376.926	-1.56242	down	K03539 ribonuclease P/MRP protein subunit RPP1 [EC:3.1.26.5] | (RefSeq) uncharacterized LOC105046161 (A)	uncharacterized protein LOC110103239 isoform X1 [Dendrobium catenatum]	RecName: Full=Zinc finger protein HD1; AltName: Full=Protein CONSTANS-like; AltName: Full=Protein HEADING DATE 1; Short=OsHd1; AltName: Full=Protein PHOTOPERIOD SENSITIVITY 1;	SubName: Full=Zinc finger protein HD1 {ECO:0000313|EMBL:PKU70383.1};	--	GO:0005634,nucleus; GO:0003677,DNA binding; GO:0003700,DNA-binding transcription factor activity; GO:0008270,zinc ion binding; GO:0030154,cell differentiation; GO:0009908,flower development; GO:0048571,long-day photoperiodism; GO:0048579,negative regulation of long-day photoperiodism, flowering; GO:0045892,negative regulation of transcription, DNA-templated; GO:0048576,positive regulation of shor…	CCT motif
Cluster-30752.20993	Others	30.9319	67.2419	-1.12344	down	K03539 ribonuclease P/MRP protein subunit RPP1 [EC:3.1.26.5] | (RefSeq) uncharacterized LOC105046161 (A)	uncharacterized protein LOC110103239 isoform X1 [Dendrobium catenatum]	RecName: Full=Zinc finger protein HD1; AltName: Full=Protein CONSTANS-like; AltName: Full=Protein HEADING DATE 1; Short=OsHd1; AltName: Full=Protein PHOTOPERIOD SENSITIVITY 1;	SubName: Full=Zinc finger protein HD1 {ECO:0000313|EMBL:PKU70383.1};	--	GO:0005634,nucleus; GO:0003677,DNA binding; GO:0003700,DNA-binding transcription factor activity; GO:0008270,zinc ion binding; GO:0030154,cell differentiation; GO:0009908,flower development; GO:0048571,long-day photoperiodism; GO:0048579,negative regulation of long-day photoperiodism, flowering; GO:0045892,negative regulation of transcription, DNA-templated; GO:0048576,positive regulation of shor…	CCT motif
Cluster-30752.48634	Others	8.88761	40.7384	-2.19725	down	--	uncharacterized protein LOC110097447 [Dendrobium catenatum]	RecName: Full=Protein EMBRYO DEFECTIVE 1674 {ECO:0000303|PubMed:15266054};	SubName: Full=Uncharacterized protein {ECO:0000313|EMBL:PKU65929.1};	--	GO:0000778,condensed nuclear chromosome kinetochore; GO:0007275,multicellular organism development	SANTA (SANT Associated)
Cluster-30752.55268	Others	45.3373	145.924	-1.68578	down	K14491 two-component response regulator ARR-B family | (RefSeq) two-component response regulator ORR24 (A)	two-component response regulator-like APRR2 [Dendrobium catenatum]	RecName: Full=Two-component response regulator-like APRR2; AltName: Full=Pseudo-response regulator 2; AltName: Full=TOC2 protein;	SubName: Full=Two-component response regulator-like APRR2 {ECO:0000313|EMBL:PKU62172.1};	GATA-4/5/6 transcription factors	GO:0005634,nucleus; GO:0003677,DNA binding; GO:0003700,DNA-binding transcription factor activity; GO:0000160,phosphorelay signal transduction system; GO:0006351,transcription, DNA-templated	Myb-like DNA-binding domain
Cluster-30752.59297	Others	3.33556	55.4687	-4.03519	down	K03539 ribonuclease P/MRP protein subunit RPP1 [EC:3.1.26.5] | (RefSeq) uncharacterized LOC105046161 (A)	uncharacterized protein LOC110103239 isoform X1 [Dendrobium catenatum]	RecName: Full=Zinc finger protein HD1; AltName: Full=Protein CONSTANS-like; AltName: Full=Protein HEADING DATE 1; Short=OsHd1; AltName: Full=Protein PHOTOPERIOD SENSITIVITY 1;	SubName: Full=Zinc finger protein HD1 {ECO:0000313|EMBL:PKU70383.1};	--	GO:0005634,nucleus; GO:0003677,DNA binding; GO:0003700,DNA-binding transcription factor activity; GO:0008270,zinc ion binding; GO:0030154,cell differentiation; GO:0009908,flower development; GO:0048571,long-day photoperiodism; GO:0048579,negative regulation of long-day photoperiodism, flowering; GO:0045892,negative regulation of transcription, DNA-templated; GO:0048576,positive regulation of shor…	CCT motif
Cluster-30752.60545	Others	140.028	283.177	-1.01649	down	K14509 ethylene receptor [EC:2.7.13.-] | (RefSeq) ethylene receptor 2-like (A)	ethylene receptor 2-like [Dendrobium catenatum]	RecName: Full=Ethylene receptor 2 {ECO:0000305}; Short=OsETR2 {ECO:0000305}; EC=2.7.13.3 {ECO:0000305}; AltName: Full=OsPK1 {ECO:0000312|EMBL:AAL29304.2};	SubName: Full=Protein EIN4 {ECO:0000313|EMBL:PKU74954.1};	Sensory transduction histidine kinase	GO:0005789,endoplasmic reticulum membrane; GO:0016021,integral component of membrane; GO:0005524,ATP binding; GO:0051740,ethylene binding; GO:0038199,ethylene receptor activity; GO:0046872,metal ion binding; GO:0000155,phosphorelay sensor kinase activity; GO:0004674,protein serine/threonine kinase activity; GO:0010105,negative regulation of ethylene-activated signaling pathway; GO:2000904,regulat…	Response regulator receiver domain
Cluster-30752.61749	Others	47.6074	248.526	-2.38921	down	K14489 arabidopsis histidine kinase 2/3/4 (cytokinin receptor) [EC:2.7.13.3] | (RefSeq) probable histidine kinase 6 (A)	probable histidine kinase 6 [Dendrobium catenatum]	RecName: Full=Probable histidine kinase 4 {ECO:0000305}; Short=OsHK4 {ECO:0000303|PubMed:22642989}; EC=2.7.13.3 {ECO:0000305}; AltName: Full=OsCRL1b {ECO:0000305};	SubName: Full=Histidine kinase 4 {ECO:0000313|EMBL:PKU68562.1};	Sensory transduction histidine kinase	GO:0016021,integral component of membrane; GO:0005622,intracellular; GO:0005886,plasma membrane; GO:0019955,cytokine binding; GO:0000155,phosphorelay sensor kinase activity; GO:0004673,protein histidine kinase activity; GO:0009736,cytokinin-activated signaling pathway; GO:0006468,protein phosphorylation	CHASE domain
Cluster-30752.65452	Others	0	28.7717	-7.07999	down	--	uncharacterized protein LOC110097447 [Dendrobium catenatum]	RecName: Full=Protein EMBRYO DEFECTIVE 1674 {ECO:0000303|PubMed:15266054};	SubName: Full=Uncharacterized protein {ECO:0000313|EMBL:PKU65929.1};	--	GO:0000778,condensed nuclear chromosome kinetochore; GO:0007275,multicellular organism development	SANTA (SANT Associated)
Cluster-30752.70478	Others	33.8425	94.5893	-1.47949	down	K03539 ribonuclease P/MRP protein subunit RPP1 [EC:3.1.26.5] | (RefSeq) uncharacterized LOC105046161 (A)	uncharacterized protein LOC110103239 isoform X1 [Dendrobium catenatum]	RecName: Full=Zinc finger protein HD1; AltName: Full=Protein CONSTANS-like; AltName: Full=Protein HEADING DATE 1; Short=OsHd1; AltName: Full=Protein PHOTOPERIOD SENSITIVITY 1;	SubName: Full=Zinc finger protein HD1 {ECO:0000313|EMBL:PKU70383.1};	--	GO:0005634,nucleus; GO:0003677,DNA binding; GO:0003700,DNA-binding transcription factor activity; GO:0008270,zinc ion binding; GO:0030154,cell differentiation; GO:0009908,flower development; GO:0048571,long-day photoperiodism; GO:0048579,negative regulation of long-day photoperiodism, flowering; GO:0045892,negative regulation of transcription, DNA-templated; GO:0048576,positive regulation of shor…	CCT motif
Cluster-30752.75838	Others	0	20.6951	-6.60556	down	--	uncharacterized protein LOC110097447 [Dendrobium catenatum]	RecName: Full=Protein EMBRYO DEFECTIVE 1674 {ECO:0000303|PubMed:15266054};	SubName: Full=Uncharacterized protein {ECO:0000313|EMBL:PKU65929.1};	--	GO:0000778,condensed nuclear chromosome kinetochore; GO:0007275,multicellular organism development	SANTA (SANT Associated)
Cluster-21982.0	Others	43.2193	8.32522	2.37904	up	K12135 zinc finger protein CONSTANS | (RefSeq) CONST-BR-1; zinc finger protein CONSTANS (A)	B-box zinc finger protein 20-like [Dendrobium catenatum]	RecName: Full=B-box zinc finger protein 20 {ECO:0000303|PubMed:19920209}; AltName: Full=Protein BZR1 SUPPRESSOR 1 {ECO:0000303|PubMed:22535582}; AltName: Full=Protein DOUBLE B-BOX 2; AltName: Full=Protein SALT TOLERANCE HOMOLOG 7;	SubName: Full=B-box zinc finger protein 20 {ECO:0000313|EMBL:PKU63781.1};	--	GO:0005634,nucleus; GO:0003700,DNA-binding transcription factor activity; GO:0043565,sequence-specific DNA binding; GO:0000989,NA; GO:0008270,zinc ion binding; GO:1900458,negative regulation of brassinosteroid mediated signaling pathway; GO:2000306,positive regulation of photomorphogenesis; GO:0006355,regulation of transcription, DNA-templated; GO:0009741,response to brassinosteroid; GO:0010200,r…	B-box zinc finger
Cluster-30752.37091	Others	222.192	109.491	1.01664	up	K17964 leucine-rich PPR motif-containing protein, mitochondrial | (RefSeq) putative pentatricopeptide repeat-containing protein At1g19290 (A)	protein DA1-related 1-like [Dendrobium catenatum]	RecName: Full=Protein DA1; AltName: Full=Protein SUPPRESSOR OF LARGE SEED AND ORGAN PHENOTYPES OF DA1-1 1;	SubName: Full=Protein DA1 {ECO:0000313|EMBL:PKU66401.1};	Adaptor protein Enigma and related PDZ-LIM proteins	GO:0046872,metal ion binding; GO:0008233,peptidase activity; GO:0043130,ubiquitin binding; GO:0008285,negative regulation of cell proliferation; GO:0046621,negative regulation of organ growth; GO:0048482,plant ovule morphogenesis; GO:1900057,positive regulation of leaf senescence; GO:0048317,seed morphogenesis	Protein DA1
Cluster-30752.38745	Others	156.115	56.9374	1.45434	up	K09377 cysteine and glycine-rich protein | (RefSeq) LIM domain-containing protein WLIM1-like (A)	LIM domain-containing protein WLIM1-like [Dendrobium catenatum]	RecName: Full=LIM domain-containing protein WLIM1 {ECO:0000305}; AltName: Full=Widely-expressed LIM protein 1 {ECO:0000303|PubMed:11085265}; Short=AtWLIM1;	SubName: Full=LIM domain-containing protein WLIM1-like {ECO:0000313|RefSeq:XP_008793824.1};	Regulatory protein MLP and related LIM proteins	GO:0005737,cytoplasm; GO:0005856,cytoskeleton; GO:0005886,plasma membrane; GO:0051015,actin filament binding; GO:0046872,metal ion binding; GO:0003729,mRNA binding; GO:0051017,actin filament bundle assembly	LIM domain
Cluster-30752.43945	Others	1342.92	301.959	2.15067	up	K14509 ethylene receptor [EC:2.7.13.-] | (RefSeq) ethylene receptor 2 (A)	ethylene receptor 2 [Dendrobium catenatum]	RecName: Full=Ethylene receptor 2 {ECO:0000305}; Short=OsETR2 {ECO:0000305}; EC=2.7.13.3 {ECO:0000305}; AltName: Full=OsPK1 {ECO:0000312|EMBL:AAL29304.2};	SubName: Full=Protein EIN4 {ECO:0000313|EMBL:PKU83428.1};	Sensory transduction histidine kinase	GO:0005789,endoplasmic reticulum membrane; GO:0016021,integral component of membrane; GO:0005524,ATP binding; GO:0051740,ethylene binding; GO:0038199,ethylene receptor activity; GO:0046872,metal ion binding; GO:0000155,phosphorelay sensor kinase activity; GO:0004674,protein serine/threonine kinase activity; GO:0010105,negative regulation of ethylene-activated signaling pathway; GO:2000904,regulat…	Response regulator receiver domain
Cluster-30752.77826	Others	169.22	62.9662	1.42916	up	K14489 arabidopsis histidine kinase 2/3/4 (cytokinin receptor) [EC:2.7.13.3] | (RefSeq) probable histidine kinase 5 isoform X1 (A)	probable histidine kinase 5 isoform X1 [Dendrobium catenatum]	RecName: Full=Probable histidine kinase 5 {ECO:0000305}; Short=OsHK5 {ECO:0000303|PubMed:22642989}; EC=2.7.13.3 {ECO:0000305}; AltName: Full=OsCRL3 {ECO:0000305};	SubName: Full=Histidine kinase 2 {ECO:0000313|EMBL:PKU76629.1};	Sensory transduction histidine kinase	GO:0016021,integral component of membrane; GO:0005622,intracellular; GO:0005886,plasma membrane; GO:0042802,identical protein binding; GO:0000155,phosphorelay sensor kinase activity; GO:0043424,protein histidine kinase binding; GO:0071215,cellular response to abscisic acid stimulus; GO:0070417,cellular response to cold; GO:0009736,cytokinin-activated signaling pathway; GO:0034757,negative regulat…	CHASE domain
Cluster-30752.80545	Others	79.6106	11.7632	2.77008	up	K17964 leucine-rich PPR motif-containing protein, mitochondrial | (RefSeq) putative pentatricopeptide repeat-containing protein At1g19290 (A)	protein DA1-related 1-like isoform X1 [Dendrobium catenatum]	RecName: Full=Protein DA1-related 1;	SubName: Full=Protein DA1-related 1 {ECO:0000313|EMBL:PKU79749.1};	Adaptor protein Enigma and related PDZ-LIM proteins	GO:0005886,plasma membrane; GO:0046872,metal ion binding; GO:0043130,ubiquitin binding	Protein DA1
Cluster-35944.1	Others	66.2736	20.0314	1.73836	up	--	protein TIFY 5A-like [Dendrobium catenatum]	--	SubName: Full=Protein TIFY 5A {ECO:0000313|EMBL:PKU71559.1};	--	--	Divergent CCT motif
Cluster-40311.0	Others	40.905	10.318	1.99218	up	K12130 pseudo-response regulator 5 | (RefSeq) two-component response regulator-like APRR9 isoform X1 (A)	two-component response regulator-like APRR9 isoform X1 [Dendrobium catenatum]	--	SubName: Full=Two-component response regulator-like PRR95 {ECO:0000313|EMBL:PKU79301.1};	--	--	--
Cluster-24234.0	PHD	13.7666	65.4838	-2.24656	down	K11380 NuA3 HAT complex component NTO1 | (RefSeq) protein Jade-1 (A)	protein Jade-1 [Dendrobium catenatum]	RecName: Full=Histone-lysine N-methyltransferase TRX1 {ECO:0000305}; Short=OsTrx1 {ECO:0000303|PubMed:24420930}; EC=2.1.1.43 {ECO:0000269|PubMed:24420930}; AltName: Full=Protein SET DOMAIN GROUP 723 {ECO:0000305}; AltName: Full=SET family protein 33 {ECO:0000305}; Short=OsSET33 {ECO:0000303|PubMed:23762371};	SubName: Full=Histone-lysine N-methyltransferase ATX1 {ECO:0000313|EMBL:PKU70262.1};	PHD finger protein BR140/LIN-49	GO:0005634,nucleus; GO:0042054,histone methyltransferase activity; GO:0018024,histone-lysine N-methyltransferase activity; GO:0046872,metal ion binding; GO:0009908,flower development; GO:0035556,intracellular signal transduction; GO:0048578,positive regulation of long-day photoperiodism, flowering	PHD-zinc-finger like domain
Cluster-30752.27556	PHD	2.5494	33.078	-3.67021	down	K22155 E3 ubiquitin-protein ligase Jade-2 [EC:2.3.2.27] | (RefSeq) histone-lysine N-methyltransferase ATX5 (A)	histone-lysine N-methyltransferase ATX4-like isoform X1 [Dendrobium catenatum]	RecName: Full=Histone-lysine N-methyltransferase ATX4; EC=2.1.1.43; AltName: Full=Protein SET DOMAIN GROUP 16; AltName: Full=Trithorax-homolog protein 4; Short=TRX-homolog protein 4; Short=Trithorax 4;	SubName: Full=Histone-lysine N-methyltransferase ATX4 {ECO:0000313|EMBL:PKU72682.1};	Histone H3 (Lys4) methyltransferase complex, subunit SET1 and related methyltransferases	GO:0005634,nucleus; GO:0018024,histone-lysine N-methyltransferase activity; GO:0046872,metal ion binding; GO:0051571,positive regulation of histone H3-K4 methylation	PHD-zinc-finger like domain
Cluster-30752.65754	PHD	41.5149	121.785	-1.55151	down	K00232 acyl-CoA oxidase [EC:1.3.3.6] | (RefSeq) uncharacterized protein LOC107952742 isoform X1 (A)	uncharacterized protein LOC110107923 [Dendrobium catenatum]	RecName: Full=Increased DNA methylation 1 {ECO:0000303|PubMed:22700931}; AltName: Full=Histone H3 acetyltransferase IDM1 {ECO:0000305}; EC=2.3.1.- {ECO:0000255|PROSITE-ProRule:PRU00532}; AltName: Full=Protein ROS4 {ECO:0000303|PubMed:22733760}; AltName: Full=Repressor of silencing 4 {ECO:0000303|PubMed:22733760};	SubName: Full=Chromodomain-helicase-DNA-binding protein 4 {ECO:0000313|EMBL:PKU79632.1};	--	GO:0005634,nucleus; GO:0009506,plasmodesma; GO:0010385,double-stranded methylated DNA binding; GO:0004402,histone acetyltransferase activity; GO:0042393,histone binding; GO:0046872,metal ion binding; GO:0044154,histone H3-K14 acetylation; GO:0043971,histone H3-K18 acetylation; GO:0043972,histone H3-K23 acetylation; GO:0044030,regulation of DNA methylation; GO:0006355,regulation of transcription, …	TPL-binding domain in jasmonate signalling
Cluster-30818.0	PHD	9.65725	64.0718	-2.73297	down	K11446 histone demethylase JARID1 [EC:1.14.11.-] | (RefSeq) putative lysine-specific demethylase JMJ16 isoform X1 (A)	Histone-lysine N-methyltransferase ATXR6 [Dendrobium catenatum]	RecName: Full=Histone-lysine N-methyltransferase ATXR6; EC=2.1.1.43; AltName: Full=Protein SET DOMAIN GROUP 34; AltName: Full=Trithorax-related protein 6; Short=TRX-related protein 6;	SubName: Full=Histone-lysine N-methyltransferase ATXR6 {ECO:0000313|EMBL:PKU76940.1};	Putative transcription factor ASH1/LIN-59	GO:0005634,nucleus; GO:0046976,histone methyltransferase activity (H3-K27 specific); GO:0046872,metal ion binding; GO:0009901,anther dehiscence; GO:0070734,histone H3-K27 methylation; GO:0051726,regulation of cell cycle; GO:0006275,regulation of DNA replication	PHD-finger
Cluster-30752.100652	PHD	30.6915	0.751031	5.27466	up	K22155 E3 ubiquitin-protein ligase Jade-2 [EC:2.3.2.27] | (RefSeq) histone-lysine N-methyltransferase ATX5 (A)	Histone-lysine N-methyltransferase ATX4 [Dendrobium catenatum]	RecName: Full=Histone-lysine N-methyltransferase ATX5; EC=2.1.1.43; AltName: Full=Protein SET DOMAIN GROUP 29; AltName: Full=Trithorax-homolog protein 5; Short=TRX-homolog protein 5;	SubName: Full=Histone-lysine N-methyltransferase ATX4 {ECO:0000313|EMBL:PKU81274.1};	Histone H3 (Lys4) methyltransferase complex, subunit SET1 and related methyltransferases	GO:0005634,nucleus; GO:0009506,plasmodesma; GO:0018024,histone-lysine N-methyltransferase activity; GO:0046872,metal ion binding; GO:0009294,DNA mediated transformation	PHD-zinc-finger like domain
Cluster-30752.15067	PHD	36.5611	11.1316	1.71792	up	K17586 PHD and RING finger domain-containing protein 1 | (RefSeq) autophagy-related protein 36-like (A)	autophagy-related protein 36-like [Dendrobium catenatum]	--	SubName: Full=Methyl-CpG-binding domain-containing protein 9 {ECO:0000313|EMBL:PKU64232.1};	Topoisomerase I-binding arginine-serine-rich protein	--	PHD-finger
Cluster-30752.29123	PHD	165.562	81.8865	1.0138	up	K22403 zinc finger MIZ domain-containing protein | (RefSeq) E3 SUMO-protein ligase SIZ1 (A)	SUMO E3 ligase [Dendrobium nobile]	RecName: Full=E3 SUMO-protein ligase SIZ1; EC=2.3.2.-; AltName: Full=E3 SUMO-protein transferase SIZ1 {ECO:0000305};	SubName: Full=SUMO E3 ligase {ECO:0000313|EMBL:ALE30149.1};	Zn-finger transcription factor	GO:0005634,nucleus; GO:0016874,ligase activity; GO:0061665,SUMO ligase activity; GO:0008270,zinc ion binding; GO:0016049,cell growth; GO:0031668,cellular response to extracellular stimulus; GO:0016925,protein sumoylation	MIZ/SP-RING zinc finger
Cluster-21188.0	PLATZ	297.484	23.9214	3.65219	up	K04733 interleukin-1 receptor-associated kinase 4 [EC:2.7.11.1] | (RefSeq) probable L-type lectin-domain containing receptor kinase S.5 (A)	uncharacterized protein LOC110099615 [Dendrobium catenatum]	--	SubName: Full=Uncharacterized protein {ECO:0000313|EMBL:PKU84019.1};	--	--	PLATZ transcription factor
Cluster-30752.20148	PLATZ	50.9529	9.88592	2.36516	up	K04733 interleukin-1 receptor-associated kinase 4 [EC:2.7.11.1] | (RefSeq) probable L-type lectin-domain containing receptor kinase S.5 (A)	uncharacterized protein LOC110093171 [Dendrobium catenatum]	--	SubName: Full=Uncharacterized protein {ECO:0000313|EMBL:PKU73095.1};	--	--	PLATZ transcription factor
Cluster-30752.26989	PLATZ	117.727	7.19114	4.02232	up	K04733 interleukin-1 receptor-associated kinase 4 [EC:2.7.11.1] | (RefSeq) probable L-type lectin-domain containing receptor kinase S.5 (A)	uncharacterized protein LOC110102318 isoform X1 [Dendrobium catenatum]	--	SubName: Full=Uncharacterized protein {ECO:0000313|EMBL:PKU72364.1};	--	--	PLATZ transcription factor
Cluster-30752.35202	PLATZ	649.609	147.536	2.13601	up	K04733 interleukin-1 receptor-associated kinase 4 [EC:2.7.11.1] | (RefSeq) probable L-type lectin-domain containing receptor kinase S.5 (A)	uncharacterized protein LOC110093171 [Dendrobium catenatum]	--	SubName: Full=Uncharacterized protein {ECO:0000313|EMBL:PKU73095.1};	--	--	PLATZ transcription factor
Cluster-30752.38182	PLATZ	355.566	7.64279	5.52962	up	K04733 interleukin-1 receptor-associated kinase 4 [EC:2.7.11.1] | (RefSeq) probable L-type lectin-domain containing receptor kinase S.5 (A)	uncharacterized protein LOC110102318 isoform X1 [Dendrobium catenatum]	--	SubName: Full=Uncharacterized protein {ECO:0000313|EMBL:PKU72364.1};	--	--	PLATZ transcription factor
Cluster-30752.43727	PLATZ	35.6276	3.01565	3.55927	up	K04733 interleukin-1 receptor-associated kinase 4 [EC:2.7.11.1] | (RefSeq) probable L-type lectin-domain containing receptor kinase S.5 (A)	uncharacterized protein LOC110099615 [Dendrobium catenatum]	--	SubName: Full=Uncharacterized protein {ECO:0000313|EMBL:PKU84019.1};	--	--	PLATZ transcription factor
Cluster-30752.88798	PLATZ	213.501	91.1796	1.2268	up	K04733 interleukin-1 receptor-associated kinase 4 [EC:2.7.11.1] | (RefSeq) probable L-type lectin-domain containing receptor kinase S.5 (A)	uncharacterized protein LOC110116483 isoform X1 [Dendrobium catenatum]	RecName: Full=Uncharacterized protein At3g50808;	SubName: Full=Uncharacterized protein {ECO:0000313|EMBL:PKU84019.1};	--	--	PLATZ transcription factor
Cluster-30752.90237	PLATZ	106.364	1.11082	6.59242	up	K04733 interleukin-1 receptor-associated kinase 4 [EC:2.7.11.1] | (RefSeq) probable L-type lectin-domain containing receptor kinase S.5 (A)	uncharacterized protein LOC110102318 isoform X1 [Dendrobium catenatum]	--	SubName: Full=Uncharacterized protein {ECO:0000313|EMBL:PKU72364.1};	--	--	PLATZ transcription factor
Cluster-30752.94155	PLATZ	107.992	4.15578	4.70406	up	K04733 interleukin-1 receptor-associated kinase 4 [EC:2.7.11.1] | (RefSeq) probable L-type lectin-domain containing receptor kinase S.5 (A)	uncharacterized protein LOC110102318 isoform X1 [Dendrobium catenatum]	--	SubName: Full=Uncharacterized protein {ECO:0000313|EMBL:PKU72364.1};	--	--	PLATZ transcription factor
Cluster-30752.95123	PLATZ	71.746	6.26228	3.50403	up	K04733 interleukin-1 receptor-associated kinase 4 [EC:2.7.11.1] | (RefSeq) probable L-type lectin-domain containing receptor kinase S.5 (A)	uncharacterized protein LOC110099615 [Dendrobium catenatum]	--	SubName: Full=Uncharacterized protein {ECO:0000313|EMBL:PKU84019.1};	--	--	PLATZ transcription factor
Cluster-30752.97763	PLATZ	634.288	186.17	1.77094	up	K04733 interleukin-1 receptor-associated kinase 4 [EC:2.7.11.1] | (RefSeq) probable L-type lectin-domain containing receptor kinase S.5 (A)	uncharacterized protein LOC110116483 isoform X1 [Dendrobium catenatum]	RecName: Full=Uncharacterized protein At3g50808;	SubName: Full=Uncharacterized protein {ECO:0000313|EMBL:PKU84019.1};	--	--	PLATZ transcription factor
Cluster-25403.0	Pseudo ARR-B	146.932	53.1814	1.46211	up	K12130 pseudo-response regulator 5 | (RefSeq) two-component response regulator-like APRR9 isoform X1 (A)	Two-component response regulator-like PRR95 [Dendrobium catenatum]	RecName: Full=Two-component response regulator-like APRR5; AltName: Full=Pseudo-response regulator 5;	SubName: Full=Two-component response regulator-like PRR95 {ECO:0000313|EMBL:PKU79301.1};	GATA-4/5/6 transcription factors	GO:0005634,nucleus; GO:0000160,phosphorelay signal transduction system; GO:0006355,regulation of transcription, DNA-templated; GO:0048511,rhythmic process; GO:0006351,transcription, DNA-templated	Response regulator receiver domain
Cluster-30752.12600	Pseudo ARR-B	137.405	56.4233	1.28265	up	K12130 pseudo-response regulator 5 | (RefSeq) two-component response regulator-like APRR9 isoform X1 (A)	Two-component response regulator-like PRR95 [Dendrobium catenatum]	RecName: Full=Two-component response regulator-like APRR5; AltName: Full=Pseudo-response regulator 5;	SubName: Full=Two-component response regulator-like PRR95 {ECO:0000313|EMBL:PKU79301.1};	GATA-4/5/6 transcription factors	GO:0005634,nucleus; GO:0000160,phosphorelay signal transduction system; GO:0006355,regulation of transcription, DNA-templated; GO:0048511,rhythmic process; GO:0006351,transcription, DNA-templated	Response regulator receiver domain
Cluster-30752.21662	RB	216.917	452.394	-1.06214	down	K04681 retinoblastoma-like protein 1 | (RefSeq) retinoblastoma-related protein isoform X1 (A)	retinoblastoma-related protein isoform X1 [Dendrobium catenatum]	RecName: Full=Retinoblastoma-related protein;	SubName: Full=retinoblastoma-related protein {ECO:0000313|RefSeq:XP_008810623.1};	Rb (Retinoblastoma tumor suppressor)-related protein	GO:0005634,nucleus; GO:0007049,cell cycle; GO:0051726,regulation of cell cycle; GO:0006357,regulation of transcription by RNA polymerase II; GO:0006351,transcription, DNA-templated	Retinoblastoma-associated protein A domain
Cluster-30752.55989	SBP	167.4	51.4224	1.70233	up	K13415 protein brassinosteroid insensitive 1 [EC:2.7.10.1 2.7.11.1] | (RefSeq) uncharacterized LOC103401427 (A)	squamosa promoter-binding-like protein 1 [Dendrobium catenatum]	RecName: Full=Squamosa promoter-binding-like protein 12;	SubName: Full=Squamosa promoter-binding-like protein 12 {ECO:0000313|EMBL:PKU59345.1};	--	GO:0005634,nucleus; GO:0003677,DNA binding; GO:0003700,DNA-binding transcription factor activity; GO:0046872,metal ion binding; GO:0006355,regulation of transcription, DNA-templated; GO:0006351,transcription, DNA-templated	SBP domain
Cluster-27419.0	SET	0	35.9316	-7.40117	down	K11430 histone-lysine N-methyltransferase EZH2 [EC:2.1.1.43] | (RefSeq) histone-lysine N-methyltransferase EZ1 isoform X1 (A)	histone-lysine N-methyltransferase EZ1 isoform X2 [Dendrobium catenatum]	RecName: Full=Histone-lysine N-methyltransferase EZ1; EC=2.1.1.43; AltName: Full=Enhancer of zeste protein 1;	SubName: Full=Histone-lysine N-methyltransferase EZ1 {ECO:0000313|EMBL:PKU85579.1};	Transcriptional repressor EZH1	GO:0031519,PcG protein complex; GO:0018024,histone-lysine N-methyltransferase activity; GO:0006355,regulation of transcription, DNA-templated; GO:0006351,transcription, DNA-templated	SET domain
Cluster-30752.83360	SET	0	42.2424	-7.63456	down	K11422 histone-lysine N-methyltransferase SETD1 [EC:2.1.1.43] | (Kazusa) Lj0g3v0308279.3; - (A)	histone-lysine N-methyltransferase TRX1-like [Dendrobium catenatum]	RecName: Full=Histone-lysine N-methyltransferase TRX1 {ECO:0000305}; Short=OsTrx1 {ECO:0000303|PubMed:24420930}; EC=2.1.1.43 {ECO:0000269|PubMed:24420930}; AltName: Full=Protein SET DOMAIN GROUP 723 {ECO:0000305}; AltName: Full=SET family protein 33 {ECO:0000305}; Short=OsSET33 {ECO:0000303|PubMed:23762371};	SubName: Full=Histone-lysine N-methyltransferase ATX2 {ECO:0000313|EMBL:PKU78476.1};	Histone H3 (Lys4) methyltransferase complex, subunit SET1 and related methyltransferases	GO:0005634,nucleus; GO:0042054,histone methyltransferase activity; GO:0018024,histone-lysine N-methyltransferase activity; GO:0046872,metal ion binding; GO:0009908,flower development; GO:0035556,intracellular signal transduction; GO:0048578,positive regulation of long-day photoperiodism, flowering	PHD-zinc-finger like domain
Cluster-30752.96310	SET	19.9244	48.0099	-1.26653	down	K11420 euchromatic histone-lysine N-methyltransferase [EC:2.1.1.43] | (RefSeq) histone-lysine N-methyltransferase, H3 lysine-9 specific SUVH5-like (A)	histone-lysine N-methyltransferase, H3 lysine-9 specific SUVH5-like [Dendrobium catenatum]	RecName: Full=Histone-lysine N-methyltransferase, H3 lysine-9 specific SUVH6; EC=2.1.1.43; AltName: Full=Histone H3-K9 methyltransferase 6; Short=H3-K9-HMTase 6; AltName: Full=Protein SET DOMAIN GROUP 23; AltName: Full=Suppressor of variegation 3-9 homolog protein 6; Short=Su(var)3-9 homolog protein 6;	SubName: Full=Histone-lysine N-methyltransferase, H3 lysine-9 specific SUVH6 {ECO:0000313|EMBL:PKU75147.1};	Histone H3 (Lys9) methyltransferase SUV39H1/Clr4, required for transcriptional silencing	GO:0000775,chromosome, centromeric region; GO:0005634,nucleus; GO:0018024,histone-lysine N-methyltransferase activity; GO:0008327,methyl-CpG binding; GO:0010428,methyl-CpNpG binding; GO:0010429,methyl-CpNpN binding; GO:0008168,methyltransferase activity; GO:0008270,zinc ion binding; GO:0016571,histone methylation	SET domain
Cluster-435.0	SET	1.19869	22.3746	-4.25179	down	K11423 histone-lysine N-methyltransferase SETD2 [EC:2.1.1.43] | (RefSeq) histone-lysine N-methyltransferase ASHR3 isoform X1 (A)	histone-lysine N-methyltransferase ASHR3 isoform X2 [Dendrobium catenatum]	RecName: Full=Histone-lysine N-methyltransferase ASHR3; EC=2.1.1.43; AltName: Full=ASH1-related protein 3; AltName: Full=Protein SET DOMAIN GROUP 4; AltName: Full=Protein stamen loss;	RecName: Full=Histone-lysine N-methyltransferase {ECO:0000256|SAAS:SAAS00591749}; EC=2.1.1.43 {ECO:0000256|SAAS:SAAS00591749};	Transcription factor NSD1 and related SET domain proteins	GO:0000785,chromatin; GO:0005634,nucleus; GO:0046872,metal ion binding; GO:0008168,methyltransferase activity; GO:0016569,covalent chromatin modification; GO:0007275,multicellular organism development	SET domain
Cluster-30100.0	SNF2	43.0602	128.713	-1.58082	down	K10875 DNA repair and recombination protein RAD54 and RAD54-like protein [EC:3.6.4.-] | (RefSeq) protein CHROMATIN REMODELING 35 (A)	protein CHROMATIN REMODELING 35 [Dendrobium catenatum]	RecName: Full=Protein CHROMATIN REMODELING 35 {ECO:0000303|PubMed:16547115, ECO:0000303|PubMed:23770592}; AltName: Full=Protein DEFECTIVE IN MERISTEM SILENCING 1 {ECO:0000303|PubMed:18425128}; AltName: Full=Protein DEFECTIVE IN RNA-DIRECTED DNA METHYLATION 1 {ECO:0000303|PubMed:15120073};	SubName: Full=DNA repair and recombination protein RAD54 {ECO:0000313|EMBL:PKU67286.1};	DNA repair protein, SNF2 family	GO:0000419,RNA polymerase V complex; GO:0031618,nuclear pericentric heterochromatin; GO:0005634,nucleus; GO:0090577,RNA polymerase IV transcription factor complex; GO:0005524,ATP binding; GO:0003677,DNA binding; GO:0004386,helicase activity; GO:0071360,cellular response to exogenous dsRNA; GO:0050832,defense response to fungus; GO:0006306,DNA methylation; GO:0032776,DNA methylation on cytosine; G…	SNF2 family N-terminal domain
Cluster-30433.0	SNF2	12.6434	71.6237	-2.50616	down	K19001 ATP-dependent DNA helicase | (RefSeq) ATP-dependent DNA helicase DDM1 isoform X1 (A)	ATP-dependent DNA helicase DDM1 isoform X1 [Dendrobium catenatum]	RecName: Full=ATP-dependent DNA helicase DDM1; EC=3.6.4.12; AltName: Full=Protein CHROMATIN REMODELING 1 {ECO:0000303|PubMed:16547115}; Short=AtCHR1; Short=CHR01; AltName: Full=Protein DECREASED DNA METHYLATION 1; Short=AtDDM1; AltName: Full=Protein SOMNIFEROUS 1; AltName: Full=SWI/SNF2-related matrix-associated actin-dependent regulator of chromatin DDM1;	SubName: Full=ATP-dependent DNA helicase DDM1 isoform X1 {ECO:0000313|RefSeq:XP_008790354.1};	Chromatin remodeling complex WSTF-ISWI, small subunit	GO:0000786,nucleosome; GO:0005634,nucleus; GO:0005524,ATP binding; GO:0004003,ATP-dependent DNA helicase activity; GO:0016887,ATPase activity; GO:0003677,DNA binding; GO:0009294,DNA mediated transformation; GO:0006344,maintenance of chromatin silencing; GO:0006346,methylation-dependent chromatin silencing; GO:0090241,negative regulation of histone H4 acetylation; GO:0051574,positive regulation of…	SNF2 family N-terminal domain
Cluster-30752.103266	SNF2	23.7462	56.7478	-1.25464	down	K10875 DNA repair and recombination protein RAD54 and RAD54-like protein [EC:3.6.4.-] | (RefSeq) SNF2 domain-containing protein CLASSY 2-like (A)	SNF2 domain-containing protein CLASSY 2-like [Dendrobium catenatum]	RecName: Full=SNF2 domain-containing protein CLASSY 2; AltName: Full=Protein CHROMATIN REMODELING 42;	SubName: Full=CHD3-type chromatin-remodeling factor PICKLE {ECO:0000313|EMBL:PKU77267.1};	DNA repair protein, SNF2 family	GO:0005634,nucleus; GO:0005524,ATP binding; GO:0004386,helicase activity	SNF2 family N-terminal domain
Cluster-30752.20258	SNF2	50.5327	133.243	-1.39318	down	K20092 chromodomain-helicase-DNA-binding protein 1-like [EC:3.6.4.12] | (RefSeq) probable helicase CHR10 (A)	probable helicase CHR10 [Dendrobium catenatum]	RecName: Full=Probable helicase CHR10 {ECO:0000305}; EC=3.6.4.- {ECO:0000305}; AltName: Full=Protein ALTERED SEED GERMINATION 3 {ECO:0000305}; AltName: Full=Protein CHROMATIN REMODELING 10 {ECO:0000305};	SubName: Full=Putative chromatin-remodeling complex ATPase chain {ECO:0000313|EMBL:PKU66041.1};	Chromatin remodeling complex WSTF-ISWI, small subunit	GO:0005634,nucleus; GO:0005524,ATP binding; GO:0003677,DNA binding; GO:0004386,helicase activity; GO:0016569,covalent chromatin modification; GO:0006355,regulation of transcription, DNA-templated; GO:0006351,transcription, DNA-templated	Helicase conserved C-terminal domain
Cluster-30752.38825	SNF2	184.643	402.129	-1.12281	down	K11643 chromodomain-helicase-DNA-binding protein 4 [EC:3.6.4.12] | (RefSeq) CHD3-type chromatin-remodeling factor PICKLE isoform X1 (A)	CHD3-type chromatin-remodeling factor PICKLE isoform X3 [Dendrobium catenatum]	RecName: Full=CHD3-type chromatin-remodeling factor PICKLE; EC=3.6.4.-; AltName: Full=Protein CHROMATIN REMODELING 6 {ECO:0000303|PubMed:16547115}; Short=AtCHR6; AltName: Full=Protein GYMNOS;	SubName: Full=CHD3-type chromatin-remodeling factor PICKLE {ECO:0000313|EMBL:PKU78296.1};	Predicted helicase	GO:0005634,nucleus; GO:0005524,ATP binding; GO:0003677,DNA binding; GO:0004386,helicase activity; GO:0046872,metal ion binding; GO:0008283,cell proliferation; GO:0006338,chromatin remodeling; GO:0016569,covalent chromatin modification; GO:0009736,cytokinin-activated signaling pathway; GO:0009788,negative regulation of abscisic acid-activated signaling pathway; GO:0045892,negative regulation of tr…	SNF2 family N-terminal domain
Cluster-30752.7032	SNF2	27.4914	92.6741	-1.75085	down	K19001 ATP-dependent DNA helicase | (RefSeq) ATP-dependent DNA helicase DDM1 isoform X1 (A)	ATP-dependent DNA helicase DDM1 isoform X1 [Dendrobium catenatum]	RecName: Full=ATP-dependent DNA helicase DDM1; EC=3.6.4.12; AltName: Full=Protein CHROMATIN REMODELING 1 {ECO:0000303|PubMed:16547115}; Short=AtCHR1; Short=CHR01; AltName: Full=Protein DECREASED DNA METHYLATION 1; Short=AtDDM1; AltName: Full=Protein SOMNIFEROUS 1; AltName: Full=SWI/SNF2-related matrix-associated actin-dependent regulator of chromatin DDM1;	SubName: Full=ATP-dependent DNA helicase DDM1 isoform X1 {ECO:0000313|RefSeq:XP_008790354.1};	Chromatin remodeling complex WSTF-ISWI, small subunit	GO:0000786,nucleosome; GO:0005634,nucleus; GO:0005524,ATP binding; GO:0004003,ATP-dependent DNA helicase activity; GO:0016887,ATPase activity; GO:0003677,DNA binding; GO:0009294,DNA mediated transformation; GO:0006344,maintenance of chromatin silencing; GO:0006346,methylation-dependent chromatin silencing; GO:0090241,negative regulation of histone H4 acetylation; GO:0051574,positive regulation of…	SNF2 family N-terminal domain
Cluster-38498.1	SNF2	3.99564	56.9065	-3.8448	down	K14440 SWI/SNF-related matrix-associated actin-dependent regulator of chromatin subfamily A-like protein 1 [EC:3.6.4.12] | (RefSeq) SWI/SNF-related matrix-associated actin-dependent regulator of chromatin subfamily A-like protein 1 (A)	DNA annealing helicase and endonuclease ZRANB3 isoform X2 [Dendrobium catenatum]	RecName: Full=TATA-binding protein-associated factor BTAF1; Short=AtBTAF1; EC=3.6.4.-; AltName: Full=Protein BTAF1 homolog; AltName: Full=Protein ROOT GROWTH DEFECTIVE 3;	SubName: Full=DNA annealing helicase and endonuclease ZRANB3 {ECO:0000313|RefSeq:XP_008792754.1};	Chromatin remodeling protein HARP/SMARCAL1, DEAD-box superfamily	GO:0005634,nucleus; GO:0005524,ATP binding; GO:0003677,DNA binding; GO:0004386,helicase activity; GO:1902185,positive regulation of shoot apical meristem development	SNF2 family N-terminal domain
Cluster-39099.1	SNF2	3.00024	37.1051	-3.60609	down	K15083 DNA repair protein RAD16 | (RefSeq) DNA repair protein RAD16 isoform X1 (A)	DNA repair protein RAD16 isoform X1 [Dendrobium catenatum]	RecName: Full=DNA repair protein RAD5A {ECO:0000305}; EC=3.6.4.- {ECO:0000305}; AltName: Full=Putative SWI/SNF-related matrix-associated actin-dependent regulator of chromatin subfamily A member 3-like 2 {ECO:0000305}; Short=SMARCA3-like protein 2 {ECO:0000305}; AltName: Full=RAD5 homolog A {ECO:0000303|PubMed:18310306}; Short=AtRAD5a {ECO:0000303|PubMed:18310306};	SubName: Full=SWI/SNF-related matrix-associated actin-dependent regulator of chromatin subfamily A member 3-like 2 {ECO:0000313|EMBL:PKA46702.1};	Nucleotide excision repair protein RAD16	GO:0005634,nucleus; GO:0005524,ATP binding; GO:0004386,helicase activity; GO:0003676,nucleic acid binding; GO:0008270,zinc ion binding; GO:0016569,covalent chromatin modification; GO:0009294,DNA mediated transformation; GO:0000724,double-strand break repair via homologous recombination; GO:0045003,double-strand break repair via synthesis-dependent strand annealing	SNF2 family N-terminal domain
Cluster-6759.0	SNF2	0	46.4675	-7.77386	down	K15505 DNA repair protein RAD5 [EC:3.6.4.-] | (RefSeq) putative SWI/SNF-related matrix-associated actin-dependent regulator of chromatin subfamily A member 3-like 2 (A)	putative SWI/SNF-related matrix-associated actin-dependent regulator of chromatin subfamily A member 3-like 2 [Phalaenopsis equestris]	RecName: Full=DNA repair protein RAD5A {ECO:0000305}; EC=3.6.4.- {ECO:0000305}; AltName: Full=Putative SWI/SNF-related matrix-associated actin-dependent regulator of chromatin subfamily A member 3-like 2 {ECO:0000305}; Short=SMARCA3-like protein 2 {ECO:0000305}; AltName: Full=RAD5 homolog A {ECO:0000303|PubMed:18310306}; Short=AtRAD5a {ECO:0000303|PubMed:18310306};	SubName: Full=putative SWI/SNF-related matrix-associated actin-dependent regulator of chromatin subfamily A member 3-like 2 isoform X1 {ECO:0000313|RefSeq:XP_010243448.1};	Helicase-like transcription factor HLTF/DNA helicase RAD5, DEAD-box superfamily	GO:0005634,nucleus; GO:0005524,ATP binding; GO:0004386,helicase activity; GO:0003676,nucleic acid binding; GO:0008270,zinc ion binding; GO:0016569,covalent chromatin modification; GO:0009294,DNA mediated transformation; GO:0000724,double-strand break repair via homologous recombination; GO:0045003,double-strand break repair via synthesis-dependent strand annealing	SNF2 family N-terminal domain
Cluster-30752.30670	SNF2	58.6621	0.250344	7.6263	up	K11320 E1A-binding protein p400 [EC:3.6.4.-] | (RefSeq) protein PHOTOPERIOD-INDEPENDENT EARLY FLOWERING 1 isoform X1 (A)	protein PHOTOPERIOD-INDEPENDENT EARLY FLOWERING 1 isoform X1 [Dendrobium catenatum]	RecName: Full=Protein PHOTOPERIOD-INDEPENDENT EARLY FLOWERING 1; EC=3.6.4.12; AltName: Full=Independent early flowering 1 protein; AltName: Full=Protein CHROMATIN REMODELING 13 {ECO:0000303|PubMed:16547115}; Short=AtCHR13;	SubName: Full=DNA helicase INO80 {ECO:0000313|EMBL:PKU84185.1};	SNF2 family DNA-dependent ATPase	GO:0005618,cell wall; GO:0016514,SWI/SNF complex; GO:0005524,ATP binding; GO:0003677,DNA binding; GO:0004386,helicase activity; GO:0030154,cell differentiation; GO:0016569,covalent chromatin modification; GO:0042742,defense response to bacterium; GO:0009908,flower development; GO:0046686,response to cadmium ion	SNF2 family N-terminal domain
Cluster-30752.71298	SNF2	415.382	169.184	1.29811	up	K03580 ATP-dependent helicase HepA [EC:3.6.4.-] | (RefSeq) protein CHROMATIN REMODELING 4-like (A)	protein CHROMATIN REMODELING 4-like [Dendrobium catenatum]	RecName: Full=Protein CHROMATIN REMODELING 4 {ECO:0000303|PubMed:16547115}; Short=AtCHR4; EC=3.6.4.-; AltName: Full=Protein PICKLE RELATED 1 {ECO:0000303|PubMed:10570159};	SubName: Full=CHD3-type chromatin-remodeling factor PICKLE {ECO:0000313|EMBL:PKA62833.1}; EC=3.6.4.- {ECO:0000313|EMBL:PKA62833.1};	Predicted helicase	GO:0005634,nucleus; GO:0009506,plasmodesma; GO:0005524,ATP binding; GO:0003677,DNA binding; GO:0004386,helicase activity; GO:0046872,metal ion binding; GO:0016569,covalent chromatin modification	SNF2 family N-terminal domain
Cluster-30752.109632	SRS	27.9787	74.8052	-1.41465	down	--	hypothetical protein MA16_Dca008109 [Dendrobium catenatum]	RecName: Full=Protein LATERAL ROOT PRIMORDIUM 1;	SubName: Full=Uncharacterized protein {ECO:0000313|EMBL:PKU73545.1};	--	GO:0005634,nucleus; GO:0003677,DNA binding; GO:0046872,metal ion binding; GO:0042803,protein homodimerization activity; GO:0009851,auxin biosynthetic process; GO:0009734,auxin-activated signaling pathway; GO:0009733,response to auxin; GO:0048364,root development	Domain of unknown function (DUF702)
Cluster-30752.85529	SRS	26.7053	101.047	-1.92326	down	--	protein LATERAL ROOT PRIMORDIUM 1-like [Dendrobium catenatum]	RecName: Full=Protein LATERAL ROOT PRIMORDIUM 1;	SubName: Full=Uncharacterized protein {ECO:0000313|EMBL:PKU73545.1};	--	GO:0005634,nucleus; GO:0003677,DNA binding; GO:0046872,metal ion binding; GO:0042803,protein homodimerization activity; GO:0009851,auxin biosynthetic process; GO:0009734,auxin-activated signaling pathway; GO:0009733,response to auxin; GO:0048364,root development	Domain of unknown function (DUF702)
Cluster-2959.0	SWI/SNF-BAF60b	0	19.8907	-6.54609	down	K15223 upstream activation factor subunit UAF30 | (RefSeq) uncharacterized protein LOC110025946 (A)	uncharacterized protein LOC110025946 [Phalaenopsis equestris]	--	SubName: Full=Uncharacterized protein {ECO:0000313|EMBL:PKU68545.1};	RNA polymerase I transcription factor UAF	--	SWIB/MDM2 domain
Cluster-30752.28350	SWI/SNF-BAF60b	42.3536	103.751	-1.29434	down	K01062 platelet-activating factor acetylhydrolase [EC:3.1.1.47] | (RefSeq) hypothetical protein (A)	zinc finger CCCH domain-containing protein 19-like [Dendrobium catenatum]	RecName: Full=Zinc finger CCCH domain-containing protein 19; Short=AtC3H19; AltName: Full=Protein Needed for RDR2-independent DNA methylation;	SubName: Full=Zinc finger CCCH domain-containing protein 19 {ECO:0000313|EMBL:PKU77877.1};	RNA polymerase I transcription factor UAF	GO:0005829,cytosol; GO:0005634,nucleus; GO:0003677,DNA binding; GO:0042393,histone binding; GO:0046872,metal ion binding; GO:0032776,DNA methylation on cytosine; GO:0031047,gene silencing by RNA; GO:0010964,regulation of chromatin silencing by small RNA; GO:0006351,transcription, DNA-templated	Plus-3 domain
Cluster-30752.7595	SWI/SNF-SWI3	45.7239	116.405	-1.35052	down	K11450 lysine-specific histone demethylase 1A [EC:1.-.-.-] | (RefSeq) lysine-specific histone demethylase 1 homolog 3 (A)	lysine-specific histone demethylase 1 homolog 3 [Dendrobium catenatum]	RecName: Full=Lysine-specific histone demethylase 1 homolog 3; EC=1.-.-.-; AltName: Full=Flavin-containing amine oxidase domain-containing protein 3; AltName: Full=Protein FLOWERING LOCUS D-LIKE; AltName: Full=Protein LSD1-LIKE 3;	SubName: Full=Lysine-specific histone demethylase 1 like 3 {ECO:0000313|EMBL:PKU73000.1};	Amine oxidase	GO:0003677,DNA binding; GO:0016491,oxidoreductase activity; GO:0016569,covalent chromatin modification	Flavin containing amine oxidoreductase
Cluster-30752.74589	TAZ	575.859	37.5197	3.93506	up	K10523 speckle-type POZ protein | (RefSeq) BTB/POZ and TAZ domain-containing protein 1-like (A)	BTB/POZ and TAZ domain-containing protein 1-like [Dendrobium catenatum]	RecName: Full=BTB/POZ and TAZ domain-containing protein 1; AltName: Full=BTB and TAZ domain protein 1;	SubName: Full=BTB/POZ and TAZ domain-containing protein 1-like {ECO:0000313|RefSeq:XP_008799924.1};	CREB binding protein/P300 and related TAZ Zn-finger proteins	GO:0005737,cytoplasm; GO:0005634,nucleus; GO:0019005,SCF ubiquitin ligase complex; GO:0005516,calmodulin binding; GO:0004402,histone acetyltransferase activity; GO:0003712,transcription coregulator activity; GO:0031625,ubiquitin protein ligase binding; GO:0008270,zinc ion binding; GO:0009553,embryo sac development; GO:0009555,pollen development; GO:0043161,proteasome-mediated ubiquitin-dependent …	TAZ zinc finger
Cluster-30752.81304	TAZ	1257.24	113.9	3.46293	up	K10523 speckle-type POZ protein | (RefSeq) BTB/POZ and TAZ domain-containing protein 1-like (A)	BTB/POZ and TAZ domain-containing protein 1-like [Dendrobium catenatum]	RecName: Full=BTB/POZ and TAZ domain-containing protein 1; AltName: Full=BTB and TAZ domain protein 1;	SubName: Full=BTB/POZ and TAZ domain-containing protein 1 {ECO:0000313|EMBL:PKU60869.1};	CREB binding protein/P300 and related TAZ Zn-finger proteins	GO:0005737,cytoplasm; GO:0005634,nucleus; GO:0019005,SCF ubiquitin ligase complex; GO:0005516,calmodulin binding; GO:0004402,histone acetyltransferase activity; GO:0003712,transcription coregulator activity; GO:0031625,ubiquitin protein ligase binding; GO:0008270,zinc ion binding; GO:0009553,embryo sac development; GO:0009555,pollen development; GO:0043161,proteasome-mediated ubiquitin-dependent …	TAZ zinc finger
Cluster-30752.99758	TAZ	146.382	5.69868	4.71606	up	K10523 speckle-type POZ protein | (RefSeq) BTB/POZ and TAZ domain-containing protein 1-like (A)	BTB/POZ and TAZ domain-containing protein 1-like [Dendrobium catenatum]	RecName: Full=BTB/POZ and TAZ domain-containing protein 1; AltName: Full=BTB and TAZ domain protein 1;	SubName: Full=BTB/POZ and TAZ domain-containing protein 1 {ECO:0000313|EMBL:PKU77023.1};	CREB binding protein/P300 and related TAZ Zn-finger proteins	GO:0005737,cytoplasm; GO:0005634,nucleus; GO:0019005,SCF ubiquitin ligase complex; GO:0005516,calmodulin binding; GO:0004402,histone acetyltransferase activity; GO:0003712,transcription coregulator activity; GO:0031625,ubiquitin protein ligase binding; GO:0008270,zinc ion binding; GO:0009553,embryo sac development; GO:0009555,pollen development; GO:0043161,proteasome-mediated ubiquitin-dependent …	TAZ zinc finger
Cluster-30752.99761	TAZ	250.71	43.0716	2.54353	up	K10523 speckle-type POZ protein | (RefSeq) BTB/POZ and TAZ domain-containing protein 1-like (A)	BTB/POZ and TAZ domain-containing protein 1-like [Dendrobium catenatum]	RecName: Full=BTB/POZ and TAZ domain-containing protein 1; AltName: Full=BTB and TAZ domain protein 1;	SubName: Full=BTB/POZ and TAZ domain-containing protein 1 {ECO:0000313|EMBL:PKU77023.1};	CREB binding protein/P300 and related TAZ Zn-finger proteins	GO:0005737,cytoplasm; GO:0005634,nucleus; GO:0019005,SCF ubiquitin ligase complex; GO:0005516,calmodulin binding; GO:0004402,histone acetyltransferase activity; GO:0003712,transcription coregulator activity; GO:0031625,ubiquitin protein ligase binding; GO:0008270,zinc ion binding; GO:0009553,embryo sac development; GO:0009555,pollen development; GO:0043161,proteasome-mediated ubiquitin-dependent …	TAZ zinc finger
Cluster-15897.0	TCP	46.4942	126.996	-1.45248	down	--	transcription factor TCP24-like [Dendrobium catenatum]	RecName: Full=Transcription factor PCF6;	SubName: Full=Transcription factor TCP2 {ECO:0000313|EMBL:PKU82301.1};	--	GO:0005634,nucleus; GO:0003677,DNA binding; GO:0007275,multicellular organism development; GO:0006355,regulation of transcription, DNA-templated; GO:0006351,transcription, DNA-templated	TCP family transcription factor
Cluster-26282.0	TCP	9.88354	73.2578	-2.88017	down	--	transcription factor TCP4-like [Dendrobium catenatum]	RecName: Full=Transcription factor TCP4; AltName: Full=Protein MATERNAL EFFECT EMBRYO ARREST 35;	SubName: Full=Transcription factor TCP4 {ECO:0000313|EMBL:PKU72675.1};	--	GO:0005634,nucleus; GO:0003677,DNA binding; GO:0003700,DNA-binding transcription factor activity; GO:0030154,cell differentiation; GO:0048826,cotyledon morphogenesis; GO:0009793,embryo development ending in seed dormancy; GO:0048366,leaf development; GO:0009965,leaf morphogenesis; GO:0045962,positive regulation of development, heterochronic; GO:0006355,regulation of transcription, DNA-templated; …	TCP family transcription factor
Cluster-30752.104098	TCP	15.5028	35.6443	-1.20759	down	K16221 transcription factor TCP21 (protein CCA1 HIKING EXPEDITION) | (RefSeq) transcription factor TCP7-like (A)	transcription factor PCF1-like [Dendrobium catenatum]	RecName: Full=Transcription factor PCF1;	SubName: Full=Transcription factor PCF1 {ECO:0000313|EMBL:PKU71335.1};	--	GO:0005634,nucleus; GO:0003677,DNA binding; GO:0007275,multicellular organism development; GO:0006355,regulation of transcription, DNA-templated; GO:0006351,transcription, DNA-templated	TCP family transcription factor
Cluster-30752.16317	TCP	10.3285	68.2807	-2.72384	down	--	Transcription factor TCP2 [Dendrobium catenatum]	RecName: Full=Transcription factor TCP2 {ECO:0000303|PubMed:10363373}; AltName: Full=Protein TEOSINTE BRANCHED 1 {ECO:0000303|PubMed:17307924}; AltName: Full=Protein TEOSINTE-LIKE1, CYCLOIDEA, and PROLIFERATING CELL FACTOR 2 {ECO:0000303|PubMed:10363373};	SubName: Full=Transcription factor TCP2 {ECO:0000313|EMBL:PKU76004.1};	--	GO:0005634,nucleus; GO:0003677,DNA binding; GO:0003700,DNA-binding transcription factor activity; GO:0030154,cell differentiation; GO:0048366,leaf development; GO:0009965,leaf morphogenesis; GO:0045962,positive regulation of development, heterochronic; GO:1903508,positive regulation of nucleic acid-templated transcription; GO:2000306,positive regulation of photomorphogenesis; GO:0006355,regulatio…	TCP family transcription factor
Cluster-30752.47027	TCP	23.6555	57.5263	-1.2864	down	K16221 transcription factor TCP21 (protein CCA1 HIKING EXPEDITION) | (RefSeq) transcription factor TCP7 (A)	transcription factor TCP8-like [Dendrobium catenatum]	RecName: Full=Transcription factor TCP22;	SubName: Full=Transcription factor TCP8 {ECO:0000313|EMBL:PKU80391.1};	--	GO:0005634,nucleus; GO:0003677,DNA binding; GO:0003700,DNA-binding transcription factor activity; GO:0006355,regulation of transcription, DNA-templated; GO:0006351,transcription, DNA-templated	TCP family transcription factor
Cluster-30752.7785	TCP	64.2187	153.41	-1.26032	down	--	transcription factor TCP4-like [Dendrobium catenatum]	RecName: Full=Transcription factor TCP3;	SubName: Full=Transcription factor TCP4 {ECO:0000313|EMBL:PKU81258.1};	--	GO:0005634,nucleus; GO:0003677,DNA binding; GO:0003700,DNA-binding transcription factor activity; GO:0030154,cell differentiation; GO:0048366,leaf development; GO:0009965,leaf morphogenesis; GO:0045962,positive regulation of development, heterochronic; GO:0006355,regulation of transcription, DNA-templated; GO:0009733,response to auxin; GO:0006351,transcription, DNA-templated	TCP family transcription factor
Cluster-30752.7786	TCP	29.8617	98.826	-1.73101	down	--	transcription factor TCP4-like [Dendrobium catenatum]	RecName: Full=Transcription factor TCP3;	SubName: Full=Transcription factor TCP4 {ECO:0000313|EMBL:PKU81258.1};	--	GO:0005634,nucleus; GO:0003677,DNA binding; GO:0003700,DNA-binding transcription factor activity; GO:0030154,cell differentiation; GO:0048366,leaf development; GO:0009965,leaf morphogenesis; GO:0045962,positive regulation of development, heterochronic; GO:0006355,regulation of transcription, DNA-templated; GO:0009733,response to auxin; GO:0006351,transcription, DNA-templated	TCP family transcription factor
Cluster-30752.83121	TCP	0	34.1848	-7.32974	down	--	transcription factor TCP24-like [Dendrobium catenatum]	RecName: Full=Transcription factor TCP2 {ECO:0000303|PubMed:10363373}; AltName: Full=Protein TEOSINTE BRANCHED 1 {ECO:0000303|PubMed:17307924}; AltName: Full=Protein TEOSINTE-LIKE1, CYCLOIDEA, and PROLIFERATING CELL FACTOR 2 {ECO:0000303|PubMed:10363373};	SubName: Full=Transcription factor TCP2 {ECO:0000313|EMBL:PKU87403.1};	--	GO:0005634,nucleus; GO:0003677,DNA binding; GO:0003700,DNA-binding transcription factor activity; GO:0030154,cell differentiation; GO:0048366,leaf development; GO:0009965,leaf morphogenesis; GO:0045962,positive regulation of development, heterochronic; GO:1903508,positive regulation of nucleic acid-templated transcription; GO:2000306,positive regulation of photomorphogenesis; GO:0006355,regulatio…	TCP family transcription factor
Cluster-39744.1	TCP	11.0339	29.1141	-1.39301	down	K16221 transcription factor TCP21 (protein CCA1 HIKING EXPEDITION) | (RefSeq) transcription factor TCP21 (A)	transcription factor PCF2-like [Dendrobium catenatum]	RecName: Full=Transcription factor PCF2;	SubName: Full=Transcription factor PCF2 {ECO:0000313|EMBL:PKU73241.1};	--	GO:0005634,nucleus; GO:0003677,DNA binding; GO:0007275,multicellular organism development; GO:0006355,regulation of transcription, DNA-templated; GO:0006351,transcription, DNA-templated	TCP family transcription factor
Cluster-30752.11511	TCP	30.3414	1.58219	4.21989	up	--	uncharacterized protein LOC110114078 [Dendrobium catenatum]	RecName: Full=Transcription factor TCP13; AltName: Full=Plastid transcription factor 1; AltName: Full=TFPD;	SubName: Full=Transcription factor TCP13 {ECO:0000313|EMBL:PKU67002.1};	--	GO:0009507,chloroplast; GO:0005634,nucleus; GO:0003677,DNA binding; GO:0003700,DNA-binding transcription factor activity; GO:0030154,cell differentiation; GO:0048366,leaf development; GO:0009965,leaf morphogenesis; GO:0045962,positive regulation of development, heterochronic; GO:0031347,regulation of defense response; GO:0006355,regulation of transcription, DNA-templated; GO:0006351,transcription…	TCP family transcription factor
Cluster-25949.2	Tify	35.8527	104.877	-1.55164	down	K13464 jasmonate ZIM domain-containing protein | (RefSeq) protein TIFY 10c-like (A)	protein TIFY 10c-like [Dendrobium catenatum]	RecName: Full=Protein TIFY 10c {ECO:0000305};	SubName: Full=Protein TIFY 10A {ECO:0000313|EMBL:PKU69035.1};	--	GO:0005829,cytosol; GO:0005634,nucleus; GO:0006952,defense response; GO:0006355,regulation of transcription, DNA-templated; GO:0006351,transcription, DNA-templated	tify domain
Cluster-30752.12047	Tify	12.4777	43.9825	-1.80765	down	K13464 jasmonate ZIM domain-containing protein | (RefSeq) protein TIFY 10c-like (A)	protein TIFY 10c-like [Dendrobium catenatum]	RecName: Full=Protein TIFY 10A; AltName: Full=Jasmonate ZIM domain-containing protein 1;	SubName: Full=Protein TIFY 10B {ECO:0000313|EMBL:PKU59923.1};	--	GO:0005634,nucleus; GO:0003714,transcription corepressor activity; GO:0042742,defense response to bacterium; GO:0009908,flower development; GO:0009867,jasmonic acid mediated signaling pathway; GO:1903507,negative regulation of nucleic acid-templated transcription; GO:0009555,pollen development; GO:1900067,regulation of cellular response to alkaline pH; GO:0031347,regulation of defense response; G…	tify domain
Cluster-30752.31839	Tify	135.34	569.574	-2.0722	down	--	protein TIFY 5A-like [Dendrobium catenatum]	RecName: Full=Protein TIFY 5A {ECO:0000303|PubMed:17499004}; AltName: Full=Jasmonate ZIM domain-containing protein 8 {ECO:0000303|PubMed:17637675};	SubName: Full=Protein TIFY 5A {ECO:0000313|EMBL:PKU81697.1};	--	GO:0005634,nucleus; GO:0003714,transcription corepressor activity; GO:0006952,defense response; GO:1903507,negative regulation of nucleic acid-templated transcription; GO:0031347,regulation of defense response; GO:2000022,regulation of jasmonic acid mediated signaling pathway; GO:0006355,regulation of transcription, DNA-templated; GO:0009611,response to wounding; GO:0006351,transcription, DNA-tem…	tify domain
Cluster-30752.3552	Tify	162.835	706.693	-2.11729	down	--	protein TIFY 5A-like [Dendrobium catenatum]	RecName: Full=Protein TIFY 5A {ECO:0000303|PubMed:17499004}; AltName: Full=Jasmonate ZIM domain-containing protein 8 {ECO:0000303|PubMed:17637675};	SubName: Full=Protein TIFY 5A {ECO:0000313|EMBL:PKU81697.1};	--	GO:0005634,nucleus; GO:0003714,transcription corepressor activity; GO:0006952,defense response; GO:1903507,negative regulation of nucleic acid-templated transcription; GO:0031347,regulation of defense response; GO:2000022,regulation of jasmonic acid mediated signaling pathway; GO:0006355,regulation of transcription, DNA-templated; GO:0009611,response to wounding; GO:0006351,transcription, DNA-tem…	tify domain
Cluster-30752.55445	Tify	193.239	933.203	-2.27123	down	K13464 jasmonate ZIM domain-containing protein | (RefSeq) protein TIFY 6b-like (A)	protein TIFY 6b-like [Dendrobium catenatum]	RecName: Full=Protein TIFY 6B; AltName: Full=Jasmonate ZIM domain-containing protein 3; AltName: Full=Protein JASMONATE INSENSITIVE 3;	SubName: Full=Protein TIFY 6A {ECO:0000313|EMBL:PKA61030.1};	--	GO:0005634,nucleus; GO:0042802,identical protein binding; GO:0003714,transcription corepressor activity; GO:0006952,defense response; GO:0009867,jasmonic acid mediated signaling pathway; GO:1903507,negative regulation of nucleic acid-templated transcription; GO:0031347,regulation of defense response; GO:2000022,regulation of jasmonic acid mediated signaling pathway; GO:0006355,regulation of trans…	tify domain
Cluster-30752.58507	Tify	10.1128	42.3628	-2.05456	down	K13464 jasmonate ZIM domain-containing protein | (RefSeq) protein TIFY 6b-like (A)	protein TIFY 6b-like [Dendrobium catenatum]	RecName: Full=Protein TIFY 6b {ECO:0000305}; Short=OsTIFY6b {ECO:0000303|PubMed:19618278}; AltName: Full=Jasmonate ZIM domain-containing protein 4 {ECO:0000305}; Short=OsJAZ4 {ECO:0000303|PubMed:19618278}; AltName: Full=OsJAZ8 {ECO:0000303|PubMed:21332845};	SubName: Full=Protein TIFY 6A {ECO:0000313|EMBL:PKU75731.1};	--	GO:0005634,nucleus; GO:0003714,transcription corepressor activity; GO:1903507,negative regulation of nucleic acid-templated transcription; GO:0031347,regulation of defense response; GO:2000022,regulation of jasmonic acid mediated signaling pathway; GO:0006355,regulation of transcription, DNA-templated; GO:0009611,response to wounding; GO:0006351,transcription, DNA-templated	tify domain
Cluster-30752.75054	Tify	258.101	1541.03	-2.57688	down	K13464 jasmonate ZIM domain-containing protein | (RefSeq) protein TIFY 6b-like (A)	protein TIFY 6b-like [Dendrobium catenatum]	RecName: Full=Protein TIFY 6b {ECO:0000305}; Short=OsTIFY6b {ECO:0000303|PubMed:19618278}; AltName: Full=Jasmonate ZIM domain-containing protein 4 {ECO:0000305}; Short=OsJAZ4 {ECO:0000303|PubMed:19618278}; AltName: Full=OsJAZ8 {ECO:0000303|PubMed:21332845};	SubName: Full=Protein TIFY 6A {ECO:0000313|EMBL:PKU75731.1};	--	GO:0005634,nucleus; GO:0003714,transcription corepressor activity; GO:1903507,negative regulation of nucleic acid-templated transcription; GO:0031347,regulation of defense response; GO:2000022,regulation of jasmonic acid mediated signaling pathway; GO:0006355,regulation of transcription, DNA-templated; GO:0009611,response to wounding; GO:0006351,transcription, DNA-templated	tify domain
Cluster-30752.75055	Tify	277.431	1237.82	-2.15678	down	K13464 jasmonate ZIM domain-containing protein | (RefSeq) protein TIFY 6b-like (A)	protein TIFY 6b-like [Dendrobium catenatum]	RecName: Full=Protein TIFY 6a {ECO:0000305};	SubName: Full=Protein TIFY 6A {ECO:0000313|EMBL:PKU75731.1};	--	GO:0006355,regulation of transcription, DNA-templated; GO:0006351,transcription, DNA-templated	tify domain
Cluster-30752.75056	Tify	7.29878	121.541	-4.05347	down	K13464 jasmonate ZIM domain-containing protein | (RefSeq) protein TIFY 6b-like (A)	protein TIFY 6b-like [Dendrobium catenatum]	RecName: Full=Protein TIFY 6B; AltName: Full=Jasmonate ZIM domain-containing protein 3; AltName: Full=Protein JASMONATE INSENSITIVE 3;	SubName: Full=Protein TIFY 6A {ECO:0000313|EMBL:PKU75731.1};	--	GO:0005634,nucleus; GO:0042802,identical protein binding; GO:0003714,transcription corepressor activity; GO:0006952,defense response; GO:0009867,jasmonic acid mediated signaling pathway; GO:1903507,negative regulation of nucleic acid-templated transcription; GO:0031347,regulation of defense response; GO:2000022,regulation of jasmonic acid mediated signaling pathway; GO:0006355,regulation of trans…	tify domain
Cluster-30752.75057	Tify	46.0127	244.746	-2.41174	down	K13464 jasmonate ZIM domain-containing protein | (RefSeq) protein TIFY 6a-like isoform X1 (A)	protein TIFY 6a-like isoform X1 [Phalaenopsis equestris]	RecName: Full=Protein TIFY 6a {ECO:0000305};	SubName: Full=Protein TIFY 6A {ECO:0000313|EMBL:PKU75731.1};	--	GO:0006355,regulation of transcription, DNA-templated; GO:0006351,transcription, DNA-templated	--
Cluster-30752.79544	Tify	26.595	115.144	-2.11117	down	K13464 jasmonate ZIM domain-containing protein | (RefSeq) protein TIFY 6b-like (A)	protein TIFY 6b-like [Dendrobium catenatum]	RecName: Full=Protein TIFY 6b {ECO:0000305}; Short=OsTIFY6b {ECO:0000303|PubMed:19618278}; AltName: Full=Jasmonate ZIM domain-containing protein 4 {ECO:0000305}; Short=OsJAZ4 {ECO:0000303|PubMed:19618278}; AltName: Full=OsJAZ8 {ECO:0000303|PubMed:21332845};	SubName: Full=Protein TIFY 6A {ECO:0000313|EMBL:PKU75731.1};	--	GO:0005634,nucleus; GO:0003714,transcription corepressor activity; GO:1903507,negative regulation of nucleic acid-templated transcription; GO:0031347,regulation of defense response; GO:2000022,regulation of jasmonic acid mediated signaling pathway; GO:0006355,regulation of transcription, DNA-templated; GO:0009611,response to wounding; GO:0006351,transcription, DNA-templated	tify domain
Cluster-30752.20997	Tify	85.7749	37.8201	1.18965	up	K13464 jasmonate ZIM domain-containing protein | (RefSeq) protein TIFY 9 (A)	protein TIFY 5A-like [Dendrobium catenatum]	RecName: Full=Protein TIFY 5A {ECO:0000303|PubMed:17499004}; AltName: Full=Jasmonate ZIM domain-containing protein 8 {ECO:0000303|PubMed:17637675};	SubName: Full=Protein TIFY 5A {ECO:0000313|EMBL:PKU69344.1};	--	GO:0005634,nucleus; GO:0003714,transcription corepressor activity; GO:0006952,defense response; GO:1903507,negative regulation of nucleic acid-templated transcription; GO:0031347,regulation of defense response; GO:2000022,regulation of jasmonic acid mediated signaling pathway; GO:0006355,regulation of transcription, DNA-templated; GO:0009611,response to wounding; GO:0006351,transcription, DNA-tem…	tify domain
Cluster-30752.64102	Tify	236.374	60.4726	1.97084	up	K13464 jasmonate ZIM domain-containing protein | (RefSeq) protein TIFY 9 (A)	protein TIFY 5A-like [Dendrobium catenatum]	RecName: Full=Protein TIFY 5A {ECO:0000303|PubMed:17499004}; AltName: Full=Jasmonate ZIM domain-containing protein 8 {ECO:0000303|PubMed:17637675};	SubName: Full=Protein TIFY 5A {ECO:0000313|EMBL:PKU69344.1};	--	GO:0005634,nucleus; GO:0003714,transcription corepressor activity; GO:0006952,defense response; GO:1903507,negative regulation of nucleic acid-templated transcription; GO:0031347,regulation of defense response; GO:2000022,regulation of jasmonic acid mediated signaling pathway; GO:0006355,regulation of transcription, DNA-templated; GO:0009611,response to wounding; GO:0006351,transcription, DNA-tem…	tify domain
Cluster-30752.84678	Tify	142.378	42.4906	1.74908	up	K13464 jasmonate ZIM domain-containing protein | (RefSeq) protein TIFY 9 (A)	protein TIFY 5A-like [Dendrobium catenatum]	RecName: Full=Protein TIFY 5A {ECO:0000303|PubMed:17499004}; AltName: Full=Jasmonate ZIM domain-containing protein 8 {ECO:0000303|PubMed:17637675};	SubName: Full=Protein TIFY 5A {ECO:0000313|EMBL:PKU69344.1};	--	GO:0005634,nucleus; GO:0003714,transcription corepressor activity; GO:0006952,defense response; GO:1903507,negative regulation of nucleic acid-templated transcription; GO:0031347,regulation of defense response; GO:2000022,regulation of jasmonic acid mediated signaling pathway; GO:0006355,regulation of transcription, DNA-templated; GO:0009611,response to wounding; GO:0006351,transcription, DNA-tem…	tify domain
Cluster-35944.0	Tify	145.598	31.9182	2.19591	up	K13464 jasmonate ZIM domain-containing protein | (RefSeq) protein TIFY 9-like (A)	protein TIFY 5A-like [Dendrobium catenatum]	RecName: Full=Protein TIFY 5A {ECO:0000303|PubMed:17499004}; AltName: Full=Jasmonate ZIM domain-containing protein 8 {ECO:0000303|PubMed:17637675};	SubName: Full=Protein TIFY 5A {ECO:0000313|EMBL:PKU71559.1};	--	GO:0005634,nucleus; GO:0003714,transcription corepressor activity; GO:0006952,defense response; GO:1903507,negative regulation of nucleic acid-templated transcription; GO:0031347,regulation of defense response; GO:2000022,regulation of jasmonic acid mediated signaling pathway; GO:0006355,regulation of transcription, DNA-templated; GO:0009611,response to wounding; GO:0006351,transcription, DNA-tem…	tify domain
Cluster-35944.3	Tify	187.291	56.3283	1.7403	up	K13464 jasmonate ZIM domain-containing protein | (RefSeq) protein TIFY 9-like (A)	protein TIFY 5A-like [Dendrobium catenatum]	RecName: Full=Protein TIFY 5A {ECO:0000303|PubMed:17499004}; AltName: Full=Jasmonate ZIM domain-containing protein 8 {ECO:0000303|PubMed:17637675};	SubName: Full=Protein TIFY 5A {ECO:0000313|EMBL:PKU71559.1};	--	GO:0005634,nucleus; GO:0003714,transcription corepressor activity; GO:0006952,defense response; GO:1903507,negative regulation of nucleic acid-templated transcription; GO:0031347,regulation of defense response; GO:2000022,regulation of jasmonic acid mediated signaling pathway; GO:0006355,regulation of transcription, DNA-templated; GO:0009611,response to wounding; GO:0006351,transcription, DNA-tem…	Divergent CCT motif
Cluster-30752.26882	TRAF	127.092	56.3312	1.17261	up	--	BTB/POZ domain-containing protein At3g05675-like [Dendrobium catenatum]	RecName: Full=BTB/POZ domain-containing protein At3g05675;	SubName: Full=BTB/POZ domain-containing protein {ECO:0000313|EMBL:PKU84081.1};	--	GO:0016567,protein ubiquitination	BTB/POZ domain
[truncated: 50 more rows]

## Sheet: Table S4b
Additional file 6: Table S4b Transcription factors identified among the differentially expressed genes in F_vs_B
ID	Family	P	T	log2FoldChange	regulated	KEGG	NR	Swissprot	Tremble	KOG	GO	Pfam
[truncated: 584 more rows]

## Sheet: Table S4c
Additional file 6: Table S4c. Transcription factors identified among the differentially expressed genes in H_vs_B
ID	Family	P	F	log2FoldChange	regulated	KEGG	NR	Swissprot	Tremble	KOG	GO	Pfam
[truncated: 117 more rows]
